# Supplementary material for: Cell‐type proteomic and metabolomic resolution of early and late grain filling stages of wheat endosperm
Source: Plant Biotechnol J. 2023 Dec 4;22(3):555–71. doi: 10.1111/pbi.14203 (PMC12047074; doi:10.1111/pbi.14203)
Supplement: Supplementary file 2 — Table S1 Details of the morphological parameters (fresh weight, length and width of the grain), sucrose, soluble sugar and starch content measured during the wheat grain development. [file PBI-22-555-s002.xlsx]

## Sheet: Fresh weight
Table S1. Fresh weight (mg) of developing wheat seed during the grain filling.
DAA	fresh weight
	sample 1	sample 2	sample 3	average	stdev
12	56	58.3	59.6	57.9667	1.823
15	66.7	70.2	67.2	68.0333	1.89297
18	74.8	74.5	72.1	73.8	1.47986
20	90.3	87.2	87.6	88.3667	1.68622
23	91.9	89.6	94.3	91.9333	2.35018
26	94.1	97	95.1	95.4	1.47309
29	115.5	113.8	118	115.767	2.11266
33	107.1	112.4	105.1	108.2	3.77227
35	92.3	90.4	89.6	90.7667	1.38684

## Sheet: Grain size
Table S1. Grain size of developing wheat seed during the grain filling.
Note: the unit is cm.
DAA	length						DAA	width
	sample 1	sample 2	sample 3	average	stdev			sample 1	sample 2	sample 3	average	stdev
15	0.69	0.71	0.67	0.69	0.02		15	0.38	0.36	0.39	0.376667	0.0152753
26	0.89	0.87	0.86	0.873333	0.0152753		26	0.47	0.46	0.5	0.476667	0.0208167

## Sheet: Starch content
Table S1. Total starch content of developing wheat seed during the grain filling.
DAA	Sample weight (g)	aD20			Average of αD20	Starch content (%)
7	1.001	0.204	0.21	0.206	0.206667	0.0262802
	1.001	0.24	0.232	0.224	0.232	0.0295017	0.0282784
	0.996	0.23	0.23	0.222	0.227333	0.0290534
14	1.003	2.83	2.83	2.828	2.82933	0.359068
	1.003	2.836	2.842	2.842	2.84	0.360421	0.354411
	1.005	2.714	2.714	2.714	2.714	0.343745
21	1.005	3.866	3.866	3.866	3.866	0.489653
	1.003	3.616	3.614	3.614	3.61467	0.458733	0.480191
	1	3.868	3.866	3.866	3.86667	0.492187
28	1.001	4.3	4.312	4.312	4.308	0.547816
	1.003	4.336	4.336	4.334	4.33533	0.550192	0.547582
	0.997	4.268	4.268	4.264	4.26667	0.544737
*αD20: Optical rotation of the samples

## Sheet: Soluble sugar
Table S1. Soluble sugar content of developing wheat seed during the grain filling.
DAA	Sample weight (g)	Optical density	Content	Soluble sugar content (mg/g)
7	0.1	0.662	2.41801	241.801
	0.1	0.684	2.49836	249.836
	0.1	0.673	2.45818	245.818
14	0.1	0.441	1.0739	107.39
	0.1	0.403	0.981373	98.1373
	0.1	0.422	1.02764	102.764
21	0.1	0.339	0.495397	49.5397
	0.1	0.329	0.480786	48.0786
	0.1	0.334	0.488092	48.8092
28	0.1	0.359	0.262291	26.2291
	0.1	0.325	0.237453	23.7453
	0.1	0.342	0.249872	24.9872

## Sheet: Sucrose
Table S1. Sucrose content of developing wheat seed during the grain filling.
DAA	Sample weight (g)	Optical density	Content	Sucrose content (mg/g)
7	0.1	0.654	2.03613	203.613
	0.1	0.669	2.08206	208.206
	0.1	0.676	2.10349	210.349
14	0.1	0.556	0.868034	86.8034
	0.1	0.535	0.835885	83.5885
	0.1	0.51	0.797612	79.7612
21	0.1	0.432	0.3391	33.91
	0.1	0.477	0.373546	37.3546
	0.1	0.459	0.359767	35.9767
28	0.099	0.301	0.159216	16.0824
	0.1	0.278	0.147479	14.7479
	0.1	0.329	0.173505	17.3505
