# Supplementary material for: Cell‐type proteomic and metabolomic resolution of early and late grain filling stages of wheat endosperm
Source: Plant Biotechnol J. 2023 Dec 4;22(3):555–71. doi: 10.1111/pbi.14203 (PMC12047074; doi:10.1111/pbi.14203)
Supplement: Supplementary file 3 — Table S2 Information of the identified protein candidates from different developing stages (15 and 26 DAA) in the endosperm cell types using Uniprot and IWGSC databases. [file PBI-22-555-s009.xlsx]

## Sheet: Protein identifications_Uniprot
Table S2. Information of the identified protein candidates using the Uniprot database from different developing stages (15 and 26 DAA) in the endosperm cell types. Abbreviations: DAA: Days after anthesis, AL: Aleurone, SA: Sub-aleurone, SE: Starchy endosperm, and ETCs: Endosperm transfer cell.
Note: Data was normalized by NSAF strategy.
**Accession 1 and 2 are Uniprot identifiers fro the protein.
Accession 1	Accession 2	Description	15 AL	15 AL	15 AL	SD	15 SA	15 SA	15 SA	SD	15 SE	15 SE	15 SE	SD	15 ETCs	15 ETCs	15 ETCs	SD	26 AL	26 AL	26 AL	SD	26 SA	26 SA	26 SA	SD	26 SE	26 SE	26 SE	SD	26 ETCs	26 ETCs	26 ETCs	SD
A0A1D5Y5R8	F2EID0_HORVV	#N/A	0.00864692	0.00932652	0.00828057	0.000530735	0.011231	0.0123082	0.0105223	0.000899302	0.00830054	0.00759253	0.0103632	0.00143947	0.00482725	0.00443972	0.00639842	0.00103725	0.00724797	0.00524983	0.00722329	0.00114657	0.00536872	0.00480048	0.00266754	0.00142412	0.00606023	0.00616762	0.0077651	0.000954816	0.00159748	0.000808263	0.000836975	0.000447594
A0A1D6A2L5	A0A3B6MJX3_WHEAT	#N/A	0.00412468	0.00667328	0.00526657	0.00127659	0.00412103	0.00547976	0.00463314	0.000686196	0.00304573	0.00445751	0.00523415	0.00110946	0.00345398	0.00181526	0.00305212	0.000854083	0	0.00166948	0.0017228	0.00097963	0.00448165	0.00392552	0.00381734	0.00035644	0.00743349	0.0042029	0.00493872	0.00169322	0.00152403	0.0015422	0.000798493	0.000424232
A0A1D5RUP2	A0A3B5Y072_WHEAT	Nucleoside diphosphate kinase [Sotub01g029210.1.1]	0.00341759	0.00344045	0.0015273	0.00109801	0.00286823	0.00181615	0.00179148	0.000614666	0.00353305	0.00129268	0.00202387	0.00114248	0.00133554	0.0028076	0.000708092	0.0010777	0.00200527	0.0019366	0.00199844	3.78295e-05	0.00297069	0.0022768	0.00295207	0.000395354	0.00287428	0.00292522	0.00381928	0.000531502	0.00176787	0.00268343	0.000926252	0.000878849
A0A1D5X443	F2EID0_HORVV	#N/A	0.00876882	0.00933674	0.00753604	0.000920579	0.011322	0.0125458	0.0106075	0.000980242	0.00836775	0.00765401	0.010652	0.00156603	0.00461288	0.00346332	0.00628898	0.00142098	0.00593666	0.00573336	0.00591645	0.000111995	0.00513031	0.00449369	0.00291323	0.00114153	0.00661841	0.00673569	0.00753805	0.000500545	0.00174461	0.000882708	0.000914065	0.00048882
A0A1D5Z8I6	A0A8D1WTN9_PIG	Histone H4 [Sotub11g023960.1.1]	0.00836961	0.00789899	0.00779237	0.000307152	0.00390236	0.00463303	0.00548413	0.000791649	0.00504722	0.00395717	0.00275357	0.00114729	0.00408839	0.00644601	0.00650289	0.00137789	0.00613858	0.0079045	0.00611768	0.00102564	0.00378915	0.00542095	0.00527156	0.000902094	0.00293294	0.00397989	0.00292292	0.000607368	0.00450988	0.00365093	0.00472578	0.000568581
A0A1D5XUJ1	A0A3B6ISR9_WHEAT	40S ribosomal protein S21 [Sotub04g029760.1.1]	0.00250068	0.00314675	0.00139693	0.000884833	0.00174892	0.00332222	0.00163855	0.000941826	0.00129258	0.00118233	0.00123407	5.51611e-05	0.00122153	0	0	0.000705251	0	0	0	0	0	0	0	0	0	0	0	0	0	0	0	0
W5EL62	W5EL62_WHEAT	40S ribosomal protein S21 [Sotub04g029760.1.1]	0.00250068	0.00314675	0.00419078	0.000852823	0.00349785	0.00332222	0.00163855	0.00102653	0.00129258	0.00354698	0.00123407	0.00131879	0.00244306	0.00128396	0.00259058	0.000715603	0	0	0	0	0.00135855	0	0	0.000784358	0	0	0	0	0	0	0	0
A0A1D6B2C5	A0A453NEU2_AEGTS	30S ribosomal protein S11 [Sotub10g025830.1.1]	0.00445773	0.00140236	0.00249017	0.00154865	0.00623529	0.00296111	0.0029209	0.00190206	0.00230416	0.00421525	0.00219986	0.00113468	0.00326627	0.0011444	0.0011545	0.00122215	0.00326946	0.00947251	0.00651666	0.00310266	0.00242176	0.00247478	0.00240658	3.58079e-05	0.00312422	0.00317958	0.00311354	3.54498e-05	0	0.00291677	0.00302039	0.00171469
A0A1D5S923	Q0Q5D9_WHEAT	SSA1 - 2S albumin seed storage family protein precursor, expressed [LOC_Os05g41970]	0.0227839	0.0250866	0.0260915	0.00169567	0.0246987	0.0264855	0.0283651	0.00183342	0.0153099	0.0183129	0.0157412	0.00162368	0.00500827	0.00584916	0.00708092	0.00104245	0.0668424	0.0580981	0.0582879	0.00499462	0.0371337	0.0385791	0.0375159	0.000748982	0.0327349	0.0357526	0.0342144	0.00150897	0.0213618	0.0201257	0.0208407	0.000620555
W5FU06	A0A3B6MUL8_WHEAT	1-aminocyclopropane-1-carboxylate oxidase 1 [Sotub10g027710.1.1]	0	0	0	0	0.000389706	0.000370139	0.000365112	1.29935e-05	0.00028802	0.000263453	0.000274983	1.22913e-05	0.00816566	0.00801081	0.00808149	7.75268e-05	0.000817366	0.000789376	0.000814583	1.54196e-05	0	0	0	0	0.00117158	0.00158979	0.00116758	0.000242617	0.0118899	0.0116671	0.0120816	0.000207422
A0A1D6AHC7	A0A3B6NKE4_WHEAT	#N/A	0.00210962	0.00265467	0.00235695	0.00027291	0.00177051	0.00168162	0.00276463	0.000601261	0.00261707	0.00239385	0.00291504	0.000261489	0.00206102	0.00173308	0.00218547	0.000233695	0.00371346	0.0035863	0.00123361	0.00139649	0.00183376	0.00187391	0.00227783	0.000245618	0.00295708	0.00361138	0.00294698	0.000380709	0.00218256	0.00276073	0.0028588	0.000365424
A0A1D6CGA0	A0A3B6LZ25_WHEAT	#N/A	0	0	0	0	0	0	0	0	0	0	0	0	0.00133554	0.000701899	0.000708092	0.000364058	0	0	0	0	0	0	0	0	0	0	0	0	0.000883937	0.000894478	0.0018525	0.000556185
A0A1D5TUK4	A0A3B6C8R6_WHEAT	40S ribosomal protein S8 [Sotub06g006780.1.1]	0.00661469	0.00693639	0.00615849	0.000390884	0.00771031	0.0080555	0.00794609	0.000176411	0.00512862	0.00625489	0.00652862	0.000742002	0.00592377	0.00622653	0.00685251	0.000473651	0.00808577	0.00780888	0.00805824	0.000152538	0.00539037	0.00734452	0.00714211	0.00107457	0.00618125	0.00471809	0.00385008	0.00117818	0.00570282	0.00504947	0.00522884	0.000337561
Q0Q5D9	Q0Q5D9_WHEAT	#N/A	0.0191385	0.0212161	0.0213823	0.00125023	0.0197589	0.0211884	0.0226921	0.00146674	0.0122479	0.0146503	0.0130427	0.00122392	0.0044518	0.00467933	0.0061368	0.000914259	0.0534739	0.0464785	0.0466304	0.00399569	0.0321825	0.0318752	0.0314888	0.000347612	0.0268266	0.0286021	0.0292811	0.00126741	0.0170894	0.0166969	0.0179075	0.000617657
A0A1D5X433	A0A8R7Q1V7_TRIUA	Actin [Sotub10g022240.1.1]	0.000863998	0	0.000965291	0.000530493	0.000805684	0.000382616	0.000377419	0.000245772	0.000893187	0.00136167	0.000852755	0.000282873	0.000844091	0.000887232	0.00089506	2.74478e-05	0	0.000815984	0.000842041	0.000478808	0.00187754	0.0012791	0.00155481	0.000299529	0.00121107	0.00082169	0.000804624	0.000229896	0.00111734	0.000753773	0.00078055	0.000202616
A0A1D6BBB3	A0A314YYV1_PRUYE	Small nuclear ribonucleoprotein Sm D1 [Sotub06g034610.1.1]	0	0	0	0	0	0	0	0	0	0	0.00168656	0.000973736	0	0	0	0	0	0	0	0	0	0	0	0	0	0	0	0	0	0	0	0
A0A1D5YFA7	A0A3B6KSH4_WHEAT	Beta-amylase [Sotub07g021140.1.1]	0.010715	0.011897	0.011267	0.000591457	0.0132244	0.0128396	0.0118392	0.000715048	0.0128145	0.0127149	0.0124418	0.000192956	0.007184	0.00647243	0.00631189	0.000464163	0.0209567	0.0220249	0.024571	0.00185683	0.0225998	0.022628	0.0215507	0.000613985	0.0209092	0.0218792	0.0205443	0.000689918	0.0122266	0.0115476	0.0105342	0.000851665
A0A1D5XGF4	A0A3B6IYD4_WHEAT	Beta-amylase [Sotub07g021140.1.1]	0.00915426	0.00972746	0.00954566	0.000292916	0.0116664	0.0118915	0.0111968	0.000354452	0.0107253	0.0100029	0.0108422	0.000454618	0.00596223	0.00584916	0.00590077	5.66069e-05	0.0226787	0.0236312	0.023791	0.0006014	0.0192299	0.0191992	0.0184505	0.000441427	0.0199603	0.0185728	0.018187	0.000932591	0.0121015	0.0119796	0.0107511	0.000746937
A0A1D6S1B7	A0A3B6KLP0_WHEAT	1-aminocyclopropane-1-carboxylate oxidase 1 [Sotub06g023790.1.1]	0	0	0	0	0	0	0	0	0	0	0	0	0.00546881	0.00544577	0.00549382	2.40314e-05	0	0	0	0	0	0	0	0	0.000412972	0.00042029	0.00041156	4.68589e-06	0.00609611	0.00539771	0.00638795	0.00050884
A0A1D6D528	Q8LK23_WHEAT	Peroxidase [Sotub04g026530.1.1]	0.00411377	0.0047784	0.00353543	0.000621985	0.00398366	0.00420405	0.00331756	0.000461542	0.00457988	0.00418923	0.00374791	0.000416242	0.000927458	0.000649907	0.000983461	0.00017862	0.0185673	0.0170349	0.0157285	0.00142091	0.00962725	0.00913531	0.00854188	0.000543473	0.00754056	0.0081256	0.00928297	0.000886736	0.00245538	0.00331288	0.00343056	0.000532313
W5AH12	W5AH12_WHEAT	Actin [Sotub03g020330.1.1]	0.00163174	0.00034222	0.0015192	0.000714238	0.00114121	0.000722606	0.00106919	0.000223805	0.00140572	0.00128582	0.00107367	0.000168147	0.00106276	0.00111708	0.000845203	0.000143875	0	0.000770531	0.000795137	0.000452137	0.00295493	0.00211374	0.00176185	0.000613037	0.00152482	0.0019398	0.00113971	0.000400139	0.000703398	0.000711786	0.00110561	0.000229832
A0A1D5YJU2	A0A3B6KP61_WHEAT	ATP dependent RNA helicase [Sotub12g032870.1.1]	0.00167392	0.002633	0.00210394	0.000480389	0.00204874	0.00166789	0.00164524	0.000226704	0.00194678	0.00178073	0.00185866	8.30793e-05	0.00265745	0.00236354	0.00195087	0.000354952	0.00122772	0.000592837	0.00183531	0.000621284	0.00181879	0.00185861	0.00203332	0.000114111	0.000879882	0.000895474	0.00116917	0.000162705	0.00189415	0.00191674	0.00141773	0.000281806
A0A1D5XF28	F2E3Y2_HORVV	Cell division control protein 48 homolog E [Sotub10g024990.1.1]	0.000490563	0.000925958	0.000822114	0.000227405	0.00102927	0.000977592	0.000321438	0.000394596	0.000507136	0.00023194	0.00048418	0.00015269	0.00119815	0.00125939	0.0010164	0.000126377	0.00143919	0.000694953	0.000717145	0.000423424	0.00026651	0.000544689	0.000264839	0.000161091	0.000343814	0.000349906	0.000342639	3.90117e-06	0.000634404	0.000962954	0.000332387	0.000315377
A0A1D5YXH6	A0A3B6LJD4_WHEAT	Asparagine synthetase B [Sotub01g024210.1.1]	0.00117848	0.00148295	0	0.000783227	0	0.00156565	0.000772191	0.000782847	0.00121829	0.00111438	0.00116314	5.19909e-05	0.00115133	0.00121017	0.00122085	3.74384e-05	0.00172868	0	0	0.000998055	0	0	0	0	0	0.00168116	0	0.000970617	0.00152403	0	0	0.000879898
A0A1D5Z6B4	A0A096USR9_WHEAT	ATP dependent RNA helicase [Sotub12g032870.1.1]	0.00144115	0.00284977	0.00207014	0.000705649	0.00201583	0.0016411	0.00161881	0.000223063	0.00191551	0.00155744	0.0016256	0.000190134	0.00241363	0.00211415	0.00170625	0.000355072	0.00120799	0.000583314	0.00180582	0.000611304	0.00178957	0.00205735	0.00200065	0.00014111	0.000865748	0.000881089	0.00115039	0.000160091	0.00159748	0.00161653	0.00111597	0.000283659
W5H3N4	A0A3B6QAP5_WHEAT	Proteasome subunit alpha type [Sotub12g027380.1.1]	0.000711998	0.00134393	0.000795471	0.000343293	0.000497957	0.00141887	0.000933064	0.000460687	0.000736052	0.0010099	0.0010541	0.00017229	0.00139119	0.00219344	0.00184399	0.000402232	0.00104441	0.00100865	0.00104086	1.97028e-05	0.00116043	0.000790556	0.000768769	0.000220104	0.000499007	0.00050785	0.000497302	5.66211e-06	0.000920767	0.00139762	0.000964846	0.000263511
A0A1D6BVK1	A0A453RAD0_AEGTS	UV excision repair protein RAD23-like protein A [Sotub02g010810.1.1]	0.00130332	0.00164004	0.000970745	0.000334652	0.00121535	0.00115433	0.000569327	0.000356676	0.00179647	0.00123243	0.00171515	0.000304897	0.00212215	0.00133837	0.000900117	0.000619105	0.00254907	0.00123089	0	0.00127479	0.00141611	0.00144712	0.00140724	2.09385e-05	0.00182687	0.00185925	0.00364126	0.00103832	0.00168547	0.0022741	0.00058872	0.000855359
A0A1D6CXE3	A0A453RAD0_AEGTS	UV excision repair protein RAD23-like protein A [Sotub02g010810.1.1]	0.00173776	0.00273341	0.00145612	0.000671082	0.00182303	0.00115433	0.00170798	0.000357519	0.00224558	0.00205404	0.00257272	0.000262276	0.00212215	0.00223061	0.00135018	0.000480083	0.00382361	0.00246178	0	0.00193799	0.00188815	0.00192949	0.00140724	0.000290326	0.00304479	0.002479	0.00424814	0.000903515	0.0022473	0.00284262	0.00117744	0.000843784
A0A1D5ZX81	A0A453L683_AEGTS	N-methyl-L-tryptophan oxidase [Sotub08g007640.1.1]	0.00198601	0.00156195	0.00166413	0.000221312	0.00138898	0.00263847	0.00195198	0.000625765	0.00282302	0.00234748	0.00269523	0.000246104	0.000970126	0.00152956	0.00154306	0.000326956	0.00436984	0.00351683	0.00362914	0.000463479	0.0029671	0.00303206	0.00268045	0.000187087	0.00382774	0.00424971	0.00346787	0.00039133	0.00128417	0.00162435	0.00134565	0.000181284
A0A1D5VZ33	A0A3B6FP86_WHEAT	ATP synthase subunit beta [Sotub05g009270.1.1]	0.00595442	0.00632206	0.00602884	0.000194368	0.00494523	0.00444973	0.00487699	0.000268555	0.00423197	0.0042229	0.00477502	0.000316179	0.00563544	0.00649671	0.00597573	0.000433779	0.0060049	0.00685367	0.00544041	0.000711382	0.00384141	0.00351231	0.00361642	0.000168212	0.00417319	0.00451258	0.00363906	0.000440364	0.00673781	0.00633115	0.00605174	0.000344997
A0A1D5S0Z8	A0A3B5XV32_WHEAT	Legumin 11S-globulin [Sotub09g025800.1.1]	0.0035019	0.00318258	0.00347773	0.000177794	0.00408193	0.00387698	0.00305946	0.000540954	0.00341908	0.00257554	0.00326431	0.000449057	0.0011404	0.000998908	0.00120927	0.000107249	0.00799064	0.00661458	0.00511935	0.00143606	0.00528468	0.00475234	0.00588174	0.000565012	0.00599945	0.0072159	0.00543541	0.00090995	0.00226435	0.00229136	0.00184547	0.00025
A0A1D6SDU0	Q96SA0_HUMAN	NADH dehydrogenase [Sotub01g047840.1.1]	0.00186414	0.00117288	0	0.000942382	0	0	0	0	0.00192712	0	0.000919942	0.000963888	0.00182119	0.00287141	0	0.00145285	0	0	0	0	0	0	0	0	0	0	0	0	0	0	0	0
A0A1D6CRM7	A0A453S8M1_AEGTS	Signal recognition particle protein [Sotub08g027520.1.1]	0.000995415	0.00125259	0	0.00066156	0.00278469	0.00132244	0.00130448	0.000849466	0.00205809	0.00188254	0.00294739	0.000570901	0.00097248	0.00102218	0.0010312	3.16227e-05	0.0029203	0.00282029	0.00291035	5.50914e-05	0.00108156	0.00110524	0	0.000631388	0.00139528	0	0.00139051	0.000804194	0.00128729	0.00130264	0.00134891	3.20795e-05
A0A1D6D724	A0A8R7PSR1_TRIUA	AP-1 complex subunit mu-1 [Sotub05g014210.1.1]	0.000636818	0.000801347	0.000711477	8.23814e-05	0	0.00169206	0.000834541	0.000846058	0.000658332	0	0.000628532	0.000371784	0.000622146	0	0	0.000359196	0	0	0	0	0	0	0	0	0	0	0	0	0	0	0	0
A0A1D5X2E0	A0A1D5X2E0_WHEAT	#N/A	0.00184735	0.00116231	0.00206393	0.000470652	0	0	0	0	0	0	0	0	0	0.00189703	0.000956881	0.000948525	0.00270983	0.00261703	0	0.00153843	0	0	0	0	0	0	0	0	0.00119451	0.00120875	0	0.000693799
A0A1D5UXT7	A0A1D5UXT7_WHEAT	Cysteine proteinase inhibitor [Solyc04g014790.1.1]	0.000833559	0	0.000931284	0.000511804	0.00116595	0.00110741	0.00109237	3.88748e-05	0.00086172	0.00157644	0.00164542	0.00043393	0.000814354	0.00171195	0.00172705	0.000522642	0.00244545	0	0.00243713	0.00140949	0.0027171	0.000925529	0.000900022	0.0010418	0.00116841	0	0.00232883	0.00116442	0	0	0	0
Q5EWZ1	Q5EWZ1_WHEAT	Actin [Sotub03g020330.1.1]	0.00081587	0.00034222	0.000911522	0.000304849	0.000380402	0.000722606	0.00106919	0.000344395	0.000562289	0.00102866	0.000805254	0.000233252	0.000797073	0.000837811	0.000845203	2.59189e-05	0	0	0.000795137	0.000459072	0.00177296	0.00120785	0.00117457	0.000336287	0.000762409	0.000775919	0.000379902	0.000224842	0.000351699	0.000355893	0.000737071	0.000221294
A0A1D5XXC9	M8AQX5_AEGTA	Beta-amylase [Sotub07g021140.1.1]	0.00992204	0.0117511	0.0108679	0.00091469	0.0138786	0.0129233	0.0132576	0.000484752	0.0126707	0.0119579	0.0120971	0.000377825	0.00703249	0.00579367	0.00564324	0.00076238	0.0205474	0.0225998	0.0250279	0.00224291	0.0217729	0.0231136	0.0218465	0.000753742	0.0204527	0.0219252	0.0206546	0.000798318	0.0120766	0.0112022	0.0113365	0.00047086
A0A1D6B1D1	A0A453NAR9_AEGTS	Eukaryotic initiation factor 4A (ATP-dependent RNA helicase eIF4A) [Sotub12g028350.1.1]	0.00138926	0.00104892	0.00124171	0.000170674	0.00116595	0.000369136	0.000728245	0.000399052	0.00172344	0.00183917	0.00137119	0.000243752	0.000814354	0.0011413	0.000575685	0.000283953	0.000815151	0.000787237	0	0.00046278	0.0018114	0.000617019	0.00150004	0.000619571	0.00116841	0.00118911	0.00116441	1.32576e-05	0.0014373	0.00145444	0.00112958	0.000182811
A0A1D5T267	A0A3B5ZP43_WHEAT	11S globulin seed storage protein (Fragment) [Sotub03g005830.1.1]	0.00335833	0.00323164	0.00308992	0.000134271	0.00331588	0.00367429	0.00258885	0.000553055	0.00265489	0.00205483	0.00272969	0.000369933	0.000771988	0.000811444	0.00102325	0.000135127	0.0069547	0.00559712	0.00404309	0.00145691	0.00493685	0.0043869	0.0046926	0.000275545	0.00387668	0.004509	0.00469131	0.00042753	0.00178831	0.00180964	0.00160622	0.000111797
A0A1D5WLK3	A0A3B6H5V3_WHEAT	Beta-glucanase [Sotub01g017930.1.1]	0.000896744	0.000752285	0.00100188	0.000125311	0.00125433	0.000794234	0.00117517	0.00024599	0.00154507	0.00141328	0.0011801	0.000184815	0.00204419	0.00214867	0.00154831	0.000320743	0.000876941	0.000846911	0.000873955	1.65435e-05	0	0.000331895	0.000322749	0.000189035	0.000418992	0.00127925	0.00083512	0.000430205	0.000773122	0.000782342	0.000810133	1.92664e-05
W5EU16	A0A3B6JCA3_WHEAT	Cysteine proteinase inhibitor [Sotub11g006780.1.1]	0.00242191	0.00101588	0.0018039	0.000704728	0.00225845	0.00214506	0.00317389	0.000564116	0.00166916	0.00152678	0.0015936	7.12316e-05	0	0.000829015	0.000836329	0.000480757	0	0	0.00236037	0.00136276	0.00438587	0.00268913	0.00261503	0.00100169	0.00226321	0.00345498	0.00338322	0.000668315	0.00104402	0.00105647	0.001094	2.60172e-05
A0A1D5SCN8	A0A3B5Z6A6_WHEAT	Glucose-1-phosphate adenylyltransferase [Sotub07g011850.1.1]	0.00291154	0.00392546	0.00232349	0.000810367	0.00523613	0.00386807	0.00463314	0.000685629	0.0062348	0.00570299	0.00595256	0.000266071	0.00264128	0.00256272	0.001939	0.000384795	0.00305062	0.00353538	0.00121609	0.00122335	0.00451931	0.00392552	0.00516463	0.000619735	0.00553868	0.0059335	0.00493872	0.000500901	0.00188262	0.00136077	0.00169093	0.000263972
W5EXR5	M7ZZ06_TRIUA	Cytochrome b5 [Sotub09g017860.1.1]	0.000765132	0.000962812	0.000854835	9.89806e-05	0	0	0	0	0	0	0	0	0.000747504	0	0.000792641	0.000445174	0.00224471	0.00216784	0	0.00127437	0.000831351	0	0	0.000479981	0	0	0	0	0	0.00100128	0.00311055	0.00158782
W5F994	A0A3B6LJH8_WHEAT	Cytochrome b5 [Sotub09g017860.1.1]	0	0	0.000854835	0.000493539	0	0	0	0	0	0	0	0	0	0	0	0	0.00224471	0.00216784	0	0.00127437	0.000831351	0	0	0.000479981	0	0	0	0	0	0.00100128	0.00103685	0.000588626
A0A1D5YN62	A0A3B6KSP3_WHEAT	ADP-ribosylation factor [Sotub04g013500.1.1]	0.00169935	0.0021384	0.00253144	0.000416257	0.00316932	0.00451529	0.00371163	0.0006772	0.00351353	0.00374948	0.00447265	0.000499757	0.0033204	0.00232674	0.0035209	0.000639478	0	0	0	0	0.00430833	0.00314475	0.00305809	0.000698153	0.003176	0.00323228	0.00395644	0.000435248	0.00293018	0.00296512	0.000767612	0.00125877
A0A1D6CKU9	A0A453SCH6_AEGTS	#N/A	0	0	0.000502403	0.000290062	0	0	0	0	0	0	0	0	0.00263593	0.0018471	0.00232925	0.000397654	0	0	0	0	0	0	0	0	0	0	0	0	0.00116307	0.00117694	0.00121875	2.89841e-05
A0A1D5W5J6	A0A3B6FX77_WHEAT	Beta-1 3-glucanase [Sotub03g014160.1.1]	0	0	0	0	0.000396165	0	0.000742327	0.000371444	0.000292794	0.00053564	0.000559081	0.00014744	0.0019369	0.00261758	0.00234727	0.000342732	0	0	0	0	0.000307738	0.00062895	0.000305809	0.000186012	0.000794001	0.000404035	0.000791287	0.000224367	0.0025639	0.0037064	0.00191903	0.000905155
A0A1D5ZL79	A0A3B6MZJ7_WHEAT	#N/A	0	0	0	0	0	0	0	0	0	0	0	0	0.00206527	0.00108541	0.00218998	0.000604943	0	0	0	0	0	0	0.000570633	0.000329455	0	0	0	0	0.00273382	0.00276643	0.0028647	6.81276e-05
A0A1D5Y3Q3	A0A453ISB0_AEGTS	Cell division control protein 48 homolog E [Sotub10g024990.1.1]	0.00162941	0.00189267	0.00112027	0.000392666	0.00192852	0.000999104	0.00114979	0.000498822	0.00142531	0.0016593	0.0014845	0.000121662	0.00232658	0.00244549	0.00233722	6.57964e-05	0.002574	0.00213074	0.00183231	0.000373194	0.000680935	0.000835012	0.001218	0.000276544	0.00140552	0.00143042	0.0015758	9.19719e-05	0.00243137	0.00246036	0.00169851	0.00043173
A0A1D5XZK2	A0A3B6JNU4_WHEAT	#N/A	0.000464978	0.00058511	0.000519491	6.01515e-05	0	0	0	0	0.000480687	0.000439686	0.000688392	0.00013334	0.000454265	0.000238741	0	0.000227231	0	0	0	0	0.00075783	0.000774422	0.000502053	0.000152688	0	0	0	0	0	0	0	0
A0A1D5V1B3	A0A3B6DAM6_WHEAT	Bifunctional polymyxin resistance protein ArnA [Sotub12g031430.1.1]	0.00162374	0.00087568	0.00155495	0.000413468	0.000973383	0.00123268	0.00121594	0.000145114	0.0019184	0.00175477	0.00160261	0.000157927	0.00203957	0.00214381	0.00216273	6.63219e-05	0	0.000657218	0	0.000379445	0.000756115	0.000515113	0.000751376	0.000137795	0.000325145	0.000330907	0.000648068	0.000184799	0.000899935	0.000607111	0.000943017	0.000182772
A0A1D5Z2H9	A0A3B6LZ25_WHEAT	#N/A	0	0	0	0	0	0	0	0	0	0	0	0	0.000977224	0.00102717	0.00103623	3.1777e-05	0	0	0	0	0	0	0	0	0	0	0	0	0.000646783	0.00130899	0.000677746	0.000373709
A0A1D5RZH5	A0A3B5Y1R8_WHEAT	Pyruvate phosphate dikinase [Sotub01g022560.1.1]	0.00698623	0.0061776	0.00653957	0.000405055	0.00211288	0.0020068	0.00123721	0.000477896	0.000390392	0.000714186	0.000559081	0.000161944	0.0011068	0.00155116	0.00176045	0.000333795	0.00110788	0.00106995	0.00110411	2.09003e-05	0.00184643	0.00146755	0.00163098	0.000190031	0	0.000269357	0.000527525	0.000263782	0.000244181	0.000247093	0.000511742	0.000153642
A0A1D5TZE6	A0A3B6C9H0_WHEAT	60S ribosomal protein L5-1 [Sotub06g035320.1.1]	0.00135499	0.00113671	0.00151385	0.000189347	0	0	0	0	0.00186769	0.00213548	0.00222893	0.000187501	0.00132377	0.00139143	0.000467902	0.000514781	0	0.00127969	0.00132056	0.000750906	0.000981506	0.00150449	0.000975355	0.000303738	0.000633102	0.00128864	0.000630938	0.000379102	0.0011682	0.00118213	0.000612061	0.000325182
A0A1D6RFP2	A0A3B5ZVJ1_WHEAT	Bifunctional polymyxin resistance protein ArnA [Sotub12g031430.1.1]	0.000653043	0.000273921	0.000729604	0.000244009	0.000608967	0.000578392	0.000855804	0.000152108	0.00090014	0.00123504	0.000859394	0.000206127	0.000850662	0.00156474	0.00157855	0.000416318	0	0	0	0	0.00047304	0.000483397	0.000470075	6.99432e-06	0	0.000310532	0.000304083	0.000177453	0.000281508	0	0.00058997	0.000295087
A0A1D5RX09	A0A452Z2U9_AEGTS	Pyruvate phosphate dikinase [Sotub01g022560.1.1]	0.00788675	0.00627571	0.00673811	0.000829522	0.00292015	0.00261945	0.00227988	0.000320328	0.001199	0.00142575	0.0012592	0.000117457	0.00169964	0.00190561	0.00192242	0.000124055	0.00306235	0.00328609	0.00373013	0.000339892	0.00277242	0.00193167	0.00225413	0.000424158	0.000812863	0.00115817	0.000972102	0.000172829	0.00119991	0.000758889	0.000943017	0.000221511
A0A1D5Z7X4	A0A3B6LPE6_WHEAT	N-methyl-L-tryptophan oxidase [Sotub08g007640.1.1]	0.00199083	0.00219203	0.00166817	0.000264266	0.00208852	0.00297549	0.00195672	0.000554073	0.00282987	0.00282381	0.00294739	6.96635e-05	0.00097248	0.00153328	0.001289	0.000281172	0.00365037	0.00352537	0.00363794	6.88643e-05	0.00351508	0.00331573	0.00322435	0.000148668	0.00348821	0.00390502	0.00382392	0.000220987	0.000965465	0.00130264	0.00101168	0.000182791
A0A1D6AGT9	A0A3B6NNE0_WHEAT	Phosphoglycerate kinase [Sotub07g027110.1.1]	0.00076704	0.000321738	0.00114262	0.000410935	0.00071527	0.00101904	0.00134026	0.000312536	0.00105727	0.00120886	0.00126177	0.000106141	0.00149874	0.00105022	0.000794617	0.000356436	0.000750101	0	0.000747548	0.000432336	0.000833424	0.00113556	0.0016564	0.000416303	0.00179195	0.00145896	0.00142866	0.000201567	0.0013226	0.000669185	0.00103944	0.000327672
W5I5X1	M8B147_AEGTA	Serpin (Serine protease inhibitor) [Sotub04g032620.1.1]	0.00129128	0.000649959	0.000577067	0.000393003	0.00108372	0.000686203	0.000676882	0.000232242	0.00106792	0.000488417	0.000764687	0.000289858	0.000252306	0.000265201	0.000267541	8.20439e-06	0.00227298	0.00365857	0.00302032	0.000693511	0.00196425	0.0017205	0.00223079	0.000255226	0.001086	0.00110525	0.00108229	1.23226e-05	0.000667962	0.000337964	0.000699939	0.000200394
A0A1D6BEU5	A0A453N6Q0_AEGTS	Endoglucanase 1 [Sotub11g017240.1.1]	0.00569598	0.00746625	0.00636377	0.000893984	0.0106231	0.0116662	0.0111968	0.000522441	0.0134943	0.0125677	0.012415	0.000584077	0.00301424	0.00292458	0.00319625	0.000138426	0.00487392	0.00605188	0.00763294	0.00138441	0.0118621	0.0113313	0.011019	0.000426254	0.0149702	0.0155741	0.0135929	0.00101542	0.00398999	0.00621165	0.00611069	0.00125455
W5FGC3	A0A3B6LPM3_WHEAT	1-aminocyclopropane-1-carboxylate oxidase 1 [Sotub10g027710.1.1]	0.000278608	0	0.000311271	0.000171065	0.000389706	0.000370139	0.000365112	1.29935e-05	0.00028802	0.000263453	0.000274983	1.22913e-05	0.00789348	0.00801081	0.00808149	9.49658e-05	0	0	0	0	0	0.000309348	0	0.000178602	0.00117158	0.00119234	0.00116758	1.32937e-05	0.0104487	0.0105733	0.011704	0.000691589
W5GUD5	A0A3B6QKL3_WHEAT	RNA recognition motif containing protein, putative, expressed [LOC_Os08g23120]	0.00118188	0.00111542	0.00132044	0.000104601	0.00041329	0.00117762	0.000387208	0.000449004	0.000916353	0.000838191	0.000291624	0.000340375	0.000865984	0.000910244	0.000306092	0.000336759	0	0	0.000863881	0.000498762	0	0	0	0	0	0	0	0	0.00114632	0.00115999	0.000800795	0.000203548
A0A1D6ADY9	A0A3B6NM79_WHEAT	Endoglucanase 1 [Sotub11g017240.1.1]	0.00515733	0.00648978	0.00576197	0.000667173	0.00923375	0.00959234	0.00892137	0.000335752	0.0117294	0.0113142	0.0103841	0.000688919	0.00221694	0.00296577	0.00256452	0.000374735	0.00363128	0.00584488	0.00663467	0.00155693	0.0103108	0.00984934	0.0104689	0.000321903	0.0130123	0.0135372	0.0118152	0.000882621	0.00400172	0.00539926	0.00503195	0.000724499
A0A1D6DLY4	D2X6D1_TRITD	#N/A	0	0	0	0	0	0	0	0	0	0	0	0	0	0	0	0	0	0	0	0	0.000355914	0.00145482	0.00106105	0.000556758	0	0	0	0	0	0	0	0
W5HJY2	M7YTD3_TRIUA	Annexin 2 [Sotub04g020660.1.1]	0.00195913	0.00164353	0.00218881	0.000273769	0.0018269	0.00130138	0.00256741	0.00063605	0.00168776	0.00216132	0.00193364	0.000236838	0.00159499	0.00234712	0.00135304	0.000518397	0.00191586	0.00277539	0.00190934	0.000498138	0.00141912	0.00145019	0.00141023	2.09829e-05	0.00183075	0.00232899	0.00136837	0.000480422	0.00253358	0.00213649	0.00176991	0.000381935
A0A0C4BIW4	A0A0C4BIW4_WHEAT	30S ribosomal protein S11 [Sotub10g025830.1.1]	0.00407395	0.00256325	0.00227579	0.00096594	0.00379899	0.00270618	0.00266943	0.000641804	0.00280772	0.00192617	0.00201047	0.000486457	0.00199004	0.00209175	0.00211021	6.47114e-05	0.00398398	0.00577133	0.00992604	0.00304862	0.00221326	0.00150781	0.00219939	0.000403347	0.003807	0.00387446	0.00379399	4.31971e-05	0.000878083	0.00177711	0.00368047	0.00143088
W5FQG6	A0A453M8F7_AEGTS	#N/A	0.000711998	0	0	0.000411072	0.00199183	0.00189182	0.00186613	6.64111e-05	0.00294421	0.00269308	0.0021082	0.000428964	0.00208678	0.00219344	0.00147519	0.000387576	0.00208882	0.00201729	0.00208171	3.94057e-05	0.000773618	0.000790556	0.000768769	1.14386e-05	0.000998015	0.0010157	0.00198921	0.00056723	0.000920767	0.000931747	0.000964846	2.29458e-05
A0A1D5YJS8	A0A3B6LSN0_WHEAT	60S ribosomal protein L5-1 [Sotub06g035320.1.1]	0.00169748	0.00213604	0.00113789	0.000500295	0.000949746	0.000902061	0.00133471	0.000237228	0.00175483	0.00192617	0.00167539	0.000128168	0.00165837	0.00174313	0.0010551	0.000375164	0.000995996	0.00192378	0.00198521	0.000554241	0.00110663	0.00150781	0.000733131	0.000387424	0.00142762	0.00145292	0.00189699	0.000263991	0.00131712	0.00177711	0.00184024	0.000285545
A0A1D5ZC98	A0A3B6LSN0_WHEAT	60S ribosomal protein L5-1 [Sotub06g035320.1.1]	0.00169748	0.00213604	0.00113789	0.000500295	0.000474873	0.000451031	0.000889809	0.000246734	0.00175483	0.00192617	0.00201047	0.000130268	0.00165837	0.00174313	0.0010551	0.000375164	0	0.00192378	0.00198521	0.00112885	0.00110663	0.00150781	0.000733131	0.000387424	0.00142762	0.00145292	0.00189699	0.000263991	0.00131712	0.00177711	0.00184024	0.000285545
A0A1D6BLC4	A0A3B6RI68_WHEAT	#N/A	0	0.000502011	0.000891423	0.000446895	0	0	0	0	0	0	0	0	0.00233849	0.00163868	0.00206642	0.000352783	0	0	0	0	0	0	0	0	0	0	0	0	0.00154775	0.00156621	0.00162184	3.85703e-05
W5GJX6	A0A3B6PL02_WHEAT	60S ribosomal protein L14 [Sotub06g008360.1.1]	0.00770885	0.00776041	0.0068901	0.000488272	0.00862627	0.00819316	0.00606141	0.00137298	0.00717236	0.00801849	0.00608683	0.000968296	0.00527187	0.00633293	0.0063888	0.000629353	0.00452317	0.0131048	0.00225388	0.00572331	0.00586321	0.00342376	0.00499411	0.00123641	0.00648334	0.00659823	0.00538432	0.000670151	0.00598153	0.00504405	0.00626787	0.000640132
A0A140CQG0	A0A140CQG0_WHEAT	BET1 [Sotub06g007280.1.1]	0.000847336	0.00213251	0.00189335	0.000683498	0.00237044	0.00225142	0.00222085	7.90347e-05	0.00262789	0.00240374	0.00250893	0.000112146	0.00248344	0.00174025	0.0017556	0.000424721	0.00497175	0.00480149	0.00247741	0.00139356	0.00184134	0.00188165	0.0018298	2.72258e-05	0	0.00120877	0	0.000697882	0.00219158	0.00221771	0	0.00127292
A0A1D5TLD8	A0A3B6AQY3_WHEAT	3-ketoacyl-CoA thiolase [Sotub07g017430.1.1]	0.000788675	0.000496219	0.000881137	0.000200932	0.000551583	0.00104778	0.000516774	0.000297037	0.000815319	0.000745775	0.00116762	0.000226165	0.00115576	0.000809884	0.000408515	0.000373964	0	0	0	0	0.000856931	0.000875693	0.00127734	0.000237492	0.000552747	0	0.000550858	0.000318585	0.00101993	0	0.00106875	0.000603444
A0A1D5YGL3	A0A3B6KQB8_WHEAT	#N/A	0.000737609	0	0.000824085	0.000452891	0.00309522	0.00293981	0.00289988	0.0001032	0.00305012	0.00278995	0.00291205	0.000130164	0.00216184	0.00302978	0.00229238	0.000467993	0.00216396	0.00208986	0.00215659	4.08232e-05	0.00160289	0.000818993	0.000796423	0.000459238	0.00103391	0.00105224	0.00206076	0.000587634	0.000953888	0.000965264	0.000999553	2.37711e-05
A0A1D5S072	A0A1D5S072_WHEAT	Ubiquinol-cytochrome c reductase complex protein [Sotub06g029830.1.1]	0	0	0	0	0	0	0	0	0	0	0	0	0	0	0	0	0	0	0	0	0	0	0	0	0	0	0	0	0	0	0.00220536	0.00127327
A0A1D5TAJ5	M7ZQ92_TRIUA	NADPH dehydrogenase 3 [Sotub11g017720.1.1]	0.00116509	0.00073305	0.00130168	0.000296832	0.00162968	0.00232178	0.000763416	0.000780803	0.00180667	0.00165257	0.00287482	0.000665654	0.00341473	0.00299105	0.00301744	0.000237363	0	0	0	0	0.00126592	0.00129364	0.000628993	0.000375987	0.00163312	0.00249308	0.00162753	0.000498121	0.00301342	0.00152468	0.00236826	0.000746572
A0A1D6A2S6	A0A3B6MJL5_WHEAT	Malate dehydrogenase [Sotub02g011240.1.1]	0.00168078	0.00158627	0.00187783	0.000148756	0.00176326	0.00223297	0.00220264	0.000262871	0.00173757	0.00158936	0.00165891	7.41509e-05	0.00164206	0.00172598	0.00174121	5.33958e-05	0.00123275	0.00119053	0.0024571	0.000719377	0.00136968	0.00186623	0.0013611	0.000289191	0.00117798	0.00179829	0.00117396	0.0003593	0.00163021	0.00164965	0.00170825	4.06253e-05
A0A1D5S2A6	A0A3B5XVF6_WHEAT	Alanine aminotransferase [Sotub06g022150.1.1]	0.00148899	0.00187369	0.00166356	0.000192622	0.00178521	0.00254336	0.00250882	0.000428097	0.0015393	0.00201143	0.0023094	0.000388319	0.00187031	0.00218433	0.00198325	0.000159061	0.000624047	0.000602677	0.000621922	1.17727e-05	0.00138673	0.00188946	0.00206706	0.000352875	0.0023853	0.00273101	0.00208	0.000325713	0.00275084	0.00250528	0.00259428	0.00012432
A0A1D5SJ26	A0A3B5YT90_WHEAT	Alanine aminotransferase [Sotub06g022150.1.1]	0.0017017	0.00214136	0.00166356	0.000265532	0.00208274	0.00282596	0.00278758	0.000418456	0.0015393	0.00201143	0.00251934	0.000490132	0.00207812	0.00240277	0.00220361	0.00016371	0.000624047	0.000602677	0.000621922	1.17727e-05	0.00138673	0.00212564	0.00206706	0.000410745	0.00208713	0.00273101	0.00208	0.000373818	0.00275084	0.00222692	0.00259428	0.000268937
A0A1D5ZRN9	A0A3B6MWL9_WHEAT	Universal stress protein family protein [Sotub01g011980.1.1]	0	0	0	0	0	0	0	0	0	0	0	0	0.000646229	0.000679257	0.000685251	2.10138e-05	0	0	0	0	0	0	0	0	0	0	0	0	0.00171084	0.00173125	0.00179275	4.26347e-05
W5E6K6	A0A3B6UAS7_WHEAT	RNA recognition motif containing protein, putative, expressed [LOC_Os11g41890]	0.000664326	0.000557308	0.000247404	0.000216533	0.000309745	0.000294193	0.000580394	0.000160937	0.000457847	0.000418794	0.000437121	1.95387e-05	0.000865361	0.000454794	0.000458807	0.000235891	0	0.000627409	0.000647444	0.000368155	0	0.000245875	0.000239099	0.000140041	0	0.000315898	0.000309337	0.00018052	0.000286373	0.000579575	0.000300082	0.000165465
A0A1D5TFM2	A0A3B6B782_WHEAT	Eukaryotic translation initiation factor 3 subunit 2 [Sotub11g013780.1.1]	0.00291548	0.00183436	0.0027144	0.000574996	0.00339838	0.00322775	0.0038207	0.000305245	0.00301398	0.00275689	0.00335713	0.000301147	0.00284831	0.00299388	0.00352368	0.000355436	0.00427664	0.00413019	0.00568278	0.000857241	0.0031678	0.00323716	0.00314795	4.68387e-05	0.00272444	0.0034659	0.00339391	0.000408887	0.00314195	0.00381531	0.00395084	0.000433218
A0A1D6SB15	A0A453P6G1_AEGTS	Leucine-rich repeat receptor-like serine/threonine-protein kinase At1g17230 [Sotub02g027730.1.1]	0	0	0.000267011	0.000154159	0.000334293	0.000317509	0	0.000188346	0.000247066	0.000451985	0.000471765	0.000124413	0	0.000245419	0.000495169	0.000247588	0	0	0	0	0.000259676	0.000530723	0	0.000265382	0.000669996	0.000340934	0	0.000335016	0	0	0.000323864	0.000186983
A0A1D6BAM8	A0A453Q4Q0_AEGTS	Poly(RC) binding protein 3 [Sotub11g010790.1.1]	0.00172315	0.00180696	0.00224604	0.000280838	0.00160685	0.00152618	0.00188181	0.000186451	0.00118758	0.00135785	0.00170073	0.00026137	0.00140288	0.00147458	0.000892553	0.000317366	0.000842551	0.000813698	0.000839682	1.58947e-05	0.00124819	0.00127552	0.00155046	0.000167185	0.000805121	0.000409694	0.00080237	0.00022751	0.000371402	0	0.000389182	0.000219741
A0A1D5VKI2	A0A3B6ECF3_WHEAT	RAL2 - Seed allergenic protein RA5/RA14/RA17 precursor, expressed [LOC_Os07g11330]	0	0	0	0	0	0	0	0	0	0	0	0	0	0	0	0	0	0	0	0	0.000825192	0	0	0.000476425	0	0	0	0	0	0	0	0
A0A1D5SQY9	A0A8I6X960_HORVV	Tubulin alpha-3 chain [Sotub08g006390.1.1]	0.00137069	0.00137986	0.00153139	9.02486e-05	0.00306763	0.00182101	0.00215553	0.000645227	0.0017004	0.00207381	0.00216457	0.000246011	0.0024104	0.00197057	0.00227195	0.000224887	0.00321701	0.00310685	0.00240454	0.000440732	0.000893591	0.00152193	0.00177598	0.000454232	0.00230557	0.00312857	0.00268064	0.000412037	0.0017726	0.00143499	0.00185746	0.00022348
A0A1D6D384	V5M3L1_WHEAT	#N/A	0.00128966	0.000811427	0.00144085	0.000328568	0.00090196	0.000856674	0.000845039	3.00729e-05	0.00133323	0.00121951	0.000636438	0.000373813	0.000629972	0	0.000668012	0.000375178	0	0	0	0	0.00420381	0.00357988	0.00348122	0.000391826	0	0.00183976	0.000900774	0.000919945	0.000833902	0	0.000873823	0.000493382
A0A1D6ATH8	W5GYX5_WHEAT	Glyceraldehyde-3-phosphate dehydrogenase [Sotub06g029090.1.1]	0.00139021	0.00218673	0.00194149	0.000407941	0.00194457	0.0027704	0.00227731	0.000415502	0.00251505	0.00295782	0.00308726	0.000300062	0.00271635	0.00285518	0.00252033	0.00016824	0.00203926	0.00196943	0.00203232	3.84706e-05	0.00188815	0.00154359	0.00112579	0.000381767	0.00243583	0.0029748	0.00291301	0.000294957	0.0022473	0.00272891	0.0018839	0.000423882
W5FBQ2	A0A3B6LYP0_WHEAT	5'-AMP-activated protein kinase gamma-1 subunit [Sotub01g037100.1.1]	0.000825173	0.000259591	0.00115239	0.000451673	0.000865664	0.0008222	0.00108138	0.000138801	0.0017061	0.00156058	0.00122165	0.000248575	0.00181386	0.00148289	0.00106855	0.000373432	0.00181564	0.00116898	0.0012063	0.000363055	0.00134488	0.00160338	0.00111371	0.000244962	0.00144582	0.00147144	0.00201723	0.000322762	0.00106713	0.000809889	0.00111821	0.000165249
A0A1D5Y5E1	A0A453H424_AEGTS	Nuclease domain-containing protein 1 [Sotub03g031460.1.1]	0.00362838	0.00286994	0.00301137	0.000403308	0.00333516	0.00358088	0.00339639	0.000127911	0.00321511	0.00343102	0.00296725	0.000232066	0.00172175	0.00180975	0.00171832	5.1824e-05	0.00273723	0.00205605	0.00272791	0.000390615	0.0022528	0.00241723	0.00246255	0.000110367	0.00217969	0.00207043	0.00159298	0.000312017	0.00120659	0.0014923	0.00112387	0.000193315
A0A1D5Y5R2	A0A3B6JCJ8_WHEAT	Vicilin (Fragment) [Sotub09g020260.1.1]	0.000340624	0.000214314	0.000190279	8.07624e-05	0.000238225	0.000226264	0.000223191	7.94285e-06	0	0.000161048	0	9.2981e-05	0.000332776	0.000349784	0.00035287	1.08211e-05	0.00449687	0.00434288	0.00497951	0.000332154	0	0	0	0	0	0	0	0	0.00198225	0.00245164	0.00161556	0.000419092
W5AFW9	W5AFW9_WHEAT	Actin [Sotub11g006340.1.1]	0.00081804	0	0.000609297	0.00042505	0.00114424	0.00108679	0.000714687	0.000233195	0.000845677	0.00103139	0.000538264	0.000249054	0.000532795	0.000280013	0.000847451	0.000284281	0	0	0	0	0.00118512	0.000908298	0.00117769	0.000157721	0.00114666	0.00116697	0.000761825	0.000228274	0.0010579	0	0.000369516	0.000536901
W5ECL2	W5ECL2_WHEAT	50S ribosomal protein L2 [Sotub07g026440.1.1]	0.00353544	0.00346022	0.00351105	3.83748e-05	0.00274735	0.00365317	0.00308876	0.000457464	0.00243659	0.00185729	0.00232629	0.000307598	0.00307021	0.00322712	0.0032556	9.98358e-05	0.00115245	0	0.00114853	0.00066424	0.00384141	0.00261701	0.00254489	0.000728621	0.00110126	0.00168116	0.00164624	0.000325195	0.00101602	0.00102814	0.00159699	0.00033198
W4ZLK0	A0A452Z8Z0_AEGTS	Gamma-glutamyl phosphate reductase [Sotub06g011740.1.1]	0.0021699	0.00204789	0.00181822	0.000178564	0.00227638	0.00144139	0.00213272	0.000446426	0.000560802	0.00102593	0.000535416	0.000276164	0.000529976	0.00111413	0.000561978	0.000328411	0	0	0	0	0.00176827	0.00180698	0.000585729	0.000694186	0.000760392	0.000773867	0	0.000442954	0	0.000709903	0	0.000409863
A0A1D6CH98	A0A3B6SFL4_WHEAT	Aldo/keto reductase family protein [Sotub09g024390.1.1]	0.000297182	0	0	0.000171578	0	0	0	0	0.000614444	0.000281017	0.000293315	0.000189054	0.00174201	0.00183104	0.00153933	0.000149499	0	0	0	0	0.000322901	0.000329971	0.000320878	4.77438e-06	0.000416563	0.000847889	0.000830278	0.000244101	0.00269024	0.00194452	0.00161087	0.000552639
Q332R4	A0A1C9ZNX9_HORVS	ATP synthase subunit alpha [Sotub07g027330.1.1]	0.00282002	0.00304165	0.00337567	0.000279717	0.00197226	0.00187324	0.00211177	0.000119835	0.00229058	0.0020952	0.00178928	0.000252676	0.00295183	0.00248216	0.00354742	0.000533868	0.000590944	0.000570708	0.00117786	0.000344849	0.0017509	0.00201289	0.00152243	0.000245418	0.00225877	0.00229879	0.00253243	0.000147805	0.0033864	0.00369038	0.00272962	0.000491054
A0A1D5T6F6	A0A3B6B0K8_WHEAT	hsp20/alpha crystallin family protein, putative, expressed [LOC_Os04g36750]	0	0	0	0	0	0	0	0	0	0	0	0	0	0	0	0	0	0	0.00298275	0.00172209	0	0	0	0	0	0	0	0	0.00131931	0.00133504	0.00138247	3.28775e-05
A0A1D5VPQ5	M7ZFE2_TRIUA	#N/A	0.000507563	0	0	0.000293042	0	0	0	0	0	0	0	0	0.000991737	0	0	0.00057258	0	0	0	0	0	0	0	0	0	0	0	0	0.000656389	0.000664216	0.000687811	1.63574e-05
A0A1D6AZY8	A0A8R7UUR2_TRIUA	Integrin-linked kinase-associated serine/threonine phosphatase 2C [Sotub12g028860.1.1]	0.00180931	0.00113838	0.00202143	0.000460962	0.0016872	0.00160248	0.0019759	0.000195774	0.00062348	0.000855448	0.00148814	0.00044754	0.00117842	0.00154831	0.00187436	0.000348202	0.000884678	0.00170877	0.000881666	0.000476659	0.00098295	0.000669647	0.000325596	0.000328797	0.00169075	0.00172072	0.000842488	0.000498621	0.00155989	0.000789245	0.00163456	0.00046798
A0A1D5Y4J9	A0A453IDI8_AEGTS	Bifunctional polymyxin resistance protein ArnA [Sotub05g027610.1.1]	0.00064891	0.000816562	0.000724987	8.39456e-05	0.000453835	0	0.000425194	0.000254157	0	0.000306806	0.000320233	0.000181135	0.00190188	0.00033318	0.00100836	0.000786876	0.000951869	0.000919273	0.000948628	1.7957e-05	0	0.000360253	0	0.000207992	0	0	0.000453237	0.000261677	0.00125877	0.000849188	0	0.000642051
A0A1D5ZID2	A0A453L0S4_AEGTS	Peroxidase 17 [Sotub11g009570.1.1]	0	0	0	0	0	0	0	0	0	0	0	0	0.00181569	0.00159041	0.00160444	0.000126211	0	0	0	0	0	0	0	0	0	0	0	0	0.0016023	0.00162141	0.00167901	3.99298e-05
A0A1D6CVU9	A0A3B6TGD2_WHEAT	Annexin 2 [Sotub04g020660.1.1]	0.00130609	0.00164353	0.00182401	0.000262897	0.00228363	0.00173517	0.00171161	0.000323666	0.00168776	0.0015438	0.00161136	7.20256e-05	0.00159499	0.00201181	0.00135304	0.000333231	0.00191586	0.00185026	0.00190934	3.61428e-05	0.00070956	0.00108764	0.00141023	0.000350699	0.00137306	0.00186319	0.000912248	0.000475549	0.00168905	0.000854596	0.00176991	0.00050673
A0A1D6BWD3	A0A8R7R4X0_TRIUA	#N/A	0.00189866	0.00047784	0.000424251	0.000836211	0	0.000504486	0.000497634	0.000289307	0.000785122	0.00107723	0.000749582	0.000179789	0.000741967	0.000779888	0.000786769	2.4127e-05	0	0	0	0	0.000412596	0.00042163	0.00041001	6.1006e-06	0.000532275	0.000541707	0	0.000310068	0.000491076	0.000993864	0.000514585	0.000283742
A0A1D6AW44	A0A3B6PG25_WHEAT	Endoglucanase 1 [Sotub11g017240.1.1]	0.00450122	0.00566415	0.00502893	0.000582296	0.00769526	0.00963445	0.00884817	0.000975354	0.0118917	0.0104045	0.00937892	0.00126346	0.00171014	0.00179755	0.00207247	0.000189076	0.00220091	0.00425108	0.0058491	0.00182876	0.0100533	0.00971805	0.00918023	0.000440416	0.0115672	0.0121289	0.0104797	0.000838459	0.00291052	0.00458147	0.00406647	0.000855717
A0A1D5ZGS2	A0A3B6LF76_WHEAT	Enolase [Sotub09g011260.1.1]	0.00071531	0.0015002	0.000532781	0.000514013	0.000667031	0.000633541	0.000937404	0.000166611	0.000985968	0.00112733	0.00117667	9.89831e-05	0.000698829	0.000734546	0.000988036	0.000157678	0.00209854	0.00135112	0.00209139	0.000429476	0.000777216	0.000529488	0.00102979	0.000250156	0.000334219	0.000340141	0.00099923	0.000382246	0.00154175	0.00124811	0.000969334	0.00028624
A0A1D5ZG58	A0A3B6LF87_WHEAT	Enolase [Sotub09g011260.1.1]	0.000476873	0.00120016	0.00026639	0.000489789	0.000333516	0.00031677	0.000624936	0.000173288	0.000985968	0.000901868	0.000941336	4.20763e-05	0.000698829	0.000734546	0.000741027	2.27243e-05	0.00209854	0.000675559	0.00139426	0.000711502	0.000777216	0.000794233	0.000772345	1.14918e-05	0.000334219	0	0.000666154	0.000333077	0.0012334	0.000936081	0.000646223	0.000293597
W5C5N9	W5C5N9_WHEAT	60S ribosomal protein L22-2 [Sotub01g037610.1.1]	0.000794788	0.00100013	0.00177594	0.000517476	0.00111172	0.0010559	0.00104156	3.70666e-05	0.00082164	0.000751556	0.000784447	3.50636e-05	0.000776477	0.000816162	0.000823363	2.52492e-05	0.00233171	0	0.00232377	0.00134393	0.000863574	0	0.00171632	0.000858167	0	0.0011338	0.00222051	0.00111034	0.00102783	0.00104009	0.00215408	0.000646727
A0A1D6DLJ3	A0A3B6QC70_WHEAT	#N/A	0.00230918	0.00290578	0.00257991	0.000298725	0.001938	0.00245426	0.00363138	0.00086792	0.00286464	0.00305701	0.00273496	0.000162036	0.00270718	0.00189703	0.0023922	0.000408402	0.00406474	0.00392554	0.0013503	0.00152859	0.00200722	0.00205117	0.00249331	0.000268852	0.0032368	0.00395299	0.00322574	0.000416722	0.00238902	0.00241751	0.00312923	0.00041938
A0A1D6RYG9	A0A3B6IKM0_WHEAT	#N/A	0.000683518	0.000430056	0.000381826	0.000162063	0	0	0	0	0	0.000323169	0.000337312	0.000190796	0	0	0	0	0	0	0	0	0	0.000379467	0	0.000219085	0	0	0	0	0	0	0	0
A0A1D5RV99	A0A3B5Y4R1_WHEAT	Alpha alpha-trehalose-phosphate synthase [Sotub02g018720.1.1]	0.000650557	0.000491181	0.000726827	0.000120241	0.000363989	0.000345714	0.000341018	1.2136e-05	0.000403521	0.000369102	0.000385255	1.72203e-05	0.000254227	0.000400831	0.000269578	8.05766e-05	0	0	0	0	0.00113097	0.000722335	0.000280971	0.000425106	0.000547135	0.00055683	0.00072702	0.000101174	0.000168262	0.000340537	0.000176317	9.72213e-05
A0A1D6RXI3	A0A3B6IQ78_WHEAT	Gamma-interferon-inducible lysosomal thiol reductase [Sotub06g006420.1.1]	0	0.000563392	0.000500209	0.000308656	0.000626252	0	0.00117346	0.000587174	0.00138854	0.0012701	0.000883787	0.000263955	0.000874808	0.000919519	0.000463816	0.00025119	0.0013135	0.00253703	0.00261805	0.00073092	0.000972934	0.00149135	0.00145025	0.000288179	0.000627573	0.00127739	0	0.000638726	0.000578998	0.000585902	0	0.000336295
A0A1D6CDG7	A0A3B6SHA8_WHEAT	Caffeoyl-CoA O-methyltransferase [Sotub02g031760.1.1]	0.00041848	0	0.000467542	0.000256946	0.000585354	0.000555964	0.000548413	1.95167e-05	0.000432618	0	0	0.000249772	0	0.000429734	0.000433526	0.000249209	0	0	0	0	0	0.000464653	0.000451848	0.000264649	0.000586588	0	0	0.000338667	0	0	0	0
A0A1D6CIT0	A0A3B6SAG6_WHEAT	Aldose-1-epimerase-like protein [Sotub02g035070.1.1]	0.00280898	0.00318124	0.00282447	0.000210594	0.004322	0.00447818	0.00368113	0.000422373	0.00377504	0.0029218	0.00332691	0.000426799	0.000548852	0.000576903	0.000581994	1.78474e-05	0.00659267	0.00557105	0.00574895	0.000545777	0.00427291	0.00592592	0.00485272	0.000838685	0.00551232	0.00440786	0.00549349	0.000632294	0.00181631	0.00147037	0.00190326	0.00022899
A0A1D6REN6	A0A3B5Z349_WHEAT	DUF584 domain containing protein, putative, expressed [LOC_Os05g44260]	0	0	0.000842264	0.000486281	0	0	0.00098795	0.000570393	0.000779349	0.000712873	0	0.000432048	0	0	0	0	0	0	0	0	0	0	0	0	0	0	0	0	0	0	0	0
W5H7N5	A0A3B6RI60_WHEAT	60S ribosomal protein L22-2 [Sotub01g037610.1.1]	0.000782654	0.000984861	0.000874411	0.000101247	0.00109475	0.00103978	0.00102566	3.65007e-05	0.000809096	0	0	0.000467132	0	0	0	0	0	0	0.00228829	0.00132115	0.000850389	0	0.000845059	0.000489441	0	0	0.00109331	0.00063122	0	0	0.00106059	0.000612334
A0A1D6BV13	A0A8R7R5F8_TRIUA	Glucose-1-phosphate adenylyltransferase [Sotub07g023520.1.1]	0.00757987	0.0092872	0.0075771	0.000986531	0.0103234	0.00795007	0.0101947	0.00133465	0.0117539	0.0122603	0.0116156	0.000339413	0.00604111	0.00634987	0.00578597	0.000282374	0.00936313	0.0113031	0.0104977	0.000974636	0.0078024	0.00841619	0.00753813	0.000450475	0.01398	0.013374	0.0122603	0.000872225	0.00567508	0.00495965	0.00594676	0.000509905
A0A1D6BRN0	A0A3B6RKE1_WHEAT	Glyceraldehyde-3-phosphate dehydrogenase [Sotub06g029090.1.1]	0.00153946	0.00193719	0.00171994	0.00019915	0.001292	0.00163617	0.00121046	0.000225954	0.00222805	0.00262029	0.00243108	0.000196161	0.00240638	0.0022132	0.0015948	0.000423947	0.000903275	0.00174469	0.0009002	0.000486679	0.00133815	0.00136745	0.000997322	0.000205757	0.0017263	0.00175689	0.0021505	0.000236576	0.00159268	0.00322334	0.00125169	0.00105378
A0A1D6CDM8	A0A3B6SL72_WHEAT	FLOWERING LOCUS T/ TERMINAL FLOWER 1-like protein [Sotub03g032570.1.1]	0.00227839	0.00430056	0.00381826	0.00105617	0.00557712	0.00832402	0.00597161	0.0014852	0.0070661	0.00646339	0.00674624	0.000301547	0.00278237	0.0035095	0.00295038	0.000380688	0	0.00161384	0	0.000931748	0.00928342	0.00822178	0.0079952	0.000687739	0.00958094	0.00975072	0.00795683	0.000990335	0.000736614	0.000745398	0.00154375	0.000463488
A0A1D5X8S0	A0A3B6IKM0_WHEAT	#N/A	0.000667933	0.00042025	0.00037312	0.000158368	0	0.000443685	0.000437659	0.00025444	0.000345249	0.000315801	0.000329621	1.47336e-05	0.000326272	0.000342948	0.000345973	1.06096e-05	0	0	0	0	0	0.000370814	0	0.00021409	0	0	0	0	0	0.000437041	0.000452566	0.000256925
A0A1D6DBJ8	A0A453AIS6_AEGTS	Ascorbate peroxidase [Sotub09g006730.1.1]	0.0031386	0.0013165	0.00233771	0.00091327	0.00292677	0.00277982	0.00342758	0.000339607	0.00324464	0.00346253	0.00361406	0.0001857	0.00306629	0.00376017	0.00379335	0.000410527	0	0	0	0	0.00511535	0.00464653	0.00451848	0.00031423	0.00366618	0.00223869	0.00438438	0.00109221	0.00270593	0.00205365	0.000708867	0.00101835
A0A1D6RWC6	A0A3B6HS31_WHEAT	Cell division control protein 48 homolog E [Sotub10g024990.1.1]	0.00108066	0.0010199	0.000452758	0.000346314	0.00132264	0.000538384	0.000531072	0.000454915	0.000977524	0.00102188	0.000933274	4.43024e-05	0.00145167	0.0018033	0.00125945	0.000275789	0.0011889	0.00153091	0.00118485	0.000198641	0.000587093	0.000449961	0.000729267	0.000139661	0.00113608	0.00096351	0.000943498	0.000105884	0.00174691	0.00159097	0.00109832	0.000338547
A0A1D6CUN8	A0A3B6TR73_WHEAT	Aspartic proteinase nepenthesin I [Sotub01g033480.1.1]	0	0	0	0	0	0	0	0	0	0	0	0	0.000894335	0.00188009	0.00142251	0.000493297	0	0	0	0	0	0	0	0	0	0	0	0	0.00177577	0.00179694	0.00186077	4.42525e-05
A0A1D6CM42	O24400_WHEAT	Superoxide dismutase [Sotub11g024220.1.1]	0	0	0	0	0	0	0	0	0	0	0	0	0	0	0	0	0	0	0	0	0.000580213	0	0.000576577	0.000333942	0	0	0	0	0	0	0	0
W5BZZ2	W5BZZ2_WHEAT	60S ribosomal protein L5-1 [Sotub09g017210.1.1]	0.00136249	0.00128588	0.00114167	0.000112122	0.000476451	0.000452529	0.000446383	1.58857e-05	0.00105639	0.00161048	0.00168096	0.000342066	0.0013311	0.00104935	0.00070574	0.000313191	0	0.00193017	0.0019918	0.0011326	0.00111031	0.00151282	0.00110335	0.000234427	0.000954911	0.00145775	0.000951648	0.00029126	0.0013215	0.00133726	0.000923175	0.000234654
E6Y0T1	E6Y0T1_WHEAT	Syntaxin [Sotub10g026540.1.1]	0.000339496	0.000427208	0.000379298	4.39186e-05	0.000474873	0.000451031	0.000444905	1.58331e-05	0.0010529	0.000642058	0.000670156	0.000229516	0.000331674	0	0	0.000191492	0	0	0	0	0	0	0	0	0.000475875	0.000484307	0.000474248	5.39963e-06	0	0	0	0
A0A1D5U1Y0	A0A3B6C9B5_WHEAT	heat shock protein [Sotub10g028410.1.1]	0.00151612	0.00143087	0.0012704	0.000124764	0.00159052	0.00100711	0.00149014	0.000311921	0.00176326	0.00161286	0.00168344	7.52474e-05	0.00185149	0.0017515	0.00176696	5.38216e-05	0.00166797	0.00161085	0.00166229	3.14663e-05	0.00164733	0.000841701	0.00122776	0.000402933	0.00106258	0.00135176	0.00105895	0.000168017	0.00196067	0.00198405	0.00231135	0.000196063
W5E8X2	A0A8T0NLL3_PANVG	40S ribosomal protein S28 [Sotub10g020380.1.1]	0.00157735	0.00198487	0.00176227	0.000204052	0	0.00209556	0.00206709	0.00120174	0	0.00149155	0.00155682	0.000880595	0.00154101	0.00161977	0.00163406	5.01099e-05	0	0.00446908	0	0.00258023	0	0	0	0	0	0	0	0	0	0	0	0
A0A1D5S346	B6UKP3_WHEAT	#N/A	0	0	0	0	0	0	0	0	0	0	0	0	0	0	0	0	0	0	0	0	0	0.000677619	0.00131789	0.000659033	0	0	0	0	0	0	0	0
A0A1D5ZGS1	A0A3B6LDG2_WHEAT	Malate dehydrogenase [Sotub01g043670.1.1]	0.0013997	0.00132099	0.00117285	0.000115183	0.00097892	0.00139465	0.00183428	0.000427737	0.00108524	0.00132356	0.00138148	0.000157011	0.00136745	0.00143734	0.00145002	4.44661e-05	0.00102659	0.000991435	0.00102309	1.93666e-05	0.00114062	0.00155413	0.00113348	0.000240828	0.000980984	0.00149755	0.000977631	0.000299213	0.00135758	0.00137377	0.000948381	0.000241061
A0A1D5YES7	A0A3B6KFM7_WHEAT	2-isopropylmalate synthase 1 [Sotub06g017560.1.1]	0.00196225	0.00246922	0.00200961	0.00028003	0.00228727	0.00217243	0.00300009	0.000448391	0.00236664	0.00216477	0.00209811	0.00013982	0.00127803	0.00134335	0.0015246	0.000127748	0.00239865	0.00277981	0.00239048	0.000222459	0.00213208	0.00308657	0.00229527	0.000510531	0.00275051	0.00186617	0.00274111	0.000507884	0.00211468	0.0021399	0.00243751	0.000179547
A0A1D5UH15	A0A453C4H1_AEGTS	Aldose-1-epimerase-like protein [Sotub02g035040.1.1]	0.000683518	0.000430056	0.000381826	0.000162063	0.000956078	0.000908075	0.000447871	0.000280585	0.00105992	0.00129268	0.00134925	0.000153347	0.00066777	0.000701899	0.000708092	2.17143e-05	0	0.000968301	0	0.000559049	0	0	0	0	0.000958094	0.000487536	0.00095482	0.000270737	0.00220984	0.00134172	0.000926252	0.000654962
A0A1D5U8Z9	A0A3B6C466_WHEAT	Universal stress protein (Usp) [Sotub02g022380.1.1]	0.000398941	0.000502011	0	0.000265139	0	0.000530005	0	0.000305998	0	0.000754481	0.000393749	0.000377361	0.000389749	0	0	0.000225022	0	0	0	0	0.000433467	0	0	0.000250262	0	0	0	0	0	0	0	0
A0A1D5TLL4	A0A3B6AWP5_WHEAT	Universal stress protein (Usp) [Sotub02g022380.1.1]	0.000797881	0.00100402	0	0.000530278	0	0.00106001	0.000522806	0.000530021	0.000412418	0.00113172	0.000393749	0.000420783	0	0	0.000413283	0.000238609	0.00117039	0	0.00116641	0.000674579	0.000866934	0	0	0.000500524	0	0.000569108	0.000557288	0.000325216	0.000515916	0.00104414	0.000540614	0.000298095
A0A1D6RLR1	A0A3B6C9D0_WHEAT	1 4-alpha-glucan branching enzyme II [Sotub09g011090.1.1]	0.000872046	0.00078382	0.000695917	8.80648e-05	0.000871274	0.00132405	0.000979547	0.000236433	0.00141665	0.00164922	0.00122957	0.000210237	0.000730247	0.000767569	0.000645285	6.26698e-05	0	0.000352965	0.000364236	0.000207115	0.00175968	0.00193653	0.00147962	0.000230385	0.00104773	0.000888583	0.00156623	0.000354347	0.000161106	0.000489083	0	0.000249241
A0A1D5ZXA5	A0A3B6MWX3_WHEAT	Aspartate-semialdehyde dehydrogenase [Sotub01g005250.1.1]	0.000876305	0.000735139	0.000652694	0.000113083	0.000817161	0.000776132	0.000765591	2.72456e-05	0.00181182	0.00138107	0.0014415	0.000233216	0.000570743	0.000299957	0.000605207	0.000167178	0.000856953	0	0.000854036	0.000493922	0.000634763	0	0.00157696	0.00079346	0.000818884	0.000833395	0.00122413	0.000229893	0.000755501	0.00114677	0.000791669	0.000216214
A0A1D6DMG3	A0A7G2IGZ9_WHEAT	class I heat shock protein [Sotub12g008730.1.1]	0	0	0	0	0	0	0	0	0	0	0	0	0	0	0	0	0	0	0	0	0.00101274	0.00103491	0.00100639	1.49742e-05	0	0.00132964	0.00130203	0.000759823	0	0	0	0
A0A1D5XS10	A0A3B6ILV9_WHEAT	Vicilin (Fragment) [Sotub09g020260.1.1]	0.000625169	0.000524459	0.000698463	8.73612e-05	0.000291487	0.000276852	0.000273092	9.71869e-06	0	0.000197054	0	0.000113769	0.000407177	0.000427987	0.000431764	1.32404e-05	0.00244545	0.00354256	0.00304641	0.00054939	0	0	0	0	0	0	0	0	0.00215594	0.00163624	0.00141197	0.000381638
Q3ZPM9	A0A2Z5XDA2_TRITU	Flowering locus T-like 2 [Sotub03g010860.1.1]	0.000579253	0	0	0.000334432	0	0	0	0	0	0.000547745	0.000571715	0.000323382	0.00169772	0.00356898	0.00240031	0.000945254	0	0.00164119	0	0.00094754	0	0	0	0	0	0.000826332	0.00080917	0.000472207	0.0029964	0.00303213	0.0039248	0.000526002
A0A1D5ZYK7	A0A453LI97_AEGTS	Photosystem Q(B) protein [Sotub07g016190.1.1]	0.00168078	0.00211503	0.00187783	0.000217433	0	0	0	0	0	0	0	0	0	0	0.00174121	0.00100529	0	0	0	0	0	0	0	0	0	0	0	0	0	0	0	0
A0A1D6SEM6	A0A3B6SBE7_WHEAT	Ubiquitin-like modifier-activating enzyme 5 [Sotub03g023740.1.1]	0.00121191	0.00122002	0.00108319	7.67615e-05	0.00203421	0.00161006	0.00158819	0.000251432	0.00200457	0.00137519	0.00143537	0.000347305	0.00260478	0.0019912	0.00175768	0.000437528	0.000711089	0.00137348	0.00141734	0.000395699	0.00105344	0.00134563	0.00104683	0.000170634	0.0020385	0.00172885	0.00169294	0.000189991	0.00250762	0.00190314	0.00262767	0.000388316
A0A1D6CQF9	A0A453RXH0_AEGTS	Vesicle-associated membrane protein-associated protein [Sotub01g030120.1.1]	0.000459766	0.000578551	0	0.000305564	0	0	0	0	0	0	0	0	0.000449173	0.00047213	0.000476295	1.4606e-05	0	0	0	0	0	0	0.000496425	0.000286611	0	0	0	0	0	0.000601667	0	0.000347372
A0A1D5YNT2	A0A8R7UDM8_TRIUA	Aspartate carbamoyltransferase [Sotub11g005080.1.1]	0.00114556	0.00108115	0.00127986	0.000101387	0.00120177	0.00114143	0.000750621	0.00024492	0.000888197	0.00108325	0.000847991	0.000125836	0.000839376	0.00117637	0.00118675	0.000197627	0.00168039	0.00162285	0.000837337	0.000471008	0.000622352	0.000953967	0.000927677	0.000184338	0.000802872	0.00122565	0.000400064	0.000412833	0.000740729	0.000749562	0.000776189	1.84592e-05
W5DBH3	A0A453FJZ8_AEGTS	Aspartate aminotransferase [Sotub08g018900.1.1]	0.00142796	0.00179689	0.00191445	0.000253836	0.00239685	0.00341477	0.00187133	0.000784701	0.00265717	0.00243052	0.00225501	0.00020162	0.00418519	0.00351927	0.00325446	0.000479551	0	0.000809165	0	0.000467172	0.00248247	0.00221972	0.00185019	0.000317643	0.00280223	0.00285188	0.00279265	3.17962e-05	0.00184666	0.00186869	0.00154805	0.000179098
A0A1D6DCS1	A0A3B6FRZ6_WHEAT	Ribokinase [Sotub07g025260.1.1]	0.00107547	0.00180443	0.00160207	0.000376309	0.00050144	0.000952526	0.000939589	0.000256782	0.0003706	0.000338989	0.000353824	1.58154e-05	0.000350229	0.000368129	0	0.000207565	0	0.0010157	0.00104813	0.000595999	0.000779028	0.000398042	0.000774145	0.000218566	0.000502497	0.000511401	0.00050078	5.70171e-06	0.000463603	0	0.000485797	0.000274293
A0A1D6C1Y5	A0A3B6SMV6_WHEAT	Abscisic acid receptor PYL2 [Sotub12g028330.1.1]	0.00104089	0.000654908	0.000581461	0.000246797	0.00145596	0.00138285	0.00136407	4.85441e-05	0.00107606	0.000984272	0.00102735	4.59209e-05	0.000508454	0.000534441	0.000539157	1.65337e-05	0.00152686	0.00294914	0.00152166	0.000822661	0.00113097	0.00115574	0.00112389	1.67225e-05	0.00145903	0.00222732	0.00145404	0.000445022	0.0013461	0.00136215	0.00141054	3.35451e-05
A0A1D5WLK2	A0A3B6H5G2_WHEAT	Beta-1 3-glucanase [Sotub03g014160.1.1]	0	0	0	0	0	0	0	0	0	0	0	0	0.00121856	0.00102467	0.00103371	0.000109425	0	0	0	0	0	0	0	0	0.000349669	0	0.000348474	0.000201538	0.000645209	0.00195871	0.000676097	0.000749593
A0A1D6D5L5	A0A453R229_AEGTS	Aldose-1-epimerase-like protein [Sotub02g035070.1.1]	0.000768958	0.00129017	0.000572739	0.00037078	0.000717059	0.00136211	0.00100771	0.000323051	0.00185485	0.000969508	0.0015179	0.00044686	0	0	0	0	0	0	0	0	0.00111401	0.0025614	0.0019373	0.000725976	0.00179643	0.000731304	0.00179029	0.000613184	0	0	0	0
A0A1D6RU08	A0A3B6GKI0_WHEAT	3-ketoacyl-CoA thiolase [Sotub04g013310.1.1]	0.000981126	0.000308653	0.00109615	0.000425364	0.00102927	0	0.000321438	0.000526584	0.000507136	0.000695819	0.00121045	0.000364027	0.000479261	0.000503755	0.0010164	0.000303294	0.000719595	0	0.000717145	0.000414753	0.000533019	0.000817034	0.000529678	0.000164949	0.000343814	0.000349906	0.000342639	3.90117e-06	0.000634404	0.00128394	0.000997162	0.000325507
A0A1D5VK82	A0A3B6EAD8_WHEAT	3-ketoacyl-CoA thiolase [Sotub04g013310.1.1]	0.000490563	0.000617305	0.000822114	0.0001673	0.00034309	0	0.000321438	0.000192138	0.000507136	0.00023194	0.00072627	0.000247694	0.00023963	0.000503755	0.0010164	0.000394955	0.000719595	0	0.000717145	0.000414753	0.00026651	0.000272345	0.000264839	3.94058e-06	0.000343814	0.000349906	0	0.000200283	0.000317202	0.00064197	0.000664774	0.000194422
I6QQ39	B7U6L4_WHEAT	Vicilin (Fragment) [Sotub09g020260.1.1]	0.000697467	0.000438833	0.000779237	0.000177695	0.000243897	0.000231652	0.000228505	8.13197e-06	0	0.000164882	0	9.51948e-05	0.000340699	0.000358112	0.000361272	1.10787e-05	0.00358084	0.00247016	0.00407846	0.000823395	0	0	0.00018827	0.000108698	0	0	0	0	0.00180395	0.00251001	0.00141773	0.00055389
A0A1D5Z516	A0A3B6LM04_WHEAT	Alpha alpha-trehalose-phosphate synthase [Sotub01g005320.1.1]	0.000602219	0.000757808	0.000841027	0.000121218	0.00105295	0.000600049	0.000789199	0.000227472	0.000778205	0.000854192	0.000891574	5.77694e-05	0.00250046	0.00231905	0.00265145	0.00016643	0	0	0	0	0.00114509	0.00150449	0.00146303	0.000196628	0.00105517	0.000859094	0.000841251	0.000118691	0.0011682	0.00137915	0.0020402	0.000454952
W5H3B0	A0A453NKM5_AEGTS	26S protease regulatory subunit [Sotub01g047380.1.1]	0.000632887	0.0011946	0.00106063	0.00029338	0.000885257	0.000420405	0.00082939	0.000253797	0.00130854	0.000897692	0.000624652	0.000344249	0.00123661	0.00129981	0.0016391	0.000216453	0	0	0	0	0.00103149	0.000351358	0.00068335	0.000340098	0	0.000451422	0.00132614	0.000674235	0.00081846	0.00082822	0.00171528	0.000514986
A0A1D5U0J8	A0A7H4LP54_WHEAT	COP9 signalosome complex subunit 5b [Sotub06g027830.1.1]	0.00041848	0.000526599	0.000467542	5.41364e-05	0.000585354	0.000555964	0.000548413	1.95167e-05	0.000432618	0.000791435	0.000413035	0.000213041	0	0.000429734	0.000433526	0.000249209	0	0	0	0	0	0	0	0	0	0	0	0	0	0	0	0
A0A1D5UP87	A0A8R7PGF8_TRIUA	Small nuclear ribonucleoprotein Sm D1 [Sotub06g034610.1.1]	0.000899366	0	0	0.000519249	0.001258	0	0.00117861	0.000704506	0	0	0.000887663	0.000512493	0	0	0	0	0	0	0	0	0.000977202	0	0.000971077	0.000562428	0	0	0	0	0.00116307	0.00117694	0	0.000675541
A0A1D6SC42	A0A8R7V860_TRIUA	V-type ATP synthase alpha chain [Sotub12g023750.1.1]	0.000910009	0.00133597	0.0010167	0.000221647	0.00127288	0.000604488	0.000795037	0.000344336	0.000627169	0.00086051	0.000598779	0.000143618	0.00133356	0.00109023	0.00125697	0.00012442	0.000444957	0.000429719	0.000443442	8.39411e-06	0.000823972	0.00067361	0.000818807	8.53599e-05	0.000850379	0.000649086	0.000847473	0.000115387	0.00215754	0.00218327	0.00164423	0.000304055
Q94G92	A0A5B9Y2E5_WHEAT	#N/A	0.000688105	0.000865885	0.00115317	0.000234669	0.000962495	0.000914169	0.000901753	3.20913e-05	0.000711352	0.000325338	0.000679152	0.000214176	0.000336126	0.000353305	0.000356422	1.093e-05	0.00201873	0.0009748	0.00100593	0.000593931	0.00149532	0.00152805	0.00148594	2.21096e-05	0.000964524	0.000981616	0.000961228	1.09442e-05	0.000889869	0.000900481	0.000932469	2.21758e-05
Q2WGB1	Q2WGB1_WHEAT	soluble starch synthase 2-3, chloroplast precursor, putative, expressed [LOC_Os06g12450]	0.00166816	0.0017762	0.00143364	0.000175129	0.00269233	0.0022162	0.00235426	0.000244968	0.0026531	0.00279082	0.00253301	0.000129009	0.000626818	0.000527083	0.000797601	0.000136805	0.00188229	0.0010907	0.00112553	0.000447311	0.00237023	0.00199469	0.00166262	0.000354029	0.00197854	0.00183055	0.00125477	0.000382376	0.000829728	0.0013434	0.000869448	0.000285791
W5ATQ6	A0A3B6B1X5_WHEAT	UBX domain-containing protein 1 [Sotub07g018450.1.1]	0.000659342	0.00082969	0.00110496	0.00022486	0.00138339	0.00131393	0.00129609	4.61247e-05	0.00102243	0.000935217	0.000976144	4.36322e-05	0.000966227	0.00101561	0.00102457	3.14194e-05	0.000967173	0.000934052	0.00192776	0.000564399	0.000716405	0.00109814	0.00106787	0.000212196	0.000462103	0.000940584	0.000460524	0.000276708	0.000852672	0.00043142	0.000446746	0.000238909
A0A1D5YR68	A0A3B6KQL2_WHEAT	Serpin (Serine protease inhibitor) [Sotub04g032620.1.1]	0.00103043	0.000648326	0.000575617	0.000244317	0.000720662	0.00102672	0.000675182	0.000191188	0.000532621	0.000730785	0.000508511	0.000121967	0.000251672	0	0	0.000145303	0.000755755	0.00218963	0.00225955	0.00084875	0.00195931	0.00143015	0.00139074	0.000317502	0.000722182	0.000734979	0.000719714	8.19442e-06	0	0	0.00034909	0.000201547
A0A1D5ZUW4	A0A453KSC9_AEGTS	Alpha alpha-trehalose-phosphate synthase [Sotub01g005320.1.1]	0.000663181	0.00083452	0.000889117	0.000117888	0.00111316	0.000881056	0.00104291	0.000119025	0.000822703	0.00100337	0.000916372	9.0355e-05	0.00285076	0.00299647	0.0030229	9.27e-05	0.000389121	0	0	0.000224659	0.00115292	0.0014727	0.00143212	0.000174098	0.00148734	0.000756848	0.00092641	0.00038232	0.00154374	0.00225644	0.0023366	0.000436461
A0A1D6RD30	M8AW09_TRIUA	40S ribosomal protein S17-like protein [Sotub05g028310.1.1]	0.000770885	0.000970051	0.000861262	9.97249e-05	0.00107828	0.00102414	0.00101023	3.59519e-05	0.000796929	0.000728953	0.000760854	3.40091e-05	0.000753124	0.000791616	0	0.000446343	0.00452317	0.00436828	0.00450777	8.53296e-05	0.000837601	0.00171188	0.0016647	0.000491712	0.00216111	0.00219941	0.00215373	2.45216e-05	0.00199384	0.00201762	0.00208929	4.9687e-05
A0A1D5WAZ4	A0A2G9HKQ4_9LAMI	Ubiquitin-conjugating enzyme E2 N [Sotub10g007940.1.1]	0.00186414	0.00234576	0.00208269	0.000241153	0.00260749	0.00247657	0.00244293	8.69381e-05	0.00289068	0.00264411	0.00183988	0.000549507	0.00182119	0.00287141	0.00193116	0.000577221	0	0.00264082	0	0.00152468	0.00101274	0.00206982	0.00100639	0.000612147	0.00130649	0.00132964	0.00260405	0.000742555	0.00120537	0	0.00126307	0.000713161
A0A1D5UII0	A0A3B6DDM1_WHEAT	1 4-alpha-glucan branching enzyme II [Sotub09g011090.1.1]	0.000876305	0.000787648	0.000839179	4.45229e-05	0.000875529	0.000997884	0.00131244	0.000225392	0.00103533	0.00106539	0.00098846	3.8771e-05	0.000489209	0.000514212	0.000778123	0.000160076	0	0.000354689	0.000366015	0.000208126	0.00190429	0.00208498	0.00148685	0.000306776	0.000877376	0.000714338	0.00122413	0.000260354	0.000161893	0.000327647	0.000169643	9.35413e-05
A0A1D6S8R7	A0A3B6NJT9_WHEAT	Heat shock protein 5 [Sotub03g012990.1.1]	0.00448663	0.00418207	0.00334175	0.000592961	0.00441624	0.00353222	0.00348424	0.000524789	0.00498177	0.00329978	0.00410023	0.000841321	0.00584434	0.00614304	0.0060251	0.000150447	0.00438755	0.00753297	0.00728768	0.00174951	0.00324995	0.00405913	0.00466495	0.000709931	0.00465848	0.00355577	0.00464256	0.000632103	0.00537239	0.00587137	0.00630512	0.000466748
A0A1D5ST38	A0A452YG57_AEGTS	Malate dehydrogenase [Sotub09g025810.1.1]	0.00431047	0.00503669	0.00584779	0.000769048	0.00473732	0.00613564	0.00564882	0.000709825	0.00541098	0.00524058	0.00516604	0.000125556	0.00391036	0.00442639	0.00446545	0.000309819	0.00270983	0.00174469	0.0036008	0.000928303	0.00367991	0.00410234	0.00365685	0.000250814	0.00474731	0.00395299	0.00473109	0.00045399	0.00358353	0.00282042	0.00292062	0.000414691
W5EU37	A0A453HL49_AEGTS	Disease resistance response [Sotub07g016300.1.1]	0	0	0	0	0	0	0	0	0	0	0	0	0	0.00112604	0	0.00065012	0	0	0	0	0	0	0	0	0	0	0	0	0.00141808	0	0.000742983	0.000709311
A0A1D6B4X5	A0A3B6QML0_WHEAT	Aspartic proteinase [Sotub02g024010.1.1]	0.000203428	0.000511972	0.000454555	0.000164094	0	0.000540521	0	0.00031207	0.000420601	0.000384725	0.000200781	0.000117929	0	0	0	0	0	0.00115274	0	0.000665534	0.000663101	0.000451746	0.000878593	0.000213427	0.000570294	0.0008706	0.000568345	0.000173947	0	0.000266214	0	0.000153698
A0A1D5TVK5	A0A3B6C7S5_WHEAT	NADPH dehydrogenase 3 [Sotub11g017720.1.1]	0.000831306	0.000697388	0.000309589	0.000270958	0.000775198	0.000736277	0.000726277	2.58465e-05	0.000859391	0.00104812	0.00136748	0.000256829	0.00189502	0.00199188	0.00200945	6.16216e-05	0	0	0	0	0.000602167	0.000307676	0.000299197	0.000172525	0.000776833	0.0015812	0.00116127	0.000402313	0.00286682	0.0014505	0.00187754	0.000726521
A0A1D5TI83	A0A3B6AXB8_WHEAT	Ras-related protein Rab-6A [Sotub01g028700.1.1]	0.000697467	0.00175533	0.000779237	0.000588575	0.00097559	0.00185321	0.00182804	0.000499589	0.00144206	0.00131906	0.00137678	6.15402e-05	0.000681398	0.000716224	0.000722543	2.21574e-05	0	0.00197612	0.00203923	0.00115956	0.00075783	0.000774422	0.00150616	0.000427339	0.00195529	0.000994971	0.000974306	0.000560503	0.0036079	0.00182546	0.00189031	0.00101089
A0A1D6CZ63	A0A3B6TGM9_WHEAT	Glycoside hydrolase family 28 protein/polygalacturonase family protein [Sotub08g028950.1.1]	0.00022633	0.000284805	0.000252865	2.9279e-05	0.00126633	0.00120275	0.000593206	0.000371636	0.000701931	0.000642058	0.00111693	0.000258621	0.000663348	0.00116208	0.000703403	0.000277108	0	0.000641259	0.000661736	0.000376282	0.000491837	0.000502605	0.000488754	7.27224e-06	0.000634499	0.00129149	0.000948497	0.0003286	0.00117078	0.00118474	0.000920118	0.000148912
W5FSY8	A0A3B6MQM0_WHEAT	Aspartokinase/homoserine dehydrogenase [Sotub11g028680.1.1]	0.000532611	0.000335109	0.000595054	0.000135694	0.000372498	0.000353795	0.00034899	1.24197e-05	0.000550605	0.00025182	0.000262841	0.000169412	0.00078051	0.000546934	0.00110352	0.000279488	0.000781274	0.00075452	0.000778614	1.47387e-05	0.000578706	0.000887065	0.00028754	0.000299804	0.000746567	0.000379898	0.000744016	0.000210964	0.00103317	0.000696996	0.000721755	0.000187354
A0A1D5WJF1	A0A453FBZ3_AEGTS	Guanine nucleotide-binding protein beta subunit-like protein [Sotub06g025890.1.1]	0.00132722	0.00125259	0.00111212	0.000109219	0.00139235	0.00132244	0.00130448	4.64233e-05	0.00102904	0.00156878	0.00130995	0.000269945	0.00064832	0.00102218	0.000687468	0.000205483	0	0	0.000970118	0.000560098	0.00144208	0.00147366	0.00143305	2.13225e-05	0.00139528	0.00142001	0.00185402	0.000258011	0.00128729	0.000868425	0.000899274	0.000233435
W5BGA8	A0A3B6CAK2_WHEAT	RAN guanine nucleotide release factor [Sotub01g014590.1.1]	0	0	0	0	0	0	0	0	0	0	0	0	0	0	0	0	0	0	0	0	0	0	0	0	0	0	0.000709025	0.000409356	0	0.000664216	0	0.000383485
Q1ANA7	Q1ANA7_WHEAT	Vesicle-associated membrane protein-associated protein [Sotub01g030120.1.1]	0.000861577	0	0.000481294	0.000431774	0	0	0	0	0	0	0.000425183	0.00024548	0.000420863	0.000442373	0.00133883	0.000523889	0	0	0	0	0	0	0.000465138	0.000268547	0	0	0	0	0	0.000563746	0	0.000325479
W5H9H4	A0A3B6RK09_WHEAT	Vesicle-associated membrane protein-associated protein [Sotub01g030120.1.1]	0.00129237	0.000542087	0.000481294	0.000451747	0.00060257	0	0.000564543	0.000337453	0	0	0	0	0.000420863	0.000442373	0.000892553	0.000266338	0	0	0	0	0	0	0.000465138	0.000268547	0	0	0	0	0	0.000563746	0	0.000325479
P83207	N1QTW5_AEGTA	LTPL169 - Protease inhibitor/seed storage/LTP family protein precursor, expressed [LOC_Os07g12080]	0	0	0.000962587	0.00055575	0	0.00114463	0	0.000660854	0.000890685	0.00244414	0.0025511	0.000929304	0	0	0	0	0	0	0	0	0.006553	0.00765311	0.00930275	0.001384	0.00362305	0.00368725	0.00361066	4.11098e-05	0	0	0	0
W5E6S4	A0A3B6IUA1_WHEAT	COP9 signalosome complex subunit 4 [Sotub04g033420.1.1]	0.000770885	0.0012934	0.00114835	0.000269735	0.000718856	0.000682763	0.00101023	0.000179556	0.00106257	0.000971938	0.00101447	4.53454e-05	0.000251041	0.00105549	0.001331	0.000561153	0	0	0	0	0	0.000285313	0.000832352	0.000422978	0.000360186	0	0.000358955	0.000207599	0.000664614	0.00067254	0.00104465	0.00021716
A0A1D5V2G6	A0A1D5V2G6_WHEAT	40s ribosomal protein SA [AT1G72370]	0.000674524	0.000848795	0.000753604	8.72593e-05	0.000943498	0.000896126	0.000883955	3.14579e-05	0.00139463	0.00127567	0.00133149	5.95159e-05	0.000329492	0.000346332	0.000698775	0.000208515	0	0	0	0	0.00109935	0.0014979	0.00109246	0.000232114	0.000472744	0.000481121	0	0.000275389	0	0	0	0
A0A1D5U6M2	A0A453AYP9_AEGTS	Pyrrolidone-carboxylate peptidase [Sotub01g038770.1.1]	0	0	0	0	0	0	0	0	0.000679433	0.00124296	0.00129735	0.000342137	0.00128417	0	0.00136172	0.000764786	0	0	0	0	0.000714109	0.00145949	0.000709633	0.000431642	0.00184249	0.000937569	0.000918096	0.000528167	0.000849939	0	0	0.000490713
A0A1D5U0Y3	A0A3B6CDE3_WHEAT	Methylmalonate-semialdehyde dehydrogenase [Sotub01g043290.1.1]	0.0015865	0.000998196	0.00110781	0.000312853	0.00138696	0.00131732	0.00155932	0.000124578	0.00123008	0.00131268	0.000978662	0.000173974	0.00135621	0.00122187	0.00123266	7.46387e-05	0.0017454	0.00168563	0.00115964	0.000322324	0.00150833	0.00132116	0.00149888	0.000105439	0.00194584	0.00198032	0.00193919	2.2079e-05	0.00153877	0.00155712	0.00161243	3.83465e-05
A0A1D6AX04	A0A3B6PKG6_WHEAT	mitochondrial carrier protein, putative, expressed [LOC_Os02g10800]	0.00232431	0.00292481	0.00201974	0.000460533	0.00216743	0.00240171	0.00236909	0.000126896	0.00293679	0.0029305	0.00305875	7.22956e-05	0.000756918	0.00132601	0.00133771	0.000331992	0	0	0	0	0.00168364	0.00258076	0.00306733	0.000701922	0.001448	0.00110525	0.00108229	0.000204839	0.000333981	0.000675928	0.000699939	0.000204707
A0A1D6SBP4	A0A0H4LXI0_WHEAT	Catalase [Sotub04g035910.1.1]	0.0015602	0.00112189	0.0014941	0.000236304	0.00155882	0.00148056	0.00175254	0.000140014	0.00230416	0.00273991	0.00263983	0.000228243	0.00566153	0.00595088	0.00600339	0.000184099	0.000653893	0.0018945	0.00130333	0.000620533	0.000968704	0.000989913	0.000962633	1.43231e-05	0.00218695	0.00127183	0.00217948	0.000526201	0.0109531	0.0105004	0.0093632	0.000819148
A0A1D6S420	A0A3B6LG00_WHEAT	Prefoldin subunit 3 [Sotub05g026060.1.1]	0.00120621	0.000758922	0.00134762	0.000307308	0	0.000801242	0	0.000462598	0.00062348	0.000570299	0.000595256	2.66071e-05	0	0	0	0	0	0	0.00176333	0.00101806	0.0006553	0.000669647	0	0.000382547	0.000845377	0.000860358	0.000842488	9.59229e-06	0	0	0	0
A0A1D5ST70	A0A3B5ZYQ8_WHEAT	Alpha alpha-trehalose-phosphate synthase [Sotub02g018720.1.1]	0.000600983	0.000453752	0.000537153	7.3832e-05	0.000336253	0.00031937	0.000315032	1.12112e-05	0.000497029	0.000340976	0.000355898	8.61138e-05	0.000234855	0.000493716	0.000249036	0.000145533	0	0	0	0	0.000914193	0.000400375	0.000259561	0.000344572	0.000505442	0.000342933	0.000503715	9.33304e-05	0.00015544	0.000314588	0.000162881	8.98128e-05
Q9ST57	A0A3B6KQL2_WHEAT	Serpin (Serine protease inhibitor) [Sotub04g032620.1.1]	0.00154564	0.00194498	0.00172685	0.000199951	0.00108099	0.0017112	0.00135036	0.000316206	0.000532621	0.000730785	0	0.000377933	0	0	0	0	0.00529029	0.00510913	0.00527228	9.98013e-05	0.00279902	0.0028603	0.00305962	0.000136259	0.00252764	0.00220494	0.00179928	0.000364962	0.000999426	0.00101134	0.00104727	2.49059e-05
A0A1D6S669	A0A3B6MV02_WHEAT	Alpha-L-fucosidase 1 [Sotub11g025200.1.1]	0.000845589	0.000798042	0.000708544	6.95849e-05	0.000591388	0.000842544	0.00110813	0.000258406	0.00131124	0.00159919	0.00104323	0.000278037	0.000413054	0.000651247	0.000656993	0.000139209	0	0	0	0	0.000459386	0.000704165	0.000913012	0.000227051	0.000296318	0.000603137	0.00059061	0.000173639	0.000820147	0.000829928	0.000859409	2.04383e-05
A0A1D5XAR2	A0A3B6HSA4_WHEAT	#N/A	0	0	0	0	0	0	0	0	0	0	0	0	0.000291179	0.000306061	0.000463142	9.52778e-05	0.00131159	0.000844449	0.00174283	0.00044931	0	0	0	0	0	0	0	0	0.00154175	0.00253522	0.0018175	0.000512858
A0A1D5WWH1	A0A3B6GQI2_WHEAT	#N/A	0.000833559	0.00209783	0.00186257	0.000672384	0.0023319	0.00221482	0.00436947	0.00121161	0.00086172	0.000788218	0.000822712	3.6774e-05	0.000814354	0.00171195	0.000863527	0.000504631	0	0	0.00243713	0.00140708	0.0027171	0.00185106	0.00180004	0.000515366	0.00116841	0	0.00232883	0.00116442	0.00107797	0	0	0.000622367
A0A1D6AU31	A0A3B6PQG6_WHEAT	Vacuolar protein sorting-associated protein 27 [Sotub03g017720.1.1]	0.000320399	0.000403178	0	0.00021294	0.000448162	0.00042566	0.000419879	1.49425e-05	0.000993671	0.000908914	0	0.000550861	0.000626034	0.000658031	0.000663836	2.03571e-05	0.000939971	0	0.00093677	0.000541771	0.000696256	0.00035575	0.000345946	0.000199482	0.000449107	0.000457065	0.000447572	5.0959e-06	0.000414345	0	0.000434181	0.000245149
A0A1D6S1J5	A0A3B6KR62_WHEAT	Glycoside hydrolase family 28 protein/polygalacturonase family protein [Sotub05g022320.1.1]	0.000909337	0.000286068	0.00101595	0.00039424	0.00127194	0.000604041	0.000595837	0.000388004	0.000940058	0.000859874	0.00157063	0.00038928	0.000666289	0.00140069	0.00141304	0.000427616	0.00200082	0.000644103	0.000664671	0.000777434	0.000494018	0.000504834	0.000490921	7.30449e-06	0.000637313	0.000648607	0.000952703	0.000178919	0.00117597	0.000892494	0.000924199	0.000155323
A0A1D5ZB54	A0A3B6LUX8_WHEAT	60S ribosomal protein L4/L1 [Sotub10g028760.1.1]	0.00359262	0.00208653	0.00308754	0.000766533	0.00231933	0.00330432	0.00289728	0.000494959	0.00199984	0.00209058	0.00190931	9.06349e-05	0.0021599	0.00283787	0.00257662	0.00034194	0.000810756	0.000782993	0.000807996	1.52949e-05	0.00150136	0.00153423	0.00179034	0.00015821	0.00193685	0.0011827	0.00154418	0.000377181	0.00142955	0.00144659	0.00149798	3.56247e-05
A0A1D5V5P1	A0A3B6EL29_WHEAT	Bifunctional polymyxin resistance protein ArnA [Sotub10g028840.1.1]	0.000811565	0.000680828	0.00120895	0.000275051	0.00075679	0.000359396	0.00106354	0.000353045	0.00111864	0.00179065	0.00106801	0.000403395	0.00132144	0.00166678	0.00168149	0.000203757	0	0	0	0	0.000293934	0	0.000292092	0.000169174	0.000379193	0	0.000377897	0.000218554	0.000699686	0.000354015	0.000366591	0.000196044
A0A1D5US77	A0A1D5US77_WHEAT	UBX domain-containing protein 1 [Sotub07g018450.1.1]	0.000659342	0.00124454	0.00110496	0.000305644	0.00138339	0.00131393	0.00129609	4.61247e-05	0.00136324	0.000935217	0.000976144	0.00023619	0.000966227	0.00101561	0.00102457	3.14194e-05	0.00193435	0.0018681	0.00289164	0.000572774	0.000716405	0.00109814	0.00106787	0.000212196	0.000924207	0.00141088	0.000921048	0.000281895	0.00170534	0.00129426	0.00134024	0.000225243
A0A1D5WJP9	A0A453F880_AEGTS	Ras-related protein Rab-7a [Sotub04g026100.1.1]	0.000566451	0.0007128	0	0.000376468	0.00079233	0.000752548	0.00148465	0.000411678	0.00117118	0.00053564	0.00111816	0.000352621	0.0011068	0.00116337	0.00117363	3.59905e-05	0	0	0	0	0	0.00062895	0.000611617	0.000358226	0	0	0	0	0	0.00074128	0	0.000427978
A0A096UL77	A0A096UL77_WHEAT	14-3-3-like protein GF14 epsilon [Sotub02g010700.1.1]	0.00155936	0.00196223	0.00130663	0.000330655	0.00163588	0.00103583	0.00153264	0.000320816	0.00161204	0.0011059	0.00153907	0.000273596	0.00152343	0.000400323	0.00080771	0.000568564	0.00114369	0.00220905	0.00227959	0.000636428	0.00127073	0.00129856	0.00126277	1.87889e-05	0.00163932	0.00166837	0.00163372	1.8601e-05	0.00151244	0.00204063	0.00158484	0.00028635
A0A1D6CST6	A0A3B6TX12_WHEAT	Phosphoglycerate kinase [Sotub07g027110.1.1]	0.00051136	0.000643475	0.000571311	6.61517e-05	0.00071527	0.000679358	0.000670131	2.38484e-05	0.000528636	0.000483545	0.000504706	2.25596e-05	0.000499578	0.000525112	0.000264872	0.000143448	0.000750101	0.000724415	0.000747548	1.41507e-05	0.000555616	0.000567781	0.0008282	0.000153985	0.000716779	0.00072948	0.000357165	0.000211385	0.00033065	0.000669185	0.000346478	0.000191048
A0A1D6C730	F2D2Y2_HORVV	60S acidic ribosomal protein P3 [Sotub07g008990.1.1]	0	0.00137252	0.00121859	0.000751939	0	0	0	0	0	0	0	0	0	0	0	0	0.0031999	0	0	0.00184746	0	0	0	0	0.00152887	0.00155597	0	0.00089062	0.00141054	0	0	0.000814374
A0A1D6BCS7	A0A3B6PKU4_WHEAT	Tubulin beta chain [Sotub10g027750.1.1]	0.00317348	0.00460774	0.004091	0.000726406	0.00478039	0.00486469	0.0041588	0.000385521	0.00328069	0.00346253	0.00313218	0.000165453	0.00524676	0.00476289	0.00556358	0.000403241	0.0021485	0.00207493	0.00214119	4.05316e-05	0.00318289	0.00298152	0.00316294	0.000110946	0.00410612	0.00313416	0.00341007	0.000500884	0.0037883	0.00319456	0.00363885	0.000308828
A0A1D6CVL6	A0A1C9ZVW1_HORVS	S1 ribosomal protein [Sotub08g014400.1.1]	0	0.0009774	0.000867787	0.000535472	0	0	0	0	0.000802966	0	0.000766618	0.000453464	0.000758829	0.000797613	0	0.000449724	0	0	0	0	0	0	0	0	0	0	0	0	0	0	0	0
A0A1D5W7D7	A0A3B6EHA1_WHEAT	Ras-related protein Rab-7 [Sotub03g036240.1.1]	0.000678991	0.00170883	0.000758595	0.000572983	0.00189949	0.00180412	0.000889809	0.000557453	0.00140386	0.000642058	0.00134031	0.000422678	0.0013267	0.000697251	0.00140681	0.000388606	0	0	0	0	0.000737755	0.00150781	0.00146626	0.000433098	0	0.000968615	0	0.00055923	0.000878083	0	0	0.000506961
A0A1D5Z8U2	A0A3B6LKY9_WHEAT	3-ketoacyl-CoA thiolase [Sotub05g019560.1.1]	0.00112359	0.00106041	0.000941489	9.24621e-05	0.00117873	0.00111954	0.000736226	0.000240223	0.000871163	0.000796856	0.000554485	0.000165605	0.0010977	0.000865355	0.00087299	0.000131998	0.00164817	0.000795864	0.000821278	0.000484908	0.000610416	0.000935671	0.000909886	0.000180803	0.000787475	0.000801429	0.00117718	0.000221076	0.00108978	0.000367594	0.000761303	0.000361586
A0A1D5XWT8	A0A453J5L9_AEGTS	Glycoside hydrolase family 28 protein/polygalacturonase family protein [Sotub05g022320.1.1]	0.000891545	0.000841414	0.000996068	7.89052e-05	0.000935294	0.000888334	0.00116836	0.000149965	0.000921665	0.00084305	0.00109993	0.000131622	0.000653253	0.000915521	0.0011545	0.000250713	0.00196168	0.000631501	0.000651666	0.000762224	0.000484352	0.000247478	0.000240658	0.00013877	0.000624844	0.000317958	0.000622709	0.000176567	0.00057648	0.000583355	0.000604078	1.4366e-05
A0A1D5UU15	A0A1D5UU14_WHEAT	Desiccation-related protein PCC13-62 [Sotub05g026010.1.1]	0	0	0	0	0	0	0	0	0	0	0	0	0	0	0	0	0	0	0	0	0.000384141	0.000392552	0.000381734	5.67987e-06	0.000991132	0.000504348	0.00148162	0.000488636	0	0	0	0
A0A1D5UER2	A0A3B6C3C5_WHEAT	RuvB-like helicase 2 [Sotub03g008730.1.1]	0.000915426	0.00115194	0.00102275	0.000118423	0.000960346	0.000304043	0.000599827	0.000328683	0.000236588	0.000432816	0.000451757	0.000119137	0.000447167	0.000705033	0.000948338	0.000250621	0	0	0	0	0.000248663	0.000508214	0	0.000254127	0.00032079	0.000326475	0.000319694	3.63993e-06	0.000295961	0.000598981	0.000620258	0.000181403
A0A1D5RPQ0	A0A3B5Y249_WHEAT	Proteasomal ubiquitin receptor ADRM1-like protein [Sotub07g010860.1.1]	0	0.000464089	0.000412043	0.000254253	0	0	0	0	0	0.000348744	0	0.000201347	0.000360307	0.000378723	0.000382064	1.17163e-05	0	0	0	0	0	0	0.000398211	0.000229907	0	0	0	0	0.000476944	0	0	0.000275364
A0A1D6RGH5	R7W9Z5_AEGTA	Ribosomal protein L18 [Sotub09g022860.1.1]	0.00115851	0.000728909	0.000647163	0.000274684	0.000810236	0.000769555	0.000759103	2.70147e-05	0.00119764	0.000547745	0.00114343	0.00036059	0.00113181	0.00118966	0.00120016	3.68039e-05	0	0	0	0	0.000629384	0.000643164	0.000625439	9.306e-06	0	0	0	0	0	0	0	0
A0A1D6RDS0	A0A3B5XVN7_WHEAT	RNA-binding protein 8A [Solyc06g065470.2.1]	0.000490563	0.00123461	0.00164423	0.000584855	0.00068618	0.00130346	0.00128575	0.000351385	0.00101427	0.000927759	0.00096836	4.32843e-05	0.000958521	0.00100751	0.0010164	3.11688e-05	0.00431757	0.00277981	0.00143429	0.00144271	0.000533019	0.000544689	0.000529678	7.88116e-06	0.000687627	0.000699812	0.00137056	0.000390818	0.00126881	0.00128394	0.00132955	3.1619e-05
A0A1D5Z4Z9	A0A3B6LT59_WHEAT	Late embryogenesis abundant protein D-34 [Sotub09g023980.1.1]	0	0	0	0	0	0	0	0	0	0	0	0	0	0	0	0	0	0	0	0	0	0	0	0	0	0	0	0	0.00109579	0.000554428	0.000574123	0.000307027
A0A1D5W8I7	A0A453GBK8_AEGTS	Stearoyl-acyl-carrier protein desaturase [Sotub06g017450.1.1]	0.000617637	0.00116581	0.00103507	0.000286311	0.000863926	0.000820549	0.00121411	0.000215791	0.000957755	0.000876061	0.0012192	0.000179245	0.00090511	0.000951369	0.000639842	0.000168105	0.000905996	0.000874971	0.000902911	1.70916e-05	0.000335545	0.000342892	0.000666884	0.000189214	0.000432874	0.000881089	0.000862789	0.00025366	0.000798738	0.00121239	0.00125546	0.000252178
A0A1D5Y0P8	N1R5R1_AEGTA	Translocase of chloroplast 34 [Sotub05g024780.1.1]	0.000943507	0.000395757	0.000702748	0.000274541	0.00131974	0.000835652	0.000824302	0.000282822	0.000975382	0.00148698	0.000931229	0.000308904	0.000921768	0.00064592	0.000977428	0.000177524	0.00276801	0.00178215	0	0.00140297	0.00102516	0.000698405	0.000679158	0.000194448	0.000881682	0.00134596	0.001318	0.000260356	0.00122016	0.000823139	0.00127857	0.000247808
A0A1D6C4H9	W5HK74_WHEAT	V-type ATP synthase beta chain [Sotub01g049150.1.1]	0.000650281	0.000545526	0.000242173	0.000211955	0.000303196	0.000575946	0.000284062	0.000163276	0.000896334	0.00061491	0.00042788	0.000235807	0.000847065	0.000667769	0.000673661	0.000101859	0	0	0	0	0.00023552	0.000240677	0.000234044	3.48237e-06	0	0.000309219	0	0.000178528	0.00112127	0.000567322	0.000293738	0.000421609
A0A1D5SA32	A0A3B5Z1T0_WHEAT	ClpB chaperone [Sotub03g028720.1.1]	0.000342902	0.000143831	0.000510804	0.000183707	0.000319759	0.000303704	0.000449368	7.98693e-05	0.000472649	0.00032425	0.000451254	8.02183e-05	0.000893338	0.000704247	0.000947281	0.000127626	0.000670659	0.000647693	0.00100256	0.000198587	0.000620964	0.000380736	0.000493658	0.000120186	0.000320433	0.000489167	0.000479007	9.4622e-05	0.00147815	0.00149578	0.0018587	0.0002148
A0A1D5X4P8	A0A1D5X4P8_WHEAT	Vacuolar protein sorting-associated protein 26-like protein [Sotub04g019160.1.1]	0.0010643	0.00133927	0.00158544	0.000260701	0.000992469	0.00188528	0.00139475	0.00044713	0.000733505	0.00134188	0.00105045	0.000304276	0.00138637	0.00109292	0.00110257	0.00016671	0	0	0	0	0.000770941	0.00157564	0.00153222	0.00045258	0.00198912	0.00101219	0.000991163	0.000570201	0.000458791	0.000928523	0.000480754	0.000265088
A0A1D5V9I0	A0A3B6EGX5_WHEAT	Aldo/keto reductase family protein [Sotub01g034880.1.1]	0.000902003	0.000378348	0.00100775	0.000337033	0.000420562	0.000399446	0.000394021	1.40223e-05	0.000932477	0.000568626	0.000296755	0.000318968	0.000881221	0.000617507	0.000934433	0.000169715	0.000882084	0.000851878	0.000879081	1.66405e-05	0.000326689	0.000333842	0.000324642	4.83039e-06	0.000421449	0.000857835	0.000840018	0.000246965	0.00155531	0.00157386	0.00122233	0.000197821
A0A1D5TEB7	A0A3B6AYJ6_WHEAT	Cell division protein ftsZ [Sotub10g025690.1.1]	0.00154675	0.00139027	0.00148122	7.85868e-05	0.00216354	0.00176135	0.00173743	0.000239408	0.00182744	0.00208946	0.00174472	0.000179973	0.000647622	0.000680721	0.00114455	0.000277838	0.00129651	0.000626057	0.000646049	0.000381447	0.00168062	0.00196276	0.00190867	0.000149742	0.00185837	0.00220652	0.00154335	0.000331723	0.000857266	0	0.00059887	0.000439757
A0A1D5VCB5	A0A3B6EMT7_WHEAT	Polypyrimidine tract-binding protein 2 [Sotub12g020410.1.1]	0	0	0	0	0	0.000310276	0	0.000179138	0.000241439	0.000220845	0.000461019	0.000133118	0	0.000479658	0.00048389	0.00027816	0	0	0	0	0	0.000259317	0.00025217	0.000147697	0	0.000333168	0	0.000192355	0.000302028	0	0.000316487	0.000178696
A0A1D5YI64	A0A3B6KIB1_WHEAT	Alpha alpha-trehalose-phosphate synthase [Sotub01g005320.1.1]	0.000528493	0.000665035	0.000738066	0.000106378	0.000924045	0.00052659	0.000692583	0.000199624	0.000682935	0.000749619	0.000782425	5.06971e-05	0.00206527	0.00203515	0.00232685	0.000160428	0	0	0	0	0.000861348	0.00117361	0.00114127	0.00017171	0.000925993	0.000565441	0.000553697	0.000211636	0.00085432	0.00138321	0.00179044	0.000469374
W5DIU6	A0A3B6GQZ6_WHEAT	Triosephosphate isomerase [Sotub04g010110.1.1]	0.000405248	0.000509948	0.000452758	5.24245e-05	0.000566845	0.000538384	0.000531072	1.88996e-05	0	0.000766409	0.00119992	0.00060761	0.000395911	0.000416146	0.000839635	0.000250547	0.0011889	0.00114818	0.00118485	2.24285e-05	0.00044032	0.000449961	0.00043756	6.51052e-06	0.00056804	0.000578106	0.000566099	6.44541e-06	0.000524073	0.000530323	0.00109832	0.000329754
A0A1D6BX26	A0A3B6RDA2_WHEAT	Ubiquitin-like modifier-activating enzyme 5 [Sotub03g023740.1.1]	0.00120905	0.000912855	0.0013508	0.000223466	0.00169118	0.00128501	0.00126756	0.000239696	0.00149988	0.00137195	0.00143198	6.40077e-05	0.00212615	0.00198651	0.00175353	0.00018825	0	0.000685119	0.000706997	0.000402018	0.00105095	0.00107396	0.000783274	0.000161597	0.00203369	0.00103486	0.00135116	0.000510481	0.00187628	0.00126577	0.00229379	0.000517018
A0A1D6SEP5	A0A3B6SDV0_WHEAT	Aldo/keto reductase family protein [Sotub09g024390.1.1]	0.000295469	0	0	0.000170589	0	0	0	0	0.000610902	0.000279397	0.000291624	0.000187964	0.00173197	0.00151707	0.00153046	0.000120392	0	0	0	0	0.00032104	0.000328069	0.000319028	4.74686e-06	0.000414162	0.000843002	0.000825493	0.000242694	0.00229263	0.00193331	0.00160159	0.000345613
A0A1D6CIB2	A0A8R7V869_TRIUA	Vesicle-associated membrane protein 7B [Sotub11g011980.1.1]	0.000579253	0	0	0.000334432	0	0	0	0	0	0.000547745	0.000571715	0.000323382	0	0	0	0	0	0	0	0	0	0.000643164	0.000625439	0.000366321	0.000811944	0	0	0.000468776	0	0	0	0
A0A1D5SVW4	Q8H0L6_WHEAT	#N/A	0.00230687	0.00225779	0.0028637	0.000336546	0.00143412	0.00204317	0.00268722	0.000626635	0.00238481	0.00169664	0.00278282	0.000549514	0.000500827	0.00105285	0.00132767	0.000421096	0.00375988	0.00435735	0.00299767	0.000681506	0.00473454	0.004269	0.00359784	0.000571442	0.002515	0.00255956	0.0025064	2.85371e-05	0.000994429	0.00100629	0.000694689	0.000176577
A0A1D5ZTV0	H9AXB3_WHEAT	Serpin (Serine protease inhibitor) [Sotub04g032620.1.1]	0.000822415	0.00068993	0.000612555	0.000106129	0.000766908	0.000728402	0.000359254	0.000225068	0.0002834	0.000518453	0.000270571	0.000139559	0.000267822	0	0	0.000154627	0.00160851	0.00155342	0.00160303	3.03445e-05	0.00119145	0.00121754	0.000591993	0.00035387	0.000768525	0.000782143	0.000765898	8.72026e-06	0	0	0.000371492	0.000214481
A0A1D6SBX1	Q9XGB3_WHEAT	1 4-alpha-glucan branching enzyme [Sotub04g035850.1.1]	0.000404183	0.000508608	0.000451568	5.22868e-05	0.000565355	0.000715959	0.000706235	8.42845e-05	0.000696396	0.00101919	0.000930822	0.000166815	0.00039487	0.000276701	0.000558286	0.000141397	0.00118577	0.00114517	0.00118173	2.23696e-05	0.00190304	0.0019447	0.00160017	0.000188046	0.00188849	0.00230635	0.00244665	0.000290353	0.000696928	0.000528929	0.000547718	9.20508e-05
A0A1D5WPC4	A0A453F1H9_AEGTS	#N/A	0.000699053	0.00087966	0.000781008	9.04323e-05	0.000325936	0.000619142	0.000610733	0.000166908	0.00048178	0.000661028	0.000459971	0.000110325	0.000227649	0.000478568	0.00048279	0.000146102	0	0	0	0	0.000253184	0.000258727	0.000251597	3.74355e-06	0.000326623	0.000332411	0.000325507	3.70611e-06	0.000904026	0.000304936	0.000631536	0.000299952
W5D7B8	W5D7B8_WHEAT	60S ribosomal protein L18a [Sotub02g017030.1.1]	0.001152	0.000724814	0.000643527	0.00027314	0.00161137	0.00153046	0.00226451	0.000402487	0.000595458	0.00217867	0.000568503	0.000921947	0.00168818	0.00118298	0.000596707	0.000546239	0.00168984	0	0	0.000975627	0.0012517	0.0012791	0.000621926	0.000371762	0.000807383	0.00082169	0.00160925	0.000458882	0.00148978	0.00150755	0.0015611	3.71257e-05
A0A1D5SAE3	A0A3B5Z5M6_WHEAT	60S ribosomal protein L18a [Sotub02g017030.1.1]	0.00230399	0.00144963	0.00128705	0.000546281	0.00322274	0.00382616	0.00226451	0.00078751	0.000595458	0.00217867	0.00113701	0.000804663	0.00168818	0.00177446	0.00238683	0.000380907	0.00168984	0.00163197	0.00168408	3.18788e-05	0.00187754	0.0012791	0.00186578	0.000342165	0.00242215	0.00246507	0.00160925	0.000482197	0.00297956	0.00226132	0.00234165	0.000393543
A0A1D5YSA6	W5ASA4_WHEAT	30S ribosomal protein S19 [Sotub06g016990.1.1]	0.00353544	0.00533863	0.0055299	0.00110045	0.00296714	0.00657571	0.00277989	0.00213952	0.00365488	0.00401176	0.00628098	0.00142438	0.00483558	0.00435662	0.00512756	0.000389235	0	0.00200338	0	0.00115665	0.00230485	0.00314041	0.00381734	0.00075763	0.00396453	0.00201739	0.00592647	0.00195454	0.00182883	0.00462661	0.000958192	0.00191672
W5ECA4	A0A3B6IJ76_WHEAT	Vicilin (Fragment) [Sotub09g020260.1.1]	0.000499323	0.000209443	0.000557863	0.000186572	0.000232811	0.000221122	0.000218119	7.76233e-06	0	0.000157388	0	9.08678e-05	0.000325213	0.000341834	0.00034485	1.05751e-05	0.00292978	0.00330103	0.00389307	0.000485846	0	0	0.000179712	0.000103757	0	0	0	0	0.0019372	0.00239592	0.00157884	0.000409567
A0A1D5ZSR8	A0A3B6MZ62_WHEAT	60S ribosomal protein L4/L1 [Sotub10g028760.1.1]	0.00177647	0.00159674	0.00170121	9.02581e-05	0.00141992	0.00168578	0.000997731	0.000346972	0.00131178	0.00119989	0.00100192	0.00015691	0.000991737	0.00104242	0.000788717	0.00013426	0.000744531	0.000719035	0.000741996	1.40456e-05	0.000827235	0.000845347	0.00109607	0.000150255	0.00142291	0.000724063	0.000709025	0.000407891	0.000984583	0.000996324	0.00103172	2.4536e-05
A0A1D6CY87	A0A453RIC9_AEGTS	Caffeoyl-CoA O-methyltransferase 2 [Sotub10g016810.1.1]	0.00041848	0.0010532	0.000467542	0.000353145	0.00117071	0.00111193	0.00219365	0.000608276	0.000865237	0.000395717	0.00123911	0.000422597	0	0.000429734	0.000433526	0.000249209	0	0	0	0	0.000909396	0	0.000451848	0.000454701	0.00117318	0.00119397	0.00116917	1.33117e-05	0.00108237	0.000547639	0.000567093	0.000303268
A0A1D6B2N3	A0A453PH75_AEGTS	RING finger protein [Solyc03g114190.1.1]	0	0	0	0	0	0	0	0	0	0	0	0	0	0	0	0	0	0	0	0	0	0	0	0	0	0	0	0	0.00105231	0	0	0.000607549
A0A1D5TXE4	A0A3B6C8Z4_WHEAT	Isocitrate lyase [Sotub05g029470.1.1]	0.00113082	0.00189731	0.00168453	0.000395678	0.00158175	0.00150233	0.00148192	5.27382e-05	0.0015587	0.00142575	0.00186018	0.000222596	0.00147302	0.00193538	0.00195246	0.000272008	0.00110585	0.00106798	0.00110208	2.08618e-05	0.00163825	0.00167412	0.00284897	0.000688888	0.0026418	0.00215089	0.00157967	0.000531575	0.00097493	0.00197311	0.0020432	0.000597563
A0A1D6BUF1	Q2A780_9POAL	#N/A	0.00370582	0.00233163	0.00345024	0.000730868	0.00431963	0.0032822	0.00323762	0.000612236	0.00319252	0.00350425	0.003048	0.000233174	0.00301703	0.00253699	0.00255937	0.000270925	0	0	0	0	0.00469763	0.00548627	0.00533507	0.000418556	0.0017315	0.00352436	0.00431395	0.00132331	0	0.000808263	0.00167395	0.000837139
A0A1D5T0L5	W5A761_WHEAT	Proteasomal ubiquitin receptor ADRM1-like protein [Sotub07g010860.1.1]	0.000349924	0.000880661	0.000781897	0.000282264	0.00048946	0.000464885	0.000458571	1.63194e-05	0.000361746	0.00033089	0.000345371	1.54376e-05	0.000683723	0.000718668	0.000725009	2.22331e-05	0.00102659	0.000991435	0.00102309	1.93666e-05	0	0.000388533	0.00075565	0.000377876	0.000490492	0	0	0.000283186	0.000905055	0.000457924	0.000474191	0.000253586
A0A1D5ZZ08	A0A3B6N224_WHEAT	5'-AMP-activated protein kinase gamma-1 subunit [Sotub01g037100.1.1]	0.00061888	0.000519182	0.000921914	0.000209747	0.000865664	0.0008222	0.000811033	2.88628e-05	0.00149284	0.00097536	0.00122165	0.000258839	0.00141078	0.00148289	0.00128226	0.000101627	0.00121043	0.00116898	0.000603152	0.000339277	0.00112073	0.00137433	0.000890968	0.000241777	0.00202414	0.00117715	0.00144088	0.000433426	0.00133391	0.000539926	0.00139777	0.000477907
A0A1D6RG56	A0A452YJQ9_AEGTS	#N/A	0	0.00068626	0.000609297	0.00037597	0	0	0.000714687	0.000412625	0.00169135	0.00103139	0.000538264	0.000578553	0.000532795	0	0.000564967	0.000317305	0	0	0	0	0.000592558	0.000605532	0.000588844	8.7615e-06	0	0	0	0	0	0	0.000739031	0.00042668
W5FP48	A0A3B6LF34_WHEAT	Thaumatin-like protein [Sotub12g024650.1.1]	0	0	0	0	0	0	0	0	0	0	0	0	0.000426236	0.000448021	0.000451974	1.38602e-05	0	0	0	0	0	0	0	0	0	0	0	0	0.00112843	0.00114189	0.00118245	2.81207e-05
A0A1D5UUN4	A0A3B6GZB9_WHEAT	Small ubiquitin-related modifier [Sotub07g028970.1.1]	0.00101513	0.00127739	0.00113414	0.000131321	0	0	0.00133031	0.000768054	0.00104942	0.00191982	0.00100192	0.000516783	0	0	0	0	0	0	0	0	0.00110298	0.00112713	0.00109607	1.63085e-05	0.00142291	0.00144813	0	0.000828893	0	0	0	0
A0A1D5ZU61	A0A453LVK8_AEGTS	TIP41-like protein [Sotub10g013450.1.1]	0	0	0	0	0	0	0	0	0	0.000532697	0	0.000307553	0	0	0	0	0	0	0	0	0	0	0	0	0	0	0	0	0	0	0	0
A0A1D5XXA6	A0A3B6JNU8_WHEAT	40S ribosomal protein S3 [Sotub06g028460.1.1]	0.00272887	0.00343391	0.00261326	0.000444204	0.00218117	0.00310748	0.00408703	0.000953057	0.00201505	0.0022118	0.0034629	0.000785305	0.00304686	0.00240194	0.00282698	0.000327855	0.00343107	0.00331358	0.00569898	0.00134458	0.00169431	0.00129856	0.00210462	0.000403052	0.00327865	0.00333675	0.00381202	0.000292615	0.00252073	0.00408127	0.00369797	0.000813231
W5DXJ4	A0A3B6HSU5_WHEAT	SMP-30/Gluconolaconase/LRE domain protein [Sotub01g023690.1.1]	0.000606673	0.000381707	0.000677798	0.000154563	0.000424295	0.000805983	0.000397518	0.00022849	0.000940753	0.000573673	0.000598779	0.000205071	0.00118539	0.00124598	0.00125697	3.85461e-05	0.000889913	0.000859439	0.00177377	0.000519314	0.000659177	0.00067361	0.000982569	0.000182687	0.000850379	0.000865449	0.000847473	9.64905e-06	0.00156912	0.00158783	0.00164423	3.91028e-05
A0A1D5XW66	A0A3B6JKP7_WHEAT	SMP-30/Gluconolaconase/LRE domain protein [Sotub01g023690.1.1]	0.00121335	0.00152683	0.0013556	0.000156963	0.00169718	0.00161197	0.00119255	0.000270128	0.00125434	0.00114735	0.00119756	5.35291e-05	0.00118539	0.00124598	0.00125697	3.85461e-05	0.00177983	0.00171888	0.00177377	3.35764e-05	0.00131835	0.00134722	0.00131009	1.9493e-05	0.000850379	0.00129817	0.00127121	0.000251112	0.000784559	0.000793915	0.000822117	1.95514e-05
A0A1D5UQT5	A0A8R7PFF4_TRIUA	Isocitrate lyase [Sotub05g029470.1.1]	0.00110641	0.00185636	0.00164817	0.000387138	0.00154761	0.00146991	0.00144994	5.16e-05	0.00190632	0.00139498	0.00182003	0.000273737	0.00144123	0.00189361	0.00191032	0.000266138	0.00108198	0.00104493	0.0010783	2.04116e-05	0.00160289	0.00163799	0.00318569	0.000903869	0.00258479	0.00210447	0.00154557	0.000520102	0.000953888	0.00193053	0.00199911	0.000584666
A0A1D5RUP4	A0A3B5XYR7_WHEAT	PBSP domain protein [Sotub01g044670.1.1]	0	0	0	0	0	0	0	0	0	0	0	0	0.00122902	0.00129184	0.000651619	0.000352899	0.00184534	0	0.00183906	0.0010636	0.000683442	0	0.000679158	0.000393354	0.000881682	0.00179461	0.000878669	0.000527952	0.00162688	0.00164628	0.00170476	4.05422e-05
A0A1D6B0N7	A0A3B6PMJ1_WHEAT	Polyribonucleotide 5';-hydroxyl-kinase Clp1 [Sotub01g010180.1.1]	0.000734966	0.000462426	0.000821132	0.000187249	0	0	0	0	0.000379898	0	0.000362701	0.000214542	0	0	0.000380695	0.000219794	0	0	0	0	0	0	0	0	0	0	0	0	0	0.000480902	0.000497985	0.000282709
A0A1D5U1A3	A0A3B6C9Z0_WHEAT	Genomic DNA chromosome 5 P1 clone MAH20 [Sotub02g005810.1.1]	0.000640798	0.000806355	0.000715924	8.28963e-05	0.00134448	0.00042566	0.000839757	0.000460157	0.000662447	0.000908914	0.00063246	0.000151697	0.000313017	0.000329015	0.000331918	1.01786e-05	0.00187994	0.000907782	0.00093677	0.000553098	0.00139251	0.00106725	0.00103784	0.000196831	0.000449107	0.000457065	0.000447572	5.0959e-06	0.000414345	0.000419286	0.000434181	1.03256e-05
Q9LEE2	Q9LEE2_WHEAT	soluble starch synthase 2-3, chloroplast precursor, putative, expressed [LOC_Os06g12450]	0.00167025	0.00161675	0.00143544	0.000123068	0.00251599	0.00204829	0.00218884	0.000239977	0.00265643	0.00267283	0.00228256	0.000220738	0.000502083	0.00065968	0.0006655	9.27147e-05	0.00150772	0.00109207	0.00150259	0.00023851	0.0026524	0.00185454	0.00152598	0.000579278	0.00180093	0.00164956	0.00143582	0.00018344	0.000664614	0.00100881	0.00069643	0.000190203
A0A1D5XCS5	A0A3B6HPM4_WHEAT	Eukaryotic translation initiation factor 4E [Sotub10g022430.1.1]	0.00044193	0.000556107	0.000493741	5.71699e-05	0.000618154	0.000587117	0.000579143	2.06103e-05	0.00045686	0.000835783	0.000436179	0.000224979	0.000431748	0.000907628	0.000915637	0.00027709	0	0	0	0	0.000480177	0.00049069	0.000477167	7.09983e-06	0.000619457	0.00126087	0	0.000630466	0	0.000578326	0.00059887	0.000339982
W5FEC7	A0A3B6LNM3_WHEAT	Peroxidase 17 [Sotub11g009570.1.1]	0	0	0	0	0	0	0	0	0	0	0	0	0.00146014	0.00153477	0.00123865	0.00015401	0	0	0	0	0	0	0	0	0	0	0	0	0.00115968	0.00117351	0.0012152	2.88996e-05
A0A1D5X8F9	A0A3B6I5N1_WHEAT	Cathepsin B-like cysteine proteinase [Sotub07g021760.1.1]	0	0	0	0	0	0	0	0	0	0	0	0	0	0	0	0	0	0	0	0	0	0	0	0	0	0	0	0	0.000878083	0	0.00184024	0.000920438
A0A1D5S133	A0A3B5XTY5_WHEAT	Legumin 11S-globulin [Sotub11g030120.1.1]	0.00066361	0.00041753	0.000370705	0.000157343	0.000464116	0.000440813	0.000434826	1.54744e-05	0.000343015	0.000313757	0.000327487	1.46382e-05	0.00032416	0.000340728	0.000343734	1.05409e-05	0	0	0	0	0.000360521	0.000736829	0.000358261	0.000217917	0.000465094	0.000473336	0.000463505	5.27731e-06	0.000429095	0.000868425	0.000449637	0.00024793
A0A1D5RY97	A0A1D5SS06_WHEAT	AP-1 complex subunit mu-1 [Sotub05g014210.1.1]	0.000331805	0	0.00074141	0.000371385	0.000464116	0.000881626	0.000434826	0.000249934	0.000343015	0	0.000327487	0.000193713	0.00064832	0.000340728	0	0.000324301	0	0	0	0	0	0	0	0	0	0	0	0	0	0	0	0
I0IT65	A7LHC3_9POAL	#N/A	0	0	0	0	0	0	0	0	0	0	0	0	0	0	0	0	0	0	0	0	0.000790078	0	0.000785126	0.000454729	0	0	0	0	0	0	0	0
A0A1D5T0X2	A0A3B5ZU43_WHEAT	ubiquitin family protein, putative, expressed [LOC_Os10g39620]	0.000664326	0.000278654	0.000494807	0.000193306	0.000929234	0.000588385	0.000580394	0.000199136	0.000915693	0.00125638	0.0010928	0.000170389	0.000865361	0.000227397	0.000458807	0.000322964	0.000649656	0	0	0.000375079	0.000962428	0.00122937	0.00143459	0.000236754	0.000620795	0.000631796	0.000309337	0.000183079	0.000286373	0.000579575	0.000300082	0.000165465
A0A1D6DJD7	A0A453NR09_AEGTS	Mitochondrial carrier family [Sotub08g014360.1.1]	0.00238992	0.00300739	0.0024031	0.000352749	0.00234005	0.00285758	0.00219237	0.000349318	0.00247066	0.00271191	0.00306647	0.000299695	0.000700458	0.000981677	0.000990339	0.000164919	0	0	0	0	0.00181773	0.00238825	0.00309658	0.000640661	0.00133999	0.000681869	0.00133541	0.000378653	0.000309069	0.000625509	0.000647729	0.000189437
A0A1D6D3Z1	A0A452XGV0_AEGTS	Cytochrome P450 ent-kaurenoic acid oxidase [Sotub01g028290.1.1]	0.000234617	0.000590466	0.00104849	0.000408006	0	0.000623392	0.000614925	0.000357497	0	0.000221855	0.000231564	0.000130981	0.000229212	0.000240927	0	0.000135844	0.000688308	0.000664738	0	0.000390768	0.000254922	0.000521007	0.000253324	0.000154087	0.000657731	0.000669386	0.000327741	0.000193971	0.000303411	0	0.000317936	0.000179514
A0A1D5UQS0	A0A453C5T1_AEGTS	Peroxidase 65 [Sotub02g035680.1.1]	0.000410111	0	0.000458191	0.000251807	0	0	0	0	0	0.000775606	0.000404774	0.000387927	0.000400662	0	0	0.000231322	0	0	0	0	0	0	0.000442811	0.000255657	0	0.00117009	0.00114578	0.000668645	0.000530362	0.000536687	0	0.000308047
A0A1D6S1Y9	A0A1D6S1Y9_WHEAT	40S ribosomal protein S15-like [Sotub02g025310.1.1]	0.00134023	0.00252974	0.00224604	0.000621276	0.00187466	0.00267081	0.00175636	0.000497338	0.00207827	0.000633665	0.000661396	0.000826151	0.000654676	0.00137627	0.000694208	0.000405684	0	0	0.00195926	0.00113118	0.000728111	0.000744052	0	0.000425052	0	0.000955953	0.000936098	0.000546278	0.000866604	0.000876939	0.000908091	2.1596e-05
A0A1D5S0J2	A0A452XVF9_AEGTS	#N/A	0.00031354	0	0	0.000181023	0.000877136	0.000416548	0.00041089	0.000267569	0.000648266	0.000296486	0.000618921	0.000195182	0.000918949	0.000643944	0	0.000471657	0.000919849	0	0	0.000531075	0.000681352	0.000348135	0.000338541	0.000195211	0.000439493	0.00134184	0.000437991	0.000521406	0.000810951	0.000820622	0.000849773	2.02091e-05
A0A1D5T0Y1	A0A452Z7N1_AEGTS	Myb family transcription factor [Sotub05g028320.1.1]	0	0	0	0	0	0	0	0	0	0	0	0	0	0	0	0	0	0	0	0	0	0	0	0	0.000764437	0	0	0.000441348	0	0	0	0
A0A1D5TSK6	A0A3B6C8H2_WHEAT	Leucine-rich repeat family protein [Sotub11g022430.1.1]	0.000612715	0.00102802	0.000684549	0.000221966	0.00114272	0.000814011	0.000802955	0.000193052	0.000633415	0.000965645	0.0010079	0.000205103	0.000798131	0.00104865	0.000846325	0.000132929	0	0	0	0	0.000887657	0.000907092	0.000882094	1.31248e-05	0.000572566	0.000582712	0.000855914	0.000160742	0.000792373	0.0010691	0.000553537	0.000258012
A0A1D5V0B6	A0A1D5V0B3_WHEAT	Strictosidine synthase family protein [Sotub05g020800.1.1]	0.00205055	0.00172022	0.00190913	0.000165733	0.000956078	0.000454037	0	0.00047824	0.000353305	0.000646339	0.000337312	0.000173984	0.00100165	0.00105285	0.00106214	3.25714e-05	0.00200527	0.0029049	0.000999222	0.000953336	0.000371337	0.000758934	0.000738018	0.000217992	0.000479047	0.000487536	0.00047741	5.43563e-06	0.00309378	0.00134172	0.00324188	0.00105691
A0A1D5SR73	A0A452YQN0_AEGTS	NADH-ubiquinone oxidoreductase subunit [Sotub12g018210.1.1]	0	0.00167554	0.00148763	0.000917952	0.00186249	0.00176898	0.00174495	6.20987e-05	0.00137651	0	0	0.00079473	0	0.00136734	0	0.000789432	0	0	0	0	0.00144677	0.00147844	0.0014377	2.13917e-05	0	0	0	0	0	0	0	0
W5FZD8	A0A3B6MN26_WHEAT	Cytochrome b5 [Sotub09g017860.1.1]	0	0	0	0	0	0	0	0	0	0	0	0	0	0	0	0	0	0	0	0	0	0	0	0	0	0	0	0	0	0.00100128	0	0.00057809
A0A1D5TPL5	A0A453AQ14_AEGTS	Splicing factor arginine/serine-rich 1 [Sotub06g007470.1.1]	0.000536794	0.000675481	0.000599727	6.94419e-05	0.000750847	0.000713148	0.000703462	2.50345e-05	0.000554929	0.000507596	0.00105962	0.000305963	0	0.00055123	0.000556093	0.000319666	0	0	0	0	0.000583251	0.000596021	0.000579596	8.62388e-06	0.00075243	0.000765763	0	0.000438315	0.000694191	0.000702469	0.000727423	1.72994e-05
A0A1D5XQV1	W5EDL3_WHEAT	Fructose-bisphosphate aldolase [Sotub01g047810.1.1]	0.00028401	0.00107216	0.000317307	0.000445739	0.000794525	0.000754633	0.000744383	2.64908e-05	0.000587211	0.000537123	0.000560629	2.50593e-05	0.000554933	0.000291648	0	0.000277587	0.000833215	0.000804682	0.000830378	1.57186e-05	0.00030859	0.000315346	0.000306656	4.56277e-06	0.0007962	0.000405155	0.00039674	0.000228238	0	0.000371667	0.000384869	0.000218493
A0A077S3V2	A0A077S3V2_WHEAT	Aspartate aminotransferase [Sotub08g018900.1.1]	0.000903328	0.00113671	0.00126154	0.000181827	0.000947654	0.00150012	0.000591899	0.000457649	0.00163423	0.00128129	0.00133736	0.000189668	0.00264755	0.00208715	0.00163766	0.000505958	0	0.000639847	0	0.000369416	0.00122688	0.001003	0.000731516	0.000248064	0.0012662	0.00128864	0.00126188	1.43673e-05	0.000876149	0.000886597	0.000306031	0.000332215
A0A1D5W5M2	A0A077RZI5_WHEAT	Transcriptional activator protein Pur-alpha [Sotub01g010980.1.1]	0.000704658	0.000886714	0.000787271	9.11574e-05	0	0.00093616	0.000461722	0.000468094	0.000728464	0.000666328	0.000695489	3.10873e-05	0.000688423	0.000723607	0.000729992	2.23859e-05	0.00103364	0.000998249	0.00103013	1.94997e-05	0.00114846	0.00117361	0.00114127	1.6981e-05	0	0.000502614	0.000492175	0.000287218	0.000911275	0.000461071	0.00047745	0.000255329
A0A1D5RWU1	A0A3B5Y4C0_WHEAT	ClpB chaperone [Sotub03g028720.1.1]	0.000205466	0.000129275	0.000344332	0.00010904	0.000287398	0.000272968	0.000269261	9.58236e-06	0.000318612	0.00019429	0.000202793	6.94529e-05	0.000602197	0.000632975	0.00063856	1.9582e-05	0.000602787	0.000582145	0.000901102	0.00017849	0.000446497	0.000228136	0.000332774	0.000109212	0.000288004	0.000293108	0.00028702	3.26791e-06	0.00106285	0.00120996	0.00139216	0.000164968
A0A1D6S123	A0A3B6KHG9_WHEAT	Iaa-amino acid hydrolase 4 [Sotub06g018160.1.1]	0.00072887	0.000611454	0.000542881	9.40574e-05	0.000339838	0.000645551	0.000318391	0.000183009	0.000502329	0.000459482	0.000239795	0.000140844	0.000237359	0.00024949	0	0.000140672	0.000712774	0	0	0.00041152	0.00105593	0.000809289	0.000524658	0.000265864	0.000340555	0.00034659	0.000339391	3.86419e-06	0.000314195	0.000317942	0.000329237	7.82983e-06
W5AMP7	A0A452XQ77_AEGTS	Legumin 11S-globulin [Sotub11g030120.1.1]	0.000572781	0.000720764	0.000639932	7.40972e-05	0	0	0.000750621	0.000433371	0.000592131	0.000541624	0.000282664	0.000166023	0.000559584	0.000294092	0.000296687	0.000152538	0	0	0	0	0.000622352	0.000953967	0.000618451	0.000192594	0.000401436	0	0	0.000231769	0	0.000374781	0	0.00021638
A0A1D5VD11	A0A1D5VD11_WHEAT	Fructose-bisphosphate aldolase [Sotub10g025590.1.1]	0.00114556	0.00144153	0.00127986	0.000148194	0.00160237	0.00190239	0.00187655	0.000166264	0.00266459	0.00135406	0.00169598	0.00067978	0.00223833	0.00264683	0.00326355	0.000516122	0.000840197	0.000811425	0.000837337	1.58503e-05	0.00186706	0.00190793	0.00185535	2.76061e-05	0.00240862	0.0032684	0.00280045	0.000430452	0.00185182	0.00224869	0.00349285	0.000856195
A0A1D5SLI4	A0A1D5SLI4_WHEAT	40S ribosomal protein S4-like protein [Sotub06g006480.1.1]	0.000773794	0.000486856	0.000864512	0.000197141	0.000541176	0.000514005	0.000507023	1.80438e-05	0.000399968	0.000365852	0.000763725	0.000220525	0.000755966	0.000794603	0.000801614	2.45822e-05	0	0	0	0	0.000420381	0.000429585	0.000417746	6.2157e-06	0.000542317	0.00110386	0.00162139	0.000539687	0.00150102	0.00101262	0.00104859	0.000272193
A0A1D6BLG1	A0A3B6RN45_WHEAT	B-cell receptor-associated protein 31-like containing protein [Sotub02g024000.1.1]	0.000461837	0.00116231	0.00154794	0.000550607	0.001292	0.00122713	0	0.000727932	0.000477439	0.000436715	0	0.000264678	0.000451196	0.000948513	0.000956881	0.000289572	0	0	0	0	0.00100361	0.00102559	0.00149598	0.000278144	0.00129472	0.000658832	0.000645149	0.000371144	0.00119451	0.000604377	0	0.000597269
A0A1D5ZTK8	A0A3B6MQI7_WHEAT	Iaa-amino acid hydrolase 4 [Sotub06g018160.1.1]	0.000482483	0.000607138	0.000539049	6.2416e-05	0.000337439	0.000961491	0.000316144	0.000366598	0.000748175	0.000684358	0.000476205	0.000142225	0.000235683	0.000247729	0	0.000139679	0.000707743	0	0	0.000408615	0.00104848	0.00107144	0.000781431	0.000161216	0.000338151	0.000344143	0.000336995	3.83691e-06	0.000311978	0.000315698	0.000326913	7.77456e-06
W5H8Z0	M8A775_TRIUA	Elongation factor 1 gamma-like protein [Sotub06g011990.1.1]	0.00273076	0.00312389	0.0024962	0.000317167	0.00208346	0.0036279	0.0032533	0.000805619	0.00333629	0.00305172	0.00318527	0.000142377	0.00218278	0.00203942	0.00308612	0.000567472	0.00509815	0.00140673	0.00217748	0.00194726	0.00134868	0.00220513	0.00134023	0.000496932	0.00382774	0.00424971	0.00416144	0.000222565	0.00321042	0.00357358	0.00269129	0.000443436
A0A1D6C4E9	A0A3B6SI60_WHEAT	Elongation factor 1 gamma-like protein [Sotub06g011990.1.1]	0.00173776	0.00187434	0.00194149	0.000103819	0.00138898	0.000989428	0.00130132	0.000209999	0.00128319	0.00164323	0.00147012	0.000180066	0.000727594	0.00152956	0.00102871	0.000405109	0.00291323	0.0021101	0.00217748	0.00044551	0.00107894	0.00165385	0.00160827	0.000319579	0.00243583	0.00177071	0.00242751	0.000381627	0.00160521	0.00259897	0.00201847	0.000499217
A0A1D6AR47	A0A3B6PTR2_WHEAT	Voltage-gated potassium channel beta subunit [Sotub12g029910.1.1]	0.00125034	0.00157338	0.00104769	0.000265129	0.00131169	0.00124583	0.00122891	4.37341e-05	0.00129258	0.000591163	0.00123407	0.000389173	0.00122153	0.000962972	0.00129529	0.000174513	0	0.000885641	0.00182784	0.000914068	0.000679274	0.00138829	0.00135003	0.000398767	0.00219076	0.00178367	0.00130997	0.000440818	0	0.00081812	0.00127077	0.000644086
A0A1D5WBY1	A0A3B6FKN6_WHEAT	Coatomer subunit beta-1 [Sotub10g026180.1.1]	0.000702245	0.00117824	0.00052305	0.000338612	0.000654848	0.000932954	0.000920282	0.000157034	0.000725969	0.000664046	0.000924142	0.000135866	0.000686065	0.000961506	0.000727492	0.000148518	0.000686737	0.00066322	0.0013688	0.000400749	0.00025434	0.000519817	0.000505492	0.00014931	0.000328114	0.000333929	0.000326993	3.72303e-06	0.000302718	0.000306328	0.00031721	7.54381e-06
A0A1D5Z614	A4K4Y8_WHEAT	Tubulin alpha-3 chain [Sotub08g006390.1.1]	0.000468163	0.000294559	0.000784574	0.000248452	0.0013097	0.000932954	0.000920282	0.000221261	0.000725969	0.00132809	0.00115518	0.00031002	0.00114344	0.00120188	0.000969989	0.000120606	0.000686737	0.00132644	0.000684399	0.00037001	0.00050868	0.000519817	0.00101098	0.000286844	0.000984343	0.00100179	0.00098098	1.11691e-05	0.000605436	0.000612656	0.000634419	1.50876e-05
P17314	Q53YX8_WHEAT	#N/A	0.00427199	0.0053757	0.00340916	0.000985725	0.00512185	0.00324312	0.00399884	0.000945326	0.00378541	0.00403962	0.00301171	0.000535383	0.00178867	0.00188009	0.0025289	0.00040358	0.00537126	0.00172911	0.00356865	0.00182111	0.0106096	0.0108419	0.0131789	0.00142107	0.00855441	0.0078354	0.00596763	0.00133523	0.00157846	0.00479184	0.00330804	0.00160826
A0A1D5SLW3	A0A3B5YU22_WHEAT	Embryo-specific 3 [Sotub01g041010.1.1]	0.000665764	0.000837772	0.000743817	8.6126e-05	0	0	0	0	0	0	0	0	0.00130085	0.00136734	0.0013794	4.23006e-05	0.00195319	0.0018863	0.00194654	3.68469e-05	0	0	0	0	0	0	0	0	0	0.000871244	0.000902194	0.000512181
A0A1D6SBY3	A0A3B6RQD1_WHEAT	#N/A	0.00304538	0.00271446	0.00241004	0.00031776	0.00230737	0.00219152	0.00216175	7.69316e-05	0.00262355	0.0031197	0.00225431	0.000434243	0.00285125	0.00273636	0.00276051	6.05718e-05	0.000744531	0	0.000370998	0.000372266	0.00275745	0.00267693	0.00232914	0.000227628	0.00142291	0.00181016	0.00159531	0.000194011	0.00147687	0.000996324	0.00137562	0.000253327
A0A0K2RW47	A0A0K2RW47_WHEAT	FLOWERING LOCUS T/ TERMINAL FLOWER 1-like protein [Sotub03g032570.1.1]	0	0	0	0	0	0	0	0	0	0.000573673	0	0.00033121	0	0	0	0	0	0	0	0	0	0	0	0	0	0	0	0	0	0	0	0
A0A1D6DB64	A0A3B6C133_WHEAT	Carboxyl-terminal proteinase [Sotub04g019220.1.1]	0.00037694	0	0	0.000217626	0	0	0	0	0	0.000356437	0	0.000205789	0.000368255	0.000774154	0	0.000387229	0	0	0	0	0	0	0	0	0	0.000537724	0	0.000310455	0	0	0.000510801	0.000294911
A0A1D6AAQ2	A0A3B6NQK6_WHEAT	Elongation factor Tu [Sotub11g022630.1.1]	0.000228347	0.000574685	0.000765353	0.000272238	0.000638805	0.000606731	0.000598491	2.12989e-05	0.000472123	0.000215926	0.000225376	0.000145264	0.000446171	0.000234488	0.000473113	0.000130689	0.00133982	0.00129394	0.000667632	0.000375547	0.000496218	0.000253541	0.000246554	0.00014217	0.000640152	0.000325748	0.000318982	0.000183506	0.000885905	0.000298823	0.000618877	0.00029394
A0A1D5RYQ8	M8A8P8_TRIUA	heat shock protein [Sotub04g010180.1.1]	0.00158222	0.0009955	0.0012374	0.000294859	0.00110657	0.00084081	0.00103674	0.000137776	0.00130854	0.00134654	0.00140547	4.88398e-05	0.00200949	0.00227467	0.00196692	0.000166755	0.00139255	0.00179315	0.00185041	0.000249465	0.00120341	0.00105407	0.0013667	0.000156365	0.00110891	0.00135427	0.00110512	0.000142766	0.00306922	0.00289877	0.00278733	0.000141971
A0A1D5YF62	A0A1D5YF62_WHEAT	heat shock protein [Sotub09g009340.1.1]	0.00126577	0.0007964	0.00106063	0.000235306	0.00132789	0.00105101	0.00124408	0.000141985	0.00130854	0.00164577	0.00171779	0.000218481	0.00154576	0.0021122	0.00196692	0.000294201	0.00185673	0.00179315	0.00185041	3.50273e-05	0.00120341	0.00122975	0.00119586	1.77934e-05	0.00133069	0.00180569	0.00132614	0.000275565	0.00245538	0.00248466	0.00235851	6.60221e-05
A0A1D6RW51	A0A3B6HPZ5_WHEAT	heat shock protein [Sotub09g009340.1.1]	0.000826836	0.000832367	0.000739019	5.23711e-05	0.000693928	0.000659087	0.000650135	2.31368e-05	0.00085477	0.00109461	0.00114251	0.000154169	0.00145402	0.00186796	0.00154181	0.000218108	0.000970292	0.0014056	0.000966989	0.000252283	0.000718716	0.000918065	0.000892764	0.00010853	0.000695391	0.000943618	0.000924019	0.000138005	0.00342169	0.00302968	0.00291321	0.000266391
A0A1D5ZHV9	A0A3B6LDY6_WHEAT	#N/A	0	0	0	0	0	0	0	0	0	0	0.0010541	0.000608585	0	0	0	0	0	0	0	0	0	0	0	0	0.00149702	0	0	0.000864306	0	0	0	0
A0A1D5XLU8	A0A3B6IUS6_WHEAT	heat shock protein [Sotub11g023820.1.1]	0.00141743	0.00079273	0.00105574	0.000313648	0.00110147	0.000836935	0.00103196	0.000137141	0.00113969	0.00148926	0.00139899	0.000181466	0.00184637	0.00226419	0.00195786	0.000216351	0.00138613	0.00178489	0.00184188	0.000248315	0.00119786	0.00104922	0.0013604	0.000155645	0.0011038	0.00134803	0.00110002	0.000142108	0.00305508	0.00288541	0.00277449	0.000141317
A0A1D6BPU0	A0A3B6RJY9_WHEAT	DnaJ homolog subfamily C member 2 [Sotub08g022750.1.1]	0.000329671	0	0	0.000190336	0	0.000437978	0.000432029	0.000251167	0.000340809	0.000311739	0.000325381	1.45441e-05	0.000644151	0.000677073	0.000683047	2.09463e-05	0	0	0	0	0	0	0	0	0	0	0	0	0	0	0	0
A0A1D5WAT5	A0A3B6FWG5_WHEAT	heat shock protein [Sotub11g023870.1.1]	0.00110076	0.000395757	0.000702748	0.000353478	0.00065987	0.000417826	0.000618226	0.000129409	0.000812818	0.00104088	0.00108643	0.000146603	0.00153628	0.00193776	0.00162905	0.000210196	0.000922671	0.00133661	0.00137929	0.000252215	0.00102516	0.00104761	0.00118853	8.8553e-05	0.000881682	0.00112163	0.000659002	0.000231369	0.00264368	0.00288099	0.00234404	0.000269073
P12112	A0A075VY69_TRITI	ATP synthase subunit alpha chloroplastic [Sotub09g017900.1.1]	0.000610284	0.000767957	0.000681833	7.89488e-05	0	0	0	0	0	0	0	0	0	0	0	0	0	0	0	0	0	0	0	0	0.000285147	0.0002902	0	0.000166108	0	0	0	0
Q8W431	Q8W431_WHEAT	1 2-beta-fructan 1F-fructosyltransferase (Fragment) [Sotub08g024940.1.1]	0.000166441	0	0.000185954	0.000102195	0.000232811	0.000221122	0.000436238	0.000120964	0.000860321	0.000944326	0.000985652	6.38652e-05	0.000162606	0.000170917	0.000172425	5.28757e-06	0	0	0	0	0.000361692	0.000184805	0.000359425	0.000101477	0	0	0.000232505	0.000134237	0	0	0	0
A0A1D5VBM7	A0A3B6ENH7_WHEAT	Ras-related protein Rab-25 [Sotub06g005280.1.1]	0	0	0	0	0	0	0	0	0	0.000448846	0	0.000259141	0.000463729	0	0.000491731	0.000276173	0	0	0	0	0	0	0	0	0	0.000677133	0	0.000390943	0	0	0	0
A0A1D6B318	A0A453PIY8_AEGTS	Annexin [Sotub04g026790.1.1]	0.000507563	0.000958046	0.00113414	0.000323146	0.00106494	0.00101147	0.000665154	0.000217033	0.000787066	0.000479954	0.000751438	0.000167973	0.000991737	0.00104242	0.000788717	0.00013426	0.000744531	0.000719035	0.000741996	1.40456e-05	0.00055149	0.000281782	0.00082205	0.000270134	0.00106718	0.000362032	0.000354512	0.000409308	0.000984583	0.000996324	0.00171953	0.000420972
A0A1D5XAK3	A0A453IBT7_AEGTS	Mitogen-activated protein kinase [Sotub08g010260.1.1]	0	0	0	0	0	0	0	0	0.000382641	0.000700006	0	0.00035051	0	0	0	0	0	0	0	0	0.00040217	0	0.000399649	0.000231469	0	0	0.000517051	0.000298519	0	0	0	0
W5GAC6	A0A3B6NTT8_WHEAT	Annexin [Sotub04g026790.1.1]	0.000325485	0.000819154	0.00109093	0.000388047	0.000910551	0.000864833	0.000426543	0.000267224	0.000672962	0.00030778	0.000642499	0.000202617	0.000635971	0.000668475	0.000674374	2.06803e-05	0	0.000922191	0	0.000532428	0.000707308	0.000361397	0.00105431	0.000346458	0.000912471	0.00046432	0.000454676	0.000261568	0.000841844	0.000425942	0.00132322	0.000449036
A0A1D6S9P2	A0A3B6PNM7_WHEAT	Annexin [Sotub04g026790.1.1]	0.00065097	0.000819154	0.000727288	8.42121e-05	0.000455275	0.000432417	0.000426543	1.51797e-05	0.000336481	0.00030778	0.00032125	1.43594e-05	0.000317986	0.000334238	0.000674374	0.000201233	0.000954891	0	0.00095164	0.00055037	0.000353654	0	0.000351437	0.000203545	0.000912471	0	0	0.000526815	0.000841844	0.000851883	0.000882145	2.0979e-05
A0A1D6CQZ4	A0A453LEB7_AEGTS	WD domain, G-beta repeat domain containing protein, expressed [LOC_Os06g44030]	0	0	0	0	0	0	0	0	0	0	0	0	0.00133554	0	0.00141618	0.000795377	0	0	0	0	0	0	0	0	0	0	0	0	0	0	0	0
W5H0U1	A0A453PBJ3_AEGTS	Vacuolar protein sorting-associated protein 27 [Sotub03g017720.1.1]	0.000262219	0.000329966	0	0.000174273	0.000366782	0.000348366	0.000343635	1.22291e-05	0.000542156	0.000495912	0	0.000300555	0.000512355	0.000538542	0.000543293	1.66606e-05	0.000769286	0	0.000766666	0.000443393	0.000284913	0.000291151	0.000566255	0.000160662	0.000367555	0.000374069	0.000366299	4.17056e-06	0.000339106	0	0.00035534	0.000200634
A0A1D6CVN2	A0A453RUL4_AEGTS	Poly(A) RNA binding protein [Sotub12g026870.1.1]	0.000627081	0.000789094	0.000525449	0.00013297	0.000438568	0.000208274	0.000205445	0.000133784	0.000162067	0.000296486	0.000618921	0.000234787	0.000459475	0.000482958	0.000162406	0.000178678	0.000459925	0	0	0.000265538	0.000340676	0.000348135	0.000338541	5.03719e-06	0.000439493	0.00022364	0.000218995	0.000125985	0.000202738	0.000205155	0.000424886	0.000127565
P16159	A0A4P8DL87_WHEAT	LTPL169 - Protease inhibitor/seed storage/LTP family protein precursor, expressed [LOC_Os07g12080]	0.000716977	0.000902216	0.000801034	9.27511e-05	0.00100288	0.000952526	0.000939589	3.34377e-05	0.000741199	0.000677978	0.000707648	3.16308e-05	0.000700458	0.000736258	0.000742754	2.27772e-05	0	0	0	0	0.000779028	0.000796084	0.000774145	1.15186e-05	0.00200999	0.0010228	0.00100156	0.000576182	0	0	0	0
A0A1D5RV75	A0A3B5XY63_WHEAT	RNA recognition motif containing protein, putative, expressed [LOC_Os10g33230]	0.000903328	0.000852534	0.000756924	7.43362e-05	0.00063177	0.0012001	0.000591899	0.000340219	0.000466923	0.000427096	0.00111447	0.000385871	0.000661886	0.000695715	0.000935805	0.000149342	0.000662534	0.000639847	0.000660279	1.24987e-05	0.00073613	0.000752247	0.000731516	1.08843e-05	0.000316551	0.00032216	0.000315469	3.59183e-06	0.00029205	0.000295532	0.000306031	7.27795e-06
A0A1D6DFJ2	A0A3B6IQH5_WHEAT	5-hydroxyisourate hydrolase [Sotub01g028250.1.1]	0.000695103	0.000437345	0.000388298	0.00016481	0	0	0	0	0	0	0	0	0.000339544	0.000356898	0.000360047	1.10412e-05	0	0	0	0	0.00037763	0.000385898	0.000375264	5.5836e-06	0	0	0	0	0	0	0	0
A0A1D6BPN9	A0A1D6CXJ5_WHEAT	T-complex protein 1 subunit delta [Sotub03g032420.1.1]	0.000451664	0.000852534	0.00100923	0.000287557	0.000315885	0.000300025	0.000887849	0.000334896	0.000933846	0.000854192	0.00066868	0.000136059	0.00110314	0.000695715	0.00116976	0.000256629	0.000662534	0	0	0.000382514	0.000245377	0.000250749	0.000975355	0.000419911	0.000949653	0.00032216	0.000315469	0.00036423	0.000584099	0.000886597	0.000918092	0.000184412
A0A1D5WIS5	A0A1D5WIS4_WHEAT	Fructose-bisphosphate aldolase [Sotub09g011020.1.1]	0.000881327	0.00110903	0.000984652	0.000114012	0.00123277	0.00156116	0.00115497	0.000215595	0.0018222	0.000833388	0.000869859	0.000560661	0.00172204	0.00181006	0.0024347	0.000388547	0.00172373	0.0016647	0.00171786	3.25182e-05	0.0012768	0.00130476	0.001586	0.000171018	0.00205894	0.00251451	0.00246229	0.000249319	0.00151966	0.00230668	0.00278672	0.000639696
A0A1D5UG31	A0A3B6DJC6_WHEAT	Methylmalonate-semialdehyde dehydrogenase [Sotub01g043290.1.1]	0.00118988	0.000998196	0.00110781	9.61699e-05	0.00138696	0.00131732	0.00155932	0.000124578	0.00102506	0.00131268	0.00117439	0.000143844	0.00116246	0.00101823	0.00102721	8.08044e-05	0.0017454	0.000561877	0.000579819	0.000678187	0.00129285	0.00154135	0.00128475	0.000145867	0.00166786	0.00169742	0.00166216	1.89248e-05	0.00128231	0.0012976	0.00134369	3.19554e-05
A0A1D5WZ64	A0A3B6HWI6_WHEAT	heat shock protein [Sotub10g028410.1.1]	0.000922012	0.000928179	0.00103011	6.07068e-05	0.00128967	0.00122492	0.00120828	4.3e-05	0.00114379	0.00156935	0.00145602	0.000220388	0.00144123	0.00170425	0.00191032	0.000235121	0.00162297	0.00156739	0.00161745	3.06174e-05	0.00100181	0.00143324	0.00119463	0.00021612	0.00180935	0.00184141	0.00154557	0.000162342	0.00238472	0.00265447	0.00224899	0.000206399
A0A1D6CF61	A0A3B6SD61_WHEAT	Poly(A) RNA binding protein [Sotub12g026870.1.1]	0.000927853	0.000972978	0.0012094	0.00015122	0.000432615	0.000821787	0.00121594	0.000391664	0.000799333	0.000438691	0.00106841	0.000315966	0.000453237	0.000952804	0.000640807	0.000252353	0	0	0	0	0.000672102	0.00120193	0.00100183	0.000267544	0.00065029	0.000441209	0.000432045	0.000123443	0.000399971	0.000607111	0.000838237	0.000219242
W4ZRZ2	A0A3B5Y3C3_WHEAT	Outer membrane protein [Sotub04g032440.1.1]	0.000395097	0	0	0.000228109	0.000276323	0.000262449	0.000517769	0.000143572	0.000408445	0.000560409	0.000584934	9.56059e-05	0.000578991	0.000608583	0.000613953	1.88274e-05	0	0	0	0	0.000214645	0	0	0.000123926	0	0	0	0	0.00102189	0.000775559	0.000535406	0.00024325
A0A1D5VFA6	A0A3B6EII0_WHEAT	#N/A	0.000274138	0	0	0.000158274	0.000383454	0.000364201	0	0.000216044	0.0002834	0.000259227	0.000270571	1.20941e-05	0.000267822	0.00028151	0	0.000158726	0	0	0	0	0.000297864	0	0.000295997	0.000171435	0	0	0.000382949	0.000221096	0	0	0	0
A0A1D5ST05	A0A452YJ29_AEGTS	MSP domain containing protein, putative, expressed [LOC_Os10g36350]	0.000447719	0	0	0.000258491	0	0	0	0	0	0	0	0	0	0	0.000463816	0.000267784	0	0	0	0	0	0	0	0	0	0	0	0	0.001158	0.000585902	0.000606716	0.000324457
A0A1D5X7C5	A0A024FRZ0_WHEAT	Protein disulfide isomerase [Sotub06g019370.1.1]	0.000639466	0.000268226	0.000476291	0.000186072	0.000596306	0.000566367	0.000558674	1.98819e-05	0.000440713	0.000403122	0.000841527	0.00024299	0.000208244	0.000437775	0.000220819	0.000129043	0.000625344	0	0.000623215	0.00036043	0.000463206	0.000710021	0.000460303	0.000143344	0.00119513	0.000304077	0.000893283	0.000453183	0.000275656	0.000278943	0.000288852	6.86941e-06
A0A1D5UPR8	A0A1D5UPR7_WHEAT	Glutathione S-transferase [Sotub12g027670.1.1]	0	0.000843247	0	0.000486849	0	0	0	0	0	0	0	0	0	0	0	0	0	0	0	0	0	0	0	0	0	0	0	0	0	0	0	0
A0A1D5TJX7	A0A3B6D8V8_WHEAT	RNA-binding protein [Sotub09g007400.1.1]	0.000405248	0.000509948	0.000452758	5.24245e-05	0.00113369	0.00161515	0	0.000829234	0.00125682	0.000383205	0.00119992	0.000488785	0.000395911	0.000416146	0	0.000234639	0	0	0	0	0	0.000449961	0	0.000259785	0.00056804	0	0.000566099	0.000327399	0	0	0	0
A0A1D5VM29	A0A3B6EHT7_WHEAT	Isocitrate dehydrogenase [Sotub01g005780.1.1]	0.000342902	0.000431494	0.000383103	4.43592e-05	0.000479638	0.000455556	0.000449368	1.5992e-05	0.000354487	0.0006485	0.00033844	0.000174566	0.000335002	0	0.00035523	0.000199509	0	0	0	0	0.000372579	0	0	0.000215108	0	0	0	0	0	0	0	0
A0A1D5ZJB0	A0A453LEG3_AEGTS	Acidic chitinase [Sotub03g012510.1.1]	0	0	0	0	0	0	0	0	0	0	0	0	0.001005	0.000704247	0.00142092	0.000359876	0	0	0	0	0	0	0	0	0	0	0	0	0.000443446	0.000448735	0.000464675	1.10508e-05
A0A1D5Z3J4	A0A3B6LQJ9_WHEAT	Alpha-L-fucosidase 1 [Sotub11g025200.1.1]	0.000634192	0.000798042	0.000708544	8.20417e-05	0.000591388	0.000842544	0.00110813	0.000258406	0.000874157	0.00119939	0.000834586	0.000200177	0.00061958	0.000868329	0.00087599	0.000145877	0	0	0	0	0.000229693	0.000234722	0.000456506	0.000129524	0.000296318	0.000301569	0.00059061	0.000168415	0.000820147	0.000829928	0.00057294	0.000145631
A0A1D6BVB5	W5HFZ6_WHEAT	6-phosphogluconate dehydrogenase decarboxylating [Sotub05g006880.1.1]	0.0011329	0.0007128	0.00126572	0.000288632	0.000396165	0	0	0.000228726	0.000878383	0.00053564	0.000559081	0.000191475	0.0002767	0.000581684	0.000293408	0.000171463	0	0.000802459	0	0.0004633	0.000307738	0.0012579	0.000917426	0.000481396	0.000397	0	0.000395644	0.000228818	0	0	0.000767612	0.000443181
A0A1D5SHX1	A5CFY7_HORVV	Tubulin beta chain [Sotub10g027210.1.1]	0.0021763	0.00273856	0.00351208	0.000670671	0.00304412	0.00321253	0.00348579	0.000222899	0.00149988	0.00274389	0.00214798	0.000622187	0.00354359	0.00347639	0.00450908	0.000577802	0.000709412	0.00274047	0.00212099	0.00104096	0.00131369	0.00187943	0.00208873	0.000400949	0.00271159	0.00275964	0.00236453	0.000215587	0.00187628	0.00158221	0.00229379	0.000357566
A0A1D5XQA7	A0A453HX40_AEGTS	ATP dependent RNA helicase [Sotub03g011120.1.1]	0.000697467	0.00117022	0.00103898	0.000244046	0.00097559	0.000926607	0.0012187	0.000156426	0.000961374	0.000659529	0.000917856	0.000163165	0.00090853	0.000716224	0.000722543	0.00010925	0.000682065	0	0.00135949	0.000679744	0.00050522	0.000774422	0.00075308	0.000149644	0.000651765	0.000663314	0.000649537	7.39541e-06	0.000601317	0.000304244	0.000945155	0.00032074
A0A1D5VFP5	A0A3B6EIX7_WHEAT	DUF1264 domain protein [Sotub02g018240.1.1]	0.000413418	0	0	0.000238687	0	0	0	0	0	0	0	0	0.000403893	0	0	0.000233188	0	0.00117133	0	0.000676269	0	0	0	0	0	0	0	0	0.00106928	0.00162304	0.00112047	0.000306012
A0A1D6B0F4	A0A453N9W4_AEGTS	AP-4 complex subunit sigma-1 [Sotub05g018220.1.1]	0	0	0	0	0	0	0	0	0	0	0	0	0	0	0	0	0	0	0	0	0.00110298	0	0	0.000636806	0	0	0	0	0	0	0	0
A0A1D5SWQ8	A0A452Z1L4_AEGTS	Argininosuccinate synthase [Sotub05g005750.1.1]	0.000215848	0.000814843	0.000482307	0.000300104	0.000905758	0.00028676	0.000282866	0.000358508	0	0.000204107	0	0.000117841	0.000632624	0.00088661	0.000670824	0.00013695	0.00126649	0.00183468	0.00126217	0.000329296	0.000234528	0.000479326	0.000466117	0.000137679	0.000302556	0.000307917	0.000301522	3.43303e-06	0.000279138	0.000564933	0.000292501	0.000161285
A0A1D5SHM0	A0A3B5YVB1_WHEAT	RNA recognition motif containing protein, putative, expressed [LOC_Os10g33230]	0.000907325	0.000856306	0.000760273	7.46652e-05	0.000634565	0.000904057	0.000594518	0.000168347	0.000703484	0.000428986	0.000895519	0.000234478	0.00110803	0.000465862	0.000939945	0.000333011	0.000665466	0.000642678	0.0006632	1.2554e-05	0.000739387	0.000755575	0.000734753	1.09325e-05	0.000317952	0.000323586	0.000316865	3.60772e-06	0.000293342	0.00029684	0.000614769	0.000184575
U5HTF2	U5HTF2_WHEAT	Eukaryotic translation initiation factor 3 subunit G [Sotub03g021260.1.1]	0.0010643	0.00089285	0.00118908	0.000148726	0.0014887	0.000471319	0.00139475	0.000562232	0.00110026	0.00134188	0.000350151	0.000517134	0.00103978	0.00109292	0.00110257	3.38112e-05	0	0	0	0	0.00115641	0.00078782	0.00114916	0.000210745	0.000497281	0.00101219	0.00148674	0.000494869	0.000458791	0.000928523	0.000480754	0.000265088
A0A1D6CRM3	W5I4R7_WHEAT	Eukaryotic translation initiation factor 1A [Sotub01g032860.1.1]	0.000820222	0	0	0.000473555	0	0	0	0	0	0	0.000809549	0.000467393	0	0	0	0	0	0	0	0	0	0	0	0	0	0	0	0	0	0	0	0
A0A1D5WIA8	A0A453GDS9_AEGTS	Exostosin-like glycosyltransferase [Sotub05g005290.1.1]	0.000820222	0.00103213	0.000610922	0.000210608	0.00114729	0.00108969	0.00107489	3.82528e-05	0.000847932	0.000775606	0.000809549	3.61857e-05	0.000801324	0.000842279	0.000566474	0.000148829	0.00240633	0.00232392	0.00159875	0.000444377	0.000594139	0.00091072	0.000590415	0.000183863	0.00114971	0.00117009	0.00114578	1.30455e-05	0.00106072	0.00107337	0.000741002	0.000188349
A0A1D6B9U4	A0A453PUM6_AEGTS	#N/A	0	0	0	0	0	0	0	0	0	0	0	0	0	0	0	0	0.00183409	0.00177128	0	0.00104125	0.00135855	0.00138829	0.00135003	2.00873e-05	0.00175261	0.00178367	0.00174662	1.98864e-05	0.00161696	0.00163624	0.000847182	0.000450099
A0A1D6BMG3	A0A453SL46_AEGTS	Riboflavin biosynthesis protein ribBA [Sotub11g009400.1.1]	0	0	0	0	0	0	0	0	0	0	0	0	0	0	0	0	0	0	0	0	0.000406573	0.000415475	0.00121207	0.000462508	0	0.0010676	0	0.000616377	0	0	0.000507072	0.000292758
A0A1D5ZRZ2	W5G100_WHEAT	Pyruvate kinase [Sotub10g025400.1.1]	0.000768958	0.000967626	0.000859109	9.94755e-05	0.00179265	0.00136211	0.000671806	0.000565415	0.00158987	0.00121188	0.00202387	0.000406315	0.0017529	0.00236891	0.00185874	0.00032938	0	0	0	0	0.000835507	0.0008538	0.000553514	0.000168338	0.000718571	0.00182826	0.00214835	0.000750347	0.00232033	0.00301886	0.00277876	0.000354905
A0A1D6S5J5	A0A3B6MR18_WHEAT	Phosphoenolpyruvate carboxylase 1 [Sotub07g022100.1.1]	0.000694319	0.000728086	0.00103429	0.000187299	0.000809321	0.000768686	0.000758246	2.69842e-05	0.000837405	0.000547126	0.00057107	0.000161126	0.000565268	0.000594159	0.000479521	5.96225e-05	0.00101848	0.000655734	0.00101501	0.000208437	0.00113161	0.00154185	0.00112452	0.000238925	0.000811028	0.00066032	0.000323302	0.000249723	0.000748253	0.000605741	0.000313629	0.000221561
A0A1D6BNR2	A0A453T0C6_AEGTS	rRNA 2'-O-methyltransferase fibrillarin [Sotub03g015570.1.1]	0.00126059	0.000528757	0.000938917	0.000366805	0.000587753	0.000558243	0	0.000331149	0.00130317	0.000794679	0.000829456	0.000284074	0.000410514	0.000431495	0.000435303	1.33489e-05	0	0	0	0	0	0.000466557	0.0004537	0.000265733	0.000588992	0	0.00058698	0.000339475	0.000543404	0.000549884	0	0.000315622
A0A1D5ZXR9	A0A453L7X7_AEGTS	Uridine kinase [Sotub06g024620.1.1]	0.000627721	0.000526599	0.000935085	0.000212743	0.000585354	0.000833946	0.000822619	0.000140369	0.000648928	0.000791435	0.000619553	9.19373e-05	0.000613258	0.000644601	0.000433526	0.0001139	0	0	0	0	0	0.000232327	0.000225924	0.000132324	0.000586588	0.000895474	0.000584584	0.000178917	0.00108237	0.000821459	0.000567093	0.000257646
A0A1D6BLB8	A0A1D6BLB8_WHEAT	Glutaredoxin C4 [Sotub11g026630.1.1]	0.00227839	0.00191136	0.00254551	0.000318383	0.00318693	0.00302692	0.00199054	0.000649492	0.00157024	0.00143631	0.000749582	0.000440269	0.00296787	0.00233966	0.00236031	0.000356883	0.00222808	0.00215178	0	0.00126493	0	0	0	0	0.00106455	0.00108341	0.00106091	1.20792e-05	0.00392861	0.00298159	0.00308751	0.000518894
A0A1D6CL77	A0A3B6TFY0_WHEAT	RNA recognition motif containing protein, putative, expressed [LOC_Os08g02330]	0.000967243	0.000811427	0.000360213	0.000315266	0.00135294	0.00128501	0.00126756	4.51094e-05	0	0.000609753	0.00127288	0.000636624	0.000314986	0.000993254	0.000668012	0.000339229	0	0	0	0	0.000700635	0	0.000348122	0.00035032	0.000903862	0.000919879	0.000900774	1.02559e-05	0.000833902	0.000421923	0.000436911	0.00023365
A0A1D5YVS8	A0A452ZJS3_AEGTS	Translation initiation factor 2 gamma subunit [Sotub01g020760.1.1]	0	0	0	0	0	0	0	0	0.0002834	0	0.000270571	0.000160046	0	0	0.000283994	0.000163964	0	0	0	0	0	0	0	0	0	0.000391072	0	0.000225785	0	0	0	0
A0A1D5YLQ2	A0A3B6KRA9_WHEAT	Expansin-like protein [Sotub01g049420.1.1]	0	0	0	0	0	0	0	0	0	0	0	0	0.000572374	0	0.000606936	0.000340876	0	0	0	0	0	0	0	0	0	0	0	0	0	0	0.000793931	0.000458376
A0A1D5XT66	A0A3B6ILB8_WHEAT	#N/A	0.000367483	0.000462426	0.000410566	4.75391e-05	0.00051402	0.000488212	0.000481581	1.71383e-05	0.000379898	0.000347494	0.000362701	1.62122e-05	0.00143606	0.00150946	0.00152278	4.66974e-05	0	0.00104118	0.00107443	0.000610952	0.000399287	0.000408029	0.000396784	5.9038e-06	0.00103021	0.00104846	0.000513344	0.000303819	0.00285141	0.00240451	0.00248993	0.000237235
A0A1D5SLL7	A0A3B5ZQ95_WHEAT	FolD bifunctional protein [Sotub10g027180.1.1]	0	0	0	0	0	0	0	0	0.000439799	0.000402285	0	0.000243811	0	0.000436867	0	0.000252225	0	0	0	0	0.00092449	0.000472365	0.000459348	0.000264872	0	0	0	0	0	0	0	0
A0A1D5ZQ33	A0A3B6MMI9_WHEAT	ACT domain-containing protein [AT5G04740]	0.00106246	0.000668481	0	0.000537109	0	0.000705758	0	0.000407469	0.000549179	0.000502336	0.000524319	2.34363e-05	0.000518992	0	0	0.00029964	0	0.00150513	0.00155319	0.00088319	0	0.000589845	0	0.000340547	0.000744633	0.000757828	0.000742088	8.44916e-06	0	0	0	0
W5GC44	A0A3B6NKB6_WHEAT	1-aminocyclopropane-1-carboxylate oxidase 1 [Sotub02g016340.1.1]	0.000592646	0.000745762	0.000662126	7.66671e-05	0	0.000393674	0.000776654	0.000388339	0.000306334	0.000280205	0.000292467	1.30729e-05	0.000289496	0.000304292	0	0.000171571	0.000869337	0.00167913	0.000866377	0.000468394	0.000643936	0.000329017	0.0006399	0.000180665	0.000830718	0.000845438	0.000827879	9.42595e-06	0.000383209	0.00116334	0.000803109	0.000390444
A0A1D6AV24	A0A3B6PKF5_WHEAT	Zinc finger (Ran-binding) family protein [Sotub12g010750.1.1]	0	0	0	0	0	0	0	0	0	0	0	0	0	0	0.000600078	0.000346455	0	0	0	0	0.000629384	0	0.000625439	0.000362242	0	0	0	0	0	0	0	0
A0A1D5YZJ3	B2LXU4_WHEAT	Phosphorylase [Sotub05g005530.1.1]	0.0010462	0.00109708	0.00136367	0.000170508	0.00146338	0.00138991	0.00114253	0.000168101	0.00162232	0.00164882	0.00154888	5.17748e-05	0.000851747	0.000358112	0.000541907	0.000249485	0.000511549	0.000494031	0	0.000290418	0.00189457	0.00193605	0.0018827	2.8013e-05	0.00146647	0.0017412	0.00194861	0.000241853	0.000450988	0.000684549	0.000708867	0.000142386
W5DW20	A0A3B6HQP9_WHEAT	hypothetical protein [AT1G56423]	0	0	0	0	0	0	0	0	0	0	0	0	0.000365567	0.000384251	0.000387642	1.18874e-05	0	0	0	0	0	0	0	0	0	0	0	0	0.000483907	0.000489678	0.000507072	1.20591e-05
A0A1D6BU17	Q9XEN9_WHEAT	Granule-bound starch synthase [Sotub08g026990.1.1]	0.00181465	0.00159844	0.00162192	0.000118634	0.00253826	0.0026519	0.00214027	0.000268664	0.00243874	0.00205913	0.00214924	0.000198341	0.0010637	0.000931725	0.00112793	0.000100035	0.00372661	0.003599	0.00477504	0.000645314	0.00276038	0.00282081	0.00235121	0.000255474	0.00279797	0.00258869	0.00253492	0.000138978	0.00140804	0.00142483	0.00147545	3.50887e-05
A0A077S6B3	A0A077S6B3_WHEAT	5-dehydro-2-deoxygluconokinase [Sotub06g027780.1.1]	0.000317423	0.000399433	0.000354637	4.10632e-05	0	0.000421707	0	0.000243472	0.000328147	0.000300157	0	0.000181915	0.00031011	0	0	0.000179042	0.00186248	0.000899351	0.00185614	0.000554242	0.000689789	0.000704892	0.000685466	1.01991e-05	0.000444935	0.00090564	0.000443415	0.000266428	0.000410497	0.000830784	0.000430148	0.000237184
A0A1D5WD22	A0A3B6H2R9_WHEAT	5-dehydro-2-deoxygluconokinase [Sotub06g027780.1.1]	0.000317423	0	0.000354637	0.000194897	0	0	0	0	0	0.000300157	0	0.000173296	0	0	0	0	0.00093124	0.0017987	0.00278421	0.000927111	0.000689789	0.000704892	0.000685466	1.01991e-05	0.000889871	0.00045282	0.000443415	0.00025509	0	0.000415392	0.000430148	0.000244198
W4ZQT9	W4ZQT9_WHEAT	U6 snRNA-associated Sm-like protein LSm3 [Sotub11g006300.1.1]	0.00105699	0.00133007	0.00118091	0.000136736	0.00147847	0.00140424	0.00138517	4.92948e-05	0.0010927	0.000999493	0.00104323	4.6631e-05	0.00103263	0.00108541	0.00109499	3.35788e-05	0	0	0	0	0.00114846	0	0.00114127	0.000660998	0	0	0	0	0	0.00138321	0.00143235	0.000813154
A0A1D6BSJ9	A0A8R7R2T8_TRIUA	starch synthase 2 [AT3G01180]	0.00125801	0.00131919	0.00117125	7.43398e-05	0.00190629	0.0016713	0.00178599	0.000117505	0.00195076	0.00198263	0.00196593	1.59409e-05	0.000409675	0.000430613	0.000543016	7.17083e-05	0.00153778	0.000891075	0.00122604	0.000323424	0.00182251	0.00139681	0.00124512	0.000299335	0.00146947	0.00134596	0.00102511	0.000229365	0.000677865	0.000960329	0.000710316	0.000154566
A0A1D5RY73	A0A3B5Y6M5_WHEAT	Malate dehydrogenase [Sotub07g024580.1.1]	0.000342902	0.000862989	0.000383103	0.000289366	0.000479638	0.000455556	0.000449368	1.5992e-05	0.000354487	0.00032425	0.00033844	1.51278e-05	0.000670003	0.000352123	0.00071046	0.000196252	0.00100599	0.00097154	0	0.000571123	0.000372579	0.000380736	0.000370243	5.5089e-06	0.000480649	0.000489167	0.000479007	5.45381e-06	0.000443446	0.000448735	0.00092935	0.000279023
A0A1D6RLC0	A0A3B6CBS4_WHEAT	polyadenylate-binding protein, putative, expressed [LOC_Os04g42600]	0.000649938	0.00102232	0.0010892	0.000236677	0.00113638	0.00151106	0.0012776	0.00018922	0.00117582	0.00138282	0.00144333	0.000140282	0.00111119	0.00083427	0.00100996	0.000140116	0	0.0013811	0.000475066	0.000701665	0.000882734	0.00126288	0.000701761	0.000286393	0.00113878	0.000927168	0.00113489	0.000121067	0.00126077	0.000850533	0.00132112	0.000256055
A0A1D5WWR8	A0A3B6GN80_WHEAT	Cytochrome c oxidase subunit VC family protein [Solyc01g079420.2.1]	0	0	0	0	0	0	0	0	0	0	0	0	0	0	0	0	0	0	0	0	0	0	0	0	0	0	0	0	0	0.00165644	0	0.000956346
A0A1D5S737	A0A3B5YXW9_WHEAT	Cystathionine gamma-lyase [Sotub08g027190.1.1]	0.000611497	0.000769484	0.000455459	0.000157014	0	0	0	0	0	0	0	0	0	0	0	0	0.000597993	0.000577516	0	0.000339495	0	0	0	0	0	0	0	0	0	0	0	0
A0A1D5WV94	A0A3B6GP47_WHEAT	expressed protein [LOC_Os08g04740]	0	0	0	0	0	0	0	0	0	0	0	0	0.000513669	0.000539923	0	0.000304429	0	0	0	0	0	0	0	0	0	0	0	0	0.0013599	0.00068806	0.000712502	0.000381029
A0A1D5YGI6	M7YRX9_TRIUA	Tubulin beta chain [Sotub10g027750.1.1]	0.00206432	0.00230903	0.00307511	0.000527332	0.00288748	0.00274251	0.00300584	0.000131892	0.0014227	0.00238581	0.00203746	0.000487656	0.00313717	0.00329751	0.00403945	0.000481368	0.00067291	0.0019496	0.00134124	0.00063858	0.000996877	0.00152805	0.0017336	0.000380167	0.00225056	0.00229044	0.00192246	0.000201928	0.00177974	0.0015008	0.00217576	0.000339168
W5CDN8	A0A8R7TZD1_TRIUA	Tubulin beta chain [Sotub10g027210.1.1]	0.00183495	0.00259765	0.00333137	0.000748258	0.00320832	0.00304723	0.00330643	0.000130867	0.00165982	0.00260271	0.00226384	0.000477615	0.00336126	0.00353305	0.00427707	0.000486789	0.00134582	0.00259947	0.00201186	0.000627232	0.0012461	0.00178273	0.00198126	0.000380318	0.00257207	0.00261764	0.00224287	0.000204494	0.00207636	0.00180096	0.00248658	0.000345013
A0A1D5XGN9	A0A3B6IQU7_WHEAT	Poly(RC) binding protein 3 [Sotub02g034740.1.1]	0.000785653	0.000988635	0.000658321	0.000166594	0.00054947	0.000521882	0.000514794	1.83203e-05	0.000406098	0.000371459	0.000193857	0.000113863	0.000575664	0.000201695	0.00040695	0.000187282	0	0.000556495	0.000574265	0.000326543	0	0	0	0	0	0.000280193	0.000548747	0.000274394	0.00050801	0.000514068	0.000532329	1.26597e-05
P20858	A0A075VXI8_WHEAT	ATP synthase subunit beta [Sotub04g006160.1.1]	0.000823516	0.00103628	0.000920063	0.000106533	0	0	0	0	0	0	0	0	0.000201136	0.000211415	0	0.000119204	0.000603997	0.000583314	0	0.000342903	0	0	0	0	0	0	0	0	0	0	0	0
W5FAL7	A0A3B6LJ54_WHEAT	heat shock protein [Sotub09g009340.1.1]	0.000660404	0.000207757	0.000368914	0.00022943	0.000461873	0	0.000432725	0.000258659	0.000512036	0.000468361	0.000488858	2.18512e-05	0.000967782	0.000847704	0.000684147	0.000142372	0.000484365	0.000467778	0.000482716	9.13755e-06	0.000538169	0.000183317	0.000534796	0.000203907	0.000231424	0.000235525	0	0.000134812	0.000427022	0.000432115	0.000671197	0.000139528
A0A1D5WPA1	A0A8R7PWK0_TRIUA	Ubiquitin-conjugating enzyme 13 E2 [Sotub05g027550.1.1]	0	0	0	0	0.00116595	0.00110741	0.00109237	3.88748e-05	0	0	0.000822712	0.000474993	0	0	0	0	0	0	0	0	0	0	0	0	0	0	0	0	0	0	0	0
A0A1D5ZLP4	A0A3B6MQ33_WHEAT	DNA-directed RNA polymerase subunit, putative, expressed [LOC_Os09g02284]	0.000320399	0	0.000357962	0.000196725	0	0	0	0	0.000331224	0	0	0.000191232	0.000313017	0.000329015	0.000331918	1.01786e-05	0	0	0	0	0	0	0	0	0	0	0	0	0	0	0.000434181	0.000250674
A0A1D5Y3B8	A0A3B6U6K4_WHEAT	Chaperone protein clpB 2 [Sotub02g034270.1.1]	0.000616894	0.00031051	0.000689217	0.000201048	0.000862886	0.000819562	0.000485058	0.00020677	0.000765282	0.000700006	0.000852413	7.64644e-05	0.000361608	0.000506786	0.000383443	7.82805e-05	0	0	0	0	0.000670283	0.000684958	0.000799298	7.06327e-05	0.000518824	0.000704023	0.000861751	0.000171647	0.000159555	0.000322916	0.000334387	9.77961e-05
A0A077RY90	A0A077RY90_WHEAT	Thiazole biosynthetic enzyme [Sotub07g026110.1.1]	0.000606673	0.000381707	0.000338899	0.000143843	0	0.000402992	0	0.000232667	0.00125434	0.00114735	0.000898168	0.000182754	0	0.000311494	0.000314242	0.00018064	0.000889913	0.000859439	0.000886883	1.67882e-05	0.000988766	0.00101041	0.00131009	0.000179595	0.00170076	0.000865449	0.00169495	0.000480598	0.00039228	0.000396958	0	0.000227845
Q8W3V4	A8IEC9_9POAL	#N/A	0.000688105	0.000865885	0.000768778	8.90162e-05	0.000962495	0.00137125	0.00180351	0.00042056	0.000711352	0.000650676	0.0013583	0.000392208	0	0	0	0	0.00100936	0	0	0.000582757	0.00448595	0.00534819	0.00482932	0.000434088	0.00192905	0.00196323	0.00240307	0.000264362	0.000444935	0.00045024	0.000466234	1.10879e-05
A0A1D6A860	F6IB53_WHEAT	Glycosyltransferase [Sotub03g032450.1.1]	0.000426311	0.000268226	0.000714436	0.000226241	0.000596306	0.00084955	0.000558674	0.000158197	0.000440713	0.0010078	0.000420763	0.000333319	0.000832977	0.000656663	0.000220819	0.000315115	0	0	0.00124643	0.000719627	0.000463206	0.000473347	0.000460303	6.8489e-06	0.000597564	0.000608153	0.000297761	0.000176228	0.000275656	0.00111577	0.000288852	0.000481277
W5A7U9	A0A3B5YSJ3_WHEAT	Endoglucanase 1 [Sotub05g025200.1.1]	0	0	0	0	0	0	0	0	0	0	0	0	0.000408839	0.000644601	0.000216763	0.000214291	0	0	0	0	0	0	0	0	0	0	0	0	0.000270593	0	0.000283547	0.000160097
A0A1D5SUQ2	A0A3B5Y1S1_WHEAT	#N/A	0.00129782	0.00163312	0.00144997	0.000167891	0.00181534	0.00172419	0.00170077	6.05265e-05	0.0020125	0.00184084	0.0019214	8.58837e-05	0	0.00066636	0	0.000384723	0.00190374	0.00183855	0.00189726	3.5914e-05	0.00141014	0.00144101	0.00210195	0.00039081	0.00181917	0.0018514	0.00181295	2.06416e-05	0.00083918	0.000849188	0.000879354	2.09126e-05
A0A1D6SFC8	A0A453SI82_AEGTS	Diphosphomevalonate decarboxylase-like protein [Sotub11g011760.1.1]	0.00102528	0	0	0.000591944	0.00143412	0	0	0.000827988	0	0	0.00101194	0.000584242	0.00100165	0	0.00106214	0.000596533	0.00300791	0.0029049	0.00299767	5.67442e-05	0	0.0011384	0.00110703	0.000648389	0	0.00146261	0	0.000844437	0.0013259	0.00134172	0.00138938	3.30419e-05
A0A1D6ABG5	A0A3B6NU71_WHEAT	Histidine-containing phosphotransfer protein [Sotub01g022470.1.1]	0	0	0	0	0.00100994	0.000959234	0.000946205	3.36732e-05	0	0	0.000712631	0.000411438	0	0	0	0	0	0	0	0	0	0.00080169	0.000779597	0.000456612	0.00202414	0.00103001	0.00100861	0.00058024	0	0	0	0
A0A1D5YLH5	A0A3B5Z2B2_WHEAT	Histone H2A [Sotub01g037240.1.1]	0.000765132	0.000962812	0	0.000508513	0	0.0010165	0.00200539	0.00100273	0.000790982	0.000723513	0.000755176	3.37553e-05	0.000747504	0.000785708	0	0.000443012	0	0	0	0	0	0.000849552	0.00082614	0.000483872	0.00107249	0	0	0.000619204	0	0	0	0
P0CZ05	A0A173DQZ4_WHEAT	#N/A	0.000359746	0.000452691	0.000401922	4.65383e-05	0.000503199	0.000477934	0.000471443	1.67775e-05	0.0003719	0.000340178	0.000355065	1.58709e-05	0.000351458	0	0.00037268	0.00020931	0	0	0	0	0.00117264	0.00159775	0.00116529	0.000247588	0	0.000513196	0.000502537	0.000293265	0.00046523	0	0.000487501	0.000275255
A0A1D5YUK4	A0A8R7UEY8_TRIUA	Diphosphate--fructose-6-phosphate 1-phosphotransferase [Sotub12g028110.1.1]	0.000169748	0.000427208	0.000379298	0.000136926	0.00071231	0.000676546	0.000889809	0.000114212	0.0010529	0.000802573	0.000335078	0.000364343	0.000995021	0.000871564	0.000703403	0.000146379	0.000497998	0	0.000496302	0.000287031	0.000368877	0.000376954	0.000366565	5.45418e-06	0.000951749	0.000726461	0.000711373	0.000134637	0.000658562	0.000888554	0.000460059	0.00021444
A0A1D6D1Q0	F4Y594_WHEAT	Heat shock protein 90 [Sotub07g027990.1.1]	0.000596091	0.000562573	0.000332988	0.000143211	0.000416895	0.000593944	0.000390585	0.0001106	0.000770287	0.000281834	0.000441251	0.000249087	0.000727947	0.000459091	0.000617522	0.00013514	0.000874391	0.000844449	0.000871414	1.64954e-05	0.00097152	0.000661861	0.000643621	0.000184273	0.00062666	0.00106294	0.00104086	0.000245762	0.00134903	0.000780068	0.000807778	0.000320791
P21292	B6UKL2_TRITU	#N/A	0	0	0	0	0	0	0	0	0	0	0	0	0	0	0	0	0	0	0	0	0	0	0.000366565	0.000211637	0.000475875	0	0	0.000274746	0	0	0	0
Q2A784	M8BZB2_AEGTA	#N/A	0.00244114	0.00153591	0.0020455	0.000453804	0.00256092	0.00243234	0.00319908	0.000410619	0.00189271	0.00173126	0.00120469	0.000359796	0.00178867	0.00188009	0.000632225	0.000695567	0	0	0	0	0.00530481	0.00474333	0.00527156	0.000315008	0.00342177	0.0026118	0.00426259	0.000825443	0	0	0.000827011	0.000477475
W5B181	A0A3B6AT45_WHEAT	Carboxyl-terminal proteinase [Sotub04g019220.1.1]	0.000327565	0	0	0.000189119	0	0	0	0	0	0.000309747	0	0.000178832	0.000640035	0.000672747	0	0.00037932	0	0	0	0	0	0	0	0	0	0.000467287	0	0.000269788	0.000847224	0	0	0.000489145
A0A1D6DBP9	A0A3B6DBK7_WHEAT	Beta-amylase [Sotub07g021140.1.1]	0.00226013	0.00232696	0.00298421	0.000400156	0.00344878	0.00354859	0.00242335	0.000622848	0.00403575	0.0038858	0.00405586	9.29212e-05	0.00180659	0.00210992	0.00212853	0.000180739	0.00241115	0.00232858	0.00360441	0.000713959	0.00669745	0.00684409	0.00709918	0.000203286	0.00576009	0.00498283	0.00459232	0.00059446	0.0021257	0.00268881	0.0016706	0.000510061
A0A1D6ABW2	A0A3B6NUA5_WHEAT	Acetolactate synthase [Sotub07g025380.1.1]	0.000615166	0.000774101	0.000458191	0.000157956	0.000286823	0.000272422	0.00107489	0.000459204	0.000423966	0.000775606	0.00101194	0.000295863	0.000600993	0.00042114	0.000637283	0.000115746	0.00120316	0.00116196	0	0.000683063	0.00111401	0.00091072	0.000442811	0.000344183	0.00114971	0.000585043	0.00114578	0.000324884	0.000265181	0	0	0.000153102
A0A1D5UA15	A0A453B7J4_AEGTS	5-formyltetrahydrofolate cyclo-ligase-like protein [Sotub03g026930.1.1]	0.00036617	0.000460774	0.000818199	0.000238409	0.000512185	0.000486469	0.000479861	1.70771e-05	0.000378541	0	0.000361406	0.000213776	0	0	0.000379335	0.000219009	0.00107425	0.00103747	0.00107059	2.02658e-05	0.000397861	0.000406572	0.000790734	0.000224353	0.000513265	0.00052236	0.000511511	5.82389e-06	0	0.000479184	0	0.000276657
W5BPQ7	A0A3B6C2K4_WHEAT	Strictosidine synthase family protein [Sotub05g020800.1.1]	0.000561796	0.00106041	0.000941489	0.000260425	0.000785818	0.00111954	0.000736226	0.000208473	0.000290388	0.000531237	0.000554485	0.000146228	0	0	0	0	0.000824084	0.00159173	0.000821278	0.000444012	0.000305208	0.00031189	0.00060659	0.000172107	0.00118121	0	0	0.000681973	0	0.000735187	0.000380652	0.000367671
A0A1D5ZYV1	A0A453KIU9_AEGTS	40S ribosomal protein S19-like [Sotub12g018720.1.1]	0.000861577	0	0.000962587	0.000529007	0	0	0	0	0	0.000814712	0.0025511	0.001303	0.000841727	0.000884747	0.000892553	2.73709e-05	0.00505531	0	0.00251905	0.00252766	0.000936143	0.000956639	0.000930275	1.38417e-05	0	0.00245816	0	0.00141922	0	0	0	0
A0A1D5TQ62	A0A3B6AXC6_WHEAT	Beta-amylase [Sotub07g021140.1.1]	0.00224216	0.00256495	0.00296048	0.000359776	0.00342135	0.00352037	0.00240408	0.000617895	0.00400366	0.00366216	0.00382242	0.000170857	0.00179223	0.00188383	0.00211161	0.000164459	0.00239197	0.00173255	0.00297979	0.000623963	0.00642272	0.00678966	0.00682264	0.000221986	0.00571428	0.00494321	0.0045558	0.000589733	0.0018452	0.00266743	0.00165731	0.000537231
A0A1D5SGZ2	A0A3B5YZG7_WHEAT	Cold shock protein-1 [Solyc10g055250.1.1]	0.00189866	0.0031856	0.00212126	0.000687821	0.00177051	0.00084081	0.00082939	0.000540092	0.00196281	0.00239385	0.00312326	0.000586585	0.000618305	0	0.000655641	0.00036823	0	0.00179315	0.00370082	0.00185071	0.00137532	0.00140543	0.00068335	0.000408479	0.000887124	0.00180569	0.00265228	0.000882821	0.00081846	0	0.000857641	0.000484245
A0A1D5W402	A0A3B6FIY6_WHEAT	Enoyl-CoA hydratase/isomerase family protein [Sotub01g030640.1.1]	0	0	0	0	0	0	0	0	0	0	0	0	0	0	0	0	0	0	0	0	0	0	0	0	0	0	0	0	0	0	0.00058133	0.000335631
P08819	A0A3B5YSY9_WHEAT	Serine carboxypeptidase K10B2.2 [Sotub04g013070.1.1]	0.000461837	0.000290578	0.000773972	0.000245094	0.000322999	0.000306782	0.000302615	1.07694e-05	0.00023872	0.000218358	0.000455827	0.000131619	0.000225598	0.000237128	0.00023922	7.33591e-06	0	0	0	0	0	0	0	0	0	0	0	0	0	0	0	0
A0A1D5YLP7	A0A3B6KPV0_WHEAT	Response regulator 8 [Sotub05g027350.1.1]	0	0	0	0	0	0	0	0	0	0.000566964	0.000591775	0.000334729	0.000585763	0.000615701	0.000621134	1.90476e-05	0	0	0	0	0	0.000665731	0	0.00038436	0	0	0	0	0	0	0	0
A0A1D6D208	A0A3B6TBJ4_WHEAT	Gibberellin receptor GID1L2 [Sotub04g032260.1.1]	0.000443843	0.000558514	0.000495878	5.74173e-05	0	0	0	0	0	0	0	0	0	0	0	0	0	0	0	0	0	0	0	0	0	0	0	0	0	0	0	0
A0A1D5V2R4	A0A1D5V2R4_WHEAT	GID1-like gibberellin receptor [Sotub01g036020.1.1]	0.000584203	0.000367569	0.000652694	0.000148839	0.00122574	0.000776132	0.000765591	0.000262678	0.00060394	0.000552426	0.000576602	2.57733e-05	0	0	0	0	0	0	0	0	0.000317382	0.000648661	0.000315392	0.000191841	0.000818884	0.000833395	0.000816086	9.29167e-06	0	0	0	0
A0A1D5YIB0	A0A3B6KT66_WHEAT	5-dehydro-2-deoxygluconokinase [Sotub11g019050.1.1]	0.000398941	0.000502011	0.000891423	0.000259745	0	0	0	0	0.000412418	0	0.000393749	0.000232908	0.000389749	0	0	0.000225022	0	0	0	0	0	0	0	0	0	0	0	0	0	0	0	0
A0A1D6CWR2	F2DV69_HORVV	Alpha-soluble NSF attachment protein [Sotub06g011010.1.1]	0.000995415	0.00125259	0.00111212	0.000128771	0.00139235	0.00132244	0.00130448	4.64233e-05	0.00154357	0.00094127	0.000982462	0.000336476	0.00097248	0.00102218	0.0010312	3.16227e-05	0.0029203	0.00282029	0.00291035	5.50914e-05	0.00108156	0.000552621	0.00161218	0.000529778	0.00139528	0.00142001	0.00139051	1.58319e-05	0.00128729	0.000651319	0.00134891	0.000386197
A0A1D5VT74	A0A3B6E9X3_WHEAT	Fructose-bisphosphate aldolase [Sotub05g009130.1.1]	0.000873816	0.00109958	0.00065084	0.000224369	0.000814839	0.000386964	0.000763416	0.000233609	0.000602225	0.000826285	0.000574964	0.000137906	0.00113824	0.00119642	0.000301744	0.000500593	0.000854519	0.000825257	0.00085161	1.61205e-05	0.00094944	0.000323409	0.000628993	0.000313045	0.000408279	0.000415514	0.00122065	0.000466949	0.000376678	0.00152468	0.00078942	0.000581502
A0A1D5WS21	A0A453E4U1_AEGTS	Pyruvate decarboxylase [Sotub10g018920.1.1]	0.000172897	0	0	9.98219e-05	0	0	0.000226579	0.000130815	0	0.000326984	0.000170647	0.000163544	0	0	0	0	0	0	0	0	0.00037572	0.000383946	0.000373365	5.55535e-06	0	0	0	0	0	0	0	0
A0A1D6D1G4	A0A453QEL5_AEGTS	chaperonin 1 [Sotub01g015280.1.1]	0.00088386	0.00083416	0.000987482	7.8225e-05	0.000618154	0.00117423	0.000579143	0.000332887	0.00091372	0.000626837	0.00109045	0.000233977	0.00107937	0.000907628	0.00114455	0.000122388	0.000648256	0.00125211	0.0012921	0.000360734	0.000720265	0.00098138	0.000954334	0.000143585	0.000619457	0.000945652	0.000617341	0.000188942	0.000857266	0.00115665	0.000898305	0.000162306
A0A1D5ZLM1	A0A453L729_AEGTS	FK506-binding protein 2 (EC 5.2.1.8)(Peptidyl-prolyl cis-trans isomerase)(PPIase)(Rotamase) [Solyc09g057670.2.1]	0.000794788	0.00100013	0.00177594	0.000517476	0.00111172	0.0010559	0.00104156	3.70666e-05	0.00082164	0.00150311	0.00156889	0.000413747	0.00155295	0.00244849	0.00164673	0.000492204	0.00233171	0.00225186	0.00232377	4.39877e-05	0.000863574	0	0	0.000498584	0.00111406	0.0011338	0.00111026	1.2641e-05	0.00102783	0.00208018	0.00323111	0.00110201
A0A1D5S9J2	A0A3B5YW81_WHEAT	Membrane-associated progesterone receptor component 2 [Sotub03g014640.1.1]	0	0.0013032	0.000578525	0.000652965	0.0014486	0.00137587	0.000678592	0.000425129	0.00107062	0.000979301	0.000511079	0.000300183	0.00101177	0.000531742	0.00107287	0.000296361	0.00151914	0.00146712	0.00151397	2.86587e-05	0.000562631	0.00057495	0.00111821	0.000317267	0.000725829	0	0.0014467	0.00072335	0.000669649	0.00135527	0	0.00067765
A0A1D5VE64	A0A3B6ENC3_WHEAT	ATP dependent RNA helicase [Sotub11g022350.1.1]	0.000971827	0.00183436	0.00162864	0.000450499	0.00101951	0.000968326	0.000955174	3.39924e-05	0.00150699	0.00114871	0.000959181	0.000278202	0.00237359	0.00199592	0.00176184	0.00030867	0	0	0.000710347	0.000410119	0.00131992	0.00134882	0.00131164	1.95161e-05	0.00068111	0.000693179	0.000678782	7.72838e-06	0.000942586	0.00127177	0.000329237	0.000478352
A0A1D5YAL8	A0A453I168_AEGTS	Prolactin regulatory element-binding protein [Sotub07g018080.1.1]	0.000321403	0.000404441	0.000359084	4.15781e-05	0.000899133	0.000426994	0.00084239	0.000257775	0.000332262	0.000303921	0.000317221	1.41793e-05	0.000627997	0.000660093	0.000332959	0.000180321	0.000942917	0.000910628	0.000939707	1.77881e-05	0.000698439	0.000356865	0.000694061	0.000195956	0.000901029	0.000916996	0.00089795	1.02238e-05	0.000831288	0.000841201	0.000871084	2.07159e-05
A0A1D5Z4H9	A0A1D5ZLT8_WHEAT	Actin-depolymerizing factor 1 [Sotub09g009540.1.1]	0	0	0.000830057	0.000479234	0	0	0	0	0	0	0	0	0	0	0	0	0	0	0	0	0.000807254	0	0.000802194	0.000464614	0	0.00105986	0.00103785	0.000605656	0.000960801	0	0	0.000554718
A0A1D5WSN4	A0A3B6EC02_WHEAT	#N/A	0.000334511	0.000210468	0.000186864	7.93132e-05	0	0	0	0	0.000172906	0.000158158	0	9.58541e-05	0.000490206	0.000343507	0.000346538	8.38357e-05	0	0	0	0	0	0	0	0	0	0	0	0	0	0	0	0
Q9FUU6	Q9FUU6_WHEAT	Granule-bound starch synthase [Sotub08g026990.1.1]	0.00169467	0.00149276	0.00151468	0.000110791	0.0021334	0.00247657	0.00199876	0.000246371	0.0022775	0.00176274	0.00200715	0.00025749	0.000993377	0.000696098	0.00105336	0.000191315	0.00348022	0.00336105	0.00445934	0.000602649	0.00257787	0.00263431	0.00219576	0.000238583	0.00261298	0.00241753	0.00236732	0.000129789	0.00109579	0.00133063	0.0013779	0.000151089
A0A1D5RVB3	A0A3B5Y4E5_WHEAT	Hexokinase 5 [Sotub12g009670.1.1]	0.000635502	0.000799691	0.000710007	8.22112e-05	0.00059261	0.000281428	0.000277606	0.000180775	0.000437981	0.000400623	0.000418155	1.86909e-05	0.000413907	0.000870123	0.0004389	0.000256486	0.000621468	0.000600187	0.000619352	1.1724e-05	0.000230167	0.000235207	0.000228725	3.40323e-06	0.00029693	0.000302192	0.000295915	3.36919e-06	0.000547895	0.000554428	0.000861185	0.000179022
A0A1D6DKP7	A0A3B6QD89_WHEAT	#N/A	0.000408477	0.000514011	0	0.000271477	0.000571361	0	0.000535303	0.000319975	0.000844554	0.000772516	0.000806324	3.60415e-05	0	0	0	0	0	0	0	0	0.000443829	0.000453546	0	0.000259095	0	0	0.00057061	0.000329442	0	0	0	0
A0A1D5SU27	A0A3B6A325_WHEAT	Aldose 1-epimerase family protein [Sotub01g032920.1.1]	0.000328614	0.000413515	0.000367141	4.25109e-05	0.000459653	0.000436574	0.000430645	1.53256e-05	0.000339716	0.000621479	0.000648677	0.000171069	0.000321043	0.000337452	0.000340429	1.04396e-05	0.000964073	0.000931059	0.00096079	1.81872e-05	0.000357054	0.000364872	0	0.000208439	0	0.000468785	0.000918096	0.000459083	0	0	0	0
A0A1D5X2X8	A0A3B6HYB1_WHEAT	chaperonin 2 [Sotub11g026720.1.1]	0.000705871	0.00044412	0.000788626	0.000179836	0.000740508	0.000468885	0.000925034	0.000229456	0.000912147	0.00100121	0.000870857	6.6621e-05	0.00103441	0.000906066	0.00109687	9.72805e-05	0.000517712	0	0.00154785	0.000787934	0.00134218	0.00117563	0.000762153	0.000298645	0.0017315	0.00151044	0.000986045	0.000382873	0.00136926	0.00115466	0.00167395	0.000260943
A0A1D5Y228	A0A3B6U707_WHEAT	#N/A	0	0	0	0	0	0	0	0	0.000554929	0	0.000529809	0.000313389	0	0	0	0	0	0	0	0	0	0	0	0	0	0	0	0	0	0	0	0
A0A1D5SZ58	A0A8R7P3H6_TRIUA	Guanine nucleotide-binding protein beta subunit-like protein [Sotub06g025890.1.1]	0.000336156	0.000423006	0.000375567	4.34866e-05	0.000470202	0.000446594	0.000440528	1.56774e-05	0.00104254	0.000953614	0.000995347	4.44906e-05	0.000656823	0.000690393	0.000348242	0.000188598	0.000986199	0.000952427	0.000982841	1.86047e-05	0.000365249	0.000373246	0.00036296	5.40053e-06	0.000471194	0.000479544	0.000469584	5.34652e-06	0.000869446	0.000439907	0.000911068	0.000260841
A0A1D6AIF0	A0A3B6NNP8_WHEAT	Citrate synthase [Sotub01g027350.1.1]	0.000651659	0.000273341	0.000485372	0.00018962	0.000303838	0	0.000284664	0.000170156	0.000449117	0.000410808	0.000428786	1.91661e-05	0.000636645	0.000446122	0.000450059	0.00010888	0.000637268	0.000615446	0.000635099	1.20221e-05	0.000236019	0.000241186	0.00023454	3.48975e-06	0	0	0	0	0.000280912	0.000284262	0.00058872	0.000176754
A0A1D5XW51	A0A3B6JKI7_WHEAT	#N/A	0.000976454	0	0.00109093	0.000599542	0.00136583	0	0.00127963	0.000764893	0	0.000923341	0.000963749	0.00054513	0.000953957	0	0.00101156	0.000568127	0.00286467	0.00276657	0.00285492	5.40421e-05	0.00106096	0.00108419	0.00105431	1.56873e-05	0.00136871	0.00139296	0.00136403	1.55304e-05	0.00126277	0.00127783	0.00132322	3.14685e-05
A0A1D5SGD9	A0A3B5ZTY5_WHEAT	40S ribosomal protein S17-like protein [Sotub05g028310.1.1]	0.000976454	0.00122873	0.00109093	0.000126318	0.00136583	0.00129725	0.00127963	4.5539e-05	0.00100944	0.000923341	0.000963749	4.30782e-05	0.000953957	0.00100271	0.00101156	3.10204e-05	0	0	0	0	0.00106096	0.00108419	0.00105431	1.56873e-05	0.00136871	0	0.00136403	0.000788876	0.00126277	0.00127783	0	0.000733444
A0A1D5XQ16	A0A8R7U795_TRIUA	Alpha-1 4-glucan-protein synthase [Sotub03g028400.1.1]	0.00311871	0.00196223	0.00261326	0.000579765	0.000545292	0.00103583	0.00102176	0.000279238	0.00120903	0.0011059	0.0011543	5.15955e-05	0.00304686	0.00200161	0.00282698	0.000551077	0	0	0	0	0.00127073	0.000865704	0	0.000649135	0	0	0	0	0	0	0	0
A0A1D6CRV6	A0A3B6TYI2_WHEAT	#N/A	0	0	0	0	0	0	0	0	0	0	0	0	0.000259496	0.000272759	0.000550331	0.000164219	0	0	0	0	0	0	0	0	0	0	0	0	0.000686997	0.000347595	0.000719885	0.000206105
A0A1D5ZTH3	A0A453KH83_AEGTS	NAD-binding domain 4 [Sotub08g007740.1.1]	0.000613938	0	0.000685915	0.000376957	0	0	0	0	0	0	0.00060595	0.000349845	0.000599793	0	0	0.000346291	0	0	0	0	0	0	0	0	0	0	0	0	0	0	0	0
A0A1D6B131	A0A3B6PHC2_WHEAT	#N/A	0.000400499	0	0	0.000231228	0	0	0.0010497	0.000606043	0.000414029	0.000378714	0.000395288	1.76688e-05	0	0	0	0	0	0	0	0	0.00043516	0	0	0.00025124	0	0	0	0	0	0	0	0
A0A1D5XVS7	A0A453IR91_AEGTS	#N/A	0	0	0	0	0	0	0	0	0	0	0	0	0.000166942	0.000175475	0.000177023	5.42857e-06	0.00100264	0.000968301	0.000999222	1.89147e-05	0	0	0	0	0	0	0	0	0.000883937	0.0011181	0.00138938	0.000252948
Q9ST58	M7ZQF1_TRIUA	Serpin (Serine protease inhibitor) [Sotub04g032620.1.1]	0.00103043	0.00162081	0.00201466	0.000495376	0.00252232	0.00239567	0.00135036	0.000643193	0.00239679	0.00243595	0.00203404	0.000221604	0.000503344	0.000264535	0.000533738	0.000147436	0.0068018	0.00802863	0.00677864	0.000715089	0.00531814	0.00486251	0.00556295	0.000355468	0.00505527	0.00477736	0.00539785	0.000310806	0.000999426	0.00134846	0.00174545	0.000373269
A0A1D5SQ24	A0A3B5ZTA5_WHEAT	Cystathionine gamma-lyase [Sotub08g027190.1.1]	0.000891545	0.000841414	0.000498034	0.000214194	0	0.000296111	0	0.00017096	0	0.000210763	0	0.000121684	0	0	0	0	0.000653893	0.000631501	0.000651666	1.23357e-05	0	0	0	0	0	0	0	0	0	0	0	0
A0A1D5RW27	K3ZAH3_SETIT	Calmodulin-2 [Sotub10g026970.1.1]	0	0	0	0	0	0	0	0	0	0	0	0	0	0	0	0	0	0	0	0	0	0	0.000779597	0.0004501	0	0	0	0	0	0	0	0
A0A1D5RQM3	A0A8R7P8E4_TRIUA	Cupin RmlC-type [Sotub02g035120.1.1]	0	0.000392148	0	0.000226407	0.000435902	0.000414016	0	0.000245594	0.000322163	0.000294683	0.000307579	1.37484e-05	0.000608909	0.00064003	0.000322838	0.00017484	0	0	0	0	0	0	0	0	0	0	0	0	0	0	0	0
A0A1D5S0J4	A0A3B5XV10_WHEAT	Endoglucanase 1 [Sotub05g025200.1.1]	0	0	0	0	0	0	0	0	0	0	0	0	0.000408839	0.000644601	0.000216763	0.000214291	0	0	0	0	0	0	0	0	0	0	0	0	0.000541186	0.00027382	0.000567093	0.00016236
A0A1D6D1B6	A0A3B6TB39_WHEAT	1 2-beta-fructan 1F-fructosyltransferase (Fragment) [Sotub08g024940.1.1]	0	0.000578551	0.000513668	0.000316961	0	0	0.000200839	0.000115954	0.000475298	0.000579676	0.000605044	6.87655e-05	0.000149724	0	0.000158765	8.91678e-05	0	0	0	0	0.000333037	0.000340329	0.00033095	4.92425e-06	0	0	0	0	0	0	0	0
A0A1D5VUC5	A0A3B6FG24_WHEAT	#N/A	0	0	0	0	0	0	0	0	0	0	0	0	0	0	0	0	0	0	0	0	0	0	0	0	0	0	0	0	0.00114302	0	0.00119774	0.000676273
A0A096UL74	A0A3B6B7Y5_WHEAT	Diacylglycerol kinase [Sotub10g008780.1.1]	0.000613938	0.000515037	0.000685915	8.57919e-05	0.000286251	0.000815636	0.000804558	0.000302493	0.00084624	0.000387029	0.00060595	0.000229688	0.000599793	0.000630448	0.000848015	0.000135332	0.000600381	0	0	0.00034663	0.000444715	0.000454451	0.000662891	0.00012325	0.000286855	0.000583875	0.000857623	0.000285463	0.000529303	0.000803423	0.000554642	0.000151479
W5BHJ0	A0A3B6CHW0_WHEAT	Diacylglycerol kinase [Sotub10g008780.1.1]	0.000408477	0	0.000228183	0.000204706	0	0.000271337	0.000267652	0.000155604	0.000844554	0.000193129	0.000403162	0.000332489	0.000598599	0.000419462	0.000634744	0.000115284	0.000599185	0	0	0.000345939	0.000221914	0.000226773	0.000220523	3.2812e-06	0	0.000291356	0.000285305	0.000166495	0.000264124	0.000267274	0.000276769	6.58205e-06
A4K4Z0	A4K4Z0_WHEAT	Tubulin alpha-4 chain [Sotub12g032790.1.1]	0.00068504	0.000287343	0.000765353	0.000255965	0.000319402	0.000606731	0.000598491	0.000163562	0.000472123	0.000863704	0.000676127	0.000195848	0.000223086	0.000468975	0.000709669	0.000243296	0	0.000646972	0	0.000373529	0.000992436	0.000507083	0.000739662	0.000242747	0.000960228	0.000651496	0.000956947	0.000177307	0.000295302	0.000298823	0.000618877	0.000185808
A0A1D5WAS5	A0A3B6H0E5_WHEAT	Zinc finger CCCH domain-containing protein 66 [Sotub11g009810.1.1]	0.000531232	0	0.000296756	0.000266224	0	0.000352879	0.000348086	0.000202365	0.000549179	0.000251168	0.000524319	0.000165348	0.000778488	0.000545518	0.000825496	0.000149929	0	0	0	0	0.000288604	0.000589845	0.000573589	0.000169424	0.000372316	0.000757828	0.000371044	0.000222943	0.000686997	0.00069519	0.000719885	1.71201e-05
A0A1D6CIF4	A0A3B6SHQ3_WHEAT	Protein translocase subunit secA [Sotub02g022110.1.1]	0.000632887	0	0.000707086	0.000388592	0	0	0.00082939	0.000478849	0	0	0	0	0	0	0	0	0	0.00179315	0	0.00103528	0	0	0	0	0	0	0	0	0	0	0	0
A0A1D5ZF00	A0A3B6LGZ6_WHEAT	Protein DA1-related 1 [Sotub04g033100.1.1]	0	0	0	0	0	0.000279121	0.00027533	0.000160068	0	0.00019867	0.000414728	0.000207425	0.000615771	0.000431495	0.000652954	0.000118592	0	0	0	0	0.000228281	0.000233279	0.00022685	3.37533e-06	0.000294496	0.000299715	0.00029349	3.34158e-06	0.000543404	0.000549884	0.000569417	1.35418e-05
A0A1D5SR31	A0A3B5ZZG3_WHEAT	Hexokinase 5 [Sotub12g009670.1.1]	0.000606673	0.000763413	0.000677798	7.84817e-05	0.000282863	0.000268661	0.000265012	9.43116e-06	0.000418113	0.000382449	0.000399186	1.7843e-05	0.00039513	0.00083065	0.00041899	0.000244851	0.000593275	0.000572959	0.000591256	1.11921e-05	0.000439452	0.000224537	0.000218349	0.000125906	0.00028346	0.000288483	0.000282491	3.21635e-06	0.000523039	0.000264638	0.000822117	0.000278987
A0A1D5WVJ6	A0A3B6GMS8_WHEAT	#N/A	0	0.000385125	0	0.000222352	0	0.000406601	0	0.000234751	0.000316393	0.000289405	0.00030207	1.35021e-05	0.000299001	0.000314283	0.000317056	9.72281e-06	0.000897883	0.000867135	0.000894826	1.69386e-05	0.000665081	0.000339821	0.000330456	0.00019055	0.000428997	0.000436599	0.000427531	4.86773e-06	0.000395792	0.000400512	0.00041474	9.86325e-06
A0A097KUG3	A0A097KUG3_WHEAT	Actin depolymerizing factor [Sotub09g019670.1.1]	0.00141418	0.000889771	0.000789985	0.000335303	0.000989046	0.00187878	0.00185326	0.00050648	0.0029239	0.00200588	0.00279155	0.000496247	0.00276319	0.00217831	0.00219753	0.00033227	0	0	0	0	0.00153657	0.00235531	0.00152693	0.000475507	0.0029734	0.00201739	0.00197549	0.000564435	0.00182883	0.000925322	0.00191638	0.000548666
A0A1D5YKH6	A0A3B6KJX5_WHEAT	Chaperone protein htpG [Sotub05g006510.1.1]	0.00184024	0.00181947	0.00190913	4.69341e-05	0.00220633	0.00209556	0.00258387	0.000256012	0.00217419	0.00186444	0.0018163	0.000194227	0.00141259	0.00134981	0.00149789	7.43253e-05	0.00192815	0.00148969	0.00192158	0.000251266	0.00185668	0.00131354	0.00141927	0.000287958	0.00221099	0.00187514	0.00220343	0.000191758	0.000679951	0.0012041	0.00160313	0.000463
M9TGF7	H8Y0J0_AEGUN	#N/A	0.00031354	0.000789094	0.000700599	0.000252915	0.000877136	0.000833096	0.000821781	2.92452e-05	0.000648266	0.000296486	0.000618921	0.000195182	0.000306316	0.000321972	0.000324813	9.96068e-06	0.0018397	0.00088835	0.000916717	0.000541258	0.00102203	0.0010444	0.0016927	0.000380919	0.000878986	0.000894561	0.000875982	9.97363e-06	0.000810951	0.000820622	0.000849773	2.02091e-05
A0A1D5Z2E0	A0A3B6LNG5_WHEAT	Chaperone protein htpG [Sotub05g006510.1.1]	0.00157533	0.00165194	0.00190669	0.000173475	0.00201988	0.00209287	0.00258056	0.000304829	0.0021714	0.00173791	0.00194354	0.000216839	0.00141078	0.00121327	0.00149597	0.000145021	0.00192568	0.00148779	0.00191912	0.000250945	0.00171167	0.00131186	0.00141745	0.000207188	0.00220816	0.00187274	0.00201723	0.000168244	0.000679081	0.00120256	0.00160108	0.000462407
A0A1D5VHJ6	A0A3B6EC38_WHEAT	Ribosomal protein S5 [Sotub11g020240.1.1]	0.00102528	0.000645084	0.00114548	0.000261212	0.00143412	0.000681056	0.000671806	0.000437475	0.000529958	0.000484754	0.000505968	2.2616e-05	0.000500827	0.00157927	0.000531069	0.000614097	0.00150395	0.00145245	0.00299767	0.00087764	0.000557005	0.0005692	0.000553514	8.23581e-06	0.000718571	0.000731304	0.000716115	8.15344e-06	0.000662952	0.000670858	0.000694689	1.65209e-05
A0A1D5TK48	A0A3B6AS74_WHEAT	stress responsive protein, putative, expressed [LOC_Os07g48490]	0	0.00034589	0.000307099	0.000189497	0.000384482	0	0	0.000221981	0	0	0.000271297	0.000156633	0.00053708	0.000282265	0.000284756	0.000146404	0.000806409	0.000778794	0.000803664	1.52129e-05	0	0.000305201	0	0.000176208	0.000385293	0.00078424	0.000383976	0.000230714	0.00035547	0.000359709	0.000372488	8.85841e-06
A0A1D6BUT5	A0A3B6REW7_WHEAT	Magnesium transporter protein 1 [Sotub03g008300.1.1]	0.00091271	0.00114852	0.00135962	0.000223568	0.00170222	0.00121256	0.00119609	0.000287574	0.00188709	0.00172613	0.00180167	8.05319e-05	0.00208059	0.00156209	0.00157587	0.000295457	0.00178511	0.00172398	0.00177903	3.36761e-05	0.00165283	0.00168902	0.00131398	0.000206877	0.00213226	0.00130202	0.00127498	0.000487329	0.00157377	0.00119441	0.00123684	0.000207865
A0A1D5TS16	A0A8R7TER3_TRIUA	AKIN gamma [Sotub01g017660.1.1]	0	0	0	0	0.000949746	0.000902061	0.000444905	0.000278727	0.000701931	0.000642058	0.000670156	2.9955e-05	0.000331674	0.000697251	0.000703403	0.000212864	0	0	0	0	0.000368877	0.000753907	0.000733131	0.000216549	0.000951749	0.000484307	0.000948497	0.000268944	0.000439041	0.000444277	0.000920118	0.000276251
A0A1D5SW06	A0A3B5ZUK3_WHEAT	Phospho-2-dehydro-3-deoxyheptonate aldolase 1 [Sotub04g028270.1.1]	0.000199859	0.000251495	0.00044658	0.000130126	0.00055911	0.000265519	0.000785738	0.000260827	0.000206611	0.000566964	0.000394517	0.000180232	0	0	0	0	0	0	0	0	0.000434312	0.000887642	0.000647385	0.000226801	0	0.000285109	0.000279187	0.000162925	0	0	0	0
W5F377	A0A3B6KGR2_WHEAT	Poly(A) RNA binding protein [Sotub12g026870.1.1]	0.000549256	0.000460774	0.000613649	7.67531e-05	0.000512185	0.000243234	0.000479861	0.00014684	0.000378541	0.000692506	0.000361406	0.000186411	0.000536601	0.000376017	0.000379335	9.17701e-05	0	0.000518733	0	0.00029949	0.00019893	0.000406572	0.000197684	0.000120243	0.000513265	0.00026118	0.000511511	0.000145038	0.000473537	0.000239592	0.000248103	0.00013268
A0A1D5TH37	A0A8R7TLN7_TRIUA	Coatomer protein epsilon subunit family protein [Sotub02g006340.1.1]	0	0	0	0	0	0	0	0	0.000412418	0.00037724	0.000787499	0.000227389	0.000389749	0	0.000413283	0.000232114	0	0	0	0	0	0	0	0	0	0	0	0	0.000515916	0	0	0.000297864
A0A1D6BVV8	A0A3B6RJH1_WHEAT	Poly(A) RNA binding protein [Sotub12g026870.1.1]	0.000645844	0.000609528	0.000901952	0.000159385	0.00045169	0.000429012	0.00105796	0.000356758	0.000500747	0.000305357	0.0007968	0.000247434	0.000473223	0.000663212	0.000501798	0.000102443	0	0	0	0	0.000350869	0.000896378	0.00069734	0.000276055	0.000226321	0.000230332	0.000225548	2.56801e-06	0.000208804	0.000422588	0.000656399	0.000223872
A0A1D5U5L3	A0A3B6C7J9_WHEAT	1 4-alpha-glucan branching enzyme II [Sotub09g011090.1.1]	0.000927253	0.000666754	0.00118396	0.000258604	0.000926432	0.0010559	0.00104156	7.09719e-05	0.00082164	0.00112733	0.000915188	0.000156635	0.000647064	0.000816162	0.000823363	9.97726e-05	0.000777237	0.00112593	0.000774591	0.000202087	0.00158322	0.00191204	0.00128724	0.000312544	0.00111406	0.0011338	0.00111026	1.2641e-05	0.000513917	0.000520045	0.000359013	9.12545e-05
A0A1D6BTS5	A0A3B6RD95_WHEAT	Adenylate cyclase [Sotub06g023810.1.1]	0.000483621	0	0.00054032	0.000296943	0	0.000642506	0	0.000370951	0.00049996	0.00091463	0.000954657	0.000251761	0.000472479	0.000496627	0	0.000280017	0	0	0	0	0.00105095	0.00107396	0.000522183	0.00031214	0.000677897	0.000689909	0	0.000394897	0	0	0	0
W4ZZP4	A0A3B5YWV4_WHEAT	Vacuolar protein sorting-associated protein 27 [Sotub03g017720.1.1]	0.000258256	0.000324979	0.000288534	3.34091e-05	0.000361239	0.000343101	0	0.000203528	0.000266981	0.000488417	0.000509791	0.000134442	0.000252306	0.000530402	0.000267541	0.000156347	0	0	0	0	0	0	0	0	0	0.000368415	0.000721526	0.00036079	0	0	0	0
W5E983	W5E983_WHEAT	Transcription elongation factor B polypeptide 1 [Sotub06g032260.1.1]	0	0	0.000954566	0.000551119	0	0	0	0	0	0	0	0	0	0	0	0	0	0	0	0	0	0	0	0	0	0	0	0	0	0	0	0
A0A1D5VNK5	A0A080YTU1_WHEAT	#N/A	0	0	0	0	0	0	0	0	0	0	0	0	0.00103263	0.00108541	0.00164248	0.000337893	0	0	0	0	0	0	0	0	0	0	0	0	0.000683456	0.000691606	0.000716175	1.70319e-05
A0A1D6BPM3	A0A3B6RHJ8_WHEAT	Nicalin [Sotub11g025510.1.1]	0.000184735	0.000232463	0.000206393	2.3898e-05	0.000258399	0.000245426	0.000484184	0.000134259	0.000190976	0.000349372	0.000182331	9.40452e-05	0.000360957	0.000379405	0.000191376	0.000103644	0.000541965	0	0.00054012	0.000312372	0.000200722	0.000410234	0.000199464	0.000121327	0.000258944	0.000263533	0.000258059	2.93818e-06	0.000238902	0.000241751	0.000250338	5.95349e-06
A0A1D6CQP0	A0A453S3L3_AEGTS	Nicalin [Sotub11g025510.1.1]	0.000369469	0.000232463	0.000412785	9.41304e-05	0.000258399	0.000245426	0.000484184	0.000134259	0.000381951	0.000524058	0.000182331	0.000171668	0.000360957	0.000379405	0.000191376	0.000103644	0.000541965	0	0.00054012	0.000312372	0.000200722	0.000410234	0.000199464	0.000121327	0.000258944	0.000263533	0.000258059	2.93818e-06	0.000238902	0.000241751	0.000250338	5.95349e-06
A0A1D5YCD4	A0A453KKQ9_AEGTS	Glucose-1-phosphate adenylyltransferase [Sotub07g023520.1.1]	0.00245575	0.00334774	0.0029723	0.00044785	0.00343501	0.00244691	0.00295005	0.000494079	0.00401964	0.00464435	0.00343372	0.00060542	0.00199931	0.00189135	0.00169603	0.000153723	0.0030019	0.00405875	0.00359002	0.000529545	0.00266829	0.00295393	0.0024306	0.000262033	0.00487653	0.004671	0.00457399	0.000154479	0.00185256	0.00160685	0.00194125	0.000173237
A0A1D6B7P8	A0A453Q3U8_AEGTS	3-isopropylmalate dehydratase large subunit [Sotub12g011890.1.1]	0.00136704	0.0015879	0.00129233	0.000153688	0.00176507	0.00139704	0.00110245	0.000331986	0.00130451	0.00139211	0.00166061	0.000185551	0.000616403	0.000863876	0.000980435	0.000185898	0.00092551	0.00119176	0.00122981	0.000165798	0.00205663	0.00186814	0.00204374	0.000105301	0.00147399	0.00120009	0.00146895	0.000156704	0.00108792	0.000825672	0.0012825	0.00022925
A0A1D5XFB6	A0A3B6IWE6_WHEAT	#N/A	0	0	0	0	0	0	0	0	0.000815319	0.000745775	0	0.000451989	0	0	0	0	0	0	0	0	0.000856931	0.000875693	0.00085156	1.26705e-05	0	0.00112508	0	0.000649567	0	0	0	0
A0A1D5TIA2	A0A3B6AYC5_WHEAT	RNA-binding protein-like [Solyc03g071560.2.1]	0.000355999	0.000447975	0	0.0002366	0	0.000472956	0	0.000273061	0.000368026	0.000336635	0.000351367	1.57056e-05	0.000347797	0.000365573	0	0.000206124	0	0	0	0	0	0	0	0	0	0	0	0	0	0.000465874	0.000482423	0.000273875
A0A1D5RU19	A0A3B5Y225_WHEAT	Rab GDP dissociation inhibitor [Sotub12g014170.1.1]	0.000290447	0.000365487	0.000324498	3.75734e-05	0.000812531	0	0	0.000469115	0	0	0.000573335	0.000331015	0.000283755	0.000298257	0.000300889	9.22703e-06	0	0	0	0	0.000315584	0	0.000313606	0.000181634	0	0	0	0	0	0	0.000393592	0.00022724
A0A1D6AQV8	A0A3B6PT84_WHEAT	3-isopropylmalate dehydratase large subunit [Sotub12g011890.1.1]	0.000944472	0.00145259	0.0010552	0.000267199	0.00146788	0.00111534	0.00096267	0.000259109	0.00108487	0.00138926	0.00155364	0.000237845	0.000717665	0.000754344	0.000869714	7.93459e-05	0.000615743	0.000891987	0.00092047	0.000168315	0.00182438	0.00163128	0.00169963	9.7911e-05	0.00132388	0.00119763	0.00131935	7.1617e-05	0.00108569	0.000686651	0.000853252	0.000200425
A0A1D5YDP6	A0A3B6KDR3_WHEAT	Ubiquitin-protein ligase 1 [Sotub04g029030.1.1]	0.00041998	0.000330304	0.000234609	9.2702e-05	0.00051402	0.000418468	0.000481581	4.85901e-05	0.000379898	0.000347494	0.000310887	3.4527e-05	0.000359016	0.000485184	0.00032631	8.38937e-05	0.000154015	0	0.00015349	8.87694e-05	0.000114082	5.82898e-05	5.66834e-05	3.26852e-05	7.35863e-05	0.000149781	0.00014667	4.31208e-05	0.000203672	0.000206101	0.000213422	5.07556e-06
A0A1D6S634	A0A1D6S634_WHEAT	Deaminase [Sotub01g035390.1.1]	0	0	0	0	0	0	0	0	0	0	0	0	0.000538524	0.000566048	0.000571042	1.75115e-05	0	0	0	0	0.00059893	0.000612043	0.000595176	8.85571e-06	0	0	0	0	0.000712852	0	0.000746978	0.000421762
P04464	O22641_MAIZE	Calmodulin-2 [Sotub10g026970.1.1]	0.000688105	0.000865885	0.000768778	8.90162e-05	0.000962495	0.000914169	0.000901753	3.20913e-05	0	0	0	0	0.000672252	0	0.000712845	0.000400358	0	0	0	0	0	0	0	0	0.000964524	0.000981616	0.000961228	1.09442e-05	0.000889869	0.000900481	0	0.000516857
W4ZZE8	A0A3B5Z085_WHEAT	Outer membrane protein [Sotub04g032440.1.1]	0.000400499	0	0	0.000231228	0.000280101	0.000266038	0.000262424	9.33906e-06	0.000414029	0.000378714	0.000395288	1.76688e-05	0.000391271	0.000411269	0.000414898	1.27232e-05	0	0	0	0	0.00021758	0	0	0.00012562	0	0	0	0	0.000776897	0.000524108	0.000542726	0.000140881
W5EY23	A0A3B6KRU3_WHEAT	Blue copper protein [Sotub01g041420.1.1]	0	0	0	0	0	0	0	0	0	0	0	0	0.000827814	0	0.0008778	0.000493002	0	0	0	0	0	0	0	0	0	0	0	0	0	0	0	0
A0A1D6RV38	A0A3B6I687_WHEAT	Phosphoglucan water dikinase [Sotub09g030460.1.1]	0.000610284	0.000548541	0.000487023	6.16304e-05	0.000365846	0.000579129	0.000685516	0.000162787	0.000540773	0.000577088	0.000688392	7.69184e-05	0.000511048	0.000626696	0.000541907	5.98828e-05	0.000511549	0.000494031	0.000509807	9.65037e-06	0.000473644	0.000484014	0.00056481	4.99114e-05	0.000488824	0.000746229	0.00073073	0.000144347	0.000676482	0.000570458	0.000590722	5.62829e-05
A0A1D5VLG1	A0A3B6EGL7_WHEAT	Polyadenylate-binding protein 2 [Sotub06g017670.1.1]	0.000322414	0.000811427	0.000720427	0.000260073	0	0	0	0	0	0	0.000318219	0.000183724	0	0	0	0	0	0	0	0	0	0	0	0	0	0	0	0	0	0	0	0
A0A1D5SI80	A0A3B5YWN0_WHEAT	cytochrome b5-like Heme/Steroid binding domain containing protein, expressed [LOC_Os10g35850]	0	0	0	0	0	0	0	0	0	0	0	0	0	0	0	0	0	0	0	0	0	0	0.0004537	0.000261944	0	0	0.00058698	0.000338893	0	0	0	0
A0A1D6CVZ8	A0A3B6TEQ7_WHEAT	#N/A	0.000389839	0.000490558	0.000435543	5.04312e-05	0	0.000517913	0.000510879	0.000297008	0	0	0	0	0.000380857	0	0	0.000219888	0	0	0	0	0	0	0.000420923	0.00024302	0	0	0	0	0	0.000510158	0	0.00029454
A0A1D6BQM7	A0A3B6RK63_WHEAT	60S acidic ribosomal protein P0 [Sotub05g027590.1.1]	0	0	0	0	0	0	0	0	0	0	0	0	0	0	0	0	0	0	0	0	0	0	0.000345946	0.000199732	0	0	0	0	0	0	0	0
A0A1D5UZA7	A0A1D5UZA7_WHEAT	Vacuolar ATPase subunit H protein [Sotub07g006010.1.1]	0.000453662	0.000285435	0.000506849	0.00011558	0.000317283	0	0.000297259	0.000177685	0	0.000214493	0.00022388	0.000126634	0.000221605	0.000232931	0.000234986	7.20607e-06	0	0	0.0006632	0.000382899	0.000246462	0	0	0.000142295	0.000317952	0.000323586	0	0.000185217	0.000293342	0.00089052	0.000614769	0.00029888
W5HLQ5	A0A3B6SGA4_WHEAT	Sumo activating enzyme 1b [Sotub03g024380.1.1]	0.000388363	0.0004887	0.000867787	0.000252858	0	0.0010319	0.00101789	0.000591765	0.000401483	0	0.000383309	0.000226732	0	0.000398806	0.00080465	0.00040233	0	0	0	0	0.000843947	0.000431212	0	0.000422007	0.00108874	0.000554018	0.00108502	0.000307655	0.00100447	0.000508226	0.00052628	0.000281442
W5DUX9	A0A3B6HUM3_WHEAT	Ribosomal protein L10 [Sotub06g006720.1.1]	0.000472478	0.000594548	0.00052787	6.11217e-05	0.000660883	0	0.000619176	0.000370109	0.00146532	0.000446778	0.00093266	0.00050945	0.000461592	0.000485184	0.000978929	0.000292113	0.00138613	0.00133867	0.00138141	2.61494e-05	0.000513369	0.000524608	0.000510151	7.59061e-06	0.000662277	0.000674013	0.000660014	7.51469e-06	0	0.000618302	0.000640267	0.000363484
A0A1D5VHT9	A0A3B6EDT9_WHEAT	#N/A	0	0	0	0	0	0	0	0	0.000701931	0	0	0.00040526	0.000663348	0	0	0.000382984	0	0	0	0	0	0	0	0	0	0.000968615	0.000948497	0.000553514	0.000878083	0.000888554	0.000920118	2.1882e-05
A0A1D5Y1Y5	A0A3B6JHS3_WHEAT	U4/U6 small nuclear ribonucleoprotein Prp4 [Sotub04g014540.1.1]	0.000794788	0.000333377	0.000295989	0.000277819	0	0	0.000347186	0.000200448	0	0.000250519	0	0.000144637	0.000776477	0.000272054	0.000548909	0.000252612	0	0	0	0	0	0	0	0	0	0	0	0	0	0	0	0
A0A1D6AG49	A0A3B6NL89_WHEAT	Ubiquitin thioesterase OTU1 [Sotub07g029240.1.1]	0.000492922	0.000620273	0.000550711	6.37664e-05	0.000689479	0.000654862	0.000645967	2.29884e-05	0.000509575	0.00046611	0.000486508	2.17462e-05	0.000481565	0.000506177	0.000510643	1.56593e-05	0.00289222	0.00139659	0	0.00144639	0.00107116	0.00109462	0.00106445	1.58381e-05	0.000690933	0.000703177	0.00137714	0.000392697	0	0.000645056	0.00066797	0.000379211
A0A1D5W7U8	A0A077RYE6_WHEAT	#N/A	0.000246461	0	0.000275355	0.000151327	0	0	0	0	0	0	0	0	0	0.000253089	0.000255322	0.00014677	0	0	0	0	0.000267791	0.000273654	0.000266112	3.95952e-06	0	0	0.000344286	0.000198774	0	0	0	0
A0A1D6A749	M8AHA0_TRIUA	Ribosomal protein L12 [Sotub11g026560.1.1]	0.000722026	0.000908569	0	0.000479864	0.00100994	0.000959234	0.000946205	3.36732e-05	0.000746419	0.000682752	0.000712631	3.18536e-05	0.000705391	0	0	0.000407258	0	0	0	0	0.000784514	0	0.000779597	0.000451527	0.00101207	0.00103001	0.00100861	1.14837e-05	0	0	0	0
A0A1D6AWC5	A0A8R7UQB8_TRIUA	#N/A	0	0	0	0	0	0	0	0	0	0	0	0	0.000556475	0.000584916	0.000590077	1.80952e-05	0	0	0	0	0	0	0	0	0	0	0	0	0.000736614	0	0	0.000425284
A0A1D6CUM8	A0A3B6TNV7_WHEAT	#N/A	0	0.000431494	0.000191552	0.000216199	0.000239819	0.000227778	0.000224684	7.99598e-06	0.000354487	0.00032425	0.00033844	1.51278e-05	0	0	0.000177615	0.000102546	0	0	0	0	0.000372579	0.000380736	0.000555365	0.000103258	0	0	0	0	0	0	0	0
A0A1D5V9L9	M7YWL9_TRIUA	Selenium binding protein [Sotub09g028690.1.1]	0.00103773	0.00208934	0.00139127	0.000535129	0.000580614	0.000551462	0.00108794	0.000301675	0.000858231	0.00058877	0.000819381	0.00014566	0.000405528	0.000639382	0.000430016	0.000128531	0.000608888	0.000588037	0.000606815	1.14867e-05	0.00157856	0.00115223	0.00134457	0.000213504	0.000290919	0.000592149	0.000289925	0.000174203	0	0	0.000281251	0.00016238
A0A1D5VIX9	A0A3B6EAD2_WHEAT	L-asparaginase [Sotub03g028330.1.1]	0.000634847	0.000798866	0.000709275	8.21264e-05	0.000887998	0.000843413	0.000831958	2.96074e-05	0.000984441	0.000900472	0.00125317	0.000184239	0.00031011	0.000325959	0.000328835	1.0084e-05	0	0	0	0	0.00137958	0.00105734	0.0010282	0.000195003	0.00133481	0.00135846	0.00088683	0.000265731	0.000410497	0	0	0.000237
A0A1D5XZU1	A0A3B6JIU6_WHEAT	Outer envelope membrane protein [Sotub06g032170.1.1]	0.000761344	0.000958046	0.00113414	0.000186491	0.00106494	0.00101147	0.00116402	7.74035e-05	0.000918243	0.00083992	0.000500958	0.000221794	0.000619836	0.000390909	0.000394358	0.000131187	0.000744531	0	0.000370998	0.000372266	0.00055149	0.000704456	0.000685042	8.32781e-05	0.000533592	0.000362032	0.000531769	9.85283e-05	0.000492291	0.000166054	0.000343906	0.00016334
A0A1D6BJ78	A0A3B6RIC2_WHEAT	At3g28720-like protein (Fragment) [Sotub11g021910.1.1]	0.000347552	0.000437345	0.000388298	4.49607e-05	0.000243071	0.000461733	0.000455462	0.000124474	0.000359293	0.000164323	0	0.000179864	0.000339544	0.000535347	0.000360047	0.000107618	0	0	0	0	0	0.000192949	0.000187632	0.000109896	0	0	0	0	0	0	0	0
A0A0C4BIR6	A0A0C4BIR6_WHEAT	Ribosomal protein L10 [Sotub06g006720.1.1]	0.000468163	0.000589118	0.00052305	6.05635e-05	0.000654848	0.000621969	0.000613521	2.18338e-05	0.000967959	0.000442698	0.000462071	0.000297825	0	0.000480753	0	0.000277563	0	0	0	0	0	0.000519817	0	0.000300117	0	0	0	0	0	0	0	0
A0A1D5W3N0	A0A453F4Y9_AEGTS	Malate dehydrogenase [Sotub07g024580.1.1]	0.000468163	0.00117824	0.00052305	0.000395071	0.000654848	0.000621969	0.000613521	2.18338e-05	0.00048398	0.000442698	0.000462071	2.06539e-05	0.00137213	0.000961506	0.000969989	0.000234663	0.00274695	0.00265288	0.0013688	0.000769958	0.00050868	0.000519817	0.000505492	7.52129e-06	0.000656229	0.000667858	0.000653986	7.44607e-06	0.00121087	0.00122531	0.00126884	3.01752e-05
A0A1D5YW19	A0A453K4Q5_AEGTS	Ribosomal protein [Sotub04g005340.1.1]	0.000536794	0.000675481	0.000599727	6.94419e-05	0	0	0	0	0	0	0	0	0	0	0	0	0	0	0	0	0	0	0.000579596	0.00033463	0	0	0	0	0	0	0	0
A0A1D6RJ31	A0A8R7TKJ1_TRIUA	Carbonyl reductase 3 [Sotub01g031570.1.1]	0	0	0	0	0	0	0	0	0	0.00101519	0.000529809	0.000507758	0	0	0	0	0	0	0	0	0	0	0	0	0	0	0	0	0	0	0	0
A0A1D6AG05	A0A3B6NQQ1_WHEAT	#N/A	0.000765132	0.000962812	0.000683868	0.000143464	0.00107024	0.000609901	0.0010027	0.000248582	0.000949178	0.000868216	0.000755176	9.74418e-05	0.000448502	0.000628566	0.000792641	0.000172131	0.000897883	0.000867135	0.000447413	0.000251673	0.00033254	0.000339821	0.000330456	4.9169e-06	0.000428997	0.000436599	0.000427531	4.86773e-06	0.000593689	0.000600769	0.00062211	1.47949e-05
A0A1D6AAA6	A0A453PG69_AEGTS	Alpha-6-galactosyltransferase [Sotub02g030720.1.1]	0.00109305	0.000825268	0.000732716	0.000187131	0.00122313	0.00116172	0.00114594	4.07812e-05	0.00112997	0.00103359	0.000863058	0.000135163	0.00085429	0.000673464	0.000679406	0.000102727	0.000641345	0.000619382	0.000639161	1.2099e-05	0.000475058	0.000242729	0.00047208	0.000133284	0.000612853	0.000623713	0.00030538	0.000180737	0	0.00028608	0.000296243	0.000168179
A0A1D6C1D8	A0A453QD96_AEGTS	#N/A	0	0	0	0	0	0	0	0	0	0	0	0	0.00149501	0.00157142	0.00158528	4.86141e-05	0	0	0	0	0	0	0	0	0	0	0	0	0.00131931	0.00133504	0.000691233	0.000367245
A0A1D5WXJ2	A0A3B6I5T4_WHEAT	#N/A	0	0	0	0	0	0	0	0	0	0	0	0	0.000498336	0.000523805	0.00105685	0.000315366	0	0	0	0	0	0	0	0	0	0	0	0	0.000659654	0.000667521	0.000691233	1.64387e-05
W5FJ36	A0A3B6LQW4_WHEAT	Kelch-like protein 6 [Sotub10g010010.1.1]	0	0	0	0	0	0	0	0	0.000762529	0.000348744	0.000364006	0.000234617	0	0	0	0	0	0	0	0	0	0	0	0	0	0	0	0	0	0	0	0
P12782	A0A8R7RFM1_TRIUA	Phosphoglycerate kinase [Sotub07g027100.1.1]	0.000427199	0.000268785	0.000477283	0.000108838	0.000597549	0.000283773	0.000279919	0.000182281	0.000220816	0.000403962	0	0.000202273	0.000626034	0.000219344	0.000221279	0.000234246	0.00125329	0.000605188	0.000624514	0.000368732	0.000232085	0.000237167	0.000230631	3.43159e-06	0.000299404	0.00030471	0.000298381	3.39727e-06	0	0.000559048	0.000578908	0.00032865
A0A1D6CXU7	A0A453RE10_AEGTS	Transport protein SFT2 [Sotub12g011340.1.1]	0	0	0.000662126	0.000382279	0	0	0	0	0.000612668	0.000560409	0	0.000339645	0.000578991	0.000608583	0.000613953	1.88274e-05	0	0	0	0	0	0	0	0	0	0	0	0	0.000766419	0.000775559	0.000803109	1.90994e-05
A0A1D6AGQ1	A0A3B6NIT9_WHEAT	Nitrate reductase [Sotub11g014000.1.1]	0	0	0	0	0	0	0	0	0	0	0	0	0.000228688	0	0	0.000132033	0	0	0	0	0	0	0	0	0	0	0	0	0.000605436	0.000459492	0.000793024	0.000167199
A0A1D5SY85	A0A3B5ZWW3_WHEAT	Chitinase 2 [Sotub11g029630.1.1]	0.000392826	0	0.000438881	0.000241195	0	0	0	0	0	0	0	0	0	0	0.00040695	0.000234952	0.00230491	0.00222598	0.00229706	4.34821e-05	0.000853647	0.000436169	0.000424149	0.000244575	0.000550629	0	0.000548747	0.000317364	0.00101602	0.00102814	0.00106466	2.53194e-05
A0A1D6BDS6	A4ZIW9_WHEAT	RAL3 - Seed allergenic protein RA5/RA14/RA17 precursor, expressed [LOC_Os07g11360]	0.00117848	0	0	0.000680395	0.00164841	0	0.00154438	0.000923146	0	0	0	0	0	0	0	0	0	0	0	0	0	0	0	0	0	0	0	0	0	0	0	0
A0A1D5W2P2	W5CRJ0_WHEAT	Mitochondrial processing peptidase alpha subunit [Sotub05g018240.1.1]	0.00058924	0.00111221	0.000329161	0.000398814	0.000824205	0.000782823	0.000386095	0.000241883	0.000609147	0.000835783	0.000581572	0.000139491	0.00115133	0.000605086	0.000915637	0.000273975	0.000864341	0	0.000861398	0.00049818	0.000320118	0.000327127	0.000318111	4.73322e-06	0.000412972	0.00042029	0	0.00024057	0.00114302	0.000771101	0.00119774	0.000232142
A0A1D6RLX0	A0A3B6CC73_WHEAT	Phospholipid scramblase 1 [Sotub03g007560.1.1]	0.000320399	0	0	0.000184983	0	0	0	0	0.000662447	0	0	0.000382464	0.000313017	0.000329015	0.000331918	1.01786e-05	0	0	0	0	0	0	0	0	0	0	0	0	0	0	0	0
A0A1D5SW13	A0A1D5SW13_WHEAT	Mitochondrial import inner membrane translocase subunit tim23 [Sotub03g035070.1.1]	0	0	0	0	0	0.00070212	0	0.000405369	0	0	0	0	0.000516317	0	0.000547494	0.000307491	0	0	0	0	0	0	0	0	0	0	0	0	0	0	0	0
A0A1D5ZBL7	A0A3B6MWJ8_WHEAT	Serpin (Serine protease inhibitor) [Sotub04g032620.1.1]	0.00103043	0.00162081	0.00201466	0.000495376	0.00216199	0.00205344	0.00135036	0.00044061	0.00213048	0.00219235	0.00203404	7.97826e-05	0.000503344	0.000264535	0.000533738	0.000147436	0.00604604	0.00729875	0.00677864	0.000629351	0.00531814	0.00486251	0.00556295	0.000355468	0.00505527	0.00514485	0.00575771	0.000382326	0.000999426	0.00134846	0.00174545	0.000373269
A0A077RZK7	A0A077RZK7_WHEAT	inducer of CBF expression 2, putative, expressed [LOC_Os01g70310]	0.000270522	0.000340414	0	0.000179791	0	0	0	0	0	0	0	0	0	0	0	0	0	0	0	0	0	0	0	0	0	0	0	0	0	0	0	0
A0A1D5T4V4	Q6XPZ6_WHEAT	#N/A	0.00234349	0.00221172	0.00196368	0.000192849	0.00327798	0.0031134	0.00383889	0.00038036	0.001817	0.00332403	0.00289125	0.000775935	0.00171712	0.00300814	0.00182081	0.000717313	0.00343761	0.00165994	0.00171295	0.00101138	0.00190973	0.00130103	0.00126517	0.000362229	0.00328489	0.00250733	0.00327367	0.000445723	0.00227298	0.00230009	0.00317572	0.000513553
A0A1D6BBG6	A0A453NUJ5_AEGTS	#N/A	0.000763992	0.000769102	0.000853561	5.03025e-05	0.00106864	0.000811989	0.0010012	0.000133054	0.000947763	0.000866922	0.000754051	9.72966e-05	0.000447834	0.00062763	0.000791459	0.000171875	0.000896544	0.000432921	0.000893492	0.000266796	0.000332045	0.000339315	0.000329964	4.90957e-06	0.000428358	0.000217974	0.000426894	0.000121045	0.000592804	0.000599873	0.000621183	1.47728e-05
A0A1D5U621	A0A3B6CH63_WHEAT	S18 ribosomal protein [Sotub11g005780.1.1]	0.00383281	0.00120576	0.00214108	0.00133155	0.00402089	0.002546	0.00376714	0.000788547	0.00297172	0.00181216	0.0028372	0.000634216	0.0037445	0.00295191	0.00297796	0.000450273	0.00562226	0.00542973	0.00560311	0.000106064	0.00208226	0.00319178	0.00206921	0.000644379	0.00402937	0.00546769	0.00267707	0.00139553	0.00247833	0.00376182	0.00389545	0.00078246
A0A1D5YYQ7	A0A3B6KHA1_WHEAT	Disease resistance response [Sotub06g018090.1.1]	0.000876305	0	0.000979042	0.00053805	0.00122574	0	0	0.000707682	0	0	0	0	0	0	0	0	0	0.00248282	0	0.00143346	0.000952145	0	0	0.000549721	0.00122833	0.00125009	0.00122413	1.39375e-05	0.00113325	0.00114677	0	0.000658219
W4ZTR7	A0A3B5Y6N2_WHEAT	Proteasome subunit beta type [Sotub07g008820.1.1]	0.000840391	0.000528757	0.000938917	0.000214108	0.00117551	0.00111649	0.00110132	3.91934e-05	0.000868783	0.000397339	0.000829456	0.000261575	0.000410514	0.000862991	0.000870605	0.000263463	0.00123275	0	0.00122855	0.000710519	0.000456561	0.000466557	0.0004537	6.75066e-06	0.000588992	0	0.00058698	0.000339475	0.000543404	0.000549884	0.000569417	1.35418e-05
A0A1D5SI36	A0A452ZZH2_AEGTS	Proteasome subunit beta type [Sotub07g008820.1.1]	0.000840391	0.000528757	0.000938917	0.000214108	0.00117551	0.00111649	0.00110132	3.91934e-05	0.000868783	0.000397339	0.000829456	0.000261575	0.000410514	0.000862991	0.000870605	0.000263463	0	0.00119053	0.00122855	0.000698589	0.000456561	0.000466557	0.0004537	6.75066e-06	0.000588992	0.00059943	0.00058698	6.68315e-06	0.000543404	0.000549884	0.000569417	1.35418e-05
A0A1D5YV20	A0A3B6KCM5_WHEAT	Mercaptopyruvate sulfurtransferase-like protein [Sotub07g027120.1.1]	0	0	0	0	0.000431963	0.000410275	0.000404702	1.44024e-05	0.000319252	0.00029202	0.0003048	1.36241e-05	0.000301703	0	0.000319921	0.000179679	0	0	0	0	0	0	0.000666884	0.000385026	0.000865748	0.000881089	0	0.000504327	0.000798738	0.000404131	0.000836975	0.000239628
A0A1D5RVJ6	A0A8R7K0Y7_TRIUA	DUF647 domain-containing protein [Sotub10g008880.1.1]	0	0	0	0	0	0	0	0	0.000585589	0.00026782	0.00027954	0.000180176	0	0	0	0	0	0	0	0	0	0	0	0	0	0	0	0	0	0	0	0
W5B855	A0A3B6CAU8_WHEAT	Replication factor C subunit 4 [Sotub08g026560.1.1]	0.000923673	0.00116231	0.00103196	0.00011949	0.000861332	0.000818085	0.000806974	2.87183e-05	0.000954879	0.00087343	0.000911654	4.07496e-05	0.000601594	0.000316171	0.000637921	0.000176215	0.00180655	0.000872343	0.0009002	0.000531506	0	0	0	0	0.000431574	0.000439222	0.000430099	4.89696e-06	0.000796339	0.00120875	0.00125169	0.000251421
A0A1D5WXK4	A0A3B6I3B5_WHEAT	1 2-beta-fructan 1F-fructosyltransferase (Fragment) [Sotub03g019790.1.1]	0.000153715	0.000386857	0.000343472	0.000123993	0	0	0	0	0.000317816	0.000581414	0.000455144	0.000131838	0	0	0	0	0	0	0	0	0.000167018	0.000341349	0.000331942	9.80476e-05	0	0	0	0	0	0	0	0
A0A1D5SZS1	A0A3B6A1E9_WHEAT	Ras-related protein Rab-25 [Sotub07g021740.1.1]	0	0	0	0	0	0	0	0	0.000490701	0.000448846	0.000468489	2.09408e-05	0.000463729	0.00048743	0.000983461	0.000293465	0	0	0	0	0	0	0	0	0	0.000677133	0	0.000390943	0	0	0	0
A0A1D6AFB6	A0A0E3UQW0_9POAL	#N/A	0	0	0	0	0	0	0	0	0	0	0	0	0	0	0	0	0	0	0	0	0.000755261	0	0	0.00043605	0	0	0	0	0	0	0	0
A0A1D5YX53	A0A3B6LM24_WHEAT	UV excision repair protein RAD23 [Sotub02g028990.1.1]	0	0	0	0	0	0	0	0	0.0002834	0	0	0.000163621	0	0	0	0	0	0	0	0	0	0	0	0	0	0	0	0	0	0	0	0
A0A1D5VVN9	A0A077RXS4_WHEAT	26S protease regulatory subunit 6A [Sotub01g037540.1.1]	0.00129782	0.0013065	0.000579989	0.000416968	0.000726135	0.000344839	0.00102046	0.000338745	0.00134166	0.00147267	0.00153712	9.95974e-05	0.0015215	0.00133272	0.00188227	0.000279225	0.000761495	0.000735419	0	0.000432318	0.000846083	0.000576405	0.00028026	0.000283015	0.0010915	0.000740561	0.00072518	0.000207198	0.00100702	0.0013587	0.00105522	0.000190658
A0A1D5VEF3	A0A3B6ESH1_WHEAT	Zinc finger CCCH domain-containing protein 66 [Sotub11g009810.1.1]	0.000241242	0	0.000269524	0.000148122	0	0	0	0	0.000249392	0	0.000238103	0.000140841	0.000942734	0.000495458	0.000749745	0.000224337	0	0	0	0	0.00052424	0.000535718	0.000260477	0.000155703	0.000338151	0.000344143	0.00101099	0.000386743	0.000623955	0.000631396	0.000326913	0.000173685
A0A1D5SZI6	A0A3B5ZXH3_WHEAT	B-cell receptor-associated protein 31-like containing protein [Sotub02g008620.1.1]	0	0	0	0	0	0	0	0	0	0	0	0	0	0.000626696	0.000632225	0.00036343	0	0	0	0	0	0	0	0	0	0	0	0	0.000789229	0.000798641	0	0.000458403
Q5EI64	Q5EI64_WHEAT	Pyrroline-5-carboxylate reductase [Sotub02g014800.1.1]	0.000714479	0.000899072	0.000798243	9.24279e-05	0.000499692	0.000474604	0.000468157	1.66606e-05	0.000738617	0.000337808	0.000705182	0.000222385	0.000698017	0.000733693	0.000740166	2.26979e-05	0	0	0	0	0.000388157	0.000396655	0.000385724	5.73924e-06	0.000500746	0	0	0.000289106	0	0	0	0
A0A1D5V7B4	A0A3B6EIL8_WHEAT	#N/A	0.000224595	0.000282622	0.000125463	7.94702e-05	0.000157077	0.000298382	0.000147164	8.4589e-05	0.000232183	0.000212378	0.000332509	6.44061e-05	0.000438841	0.000230635	0.00023267	0.000119625	0	0	0	0	0.000366049	0.000124688	0.000363755	0.000138692	0.000314817	0.000320396	0.000313742	3.57216e-06	0.00029045	0	0.000152177	0.000145281
A0A1D5XI92	A0A3B6IU70_WHEAT	Thioredoxin superfamily protein [AT1G07080]	0	0	0	0	0	0	0	0	0.00041082	0	0	0.000237187	0	0.000408081	0	0.000235606	0	0.00112593	0	0.000650057	0	0.00044124	0.00042908	0.000251314	0	0	0	0	0.000513917	0	0	0.00029671
A0A096UKY2	A0A452YCG8_AEGTS	mRNA clone RTFL01-15-D07 [Sotub05g011320.1.1]	0.000711998	0.000447975	0	0.000359938	0	0	0	0	0	0	0.000351367	0.000202862	0	0.000365573	0.000368798	0.000212001	0	0	0	0	0.000386809	0.000790556	0.000768769	0.000227076	0	0	0	0	0	0	0	0
A0A1D6RU20	A0A3B6GNH2_WHEAT	MPPN domain containing protein, expressed [LOC_Os01g10350]	0.000322414	0.000405713	0	0.000214279	0.00045098	0	0	0.000260374	0	0	0	0	0.000314986	0.000331085	0.000334006	1.02426e-05	0	0	0	0	0	0	0	0	0	0	0	0	0	0	0	0
A0A1D5S955	A0A3B5Z6M2_WHEAT	Cupin RmlC-type [Sotub02g013320.1.1]	0.000572781	0.000720764	0.000959898	0.000195339	0.000400591	0.00114143	0.00112593	0.000423322	0.00118426	0.00108325	0.00113065	5.05386e-05	0.00111917	0.000588184	0.00089006	0.000266322	0.000840197	0.000811425	0.000837337	1.58503e-05	0.000311176	0.000635978	0.000618451	0.000182675	0.00120431	0.000817099	0.00120019	0.000222377	0.000370364	0.000374781	0.000388095	9.22958e-06
A0A1D5UHV2	A0A453C1V0_AEGTS	1 4-alpha-glucan branching enzyme II [Sotub09g011090.1.1]	0.000981126	0.000617305	0.00109615	0.000249964	0.000857726	0.000977592	0.000964315	6.57085e-05	0.000760705	0.00104373	0.000847315	0.000145018	0.000599076	0.000755633	0.0007623	9.23732e-05	0.000719595	0.00104243	0.000717145	0.0001871	0.0014658	0.00190641	0.0013242	0.000303635	0.00103144	0.00104972	0.00102792	1.17035e-05	0.000475803	0.000481477	0.000332387	8.44868e-05
A0A1D6RHP8	A0A1D5UH61_WHEAT	Clp protease ATP binding subunit [Sotub12g020950.1.1]	0.000613204	0.000771632	0.000685095	7.93266e-05	0.00068618	0.000488796	0.000642876	0.000103744	0.000633921	0.000811789	0.00048418	0.000164006	0.000359446	0.000503755	0.0005082	8.46296e-05	0.000359797	0.000347476	0.000358572	6.78758e-06	0.000399764	0.000408517	0.000529678	7.26112e-05	0.000343814	0.000349906	0.000342639	3.90117e-06	0.000317202	0.000320985	0.000332387	7.90476e-06
A0A1D6AYF2	A0A3B6PMK1_WHEAT	#N/A	0.000745114	0.000937622	0.00083247	9.6391e-05	0.00104224	0.000791926	0.000976462	0.000129766	0.000924345	0.000845501	0.000735419	9.48925e-05	0.000436768	0.000612121	0.000771903	0.000167628	0.000874391	0.000844449	0.000435707	0.000245088	0.00032384	0.00033093	0.00032181	4.78826e-06	0.000417774	0.000425177	0.000416346	4.74037e-06	0.000578156	0.000585051	0.000605834	1.44078e-05
A0A1D5RQE5	A0A3B5Y2T4_WHEAT	Gamma-glutamyl phosphate reductase [Sotub08g012490.1.1]	0.000670116	0.00112433	0.000748679	0.00024276	0.000937331	0.000593513	0.000878178	0.000183823	0.000461837	0.000422444	0.000440931	1.9709e-05	0.000436451	0.000229379	0.000462805	0.000127842	0.000655317	0.00126575	0	0.000633009	0.000728111	0.000744052	0.000723547	1.07658e-05	0.000313103	0.000318651	0.000312033	3.5527e-06	0.000288868	0.000292313	0.000302697	7.19867e-06
W5CXQ8	W5CXQ8_WHEAT	Gibberellin 20-oxidase-1 [Sotub03g007160.1.1]	0.000284799	0.00035838	0.000954566	0.000367296	0	0	0.000373225	0.000215482	0.000883263	0.000807923	0.000281093	0.000328084	0	0	0	0	0	0	0	0	0.000928342	0.000316222	0.000615015	0.000306088	0	0.00040628	0.000397842	0.000232168	0	0	0	0
W5DU51	A0A3B6I0R6_WHEAT	PH domain containing protein [Sotub05g021170.1.1]	0.000466035	0.00058644	0.000260336	0.000164901	0.000651871	0.000309571	0	0.000326073	0.00024089	0.000440685	0.000229985	0.000118625	0.000227649	0.000239284	0.000241395	7.4026e-06	0.000683615	0.000660205	0.000681288	1.28964e-05	0.000253184	0.000258727	0.000251597	3.74355e-06	0.000326623	0.000332411	0.000325507	3.70611e-06	0.000301342	0.000304936	0.000315768	7.50952e-06
A0A1D5V1U2	A0A2X0SGH3_WHEAT	proteasome inhibitor-like protein [AT3G53970]	0.000640798	0.000806355	0.000715924	8.28963e-05	0.000896323	0.00085132	0.000839757	2.9885e-05	0.000662447	0.000605942	0	0.000367241	0.000626034	0.000658031	0.000663836	2.03571e-05	0.00187994	0	0.00187354	0.00108354	0.000696256	0.0007115	0.000691892	1.02948e-05	0.000898213	0.00091413	0.000895144	1.01918e-05	0.000828691	0.000838573	0	0.000481323
A0A1D5TC14	A0A3B6B2X3_WHEAT	#N/A	0.000854398	0	0.000954566	0.000524599	0	0	0	0	0	0	0	0	0.000834712	0.000877374	0.000885115	2.71429e-05	0.00250659	0.00242075	0.00249805	4.72868e-05	0	0	0	0	0	0	0	0	0.00110492	0.0011181	0.00115782	2.75349e-05
A0A1D5ZN88	A0A3B6MVZ0_WHEAT	Dehydroquinate synthase [Sotub02g026900.1.1]	0.000661469	0.000832367	0.000739019	8.55704e-05	0.000925237	0.000878782	0.000866846	3.0849e-05	0.000683816	0.000625489	0.000652862	2.9182e-05	0.000646229	0.000339629	0.000342625	0.000176157	0	0.000937066	0	0.000541015	0.000718716	0.000734452	0.000714211	1.06268e-05	0.000463594	0.000471809	0.000924019	0.000263487	0	0	0.000448187	0.000258761
A0A1D5ZQ47	A0A453LRE7_AEGTS	#N/A	0	0	0	0	0	0	0	0	0	0.000807923	0.00084328	0.000476989	0.000834712	0	0.000885115	0.000497111	0	0	0	0	0	0	0	0	0	0	0.00119353	0.000689082	0	0	0	0
A0A1D5SQU7	A0A3B6A2D3_WHEAT	V-type proton ATPase subunit C [Sotub03g022440.1.1]	0.000902003	0.00113505	0.000671835	0.000231607	0.000420562	0.00119834	0.00118206	0.000444426	0.000621651	0.000568626	0.000890266	0.000172442	0.000881221	0.00092626	0.000934433	2.86552e-05	0	0.00170376	0.00175816	0.00099974	0.000653378	0.000667683	0.000649283	9.66077e-06	0.000842898	0.000857835	0.000840018	9.56416e-06	0.00116649	0.00078693	0.00122233	0.000236907
A0A1D6BNV7	A0A3B6RLZ9_WHEAT	#N/A	0	0	0.000307924	0.00017778	0	0	0	0	0	0	0	0	0.000269262	0.000283024	0.000571042	0.000170399	0	0	0	0	0	0	0	0	0	0	0	0	0.000356426	0.000360676	0.000373489	8.88223e-06
A0A1D5XC38	A0A3B6HQU5_WHEAT	Hydrolase alpha/beta fold family protein [Sotub09g006960.1.1]	0.000577079	0.000484116	0	0.000309847	0	0.000255556	0.000252085	0.000146553	0.000198858	0	0.000189857	0.000112303	0.000187928	0.000197533	0.000398551	0.000118928	0	0	0	0	0	0	0	0	0	0	0	0	0	0	0	0
A0A1D5X5N1	A0A453HSG4_AEGTS	Ribulose-1 5-bisphosphate carboxylase/oxygenase activase 1 [Sotub10g024020.1.1]	0	0	0.000334935	0.000193375	0	0	0	0	0	0	0	0	0	0.000307851	0	0.000177738	0.000879505	0.000849387	0.00087651	1.65919e-05	0	0	0	0	0	0.000427663	0	0.000246911	0.000387691	0	0	0.000223834
A0A080YUX3	A0A080YUX3_WHEAT	Histone H2A [Sotub01g037240.1.1]	0.00169467	0.00106625	0.000946677	0.00040181	0	0.00112571	0.00111042	0.000645562	0.000875963	0.000801246	0.000836311	3.73819e-05	0.000827814	0.000870123	0.0008778	2.69185e-05	0	0	0	0	0	0.000940827	0.000914899	0.000535859	0.00118772	0	0	0.000685731	0	0	0	0
A0A1D6RLP1	A0A3B6CGY2_WHEAT	Harpin-induced protein-like (Fragment) [Sotub10g026120.1.1]	0	0	0	0	0	0	0	0	0.000582371	0	0.000556009	0.000328886	0	0.000578488	0	0.00033399	0	0	0	0	0	0.000625495	0	0.00036113	0	0	0	0	0	0	0	0
A0A1D5Z0L3	A0A3B6LW86_WHEAT	Mitochondrial Rho GTPase [Sotub01g036620.1.1]	0.000171738	0.000648326	0.000575617	0.000256756	0.000240221	0.000456319	0.000675182	0.000217482	0.000532621	0.00048719	0.000169504	0.000197839	0.000503344	0.00052907	0.000533738	1.63676e-05	0	0	0	0	0	0	0	0	0	0	0.000239905	0.000138509	0.000222095	0.000449486	0.000232727	0.000128326
A0A1D5YK20	A0A3B6KGT8_WHEAT	Dehydrogenase/reductase [Sotub11g007220.1.1]	0.000405248	0.0010199	0.000452758	0.000341978	0	0	0	0	0.000418939	0	0.000399975	0.00023659	0.000791822	0.000832292	0.000839635	2.57482e-05	0	0	0	0	0	0	0	0	0	0	0	0	0.000524073	0	0.000549161	0.00031007
A0A1D5YGF9	A0A8R7UI77_TRIUA	FK506-binding protein 2 (EC 5.2.1.8)(Peptidyl-prolyl cis-trans isomerase)(PPIase)(Rotamase) [Solyc09g057670.2.1]	0.00134905	0.00169759	0.000753604	0.000477344	0.000943498	0.000896126	0.000883955	3.14579e-05	0.000697313	0.000637834	0.000665747	2.97579e-05	0.00263593	0.00207799	0.00139755	0.000620201	0.00395777	0.00191112	0.00197215	0.00116442	0.000732901	0.000748948	0.000728308	1.08366e-05	0.000945488	0.000962242	0	0.000550778	0.00348922	0.00264812	0.00274219	0.000460859
A0A1D6DKE2	A0A3B5XZJ7_WHEAT	#N/A	0.000220017	0.00055372	0.000245811	0.000185666	0.00030775	0.000292299	0.000576657	0.000159901	0.000454899	0.000416098	0.000651461	0.000126186	0.000214947	0.000225933	0.000227927	6.98958e-06	0	0	0	0	0	0.000488584	0.00023756	0.000244323	0.000308399	0.000313864	0.000307346	3.49933e-06	0.000284529	0.000287922	0.00029815	7.09053e-06
A0A1D6D2C5	A0A453RHP7_AEGTS	Copine-like protein [Sotub03g023140.1.1]	0	0	0	0	0	0	0	0	0.000454899	0.000416098	0	0.000252183	0	0	0	0	0	0	0	0	0	0	0.000950238	0.00054862	0.000616799	0.000627729	0.000614691	6.99866e-06	0	0	0	0
A0A1D6S992	A0A453NY31_AEGTS	3-isopropylmalate dehydrogenase [Sotub02g006980.1.1]	0.000776725	0.0009774	0.000867787	0.00010048	0.00108645	0.000515952	0.00101789	0.000311478	0.00120445	0.00110171	0.00114993	5.14001e-05	0.00113824	0.00119642	0.00120698	3.7013e-05	0.00113936	0.00220068	0	0.00110057	0.000843947	0.00129364	0.00125799	0.000249973	0.00108874	0.000554018	0.000542511	0.000312099	0.00150671	0.000508226	0.00210512	0.000806756
A0A1D6S6G4	A0A3B6N0N5_WHEAT	30S ribosomal protein S5 [Sotub04g024990.1.1]	0.000388363	0.0004887	0.000433893	5.02402e-05	0.000543226	0.000515952	0.000508944	1.81121e-05	0.000802966	0.000367238	0.000766618	0.000241759	0	0.000398806	0.000402325	0.000231273	0	0	0	0	0.000421973	0.000431212	0	0.000246337	0.000544372	0.000554018	0	0.000317115	0.000502237	0.000508226	0.00052628	1.25159e-05
A0A1D6A8D7	A0A3B6NRM2_WHEAT	3-ketoacyl-CoA reductase 1 [Sotub02g036840.1.1]	0.00031547	0	0.000352455	0.000193698	0	0	0	0	0.000326128	0.00029831	0.000311365	1.39176e-05	0.000616403	0.000323954	0.000326812	0.000168027	0	0	0	0	0	0.000350277	0	0.000202233	0.000442197	0	0.000440686	0.000254868	0.000407971	0.000412836	0.000427501	1.01667e-05
A0A1D6AQP2	A0A3B6PRU4_WHEAT	#N/A	0	0	0	0	0	0	0	0	0	0	0	0	0	0	0	0	0.00227872	0	0.00227096	0.00131338	0	0	0	0	0	0	0	0	0.00100447	0.00101645	0.00105256	2.50317e-05
A0A1D6RJV6	A0A3B6B1U3_WHEAT	Isocitrate lyase [Sotub05g029470.1.1]	0.000629004	0.000527676	0.000468498	8.11701e-05	0.000293275	0.000557101	0.000274767	0.000157934	0.000433503	0.00059479	0.00041388	9.92699e-05	0.000204837	0.000430613	0.000434412	0.000131462	0	0	0	0	0.000227814	0.000232802	0.000679158	0.000259156	0.000293894	0.000598204	0.000585779	0.000172219	0	0.000548759	0	0.000316826
A0A1D6S9W6	M8A7N9_TRIUA	Universal stress protein family protein [Sotub01g011980.1.1]	0	0.00115194	0.00102275	0.000631092	0	0	0	0	0	0	0	0	0.000894335	0.000940044	0	0.000530032	0	0	0	0	0	0	0	0	0	0	0	0	0	0	0	0
A0A1D5URC7	A0A3B6DNB2_WHEAT	RNA pyrophosphohydrolase [Sotub11g011150.1.1]	0	0	0	0	0	0	0	0	0	0	0.000472867	0.00027301	0	0	0	0	0	0	0	0	0	0	0	0	0	0	0	0	0	0	0	0
A0A1D5XG59	A0A3B6ISM7_WHEAT	#N/A	0	0	0	0	0	0	0	0	0	0	0	0	0.000146655	0.000308301	0.000155511	9.0878e-05	0	0.000425315	0	0.000245556	0	0	0	0	0	0	0	0	0.000776518	0.00117867	0.000813692	0.000222229
A0A1D6D6X1	A0A453CE15_AEGTS	#N/A	0.000813712	0.00102394	0.00090911	0.000105265	0.000758792	0.000360347	0.000355453	0.000231468	0.000280401	0.000512967	0.000267708	0.000138082	0	0.000278531	0	0.00016081	0	0	0	0	0	0	0.000292864	0.000169085	0.000380196	0.000386933	0	0.000221477	0.000350768	0	0.00036756	0.000207534
A0A0C4BJH4	A0A8R7Q4G8_TRIUA	14-3-3-like protein GF14 epsilon [Sotub02g010700.1.1]	0.000385443	0.000485026	0.000430631	4.98624e-05	0	0	0	0	0	0	0	0	0.000376562	0	0	0.000217408	0	0	0.00112694	0.00065064	0	0	0	0	0	0.000549853	0.000538432	0.000314213	0	0.000504405	0.000522323	0.000296526
A0A1D5X8T9	A0A3B6I4G1_WHEAT	Cytochrome P450 ent-kaurenoic acid oxidase [Sotub01g028290.1.1]	0.000444806	0.000559726	0.000993908	0.000289607	0.000622177	0.000886407	0.000582912	0.00016506	0.000229917	0.000420611	0.000658527	0.000214738	0.000434557	0.000456767	0	0.000257543	0.000652474	0.00126026	0.000650253	0.000351549	0.000483301	0.000740824	0.000720408	0.000143152	0.000935233	0.000634537	0.000621358	0.000177534	0.000287615	0	0.000301384	0.000170169
A0A1D5SNF6	A0A8R7NYH9_TRIUA	1-phosphatidylinositol-4 5-bisphosphate phosphodiesterase (Phosphoinositide-specific phospholipase c) [Sotub10g027540.1.1]	0.000625169	0.000786688	0.000698463	8.08744e-05	0.000874462	0.000830556	0.000819275	2.91561e-05	0.00064629	0.000591163	0.000617034	2.75805e-05	0.000610765	0.000641981	0.000647645	1.98606e-05	0	0.00177128	0	0.00102265	0.000679274	0.000694146	0.000675017	1.00437e-05	0.000876306	0.000891834	0.000873311	9.94322e-06	0.000808479	0.00081812	0.000847182	2.01475e-05
A0A1D5W9W3	A0A3B6FRW8_WHEAT	Pyruvate kinase [Sotub03g012540.1.1]	0.000625169	0.000393344	0.00104769	0.000331774	0.000874462	0.000830556	0.000409638	0.000256632	0.00064629	0.000591163	0.000617034	2.75805e-05	0.000610765	0.000641981	0.000647645	1.98606e-05	0.000917045	0.00177128	0.00182784	0.000510307	0.000679274	0.000694146	0.000675017	1.00437e-05	0.000876306	0.000445917	0.000436656	0.000251201	0.000808479	0.00040906	0.000847182	0.00024255
A0A1D5X7Z8	A0A3B6I572_WHEAT	1 2-beta-fructan 1F-fructosyltransferase (Fragment) [Sotub03g019790.1.1]	0	0.000393344	0.000349231	0.000215495	0.000437231	0.000415278	0.000409638	1.4578e-05	0.000323145	0.000591163	0.000617034	0.000162724	0.000305383	0.000320991	0	0.000180987	0	0	0	0	0	0.000347073	0	0.000200383	0	0	0	0	0	0	0	0
A0A1D6CRD5	A0A3B6RLZ9_WHEAT	#N/A	0	0	0.000302237	0.000174497	0	0	0	0	0	0	0	0	0.000264289	0.000277797	0.000280248	8.59404e-06	0	0	0	0	0	0	0	0	0	0	0	0	0.000699686	0.00070803	0.000366591	0.000194766
A0A1D6AU93	A0A3B6PTR8_WHEAT	Carboxyl-terminal peptidase [Sotub01g005770.1.1]	0	0	0	0	0	0	0	0	0.000278925	0.000510267	0.000266299	0.000137355	0.00131797	0.00166239	0.00139755	0.000180326	0	0	0	0	0	0	0	0	0	0	0.000376903	0.000217605	0.00139569	0.00141233	0.00109688	0.000177519
A0A1D6AD64	A0A3B6NVQ4_WHEAT	Carboxyl-terminal peptidase [Sotub01g005770.1.1]	0	0	0	0	0	0	0	0	0.000278925	0.000510267	0.000266299	0.000137355	0.00210875	0.00249359	0.00223608	0.000196056	0	0	0	0	0	0	0	0	0	0	0.000376903	0.000217605	0.00244246	0.00247158	0.00255938	6.08666e-05
A0A1D5S7D0	A0A3B6NLD0_WHEAT	Histone H3 [Sotub10g009520.1.1]	0.000907325	0.00114174	0.0010137	0.000117375	0.00126913	0.00120541	0	0.000715048	0.000937978	0.000857972	0.000895519	4.00284e-05	0.00088642	0.000931725	0	0.000525342	0	0	0	0	0.000985849	0.00100743	0.00097967	1.45767e-05	0.00127181	0.00129434	0.00126746	1.44309e-05	0.00117337	0.00118736	0.00122954	2.92406e-05
W5GXB0	A0A453P2C6_AEGTS	Acetolactate synthase small subunit [Sotub11g009930.1.1]	0.00130775	0.0013165	0.00116886	8.28319e-05	0.00182923	0.00138991	0.00171379	0.000227753	0.000540773	0.00074197	0.000516294	0.000123834	0.000255524	0	0.000270954	0.000152177	0	0	0	0	0.000568372	0.000580816	0.00056481	8.40389e-06	0.000733235	0.000746229	0.00073073	8.31984e-06	0	0.000342275	0	0.000197612
A0A1D5XB89	A0A3B6HRI7_WHEAT	Imidazole glycerol phosphate synthase subunit hisF [Sotub07g029030.1.1]	0.000177384	0.000669637	0.000594539	0.000265196	0.000248117	0.000706979	0.000697376	0.000262196	0.000183376	0.000503205	0.000350151	0.000159963	0.000173297	0.000364308	0.000367522	0.00011122	0	0	0.000518627	0.00029943	0.000578206	0.000590865	0.000574582	8.54928e-06	0.000745921	0.00101219	0.000743372	0.000154469	0.000458791	0.000464262	0.000480754	1.14332e-05
A0A1D6AX61	A0A3B6NK10_WHEAT	Peroxidase [Sotub07g010510.1.1]	0.000319401	0.000401922	0.000356847	4.1319e-05	0.000893531	0.000848668	0.000418571	0.000262229	0.000330192	0.000302027	0.000315245	1.4091e-05	0.000312042	0	0.000330884	0.000185836	0.000937043	0.00180991	0.0018677	0.000521435	0.000347044	0.000354642	0.000344868	5.13134e-06	0.000895415	0.000911282	0.000892355	1.01601e-05	0.000413054	0.00041798	0.000865656	0.0002599
A0A1D5VF48	A0A3B6ESZ6_WHEAT	Fatty acid oxidation complex subunit alpha [Sotub05g020590.1.1]	0	0	0	0	0	0	0	0	0	0	0	0	0.000345398	0.000363051	0.000366255	1.12315e-05	0	0	0	0	0	0	0	0	0	0	0	0	0.000914417	0.000462661	0.000479096	0.000256209
A0A1D6RZJ3	A0A3B6JQ97_WHEAT	N-acetyltransferase [Sotub10g024300.1.1]	0	0	0	0	0	0	0	0	0	0	0	0	0	0	0	0	0	0	0	0	0	0	0.000485538	0.000280326	0	0	0	0	0	0	0	0
A0A1D6D1Q3	A0A1D6D1Q3_WHEAT	Diphosphate-fructose-6-phosphate 1-phosphotransferase [Sotub02g024270.1.1]	0.00036617	0.000460774	0.0004091	4.73693e-05	0.000512185	0.000486469	0.000479861	1.70771e-05	0.000378541	0.000519379	0.000542109	8.86061e-05	0.000715468	0.000564026	0.000569003	8.60342e-05	0	0	0	0	0.000397861	0.000406572	0.000395367	5.88272e-06	0.000513265	0.00052236	0.000511511	5.82389e-06	0.000236769	0.000239592	0.000248103	5.90034e-06
A0A1D6BST6	A0A3B6RF77_WHEAT	#N/A	0.000219545	0.000276267	0.000245285	2.84013e-05	0.000307091	0.000291673	0.000575423	0.000159558	0.000226963	0.000207603	0.000433377	0.000125137	0.000428974	0.000225449	0.000227439	0.000116935	0	0.000622035	0.000641898	0.000365001	0.000238546	0.000243769	0.000474102	0.000134516	0.000307739	0.000313192	0.000306687	3.49184e-06	0.00028392	0.000287305	0.000297511	7.07535e-06
A0A1D5XDP6	A0A3B6HR88_WHEAT	Universal stress protein [Sotub01g038200.1.1]	0	0	0	0	0	0	0	0	0.000638503	0	0	0.00036864	0.000603407	0	0	0.000348377	0	0	0	0	0.00067109	0.000685783	0.000666884	9.92266e-06	0	0	0	0	0	0	0	0
A0A1D5X6C4	A0A3B6I438_WHEAT	N-acetyltransferase [Sotub10g024300.1.1]	0	0	0	0	0	0	0	0	0	0.000423366	0	0.00024443	0.000437404	0	0	0.000252535	0	0	0	0	0.000486467	0	0.000483418	0.000279986	0.000627573	0	0	0.000362329	0	0	0	0
A0A1D5VEP3	A0A3B6GZ56_WHEAT	GTPase obg [Sotub02g007550.1.1]	0.00105337	0.00132552	0.00117686	0.000136268	0.00147341	0.00139943	0.000920282	0.000300279	0.000725969	0.00132809	0.00103966	0.00030115	0.0010291	0.00108169	0.00109124	3.34638e-05	0.00206021	0.00099483	0.0020532	0.000613083	0.00076302	0.000779726	0.000758238	1.12819e-05	0.000984343	0.00150268	0.00147147	0.000290671	0.00136223	0.000918984	0.00142744	0.000276662
A0A1D6CLX4	A0A3B6TRP9_WHEAT	14-3-3-like protein GF14 epsilon [Sotub04g028310.1.1]	0.000392826	0.000494317	0.000438881	5.08176e-05	0	0	0	0	0	0.000371459	0	0.000214462	0.000383776	0	0	0.000221573	0	0	0	0	0	0	0	0	0	0	0	0	0	0	0	0
A0A1D6CMM5	A0A3B6TP95_WHEAT	Carboxyl-terminal proteinase [Sotub04g019220.1.1]	0.000316444	0	0	0.000182699	0	0	0	0	0	0.000299231	0	0.000172761	0.000618305	0.000649907	0.00032782	0.000177539	0	0	0	0	0	0	0	0	0	0.000451422	0	0.000260629	0	0	0	0
A0A1D5YIV6	A0A3B6KEK6_WHEAT	Enoyl- [Sotub10g020170.1.1]	0.000560261	0.000352505	0.000938917	0.000297328	0.000391835	0.000372162	0.000367107	1.30645e-05	0.000289594	0.000794679	0.000829456	0.000302151	0.000821029	0.000575327	0.000580403	0.000140413	0.000821832	0	0	0.000474485	0.000913123	0.000622077	0.000604933	0.000173197	0.000392662	0.000799239	0.00117396	0.000390757	0.000724538	0.000366589	0.000759223	0.000217368
A0A1D5VJV5	A0A3B6ED22_WHEAT	O-methyltransferase 3 [Sotub10g008620.1.1]	0.000560261	0.00070501	0.000312972	0.000198241	0.000783671	0.000372162	0.000734214	0.000224673	0.000579189	0.000264893	0.000276485	0.000178207	0.000547352	0.000575327	0.000580403	1.77986e-05	0.000821832	0.000793689	0.000819034	1.55039e-05	0.000304374	0.000622077	0.000302467	0.000183979	0.000392662	0.00039962	0.00039132	4.45543e-06	0.000362269	0.000366589	0.000379612	9.02784e-06
A0A1D5XVH4	A0A1D5XVH4_WHEAT	14-3-3-like protein GF14 epsilon [Sotub02g010700.1.1]	0.00093207	0.00058644	0.000520672	0.000220995	0	0.000619142	0.000610733	0.000355059	0.00048178	0.000440685	0	0.000267084	0.000910595	0	0.00048279	0.000455574	0.00136723	0.00132041	0.00136258	2.57928e-05	0.000506368	0.000517455	0.000503194	7.4871e-06	0.000653246	0.000664822	0.000651014	7.41222e-06	0.000602684	0.000609871	0.000631536	1.5019e-05
A0A1D5VCB9	A0A3B6EQ19_WHEAT	Stearoyl-acyl-carrier protein desaturase [Sotub11g010030.1.1]	0	0	0	0	0.000379396	0	0.000355453	0.00021247	0.000560802	0.000512967	0.000803124	0.000155563	0.000264988	0.000278531	0.000280989	8.61678e-06	0	0	0	0	0.000294712	0	0	0.000170152	0.000380196	0.000386933	0.000378897	4.31399e-06	0	0	0	0
A0A1D5VF80	A0A3B6EJ95_WHEAT	Histone-binding protein RBBP7 [Sotub03g035370.1.1]	0.000790702	0.000331663	0.000588935	0.000230078	0	0	0.000345401	0.000199418	0.000544944	0.000498462	0.000260138	0.000152792	0.000257495	0.00054131	0.000546087	0.000165257	0	0	0	0	0.000572756	0.000877944	0.000853749	0.000169648	0	0	0	0	0	0	0	0
W5GG66	M7ZBU8_TRIUA	Chaperone protein dnaJ 6 [Sotub10g020760.1.1]	0	0.000454285	0	0.000262281	0	0	0	0	0	0	0	0	0	0	0	0	0	0	0	0	0	0	0	0	0	0	0	0	0	0	0	0
A0A1D5UPX2	A0A1D5UPX2_WHEAT	Inorganic pyrophosphatase [Sotub12g024490.1.1]	0	0	0	0	0	0	0	0	0.000502329	0	0.000479591	0.000283684	0	0	0	0	0	0	0	0	0.000527967	0.000539526	0	0.000308213	0	0	0	0	0	0	0	0
U5HTD8	U5HTD8_WHEAT	30S ribosomal protein S10 [Sotub08g012520.1.1]	0.000807305	0.00101588	0.000901952	0.000104436	0.00112923	0.00107253	0.00105796	3.76504e-05	0.000834579	0.000763392	0.0007968	3.56158e-05	0	0.000829015	0.000836329	0.000480757	0	0	0	0	0	0	0	0	0.00113161	0	0	0.000653334	0.00104402	0	0	0.000602765
A0A1D6ANG2	A0A3B6PQN7_WHEAT	Ornithine carbamoyltransferase [Sotub12g027390.1.1]	0.00110542	0.00173877	0.00185253	0.000402542	0.00193277	0.00183573	0.00217296	0.000173603	0.00171415	0.00156794	0.00163655	7.31516e-05	0.00134994	0.00141893	0.00143145	4.38968e-05	0.00162151	0.00156599	0.000807996	0.000454504	0.00180163	0.00214793	0.00208873	0.000185224	0.00193685	0.00157694	0.00154418	0.000217867	0.000714774	0.00108495	0.00112349	0.000225669
A0A1D5TN45	A0A453B491_AEGTS	60S ribosomal protein L27A [Sotub11g022340.1.1]	0.00193449	0.00121714	0.00216128	0.000492853	0.00270588	0.00128501	0.00253512	0.000775757	0.00099992	0.00091463	0.000954657	4.26718e-05	0.000944957	0.00198651	0.00100202	0.000585563	0	0	0	0	0	0.00107396	0.00104437	0.000611688	0.00135579	0	0.00135116	0.000781434	0.00125085	0	0.00131073	0.000740073
A0A1D5VDX9	A0A3B6EIU5_WHEAT	Glutathione S-transferase [Sotub06g007440.1.1]	0.000967243	0.00060857	0.00054032	0.000229335	0	0.00128501	0.000633779	0.000642525	0.00049996	0.000457315	0.000954657	0.000275656	0.000472479	0.000496627	0.00100202	0.000299002	0.00141882	0	0	0.000819158	0.00157643	0.00107396	0.000522183	0.000527315	0.00135579	0.000689909	0.00067558	0.000388651	0.000625427	0.00126577	0.000655367	0.00036137
A0A1D5Y386	A0A453IVN4_AEGTS	expressed protein [LOC_Os03g07750]	0.00028401	0.000357387	0.000317307	3.67407e-05	0.000397262	0.000377316	0.000372192	1.32454e-05	0.000293605	0.000537123	0.000560629	0.000147849	0.000277467	0.000291648	0.000294221	9.02256e-06	0	0	0	0	0.00030859	0.000315346	0.000306656	4.56277e-06	0	0	0	0	0	0	0	0
A0A1D5TDX0	A0A3B6B424_WHEAT	60S ribosomal protein L7 [Sotub12g028570.1.1]	0.000459766	0.000578551	0.000513668	5.94772e-05	0	0.000610813	0	0.000352653	0.000475298	0.000434757	0.000453783	2.02834e-05	0.000449173	0.00047213	0.000476295	1.4606e-05	0	0.00130265	0	0.000752084	0.000499556	0.00102099	0	0.000510532	0.000644458	0.000655878	0.000642256	7.31251e-06	0.000594576	0.000601667	0.00062304	1.4817e-05
Q35980	Q35980_WHEAT	NADH-quinone oxidoreductase subunit C [Sotub07g013630.1.1]	0.00107172	0.000899072	0.00119736	0.000149762	0.00149908	0.00142381	0.000936315	0.00030551	0.000738617	0.000675615	0.000705182	3.15206e-05	0.00104703	0.00146739	0.00111025	0.000226659	0	0.00101216	0	0.000584372	0.000776313	0.000396655	0.000771448	0.000217805	0.00100149	0.00050962	0.000499035	0.000287087	0.000923976	0.000934994	0.000968208	2.30257e-05
A0A172Q4F0	A0A172Q4F0_WHEAT	Nicotianamine synthase [Sotub01g038310.1.1]	0.000904656	0.000758922	0.00101072	0.000126417	0.000843598	0	0.00039518	0.000422079	0.00062348	0.000855448	0.000892885	0.00014594	0	0	0	0	0	0	0	0	0	0	0	0	0	0	0	0	0	0	0	0
A0A1D6RZI6	A0A3B6IUM3_WHEAT	bZIP family transcription factor, putative, expressed [LOC_Os03g03550]	0.000260885	0.000328287	0.000582941	0.000169859	0.000729831	0.000346593	0.00102566	0.000340469	0.000269699	0	0.00051498	0.000257587	0	0	0	0	0.000765371	0.00147832	0.000762765	0.000412377	0.000566926	0.000579339	0.000563373	8.3825e-06	0.00073137	0.00074433	0.000364435	0.000215688	0.00033738	0.000341404	0.000353531	8.4076e-06
D0PRB6	#N/A	dehydrin family protein, expressed [LOC_Os01g50700]	0	0	0	0	0	0	0	0	0	0	0	0	0	0	0	0	0	0.0013638	0	0.000787393	0	0	0	0	0	0	0	0	0	0	0	0
A0A1D5X4L4	A0A8R7RFH9_TRIUA	p8MTCP1 [Solyc10g047650.1.1]	0	0	0.00119321	0.000688898	0	0	0.0013996	0.000808057	0.00110408	0.0010099	0.0021082	0.00060874	0.00313017	0.00329015	0.00221279	0.000581363	0	0	0	0	0.00116043	0	0.00115315	0.000667883	0	0	0	0	0.00138115	0.00139762	0.00144727	3.44186e-05
W5G6L7	A0A3B6NW66_WHEAT	Betaine aldehyde dehydrogenase [Sotub06g027340.1.1]	0.000204238	0.000514011	0.000228183	0.000172352	0.000571361	0.000542674	0.000267652	0.00016768	0.000633415	0.000579387	0.000604743	2.70311e-05	0.000399066	0.000629193	0.000423163	0.000126483	0.000599185	0	0.000597145	0.000345352	0.00110957	0.000680319	0.00066157	0.000253415	0.000572566	0.000874069	0.000855914	0.000169076	0.000528249	0.000534548	0	0.000306819
A0A096ULJ8	A0A8R7PM10_TRIUA	Pyruvate kinase [Sotub04g008420.1.1]	0	0.000335109	0	0.000193475	0	0	0	0	0.000275303	0.00025182	0.000262841	1.17486e-05	0.00130085	0.00109387	0.00055176	0.000386837	0	0	0	0	0.000289353	0	0	0.000167058	0	0	0.000372008	0.000214779	0.000344391	0.000348498	0.000360878	8.58231e-06
A0A1D5WCS2	A0A453F3K6_AEGTS	Pectinesterase family protein [Sotub01g047160.1.1]	0	0	0	0	0	0.000385867	0.000380627	0.000221283	0	0.000274648	0	0.000158568	0.000283755	0.000298257	0.000300889	9.22703e-06	0	0	0	0	0.000946751	0.000322493	0	0.000481324	0	0	0	0	0	0.000760179	0	0.00043889
A0A1D6RCW1	A0A3B5XYS8_WHEAT	expressed protein [LOC_Os10g36180]	0	0	0	0	0	0	0	0	0	0	0	0	0.000217751	0.00022888	0.0002309	7.08074e-06	0.000653893	0.000631501	0.000651666	1.23357e-05	0	0	0	0	0	0	0	0	0.00057648	0.000875032	0.000906116	0.000182007
A0A1D6RXK4	A0A3B6IQT6_WHEAT	Prolactin regulatory element-binding protein [Sotub07g018080.1.1]	0.000258908	0.0003258	0.000289262	3.34935e-05	0.000362151	0.000343968	0.000339296	1.20747e-05	0	0.000244825	0.000255539	0.000144542	0.000252943	0.000531742	0.000268217	0.000156742	0.000759572	0.000733561	0.000756986	1.43293e-05	0.000281316	0	0.000279552	0.000161911	0.000362914	0.000369345	0.000361674	4.1179e-06	0.000669649	0.000338817	0.000350853	0.000187628
A0A1D5XNK4	A0A3B6IXV7_WHEAT	N-acetyltransferase [Sotub10g024300.1.1]	0.000455679	0	0	0.000263086	0	0	0	0	0.000471073	0.000430892	0.000449749	2.01031e-05	0	0.000467933	0	0.000270161	0	0	0	0	0.000495115	0.00101191	0.000984025	0.000290657	0.000638729	0	0.000636547	0.000368142	0	0	0	0
A0A1D6C2C1	A0A3B6SP12_WHEAT	TBCC domain containing 1 [Sotub10g022170.1.1]	0.000796848	0.00033424	0.000593512	0.000231866	0.000743066	0.000352879	0.000696172	0.000213032	0.000823768	0.000502336	0.000524319	0.00017957	0.000778488	0.000545518	0.000825496	0.000149929	0.00077925	0.000752566	0	0.000442398	0.000577207	0.000589845	0.000573589	8.53452e-06	0.000744633	0.000757828	0.000742088	8.44916e-06	0.000686997	0.000347595	0.000359943	0.000192489
A0A1D5XL00	A0A3B6IV90_WHEAT	Hydrolase [Sotub08g013260.1.1]	0.000382566	0	0	0.000220875	0.000535118	0.000508251	0.000501348	1.78418e-05	0.000790982	0.000723513	0.000377588	0.000221777	0.000747504	0.000392854	0.000792641	0.000218953	0	0	0	0	0.000831351	0.000849552	0.00041307	0.000246917	0.000536247	0	0	0.000309602	0	0	0.000518425	0.000299313
W5CNH7	A0A3B6ED37_WHEAT	Serine/threonine-protein phosphatase 5 [Sotub07g023130.1.1]	0.000636818	0.000534231	0.000474318	8.21785e-05	0.000593837	0.000564022	0.000556361	1.97996e-05	0.000658332	0.000401453	0.000838042	0.000219429	0.000622146	0.000653943	0.000659713	2.02307e-05	0	0	0.000620635	0.000358324	0.000461288	0.000707081	0.000229198	0.000238974	0.00059509	0.000605635	0.000593056	6.75233e-06	0.000549029	0.000555576	0.000862968	0.000179393
A0A1D5WAK7	F2CTB3_HORVV	Nucleic acid binding protein [Sotub06g023610.1.1]	0.00173776	0.00109336	0.00194149	0.000442732	0.00243071	0.00230866	0.00227731	8.1044e-05	0.000898233	0.00164323	0.00171515	0.000452317	0.00169772	0.000892245	0.000900117	0.000462785	0.00254907	0.00246178	0.00254039	4.80883e-05	0.000944076	0.000964746	0.000938159	1.3959e-05	0.00243583	0.002479	0.00121375	0.000718352	0.0022473	0.0022741	0.00353232	0.000734294
A0A1D5YHN5	A0A3B6KFR1_WHEAT	Asparagine synthetase B [Sotub01g024210.1.1]	0	0	0	0	0	0	0	0	0	0.000410808	0	0.00023718	0	0	0	0	0	0	0	0	0	0	0	0	0	0	0	0	0	0	0	0
A0A1D5V1J8	N1QTG0_AEGTA	Aspartic proteinase nepenthesin I [Sotub05g029660.1.1]	0	0	0	0	0	0	0	0	0	0	0	0	0.000491007	0.000258051	0.000260328	0.000133845	0	0	0	0	0	0	0	0	0	0	0	0	0	0.000328852	0.000340534	0.000193323
A0A1D5SYE1	A0A452YF81_AEGTS	Adaptin ear-binding coat-associated protein 2 [Sotub09g019510.1.1]	0.00036617	0.000460774	0.0004091	4.73693e-05	0.000512185	0.000486469	0.000479861	1.70771e-05	0.000378541	0.000346253	0.000361406	1.61543e-05	0.000715468	0.000376017	0.00075867	0.000209569	0.00107425	0.00103747	0.00107059	2.02658e-05	0.000397861	0.000406572	0	0.00023226	0.000513265	0.00052236	0.000511511	5.82389e-06	0.000473537	0.000479184	0.000496207	1.18007e-05
A0A1D5V0G3	A0A3B6D8I0_WHEAT	Protein transport protein sec31 [Sotub01g025380.1.1]	0.000547106	0.000550766	0.000488998	3.46533e-05	0.000612216	0.000581478	0.00057358	2.04124e-05	0.000678708	0.000827755	0.000539987	0.000143915	0.000855202	0.00101127	0.00113355	0.000139517	0	0	0.000639843	0.000369414	0.000475565	0.000850459	0.00059073	0.000192037	0.000460131	0.000780474	0.000611411	0.000160254	0.000990537	0.000572771	0.000593118	0.000235544
A0A096UMR0	A0A3B6C4X7_WHEAT	Phospho-2-dehydro-3-deoxyheptonate aldolase 1 [Sotub04g028270.1.1]	0.000575998	0	0.000965291	0.000485646	0.000402842	0	0.000377419	0.0002256	0	0.000272334	0.000568503	0.000284335	0.000281364	0.000295744	0	0.000166752	0	0	0	0	0.000938772	0.000959326	0.000932888	1.38806e-05	0	0.000410845	0	0.000237201	0	0	0	0
A0A1D6DB23	A0A453R3I9_AEGTS	Gibberellin receptor GID1L2 [Sotub12g027070.1.1]	0	0	0	0	0	0	0	0	0.000297729	0.000272334	0	0.000165052	0	0	0	0	0	0	0	0	0.000312924	0.000319775	0.000310963	4.62686e-06	0	0.000410845	0.000402312	0.000234777	0	0	0	0
A0A1D6BBX1	A0A3B6QCI3_WHEAT	#N/A	0	0	0	0	0	0	0	0	0	0	0	0	0	0.000513585	0.000518116	0.000297835	0	0	0	0	0	0	0	0	0	0	0	0	0	0	0	0
A0A1D6A933	A0A3B6NX51_WHEAT	mRNA-decapping enzyme 2 [Sotub05g029320.1.1]	0.000364867	0.000459135	0	0.000242494	0.000510362	0.000484737	0	0.000287546	0.000377194	0.000345021	0.00036012	1.60968e-05	0.000712922	0.000749359	0.000377985	0.000204706	0	0	0	0	0	0	0	0	0	0.000520501	0	0.000300511	0.000471852	0.000477479	0.000494441	1.17587e-05
A0A1D5SZ91	A0A452YJT5_AEGTS	Membrane-associated progesterone receptor component 2 [Sotub03g014640.1.1]	0	0	0	0	0	0	0.000460141	0.000265663	0	0.000332023	0.000346553	0.000196023	0.000343032	0	0.000363746	0.000204292	0	0	0	0	0.00038151	0	0	0.000220265	0	0	0.00049049	0.000283184	0.000454077	0	0	0.000262161
A0A1D5WUL4	A0A453EAF3_AEGTS	UDP-glucosyltransferase family 1 protein [Sotub10g029040.1.1]	0	0	0	0	0	0	0	0	0	0	0	0	0	0.000422831	0.000426562	0.000245206	0	0	0	0	0	0	0	0	0	0	0	0	0.000532492	0.000538842	0.000557983	1.32698e-05
A0A1D6AIH2	A0A3B6NNI7_WHEAT	T-complex protein eta subunit [Sotub06g024560.1.1]	0.000220017	0.00083058	0.000737433	0.000328934	0.000615501	0.000292299	0.000576657	0.00017646	0.000682349	0.000416098	0.000217154	0.000233408	0.00085979	0.000903733	0.00113963	0.000150495	0.000645473	0.00187011	0.000643276	0.000707679	0.000717174	0.000488584	0.000475119	0.00013603	0.000616799	0.000627729	0.000614691	6.99866e-06	0.000569058	0.000863766	0.0005963	0.000162856
A0A1D6CJD7	A0A3B6SF84_WHEAT	Gibberellin receptor GID1L2 [Sotub12g027070.1.1]	0.000368805	0.000309393	0.000274695	4.75926e-05	0.000343913	0.000326646	0.000322209	1.14667e-05	0.000381264	0.000464992	0.000364006	5.40159e-05	0.000240205	0.000252482	0.000254709	7.81089e-06	0.00036066	0	0.000359432	0.000207874	0.000400723	0.000409496	0.000398211	5.92504e-06	0.000516957	0.000350745	0.000515191	9.54566e-05	0.000476944	0.000321755	0	0.000243271
A0A1D5WNG5	A0A2P1E8S5_WHEAT	Fructose-bisphosphate aldolase [Sotub10g025590.1.1]	0.000295469	0.000371806	0	0.000196371	0.00041329	0.00039254	0.000387208	1.37798e-05	0.000305451	0.000279397	0.000291624	1.30352e-05	0.000577323	0.000303415	0.000306092	0.000157374	0	0	0	0	0.00032104	0.000328069	0.000319028	4.74686e-06	0	0.000421501	0.000412746	0.000240866	0.000382105	0.000386662	0.000400397	9.52216e-06
A0A1D5ZPQ0	A0A3B6MZ59_WHEAT	Mitochondrial Rho GTPase [Sotub01g036620.1.1]	0.0001602	0.000806355	0.000715924	0.000349887	0.000224081	0.00042566	0.000839757	0.000313892	0.000828059	0.000757428	0.000474345	0.000187189	0.000626034	0.000658031	0.000663836	2.03571e-05	0.000469985	0.000453891	0.000468385	8.86628e-06	0.000348128	0.00035575	0.000345946	5.14738e-06	0.000449107	0.000457065	0.000671358	0.000126082	0.000621518	0.00062893	0.000651271	1.54884e-05
A0A1D6BSA1	A0A3B6RG95_WHEAT	Dynamin-2A [Sotub11g015620.1.1]	0.000454165	0.000571503	0.000761115	0.000154887	0.000635268	0.000452529	0.000446383	0.000107323	0.000586886	0.000322096	0.000560319	0.000145814	0.000665551	0.000816162	0.00070574	7.79868e-05	0.000333101	0.000321695	0.000331967	6.28396e-06	0.000370103	0.000378206	0.000490378	6.72237e-05	0.000477456	0.000323944	0.000317216	9.06346e-05	0.000734167	0.000594337	0.000461588	0.000136305
A0A1D6CFI9	A0A3B6SG49_WHEAT	Dynamin-2A [Sotub11g015620.1.1]	0.000567706	0.000714379	0.000887968	0.000160319	0.000635268	0.000754215	0.000595177	8.27132e-05	0.000704263	0.000536826	0.000672383	8.89072e-05	0.000887402	0.000816162	0.000823363	3.92172e-05	0.000333101	0.000321695	0.000331967	6.28396e-06	0.000493471	0.000378206	0.000367783	6.97518e-05	0.000477456	0.000161972	0.000317216	0.000157748	0.000734167	0.000742922	0.000461588	0.000159961
A0A1D5TCU5	M8B1V1_TRIUA	Cu/Zn-superoxide dismutase copper chaperone [Sotub08g025380.1.1]	0	0	0	0	0	0	0	0	0	0	0	0	0	0	0	0	0	0	0	0	0	0	0	0	0	0	0.000656986	0.000379311	0	0	0	0
A0A1D5WKN0	A0A453EZ64_AEGTS	Serine/threonine-protein phosphatase 6 regulatory subunit 3 [Sotub02g016020.1.1]	0.000126891	0	0	7.32604e-05	0.00017749	0.000168578	0.000166289	5.91782e-06	0.000131178	0	0	7.57354e-05	0.000247934	0.000260606	0.000262906	8.06223e-06	0	0	0	0	0	0	0	0	0	0	0.000177256	0.000102339	0	0.000166054	0.000515858	0.000263327
A0A1D5SNU7	A0A3B5YTL5_WHEAT	Asparaginyl-tRNA synthetase 2 [Sotub10g022480.1.1]	0.00054152	0.000227142	0.000806675	0.000290115	0.000504971	0.000479617	0.000473103	1.68366e-05	0.000559814	0.000170688	0.000356316	0.000194632	0.000176348	0.000370721	0	0.000185434	0	0.000511427	0.000527758	0.000300098	0.000392257	0	0	0.00022647	0.00101207	0.000515003	0.000504306	0.00029012	0	0.000236218	0.000244609	0.000138866
A0A1D6A8I1	A0A8R7QPI3_TRIUA	RNA recognition motif containing protein, putative, expressed [LOC_Os02g35950]	0.000551224	0.000693639	0.000615849	7.13086e-05	0.000771031	0.000732318	0.000722372	2.57075e-05	0	0	0	0	0	0.000566048	0	0.000326808	0	0	0	0	0	0	0	0	0	0	0	0	0	0	0	0
A0A1D5WWN8	A0A453EP76_AEGTS	Phenazine biosynthesis protein PhzF family [Sotub09g015050.1.1]	0.000492922	0	0.000550711	0.000302653	0	0	0	0	0	0.00046611	0	0.000269108	0.000481565	0	0	0.000278032	0	0	0	0	0	0	0	0	0	0	0	0	0	0	0	0
F8WTQ5	F8WTQ5_WHEAT	Delta-aminolevulinic acid dehydratase [Sotub08g017090.1.1]	0.000479101	0.000602882	0.000802906	0.000163391	0.000670148	0.000954751	0.00156964	0.000459741	0.00123822	0.00158564	0.0014186	0.000173755	0.000936126	0.00122996	0.00124082	0.000172865	0.00140556	0.000678716	0.00140078	0.000418271	0.00130141	0.00132991	0.00103461	0.000162891	0.00100734	0.00102519	0.0010039	1.14301e-05	0.000929373	0.000940455	0.000973863	2.31602e-05
W5E0U1	A0A3B6HMP8_WHEAT	Genomic DNA chromosome 3 P1 clone MZE19 [Sotub11g005060.1.1]	0.000454668	0.000286068	0.000761959	0.00024129	0	0	0	0	0	0	0	0	0	0	0.000235507	0.00013597	0.00133388	0.00128821	0.00132934	2.51637e-05	0	0	0	0	0	0	0	0	0.000293992	0.000297498	0	0.000170758
A0A1D5Y3I8	A0A453IYV4_AEGTS	Cysteinyl tRNA synthetase [Sotub05g008230.1.1]	0.000728438	0.000687479	0.000813839	6.44696e-05	0.000509455	0.000725815	0.000715957	0.000122169	0.000564786	0.000516612	0.00035948	0.000107364	0.000533741	0.000748028	0.000565971	0.000115544	0.000534264	0.000515969	0.000532445	1.00789e-05	0.000791481	0.000606608	0.00058989	0.000111875	0.000765795	0.000779365	0.000763178	8.68928e-06	0.000706521	0.000238316	0.000740344	0.000280593
W5HW06	A0A3B6SDM1_WHEAT	Pantothenate kinase 4 [Sotub10g017460.1.1]	0	0	0	0	0	0.000373181	0	0.000215456	0.000580775	0	0.000277243	0.000290487	0.000274426	0.000288452	0	0.00016264	0	0	0	0	0	0	0	0	0	0	0	0	0	0	0	0
A0A1D6S3H5	A0A3B6LM58_WHEAT	Aspartyl aminopeptidase-like protein [Sotub03g023900.1.1]	0	0	0	0	0	0	0	0	0	0	0.000315245	0.000182007	0.000312042	0.00032799	0.000330884	1.01469e-05	0	0	0	0	0	0	0	0	0	0	0	0	0	0.00041798	0	0.000241321
A0A1D5XC28	A0A3B6HPU4_WHEAT	4-coumarate-coa ligase [Sotub11g025890.1.1]	0	0	0	0	0	0	0	0	0	0	0	0	0.000430819	0.000226419	0.000685251	0.00022987	0	0	0	0	0	0	0	0	0	0	0	0	0	0.000288541	0	0.000166589
A0A1D5T695	A0A1D5UQZ5_WHEAT	60S ribosomal protein L23a [Sotub10g024330.1.1]	0	0	0	0	0	0	0	0	0	0	0	0	0	0	0	0	0.00208882	0.00201729	0.00208171	3.94057e-05	0	0	0	0	0	0	0	0	0	0	0	0
A0A1D6A5S1	A0A3B6NVP2_WHEAT	Electron transfer flavoprotein beta-subunit [Sotub09g026060.1.1]	0	0	0.000449207	0.00025935	0	0	0	0	0	0	0	0	0	0.000412882	0	0.000238377	0	0	0	0	0	0	0	0	0.000563585	0.000573572	0	0.000328307	0	0	0	0
P11383	A0A6G5NTM2_9POAL	Ribulose bisphosphate carboxylase large chain (Fragment) [Sotub06g027050.1.1]	0.000429886	0.000540951	0.000480285	5.56118e-05	0	0.000285558	0.00028168	0.000163759	0.000666613	0.000609753	0.000636438	2.84478e-05	0.000839962	0.000441446	0	0.000420164	0.00126118	0.000608994	0.000628441	0.000371051	0.000233545	0.000715975	0.000696244	0.000273013	0.000602575	0.000613253	0.000600516	6.83727e-06	0.000277967	0.000281282	0.000873823	0.000343064
W5DZA0	A0A3B6HNX1_WHEAT	2-oxoglutarate-dependent dioxygenase [Sotub06g023410.1.1]	0.000329671	0.000414845	0.000736642	0.000214644	0	0.000437978	0.000432029	0.000251167	0.000340809	0.000311739	0.000325381	1.45441e-05	0.000322076	0.000338537	0.000341524	1.04731e-05	0	0	0	0	0.000358203	0.000366045	0.000355957	5.29634e-06	0.000462103	0.000470292	0.000460524	5.24337e-06	0	0	0	0
W5AQX2	A0A3B6B6P3_WHEAT	Aldose 1-epimerase family protein [Sotub07g010500.1.1]	0.000306969	0	0.000342958	0.000188479	0	0	0	0	0.00031734	0	0	0.000183216	0	0	0	0	0	0	0	0	0	0.000340838	0	0.000196783	0	0	0	0	0	0	0	0
A0A1D6D852	A0A3B6SU01_WHEAT	Endochitinase (Chitinase) [Sotub02g009500.1.1]	0	0	0	0	0	0	0	0	0	0	0	0	0	0	0.000433526	0.000250296	0.00122772	0.00118567	0.00122354	2.31609e-05	0.000454698	0	0.000451848	0.000261701	0	0.000596983	0.000584584	0.000341145	0.000541186	0.000547639	0	0.000314333
A0A1D6BMS5	A0A3B6RQB4_WHEAT	Alpha-glucosidase 1 [Sotub02g015880.1.1]	0.000232753	0.000439331	0.000260041	0.000112223	0	0	0	0	0	0.000110046	0	6.35353e-05	0.000568476	0.000597531	0.000602803	1.84855e-05	0	0.000329728	0	0.000190369	0	0	0	0	0.000163126	0	0.000162569	9.40204e-05	0.0007525	0.000609179	0.000788524	9.48711e-05
A0A1D6C0S0	A0A8R7R2W4_TRIUA	L-threonine 3-dehydrogenase [Sotub01g006980.1.1]	0	0	0	0	0	0	0	0	0	0	0	0	0	0	0.00070574	0.000407459	0	0	0	0	0	0	0	0	0	0	0	0	0	0	0	0
A0A1D5XSR5	A0A3B6IK29_WHEAT	Phosphoglucomutase [Sotub07g017160.1.1]	0.000632887	0.0007964	0.000176771	0.000321122	0.000663943	0.000630607	0.000414695	0.000135311	0.00114497	0.000598462	0.000312326	0.000423053	0.000618305	0.000812383	0.000655641	0.000102979	0	0	0	0	0.000515745	0.000351358	0.00068335	0.000165999	0.000443562	0.000677133	0.000663069	0.000130981	0.00040923	0.00082822	0.000428821	0.000236452
A0A1D6BLJ0	A0A3B6RHI3_WHEAT	Polyadenylate-binding protein 1 [Sotub03g016830.1.1]	0.000632887	0.0007964	0.000707086	8.18729e-05	0.000885257	0.000420405	0.00082939	0.000253797	0.000327134	0.000598462	0.000624652	0.000164733	0.000309153	0	0.00032782	0.000184115	0	0	0	0	0.00034383	0.000351358	0	0.000200719	0.000443562	0.000451422	0.000442046	5.03299e-06	0.00040923	0.00041411	0.000428821	1.01981e-05
A0A1D6ANH1	A0A3B6PQ22_WHEAT	Prohibitin [Sotub11g014300.1.1]	0	0	0.000602884	0.000348075	0.000754798	0	0	0.000435783	0.00055785	0.000510267	0.000532598	2.38064e-05	0	0.000554131	0.00055902	0.000321348	0	0	0	0	0	0	0	0	0	0	0	0	0.000697845	0.000706167	0	0.000405324
A0A1D5S256	A0A452Y5B9_AEGTS	#N/A	0	0	0	0	0	0	0	0	0	0	0	0	0.000407177	0	0	0.000235084	0	0	0	0	0	0	0	0	0	0	0	0	0	0	0	0
W5EPT4	A0A3B6JBK6_WHEAT	#N/A	0.000295469	0.000371806	0.000330109	3.82231e-05	0.00041329	0.00039254	0.000387208	1.37798e-05	0.000305451	0.000279397	0.000291624	1.30352e-05	0.00115465	0.00151707	0.00153046	0.000213217	0	0.000837148	0.000863881	0.000491227	0.00032104	0.000328069	0.000319028	4.74686e-06	0.000828324	0.000843002	0.000412746	0.000244281	0.00229263	0.00154665	0.00240238	0.000465622
A0A096UKU5	A0A3B5ZWM4_WHEAT	#N/A	0.000915426	0	0	0.000528521	0	0	0	0	0	0	0	0	0	0	0	0	0	0	0	0	0	0	0	0	0	0	0	0	0	0	0	0
A0A1D6AB90	A0A3B6NR41_WHEAT	#N/A	0.000610284	0	0	0.000352348	0	0	0	0	0	0	0	0	0	0	0	0	0	0	0	0	0	0	0	0	0	0	0	0	0	0	0	0
A0A1D6CJE6	A0A3B6SFG1_WHEAT	Phosphoserine phosphatase [Sotub06g032300.1.1]	0	0	0	0	0	0	0	0	0.000473176	0	0	0.000273189	0	0	0	0	0	0	0	0	0	0	0	0	0.000641581	0	0.000639388	0.000369786	0	0	0	0
A0A1D6RRI2	A0A3B6EDY7_WHEAT	Glutaminyl-tRNA synthetase [Sotub05g008200.1.1]	0.000361013	0.000908569	0.000134446	0.000397999	0.000504971	0.000479617	0.000315402	0.000102912	0.00037321	0.000341376	0.000237544	7.09457e-05	0.00023513	0.000370721	0.000373992	7.92447e-05	0.000353041	0.000340951	0.000351839	6.66012e-06	0.000523009	0.00026723	0.000649664	0.000194816	0.000506036	0.000343335	0.000336204	9.60599e-05	0.000155623	0.000157478	0.000163073	3.87815e-06
A0A1D6SCX2	A0A3B6REV7_WHEAT	Sucrose synthase 4 [Sotub12g008670.1.1]	0.000128642	0.000323756	0.000143724	0.000108558	0	0.000170905	0.000674335	0.000350566	0.000531952	0.000851513	0.000761809	0.000164823	0.000502713	0.000792609	0.000533068	0.000159333	0	0	0	0	0.000139775	0.000428507	0.000694497	0.000277438	0.000721275	0.000367028	0.000718811	0.000203817	0.000998172	0.000505038	0.000697304	0.000248552
A0A1D5V8Z6	A0A3B6FNB6_WHEAT	Threonine synthase [Sotub03g035020.1.1]	0.000776725	0.0004887	0.000867787	0.000197888	0.000814839	0.000515952	0.000254472	0.000280392	0.000802966	0.000918095	0.000766618	7.90789e-05	0.000379415	0.00059821	0.000603488	0.000127872	0.00113936	0	0.00056774	0.00056968	0.000843947	0.000646818	0.000838657	0.000112316	0.000816558	0.00110804	0.000813767	0.000169097	0.000502237	0.000508226	0.00052628	1.25159e-05
A0A1D6S9K0	A0A3B6PSA3_WHEAT	mRNA-decapping enzyme 2 [Sotub05g029320.1.1]	0.000351122	0.000441838	0	0.000233359	0.000491136	0.000466477	0	0.000276714	0.000362985	0.000332023	0.000346553	1.54904e-05	0.000343032	0.000360565	0.000363746	1.11546e-05	0	0	0	0	0	0	0	0	0	0.000500893	0	0.000289191	0.000908154	0.000459492	0.000475815	0.000254454
A0A1D5W2F2	A0A3B6G229_WHEAT	Pathogenesis-related protein 4B (Fragment) [Sotub01g034730.1.1]	0	0	0	0	0	0	0	0	0	0	0	0	0	0	0	0	0	0	0	0	0.00076302	0.000779726	0.000758238	1.12819e-05	0.000984343	0	0	0.000568311	0.000908154	0.000918984	0	0.000527477
W5ENI9	M8BBD2_AEGTA	2-oxoglutarate-dependent dioxygenase [Sotub06g023410.1.1]	0.000325485	0.000409577	0.000363644	4.21061e-05	0	0.000432417	0.000426543	0.000247978	0.000336481	0.00030778	0.00032125	1.43594e-05	0	0.000334238	0.000337187	0.000193829	0	0	0	0	0.000353654	0.000361397	0.000351437	5.22908e-06	0.000456235	0.00046432	0.000454676	5.17679e-06	0.000420922	0	0	0.00024302
A0A1D5TMK8	A0A8R7PAM4_TRIUA	#N/A	0.000276355	0	0.000308754	0.000169682	0	0.000367146	0	0.000211972	0.000285691	0.000261323	0.000272759	1.21919e-05	0.00107995	0.000283787	0.00114516	0.0004796	0	0	0	0	0.000300272	0.000306846	0.00029839	4.43979e-06	0	0	0	0	0.00107216	0.000723297	0.00149798	0.000387979
A0A1D5ZV66	A0A453M5L3_AEGTS	Signal peptidase complex catalytic subunit SEC11A [Sotub12g010830.1.1]	0	0	0	0	0	0	0	0	0.000785122	0	0.000749582	0.000443387	0.000741967	0.000779888	0.000786769	2.4127e-05	0.00222808	0.00430356	0.00444099	0.00123986	0.000825192	0.000843259	0.00082002	1.22012e-05	0	0.00108341	0.00106091	0.000619115	0.0019643	0.000993864	0.00205834	0.000589308
A0A077RXY9	A0A077RXY9_WHEAT	Serine carboxypeptidase K10B2.2 [Sotub04g013070.1.1]	0.000442884	0.000278654	0.000247404	0.000105009	0.000309745	0.000294193	0	0.000174515	0.000228923	0.000418794	0.000218561	0.000112732	0.00021634	0.000227397	0.000229404	7.03487e-06	0	0.000627409	0.000647444	0.000368155	0.000481214	0.00049175	0.000478198	7.11517e-06	0.000310398	0.000315898	0.000309337	3.52201e-06	0.000286373	0.000289788	0	0.000166332
A0A1D5YYQ5	A0A3B6LKX6_WHEAT	Bifunctional aspartokinase/homoserine dehydrogenase I [Sotub06g020670.1.1]	0.000224104	0.000282004	0.000500756	0.000145911	0.000156734	0.000446594	0.000440528	0.000165628	0.000463351	0.000423829	0.000221188	0.000129915	0.00010947	0.000230131	0.000116081	6.78357e-05	0.000328733	0.000634952	0.000327614	0.000177119	0.00012175	0.000373246	0.000241973	0.000125789	0.000314129	0.000479544	0.000469584	9.27606e-05	0.000144908	0	0.000151845	8.57352e-05
A0A1D6BPU7	A0A3B6RIF8_WHEAT	Sumo activating enzyme 1b [Sotub03g024380.1.1]	0.000336156	0.000846012	0.000751134	0.000271158	0	0.000893188	0	0.000515682	0.000695026	0.000635743	0.000331782	0.000194873	0.000656823	0.000690393	0.000696484	2.13583e-05	0	0	0	0	0.000365249	0	0.00036296	0.000210219	0.000471194	0.000479544	0.000939167	0.000267807	0.000434723	0.000439907	0.000455534	1.08334e-05
W5AP46	W5AP46_WHEAT	60s acidic ribosomal protein-like protein [Solyc11g067100.1.1]	0	0	0	0	0	0	0	0	0	0	0	0	0.00088642	0	0	0.000511775	0	0	0	0	0	0	0	0	0	0	0	0	0	0	0	0
A0A1D5W7J4	A0A3B6FF92_WHEAT	Transmembrane protein 214-A [Sotub05g017830.1.1]	0.00100517	0.000421624	0.000748679	0.000292485	0.000468666	0.000667702	0.00131727	0.000443785	0.000519566	0.000475249	0.000496047	2.21726e-05	0.000163669	0.000516102	0.000347104	0.000176266	0.000491488	0.000474657	0.000489815	9.27193e-06	0.000546083	0.000372026	0.000904434	0.000271468	0.000469654	0.000238988	0.000468049	0.000132714	0.000649953	0.000657704	0.000681068	1.6197e-05
W5FYH5	A0A3B6MR53_WHEAT	Asparaginyl-tRNA synthetase [Sotub05g029450.1.1]	0.00075388	0.00071149	0.000421132	0.00018112	0.000527249	0.000751165	0.000493975	0.000139876	0.000584512	0.000534655	0.000558053	2.49442e-05	0.000736511	0.000580615	0.000780984	0.000105221	0.00110585	0.00106798	0	0.000627815	0.000819125	0.000627794	0.000813991	0.000109013	0.00026418	0.000537724	0.000789833	0.000262899	0.000731198	0.000246639	0.000510801	0.000242608
A0A1D5W9K7	A0A077RXM8_WHEAT	Leucine-rich repeat family protein [Sotub12g010540.1.1]	0.000177384	0.000223212	0	0.000117891	0.000496234	0.000471319	0.000232459	0.000145632	0.000183376	0.00033547	0.000175075	9.03029e-05	0.00051989	0.000364308	0.000367522	8.89122e-05	0	0	0	0	0.000192735	0	0.000191527	0.000110929	0.000497281	0.000506093	0.000495581	5.64252e-06	0.000229395	0.000464262	0.000480754	0.000140603
A0A1D6AA13	A0A3B6NWG8_WHEAT	Serine/threonine phosphatase family protein [Sotub07g007670.1.1]	0.000291272	0.000366525	0.00065084	0.000189643	0.00040742	0.000386964	0.000763416	0.000211687	0.000301112	0.000275428	0.000574964	0.00016602	0.000569122	0.000299105	0.000301744	0.000155138	0	0.000825257	0.00170322	0.000851745	0.00063296	0.000323409	0.000314496	0.000181347	0.000408279	0.000831027	0.000813767	0.000239247	0.000753355	0.000381169	0.00039471	0.000211081
A0A1D6CDM3	A0A3B6SD29_WHEAT	Sucrose synthase 4 [Sotub12g008670.1.1]	0.000380672	0.000638697	0.000141767	0.000248526	0.00017749	0.000505735	0.000997731	0.000412836	0.000787066	0.000959909	0.00100192	0.000113872	0.000619836	0.000912122	0.000788717	0.000146731	0	0	0.000370998	0.000214196	0.00055149	0.000704456	0.000959059	0.000205886	0.00124505	0.000724063	0.000709025	0.000305225	0.00131278	0.000996324	0.00103172	0.000173393
A0A1D5WV40	A0A3B6GS31_WHEAT	Leucine-rich repeat family protein [Sotub12g010540.1.1]	0	0.000222443	0	0.000128427	0.000494523	0.000469694	0.000231657	0.00014513	0.000365488	0.000334313	0.000523415	0.000101384	0.000345398	0.000544577	0.000549382	0.000116408	0	0.000500845	0	0.000289163	0.000576212	0.000392552	0.000572601	0.000105009	0.000495566	0.000504348	0.000493872	5.62306e-06	0.000228604	0.000462661	0.000479096	0.000140118
A0A1D5Y4T4	A0A3B6U272_WHEAT	#N/A	0.000692755	0	0	0.000399962	0	0.000920346	0.000907846	0.000527791	0.000716159	0.000655073	0.000683741	3.05622e-05	0.000676794	0.000711384	0	0.000401106	0	0	0	0	0	0	0	0	0	0	0	0	0	0	0	0
A0A1D5SEK2	A0A3B5YYZ5_WHEAT	Tocopherol cyclase [Sotub08g019710.1.1]	0.000219545	0	0	0.000126755	0	0	0	0	0.000226963	0.000207603	0.000216689	9.68567e-06	0	0.000225449	0.000454877	0.000227442	0	0.000622035	0.000641898	0.000365001	0	0	0	0	0	0	0	0	0.00028392	0.000574611	0.000297511	0.000164048
A0A1D6SBS9	C0J028_TRITD	Peptidyl-prolyl cis-trans isomerase [Sotub06g032750.1.1]	0.00150041	0.0025174	0.00167631	0.000543547	0.00209871	0.00132889	0.00196626	0.000411583	0.00310219	0.00236465	0.00296176	0.000391625	0.00439751	0.00513585	0.00569928	0.000652841	0	0	0	0	0.00108684	0.00111063	0.00108003	1.60699e-05	0.000701045	0.0021404	0.0013973	0.000719806	0.00258713	0.00327248	0.00338873	0.000433161
A0A1D5RZJ5	A0A3B5Y0P3_WHEAT	harpin-induced protein 1 domain containing protein, expressed [LOC_Os05g30490]	0	0	0	0	0	0	0	0	0	0	0	0	0	0.000513585	0.00103623	0.000518123	0	0	0	0	0	0	0	0	0	0	0	0	0.000646783	0	0	0.00037342
O64393	A0A453GU69_AEGTS	Pathogenesis-related protein 4B (Fragment) [Sotub01g034730.1.1]	0	0	0	0	0	0	0	0	0	0	0	0	0	0	0	0	0	0	0	0	0.000752709	0.000769189	0.000747992	1.11295e-05	0.000971041	0.000988249	0.000967723	1.10182e-05	0.000895882	0	0	0.000517238
W5DX68	A0A3B6HUM7_WHEAT	Prephenate dehydratase [Sotub11g029450.1.1]	0.000256962	0.00032335	0.000287087	3.32416e-05	0.000718856	0.000682763	0.000336745	0.000210966	0.000531286	0.000485969	0.000507236	2.26727e-05	0.000251041	0.000263872	0	0.000148781	0	0	0	0	0.000558401	0.000570627	0.000832352	0.000154757	0.000360186	0.000733137	0.000358955	0.00021568	0	0	0.000348215	0.000201042
A0A1D6BRW0	A0A3B6RKF9_WHEAT	Programmed cell death 4a [Sotub03g023440.1.1]	0.000499323	0.000418886	0.000557863	6.97755e-05	0.000698434	0.000442244	0.000654356	0.000136972	0.000860321	0.000944326	0.00114993	0.000148997	0.000975638	0.00119642	0.00120698	0.000130622	0.000976593	0.000471575	0.000973268	0.000290617	0.000723383	0.000739221	0.000898561	9.68914e-05	0.00163312	0.000949745	0.00116252	0.000349696	0.00107622	0.00130687	0.00135329	0.000148391
W5F6Q2	A0A3B6LK94_WHEAT	Asparaginyl-tRNA synthetase [Sotub05g029450.1.1]	0.000561283	0.000706296	0.000418058	0.00014412	0.0005234	0.000745682	0.000490369	0.000138855	0.000580246	0.000530752	0.00055398	2.47621e-05	0.000731135	0.000576377	0.000775283	0.000104453	0.00109778	0.000530092	0	0.000548995	0.000813146	0.000623212	0.000606037	0.000114938	0.000262252	0.000266899	0.000784068	0.000299938	0.00072586	0.000244839	0.000507072	0.000240838
A0A1D5RS02	A0A3B5Y0F4_WHEAT	Tocopherol cyclase [Sotub08g019710.1.1]	0.000219076	0	0.00024476	0.000134513	0	0	0	0	0.000226478	0.00020716	0.000216226	9.66497e-06	0	0.000224968	0.000453905	0.000226956	0	0.000620706	0.000640527	0.000364221	0.000238036	0	0	0.00013743	0.000307081	0	0	0.000177294	0.000566626	0.000573383	0.000593752	1.41205e-05
A0A1D5VBL5	A0A3B6EPI0_WHEAT	Tropinone reductase-like protein 16 [Sotub06g033960.1.1]	0.000748377	0.000941729	0.000418058	0.000264804	0	0	0	0	0	0	0	0	0	0	0	0	0.00109778	0	0.00218808	0.00109404	0	0	0	0	0	0	0	0	0	0	0	0
A0A077RYW2	A0A077RYW2_WHEAT	Mitochondrial processing peptidase beta subunit [Sotub02g034180.1.1]	0.000203832	0.000256495	0.000455459	0.000132713	0.000285113	0.000270798	0.00026712	9.50616e-06	0	0	0.00020118	0.000116151	0.000597408	0.000418628	0.000422321	0.000102169	0	0	0	0	0	0	0	0	0	0	0	0	0.000263599	0.000266743	0	0.000153105
A0A1D5SFT9	A0A3B5XY56_WHEAT	Cyanate hydratase [Sotub09g025540.1.1]	0.000640798	0.000806355	0.000715924	8.28963e-05	0	0	0.000839757	0.000484834	0	0.000605942	0	0.000349841	0	0	0	0	0	0	0	0	0	0	0	0	0	0	0	0	0	0	0	0
W5EXP6	A0A3B6KNS6_WHEAT	Rhomboid protease GlpG [Sotub10g026520.1.1]	0.00025568	0.000321738	0.000285656	3.30758e-05	0	0	0.000335065	0.00019345	0.000264318	0	0.000252353	0.00014927	0	0.000262556	0.000264872	0.00015226	0	0	0	0	0.000277808	0.000567781	0.000552133	0.000163087	0.000358389	0	0.000357165	0.000206564	0	0.000334593	0	0.000193177
A0A1D6BP33	N1QZ11_AEGTA	Magnesium chelatase ATPase subunit I [Sotub10g009720.1.1]	0	0	0	0	0	0	0	0	0	0.000402285	0	0.00023226	0	0	0	0	0	0	0	0	0.000462245	0	0	0.000266877	0	0	0	0	0	0	0	0
A0A1D5VWI3	A0A453EVA1_AEGTS	ATP dependent RNA helicase [Sotub02g036250.1.1]	0.000786658	0.00164983	0.00146481	0.000454457	0.00110035	0.0010451	0.0010309	3.66874e-05	0.00162647	0.00148774	0.00129404	0.000166972	0.0023056	0.00215417	0.00162988	0.00035459	0	0	0.000766666	0.000442635	0.00142457	0.00145575	0.00141564	2.10634e-05	0.000735111	0.000748137	0.000732599	8.34112e-06	0.00101732	0.0013726	0.00035534	0.000516278
A0A1D5Z461	A0A3B6LKE7_WHEAT	Dehydrogenase/reductase [Sotub11g007220.1.1]	0.000405248	0.000509948	0.000452758	5.24245e-05	0	0	0	0	0.000418939	0	0	0.000241874	0.000791822	0.000832292	0.000839635	2.57482e-05	0	0	0	0	0	0	0	0	0	0	0	0	0	0	0	0
A0A1D6AF78	Q93W25_WHEAT	Peptidyl-prolyl cis-trans isomerase [Sotub01g048580.1.1]	0.007005	0.00881481	0.00853773	0.000974805	0.00890756	0.00930636	0.00917996	0.000203804	0.00789999	0.00662397	0.00754238	0.00065823	0.00435502	0.00523155	0.00395828	0.000651525	0.00560479	0.00541286	0.00744762	0.00112347	0.00691932	0.00919205	0.00825114	0.00114196	0.00624844	0.00817607	0.00711667	0.000965393	0.00247063	0.00166673	0.000862968	0.000803831
A0A1D6AQG9	A0A3B6PSK0_WHEAT	Malonyl-coenzyme:anthocyanin 5-O-glucoside-6';';';-O-malonyltransferase [Sotub12g022520.1.1]	0.000222886	0.000280471	0.000249017	2.88335e-05	0.000311765	0	0.00029209	0.000174595	0.000230416	0.000210763	0.000219986	9.83306e-06	0.000435502	0.00022888	0.0002309	0.000118715	0.000653893	0	0.000651666	0.000376884	0.000242176	0.000247478	0.000240658	3.58079e-06	0.000312422	0.000317958	0.000311354	3.54498e-06	0.00028824	0.000291677	0.000302039	7.18302e-06
A0A1D5SZ42	A0A452ZQE7_AEGTS	Lys-63-specific deubiquitinase BRCC36 [Sotub06g023560.1.1]	0	0	0	0	0	0	0	0	0.000248806	0	0	0.000143648	0	0	0	0	0	0	0	0	0	0	0	0	0	0	0	0	0	0	0	0
A0A1D5W6J8	A0A3B6FRB1_WHEAT	Zinc finger CCCH domain-containing protein 37 [Solyc12g017410.1.1]	0.000247055	0.000621768	0.000276019	0.000208483	0	0	0	0	0	0	0	0	0	0	0	0	0	0	0	0	0	0	0	0	0	0	0	0	0	0	0	0
A0A1D6AYR7	A0A3B6PFB7_WHEAT	1-aminocyclopropane-1-carboxylate oxidase 1 [Sotub02g016340.1.1]	0.000296323	0	0	0.000171082	0	0	0.000388327	0.000224201	0	0	0	0	0	0	0	0	0	0.000839567	0	0.000484724	0.000321968	0.000329017	0	0.000187956	0.000415359	0.000422719	0.000413939	4.71297e-06	0	0.000387779	0	0.000223884
A0A1D6D3P6	A0A3B6TEW5_WHEAT	Glycogen debranching enzyme [Sotub11g012520.1.1]	0.000116907	0	0.000130613	7.17809e-05	0	0	0	0	0.000362571	0.000221096	0.000230772	7.90353e-05	0.000114214	0.000120051	0.00012111	3.71396e-06	0	0	0	0	0.000127025	0.000129806	0	7.41538e-05	0	0	0	0	0	0	0.000158424	9.14661e-05
A0A1D5WF55	A0A3B6H6Y0_WHEAT	UDP-glucosyltransferase [Sotub03g019690.1.1]	0.000210962	0	0.000235695	0.000129531	0	0.00028027	0	0.000161814	0	0.000598462	0.000416435	0.000306787	0.000412204	0.000433271	0.000218547	0.000118359	0	0	0	0	0.00022922	0	0	0.00013234	0	0	0	0	0.00027282	0.000276073	0.00028588	6.79874e-06
W5DWT9	A0A3B6HUP0_WHEAT	Mitochondrial import receptor subunit TOM40 [Sotub06g006950.1.1]	0.000305142	0	0	0.000176174	0.000426821	0.000405391	0.000399884	1.42309e-05	0.000315451	0.000288544	0.000301171	1.34619e-05	0.000298112	0.000313348	0.000316113	9.69388e-06	0.00089521	0.000864555	0	0.000508232	0.000331551	0	0.000329473	0.000190824	0	0.0004353	0.000426259	0.000248752	0.000394615	0.00039932	0.000827011	0.000248297
A0A1D5U9K9	A0A3B6C486_WHEAT	POT family domain containing protein expressed [Sotub10g006770.1.1]	0.00104089	0.000654908	0.000581461	0.000246797	0.000727978	0.00138285	0.000682036	0.000392029	0.00107606	0.000984272	0.00102735	4.59209e-05	0.000508454	0.000534441	0.000539157	1.65337e-05	0.00152686	0.00147457	0.00152166	2.88042e-05	0.00113097	0.000577868	0.000561943	0.000324031	0.00145903	0.000742441	0.00072702	0.000418244	0.000673048	0.000681074	0.000705268	1.67725e-05
A0A1D5TLG6	A0A3B6AXA1_WHEAT	POT family domain containing protein expressed [Sotub10g006770.1.1]	0.000520445	0.000654908	0.000581461	6.73269e-05	0.000727978	0.000691427	0.000682036	2.42721e-05	0.000538028	0.000492136	0.000513673	2.29604e-05	0.000508454	0	0.000539157	0.000302809	0	0	0.00152166	0.000878529	0.000565487	0.000577868	0.000561943	8.36123e-06	0.000729513	0.000742441	0.00072702	8.27761e-06	0.000673048	0.000681074	0.000705268	1.67725e-05
A0A1D5XYK5	A0A3B6JPF1_WHEAT	Acireductone dioxygenase [Sotub09g024520.1.1]	0.000520445	0.000654908	0.000581461	6.73269e-05	0.000727978	0.000691427	0.000682036	2.42721e-05	0.000538028	0.000492136	0.000513673	2.29604e-05	0.000508454	0.000534441	0.000539157	1.65337e-05	0.00152686	0.00147457	0.00152166	2.88042e-05	0.000565487	0.000577868	0.00112389	0.000318878	0.000729513	0.000742441	0.00072702	8.27761e-06	0.000673048	0.000681074	0.000705268	1.67725e-05
A0A1D6C6B2	A0A3B6TEN8_WHEAT	BTB/POZ domain containing protein expressed [Sotub01g022760.1.1]	0	0	0	0	0	0	0	0	0	0	0	0	0	0	0	0	0	0	0	0	0	0	0.000280971	0.000162219	0	0	0	0	0	0.000340537	0	0.000196609
A0A1D6AAM6	A0A3B6NXJ3_WHEAT	Malonyl-coenzyme:anthocyanin 5-O-glucoside-6';';';-O-malonyltransferase [Sotub12g022520.1.1]	0.000220965	0.000278053	0	0.000146855	0	0	0	0	0	0	0	0	0	0	0	0	0	0	0	0	0.000240088	0	0.000238584	0.000138183	0	0.000315217	0	0.000181991	0	0	0	0
A0A1D5V660	A0A3B6ET93_WHEAT	jasmonate-induced protein, putative, expressed [LOC_Os04g24478]	0	0	0	0	0	0	0	0	0	0	0	0	0	0	0	0	0.00172868	0	0	0.000998055	0	0	0	0	0	0	0	0	0	0	0	0
B2Y2Q1	D5FPE0_TRIDC	#N/A	0.000284799	0.00035838	0.000318189	3.68428e-05	0.000398366	0.000378364	0.000746451	0.000206983	0.000294421	0.000538615	0.000562187	0.000148259	0	0	0	0	0.00083553	0	0.000832685	0.000481574	0.00185668	0.00189733	0.00153754	0.000197044	0.000798412	0.00081256	0.000795683	9.05938e-06	0.000368307	0	0.000385938	0.00021791
A0A1D5YEH2	A0A3B6KNF4_WHEAT	#N/A	0.000519128	0.000979875	0.000579989	0.0002503	0	0.000344839	0	0.000199093	0.000268333	0.00049089	0	0.0002458	0.000507167	0.000266544	0.000268896	0.00013825	0.00304598	0.00220626	0.00227671	0.000465812	0.000846083	0.000576405	0.00056052	0.000160481	0.000727667	0.000370281	0.00072518	0.000205623	0.00134269	0.0013587	0.00105522	0.000170777
A0A1D6BC85	A0A1D6BC85_WHEAT	Ribosomal protein L37 [Sotub03g036210.1.1]	0.00110245	0	0.0012317	0.000676902	0.00154206	0.00146464	0	0.000868822	0	0	0	0	0	0	0	0	0.00323431	0	0	0.00186733	0	0	0	0	0	0	0	0	0.0014257	0	0.00149396	0.000843524
A0A1D5TLB5	A0A3B6AXG8_WHEAT	Pyruvate kinase [Sotub09g024850.1.1]	0.000903328	0.000568356	0.000252308	0.000325556	0.000315885	0.000600049	0.000591899	0.000161761	0.000233462	0.000427096	0.000445787	0.000117563	0.000441258	0.00046381	0.000467902	1.43486e-05	0	0.000639847	0	0.000369416	0.000245377	0.000250749	0.000243839	3.62811e-06	0	0	0.000630938	0.000364272	0	0	0	0
W5DNX6	A0A3B6HY72_WHEAT	Dihydroxyacetone kinase family protein [Sotub06g028590.1.1]	0	0	0	0	0	0	0	0	0.000178437	0.000326434	0	0.000163453	0.000337258	0.000354495	0.000357622	1.09668e-05	0	0	0	0	0	0	0	0	0	0	0	0	0.000223216	0.000451756	0.000233902	0.000128974
W5ERL4	A0A3B6JDF8_WHEAT	Thaumatin-like protein [Sotub12g024610.1.1]	0	0	0	0	0	0	0	0	0	0	0	0	0.000429895	0.000451866	0.000455853	1.39792e-05	0	0	0	0	0	0	0	0	0	0	0	0	0	0.000575844	0.0005963	0.000338523
W5E4A5	A0A3B6IRR1_WHEAT	Eukaryotic translation initiation factor 2 alpha subunit family protein expressed [Sotub03g020970.1.1]	0	0	0	0	0.000423043	0	0	0.000244244	0	0	0	0	0	0	0	0	0	0	0	0	0	0	0	0	0	0	0	0	0	0	0	0
H9NAV6	H9NAV6_WHEAT	Superoxide dismutase [Sotub11g024220.1.1]	0	0	0	0	0	0	0	0	0	0	0	0	0	0	0	0	0	0	0	0	0.000732901	0.000748948	0	0.000427848	0	0	0	0	0	0	0	0
A0A1D6C0M7	A0A3B6RDJ1_WHEAT	Beta-1 3-galactosyltransferase 6 [Sotub10g008040.1.1]	0	0	0	0	0	0.000375237	0	0.000216643	0.000291988	0.000267082	0.00027877	1.24606e-05	0.000275938	0.000290041	0.0002926	8.97284e-06	0	0	0	0	0	0	0	0	0.000395907	0.000402922	0.000394554	4.49226e-06	0	0	0	0
A0A1D6B0B5	A0A3B6PJ33_WHEAT	Nuclear protein localization 4 [Sotub06g034940.1.1]	0.000546814	0.000344045	0	0.000276432	0	0	0.000358296	0.000206863	0	0	0	0	0.000534216	0.000561519	0.000283237	0.000153393	0	0	0	0	0	0	0	0	0	0	0	0	0.000707149	0.000715582	0.000741002	1.76223e-05
A0A1D6SDQ7	A0A3B6SI29_WHEAT	Chromosome 06 contig 1 DNA sequence [Sotub06g020220.1.1]	0	0	0	0	0.00111172	0.0010559	0	0.00062636	0	0	0.000784447	0.0004529	0	0	0.000823363	0.000475369	0	0	0	0	0	0	0	0	0	0	0	0	0.00102783	0.00104009	0.00107704	2.56139e-05
A0A1D6CL07	A0A453SM57_AEGTS	Prephenate dehydrogenase family protein [Sotub07g007310.1.1]	0	0	0	0	0	0	0	0	0	0.000258535	0	0.000149265	0	0	0	0	0	0	0	0	0.000297069	0	0	0.000171513	0	0	0	0	0	0	0	0
A0A1D5U0A3	A0A1D5U0A3_WHEAT	Prefoldin subunit 1 [Sotub07g016040.1.1]	0	0	0	0	0	0	0	0	0	0	0	0	0	0	0	0	0	0	0	0	0	0	0	0	0	0	0	0	0	0.00104009	0.00107704	0.000611441
A0A1D5W330	A0A3B5Y651_WHEAT	60S ribosomal protein L28 [Sotub06g021580.1.1]	0.000582544	0	0	0.000336332	0	0	0	0	0	0	0	0	0.000569122	0.00059821	0.000603488	1.85065e-05	0	0	0	0	0	0	0	0	0	0	0	0	0.000753355	0	0	0.00043495
A0A1D5UPI0	M7ZZ79_TRIUA	Glucose-6-phosphate 1-dehydrogenase [Sotub02g037020.1.1]	0	0	0.000287087	0.00016575	0	0	0	0	0	0	0	0	0.000251041	0	0	0.000144939	0	0	0	0	0	0	0	0	0	0	0	0	0	0	0	0
A0A1D6S4C5	A0A3B6LHM9_WHEAT	DNA replication licensing factor [Sotub01g023800.1.1]	0.000443843	0.000558514	0.000495878	5.74173e-05	0	0.000196553	0	0.00011348	0.000152946	0	0.000146023	8.63741e-05	0	0	0.000306533	0.000176977	0	0	0	0	0	0	0	0	0	0	0	0	0	0	0	0
A0A1D5SFK4	A0A3B5Z5B8_WHEAT	#N/A	0	0	0	0	0	0	0	0	0.000451028	0	0	0.000260401	0	0	0	0	0	0	0	0	0	0	0	0	0	0	0	0	0	0	0	0
A0A1D5YFT5	A0A3B6KQQ3_WHEAT	4-coumarate-coa ligase [Sotub12g027780.1.1]	0	0	0	0	0	0	0	0	0	0	0	0	0.000362918	0.000381467	0.000192416	0.000104207	0	0	0	0	0	0	0	0	0	0	0	0	0.0007206	0.000729194	0.000503398	0.000127955
A0A1D6BS44	A0A453RTU3_AEGTS	DCN1-like protein 4 [Sotub03g030590.1.1]	0.000670116	0.000843247	0.000748679	8.66889e-05	0.000937331	0.000890269	0.000878178	3.12523e-05	0	0.000633665	0	0.000365847	0.000654676	0	0	0.000377978	0	0	0	0	0.000728111	0	0.000723547	0.000419064	0.000939308	0	0	0.00054231	0	0	0	0
A0A1D5RQU8	A0A3B5Y323_WHEAT	DNA replication licensing factor MCM3 [Sotub02g017150.1.1]	0.000680795	0.000685348	0.000456366	0.000130908	0.000380908	0.000361783	0.000356869	1.27001e-05	0.000140759	0.000386258	0.000134387	0.000143614	0.000133022	0.000279641	0.000282108	8.53718e-05	0	0	0	0	0	0	0	0	0	0	0	0	0	0	0	0
A0A1D5Y6E9	A0A3B6JCX9_WHEAT	receptor-like kinase 902 [AT3G17840]	0.000305597	0.000192275	0.000170712	7.24575e-05	0.000213728	0.000202997	0.00020024	7.12608e-06	0.000473882	0.000144487	0.00015081	0.000188377	0	0.000156907	0.000158292	9.09928e-05	0	0	0	0	0.000166022	0.000339315	0.000329964	9.74631e-05	0	0	0.000213447	0.000123234	0	0	0.000207061	0.000119547
A0A1D5VF15	A0A8R7PX53_TRIUA	Pectinesterase family protein [Sotub11g005690.1.1]	0.000189166	0.000476077	0.000211343	0.000159632	0.000264597	0.000251312	0.000247899	8.82213e-06	0.000391113	0.000357752	0.000373408	1.66908e-05	0.000554421	0.00077701	0.000783866	0.000130536	0.000554964	0	0.000553075	0.000319865	0.000205537	0.000210037	0.000204249	3.03904e-06	0.000265155	0.000539708	0.000264249	0.000158775	0.000978528	0.000990197	0.00102537	2.43852e-05
A0A1D5XC60	A0A3B6HMZ7_WHEAT	Aminotransferase like protein [Sotub04g022360.1.1]	0.000705466	0.00059182	0.000788173	9.8582e-05	0.000328926	0.000312411	0.000308168	1.0967e-05	0.0002431	0	0.000232095	0.000137287	0.000229737	0.000482958	0.000487219	0.000147443	0.00137977	0.000666262	0.00137508	0.000410597	0.000255507	0.000261101	0.000507811	0.00014408	0	0	0.000328493	0.000189656	0	0.000307733	0	0.00017767
A0A1D5W193	A0A3B6FGZ5_WHEAT	Pyruvate decarboxylase [Sotub10g018920.1.1]	0	0	0	0	0	0	0	0	0	0	0	0	0.000303532	0	0.00032186	0.000180768	0	0	0	0	0	0	0	0	0	0	0	0	0	0	0.000421024	0.000243078
A0A1D5X106	A0A3B6HT79_WHEAT	Clathrin heavy chain [Sotub03g020810.1.1]	0.000634061	0.000638302	0.000566718	4.01609e-05	0.00053214	0.000673896	0.00058165	7.19436e-05	0.000524386	0.000539615	0.000625811	5.46941e-05	0.000309726	0.000651112	0.0004598	0.000171108	0.000186018	0.000179648	0	0.000105607	0.000344468	0.000422412	0.000479233	6.76577e-05	0.000444385	0.00045226	0.000442866	5.04233e-06	0.000573985	0.000414878	0.000515539	8.04813e-05
A0A1D6RZZ1	A0A453HKR4_AEGTS	Alcohol dehydrogenase 2 [Sotub06g018560.1.1]	0.000321403	0	0	0.000185562	0	0.000853989	0.000421195	0.000427008	0.000332262	0.000607842	0.000634443	0.000167315	0.00125599	0.000660093	0.000332959	0.000467993	0	0	0	0	0.000349219	0	0	0.000201622	0	0	0	0	0	0	0.000435542	0.00025146
B8YG97	V5M3K7_AEGTA	#N/A	0	0	0	0	0	0	0	0	0	0.000341376	0	0.000197094	0	0	0	0	0	0	0	0	0	0	0	0	0	0	0	0	0	0	0	0
W5CL20	W5CL20_WHEAT	Multiprotein bridging factor 1 [Sotub10g007830.1.1]	0	0	0	0	0	0	0	0	0	0	0	0	0	0	0	0	0	0	0	0	0	0	0.000779597	0.0004501	0	0	0	0	0	0	0	0
Q8S4P7	Q8S4P7_WHEAT	Thaumatin-like protein [Sotub12g024610.1.1]	0.00136704	0.000573408	0.0010182	0.00039778	0.00127477	0.00121077	0.000597161	0.000374113	0.000942147	0.00172357	0.000899499	0.000463956	0.00267108	0.00187173	0.00236031	0.000402956	0.00133685	0.00129107	0	0.000758959	0.000990231	0.000505956	0.000984025	0.000277822	0.00127746	0.000650048	0.00127309	0.000360982	0.00353575	0.00238527	0.00432251	0.000974293
A0A1D5VIQ7	A0A3B6EDF7_WHEAT	FeS assembly protein SufD [Sotub08g006230.1.1]	0.00064891	0.000272187	0.000241662	0.000226827	0	0.000862096	0.000283462	0.000439389	0.000223611	0.000409075	0	0.000204834	0.00021132	0.00022212	0.00022408	6.87161e-06	0	0	0	0	0.00070507	0.000480338	0.00023355	0.000235846	0.000303194	0	0.000604316	0.000302159	0.000559454	0.000283063	0.000293118	0.000156752
A0A1D5ZZJ8	A0A3B6MV97_WHEAT	NHL1 (Fragment) [Sotub10g006610.1.1]	0.000575998	0.00144963	0.000643527	0.00048607	0.00161137	0.00229569	0.000754838	0.00077203	0.000595458	0.000544667	0.000568503	2.54113e-05	0.000562727	0.000591488	0.00119341	0.000356115	0.00168984	0.00163197	0	0.000959358	0.000625848	0.0012791	0.000621926	0.000378293	0.000807383	0.00082169	0.000804624	9.16117e-06	0	0.000753773	0.00078055	0.000443123
W5ATC6	A0A3B6B1B4_WHEAT	Aldose-1-epimerase-like protein [Sotub02g035070.1.1]	0	0.000701178	0.000311271	0.000351323	0.000389706	0.000370139	0.000730224	0.000202483	0.00028802	0.00079036	0.000824948	0.000300508	0.000272189	0.0002861	0.000288625	8.85093e-06	0	0	0	0	0.00090816	0.000618696	0.000902468	0.000165504	0.000390528	0.00119234	0.000389193	0.000463314	0.0007206	0	0	0.000416039
A0A1D5VGX8	A0A3B6EAP4_WHEAT	expressed protein [LOC_Os01g03760]	0.000586991	0	0.000437206	0.000304998	0	0.000259945	0.000769243	0.000391299	0.000202274	0.000185021	0.000193118	8.63208e-06	0	0.000200925	0.000202698	0.000116519	0	0	0	0	0.000425195	0.000217252	0.000633794	0.000208271	0.000274264	0	0	0.000158346	0.000253035	0.000256053	0.000265149	6.3057e-06
W5DWF2	A0A3B6HQA9_WHEAT	class I heat shock protein [Sotub06g032350.1.1]	0	0	0	0	0	0	0	0	0	0	0	0	0	0	0	0	0	0.00187413	0	0.00108203	0	0	0	0	0	0	0	0	0	0	0	0
A0A1D5VLH6	A0A3B6EDK9_WHEAT	#N/A	0.000436908	0.000366525	0.00048813	6.10536e-05	0.000814839	0.000386964	0.000572562	0.000214563	0.000903337	0.000688571	0.000718705	0.000116277	0.000426842	0.000448657	0.000452616	1.38799e-05	0.000854519	0.000825257	0.000425805	0.000239518	0.00047472	0.000485114	0.000628993	8.62258e-05	0.000816558	0.00062327	0.000610325	0.000115513	0.000376678	0.000381169	0.00039471	9.3869e-06
A0A1D5TII3	A0A3B6AUG0_WHEAT	GID1-like gibberellin receptor [Sotub01g036020.1.1]	0.00028639	0	0	0.000165347	0.000400591	0	0	0.000231282	0	0	0	0	0	0	0	0	0	0	0	0	0	0	0	0	0	0	0	0	0	0	0	0
A0A1D5SY63	A0A3B5ZV13_WHEAT	replicase polyprotein 1ab protein [AT2G44870]	0	0	0	0	0	0.00108535	0.000535303	0.000542691	0.000422277	0.000386258	0.000403162	1.80207e-05	0.000399066	0	0	0.000230401	0	0	0	0	0	0.000453546	0	0.000261855	0	0	0	0	0	0	0	0
A0A1D5RT17	A0A8R7K0L3_TRIUA	replicase polyprotein 1ab protein [AT2G44870]	0	0	0	0	0	0.000542674	0.00107061	0.00053532	0.000422277	0.000772516	0.000403162	0.000207949	0.000399066	0	0	0.000230401	0	0	0	0	0.000443829	0.000907092	0.000441047	0.000268272	0.000572566	0.000582712	0.00057061	6.49677e-06	0	0	0	0
A0A140KPT0	A0A140KPT0_WHEAT	Gibberellin 20-oxidase-1 [Sotub03g007160.1.1]	0.000571185	0	0.000319075	0.000286246	0	0.000379418	0	0.000219057	0.000590482	0.000540116	0	0.000327346	0	0	0	0	0	0	0	0	0.000310309	0	0.000616728	0.000308366	0.000400318	0	0	0.000231124	0	0	0	0
W5BNP0	A0A3B6C304_WHEAT	Alpha-1 4-glucan-protein synthase [Sotub03g028400.1.1]	0.0011392	0.00071676	0	0.0005759	0	0.000756729	0.000373225	0.000378376	0.000294421	0.000807923	0.00140547	0.000556052	0.0022259	0.00175475	0.00206527	0.000239517	0	0	0	0	0.00154724	0.000316222	0.000307508	0.000713255	0	0	0	0	0.000368307	0.000372699	0.000771877	0.000231744
W5BHH8	A0A3B6CAI7_WHEAT	Aldose-1-epimerase-like protein [Sotub02g035070.1.1]	0	0.000346819	0	0.000200236	0.000385515	0.000366159	0.000722372	0.000200306	0.000284923	0.000521241	0.000544052	0.000143477	0.000269262	0.000283024	0.000285521	8.75576e-06	0.000808577	0.000780888	0.000805824	1.52538e-05	0.000299465	0	0.000297588	0.000172357	0.000386328	0.000393174	0.000770016	0.000219573	0	0.000360676	0.000746978	0.000373562
A0A1D5W9D9	A0A3B6FGM9_WHEAT	Triosephosphate isomerase [Sotub04g010110.1.1]	0	0	0	0	0	0	0	0	0.000353305	0.000646339	0.000674624	0.000177911	0.000333885	0.00035095	0	0.000197879	0	0	0	0	0	0	0	0	0	0	0	0	0	0	0	0
A0A1D5T0E2	A0A452YZP6_AEGTS	DNA-directed RNA polymerase subunit D [Sotub12g013490.1.1]	0	0	0	0	0	0	0	0	0	0	0.000383309	0.000221304	0	0	0	0	0	0	0	0	0	0	0	0	0	0	0	0	0.000502237	0.00101645	0.00105256	0.000307835
A0A1D5VEE4	A0A3B6FXS0_WHEAT	G-type lectin S-receptor-like serine/threonine-protein kinase At5g35370 [Sotub07g022920.1.1]	0	0	0	0	0	0	0	0	0	0	0	0	0	0	0	0	0	0	0	0	0	0	0	0	0	0	0	0	0.000298627	0.000302188	0.000625846	0.0001879
A0A1D5VGJ8	A0A453E2U4_AEGTS	proline-rich family protein, putative, expressed [LOC_Os01g07520]	0.000293776	0.000369676	0.000328217	3.8004e-05	0	0.00039029	0.000384989	0.000223819	0.000607401	0.000277796	0.000289953	0.000186887	0.000287007	0.000301676	0.000304338	9.33279e-06	0	0	0	0	0.000319201	0.000326189	0	0.000186341	0	0	0	0	0	0	0	0
A0A1D6CJF6	A0A3B6S8Z3_WHEAT	Acyl-CoA oxidase [Sotub04g020910.1.1]	0	0.000184838	0	0.000106716	0	0	0	0	0.00015185	0.000138898	0.000144977	6.48024e-06	0.000430511	0.000301676	0.000152169	0.000139299	0.000861864	0.000416175	0.000429465	0.000253569	0.0001596	0.000163095	0.0003172	8.99984e-05	0.000205894	0.000419085	0.000205191	0.00012329	0.000379915	0.000384446	0.000398103	9.46759e-06
A0A1D5WA93	A0A453ES01_AEGTS	Coatomer subunit beta-1 [Sotub10g026180.1.1]	0.000141809	0.000356893	0.000316868	0.000114389	0.000396713	0.000376794	0.000371677	1.32271e-05	0.000293199	0.000402285	0.00041989	6.86299e-05	0.000415624	0.000291245	0.000293814	7.10806e-05	0.000416031	0.000401785	0.00082923	0.000242777	0.000154082	0.000157455	0.000459348	0.00017528	0.000198775	0.000202297	0.000198095	2.25545e-06	0.000183389	0.000185576	0.000192169	4.57011e-06
A0A1D5Z3D0	A0A3B6LLP8_WHEAT	Subtilisin-like protease [Sotub04g031100.1.1]	0	0	0	0	0	0	0	0	0	0	0	0	0.000263593	0.000554131	0.00055902	0.000169171	0	0	0	0	0	0	0	0	0	0	0	0	0.000348922	0.000176542	0.000182813	9.7764e-05
A0A1D6CM14	A0A453TAZ8_AEGTS	Endochitinase (Chitinase) [Sotub02g009500.1.1]	0	0.000485026	0	0.00028003	0	0	0	0	0	0	0	0	0	0	0	0	0	0	0	0	0	0	0	0	0	0	0.000538432	0.000310864	0.000996921	0.00100881	0.00104465	2.48435e-05
A0A1D5YAF5	A0A453H999_AEGTS	Adenylyl cyclase-associated protein [Sotub10g014580.1.1]	0	0	0	0	0	0	0	0	0	0	0	0	0.000423533	0.00022259	0.000449107	0.000124058	0	0	0	0	0	0	0	0	0.000303835	0	0	0.000175419	0.000280318	0.000283661	0	0.000162815
W5AS21	A0A3B6B5J7_WHEAT	U3 small nucleolar ribonucleoprotein protein IMP3 [Sotub02g033610.1.1]	0.000563339	0	0.000629384	0.000345889	0.000787976	0	0	0.000454938	0	0	0	0	0	0	0	0	0	0	0	0	0	0	0	0	0	0	0	0	0	0	0	0
W5CN13	Q5I7L2_WHEAT	50S ribosomal protein L5 [Sotub12g006850.1.1]	0.000603104	0.000758922	0	0.000400828	0	0	0.00079036	0.000456314	0	0	0	0	0.000589209	0.000619323	0.000624787	1.91597e-05	0	0	0	0	0	0	0.000651193	0.000375966	0	0	0	0	0.000779944	0	0	0.000450301
A0A1D5YHU5	A0A1D5YHU5_WHEAT	Endoplasmic reticulum-Golgi intermediate compartment protein 3 [Sotub07g017030.1.1]	0.000603104	0.000758922	0	0.000400828	0.000421799	0.000801242	0.00079036	0.000215999	0.000935219	0.000285149	0.000892885	0.000363714	0.000883813	0.000928984	0.000624787	0.00016415	0.000884678	0	0	0.000510769	0.0006553	0.000334824	0.000651193	0.000183853	0.000845377	0	0.000842488	0.000487247	0.000389972	0.000394622	0.000408641	9.7182e-06
W5HK61	A0A3B6SSU6_WHEAT	HAD-superfamily hydrolase subfamily IA [Sotub02g025140.1.1]	0	0	0	0	0	0	0.000503225	0.000290537	0.000396972	0	0.000379002	0.000224185	0	0.000394325	0	0.000227664	0	0	0	0	0	0	0.000414617	0.000239379	0	0	0	0	0	0	0	0
A0A1D5ZDU5	A0A3B6LLP4_WHEAT	Eukaryotic translation initiation factor 3 subunit 2 [Sotub03g033590.1.1]	0.00140449	0.000589118	0.0010461	0.000408678	0.00196454	0.00124394	0.00122704	0.000421004	0.00145194	0.000885395	0.000462071	0.000496658	0.00137213	0.00144226	0.00145498	4.46184e-05	0.00274695	0.00132644	0.0013688	0.00080818	0.00101736	0.00103963	0.00101098	1.50426e-05	0.00131246	0.00133572	0.00130797	1.48921e-05	0.00121087	0.00183797	0.00126884	0.000346534
A0A1D6D2N0	A0A3B6TJ74_WHEAT	Acid phosphatase [Sotub06g022900.1.1]	0.00036617	0	0	0.000211409	0.000512185	0.000486469	0.000479861	1.70771e-05	0.000757082	0.000692506	0.000722811	3.23086e-05	0	0	0.000379335	0.000219009	0.00107425	0	0.00107059	0.000619167	0.000397861	0	0	0.000229705	0.00102653	0	0.000511511	0.000513266	0	0.000479184	0	0.000276657
A0A1D5ZA24	A0A3B6LKD8_WHEAT	Clathrin heavy chain [Sotub03g020810.1.1]	0.000614306	0.000618415	0.000549061	3.89097e-05	0.000429634	0.000571287	0.000563528	7.96384e-05	0.000508048	0.000522802	0.000606313	5.299e-05	0.000360092	0.000630826	0.000509114	0.000135597	0.000180222	0.000174051	0	0.000102316	0.000333736	0.00047746	0.000464302	7.94535e-05	0.00043054	0.000438169	0.000343255	5.27346e-05	0.000476658	0.000321562	0.000499477	9.68069e-05
A0A1D5WQ92	A0A453DV48_AEGTS	#N/A	0.000578436	0.00036394	0.000484688	0.000107531	0.00060682	0.000384235	0.000568524	0.000119005	0.000896966	0.000683715	0.000713636	0.000115457	0.000423831	0.000445493	0.000449424	1.3782e-05	0.000424246	0.000409718	0.000422802	8.00341e-06	0.000314248	0.000321128	0.000468418	8.70917e-05	0.000810799	0.000618875	0.000808028	0.000110016	0.000374021	0.000378481	0.000195963	0.000104113
A0A1D5ZBG0	A0A3B6LJ29_WHEAT	Signal recognition particle 68 [Sotub03g018770.1.1]	0.000570655	0.000478727	0.000637558	7.97435e-05	0.00053214	0.000505422	0.000498557	1.77425e-05	0.000589934	0.000539615	0.00056323	2.51756e-05	0.000743343	0.000781335	0.000591172	0.000100633	0.00111611	0.00107789	0.000556153	0.00031284	0.000620043	0.000633618	0.000616156	9.16787e-06	0.000799893	0.000814068	0.00079716	9.07619e-06	0.000491987	0.000746781	0.000773309	0.000155331
A0A1D5RRU8	W5A2D2_WHEAT	Signal peptidase complex catalytic subunit SEC11A [Sotub12g010830.1.1]	0.0020924	0.00175533	0.00311695	0.000709145	0.00292677	0.00277982	0.00365609	0.000469279	0.00216309	0.00197859	0.00137678	0.000411196	0.00272559	0.00214867	0.00289017	0.00038939	0.00613858	0.00197612	0.00407846	0.00208127	0.00075783	0.00154884	0.00150616	0.000444883	0.00293294	0.00298491	0.00292292	3.32794e-05	0.00270593	0.0027382	0.00378062	0.000611372
A0A1D6RSV2	A0A3B6GXC7_WHEAT	Histone-binding protein RBBP7 [Sotub03g035370.1.1]	0.000676007	0.000283553	0.000251754	0.000236298	0	0	0.000590599	0.000340982	0.000465897	0.000426157	0.000444807	1.98822e-05	0.000440288	0.000231395	0.000466874	0.000128966	0	0	0	0	0.000489675	0.000750594	0.000729908	0.00014504	0.000315855	0.000321452	0	0.000183996	0	0.000294883	0	0.000170251
A0A1D5RUK0	A0A3B5XY59_WHEAT	Coatomer subunit gamma [Sotub01g046920.1.1]	0.000512639	0.000483813	0.000429555	4.21858e-05	0.000537794	0.000170264	0.000335903	0.000184063	0.000662447	0.000242377	0.000252984	0.000239524	0.000125207	0.000394818	0.000531069	0.000206551	0.000751977	0.000726226	0.000749416	1.4186e-05	0.000417754	0.0004269	0.000415135	6.17686e-06	0.000179643	0.000365652	0.000358058	0.000105269	0.000497214	0.000335429	0.000694689	0.000179925
A0A1D5W0W7	M7YFT5_TRIUA	Bifunctional purine biosynthesis protein purH [Sotub08g020280.1.1]	0.000237883	0	0.000265772	0.00014606	0.000332742	0.000316035	0.000311743	1.10942e-05	0.00049184	0.000449888	0.000469576	2.09894e-05	0.000464805	0.00024428	0.000492872	0.000136147	0	0.000673991	0	0.000389129	0.000258471	0.00026413	0.000256851	3.82172e-06	0.000333443	0.000339352	0.000664608	0.000189515	0	0.000311303	0.000322362	0.000183007
A0A1D6AUA6	A0A8I6YHY2_HORVV	#N/A	0	0	0	0	0	0	0	0	0	0	0	0	0.000428058	0	0	0.000247139	0	0	0	0	0	0	0	0	0	0	0	0	0	0	0	0
A0A1D6BNE4	A0A3B6RKI0_WHEAT	Calmodulin [Sotub03g020040.1.1]	0.000692755	0	0.000773972	0.000425351	0.000968998	0	0	0.000559451	0	0	0	0	0.000676794	0	0	0.000390747	0	0	0	0	0.000752709	0	0	0.000434577	0	0	0	0	0	0	0	0
A0A1D5Z199	A0A3B6LUV8_WHEAT	#N/A	0.000639466	0.000536452	0.000476291	8.25202e-05	0	0	0	0	0.000220357	0.000201561	0	0.000122159	0.000208244	0.000218888	0.000220819	6.77161e-06	0.00250138	0.00181179	0.00186965	0.000382527	0.000694809	0.000236674	0.000460303	0.000229089	0.000298782	0.000304077	0.000297761	3.39021e-06	0.00110262	0.00111577	0.000866556	0.000140243
W5C305	W5C305_WHEAT	Ubiquinol-cytochrome C chaperone family protein [Sotub06g009610.1.1]	0	0	0	0	0	0	0	0	0	0	0	0	0.000338397	0	0	0.000195374	0	0	0	0	0	0	0	0	0	0	0	0	0.000447941	0	0	0.000258619
W4ZZ38	A0A3B5XW71_WHEAT	1-aminocyclopropane-1-carboxylate oxidase 1 [Sotub03g020770.1.1]	0.00028639	0.000360382	0.000639932	0.000186465	0.000801183	0.000760956	0.000750621	2.67128e-05	0.000592131	0.000541624	0.000282664	0.000166023	0.000559584	0.000588184	0.000593373	1.81963e-05	0.000840197	0	0.000837337	0.000484264	0.000311176	0.000317989	0.000309226	4.60101e-06	0.000401436	0	0.000400064	0.000231374	0.000740729	0.000749562	0.000776189	1.84592e-05
A0A077RVJ6	A0A077RVJ6_WHEAT	#N/A	0.000572781	0.000360382	0.000479949	0.000106479	0.000801183	0.000190239	0.000375311	0.000313281	0.000888197	0.000677031	0.000706659	0.000114328	0.000419688	0.000294092	0.00044503	8.08279e-05	0.000420099	0.000405713	0.000418668	7.92517e-06	0.000311176	0.000476983	0.000618451	0.000153798	0.000802872	0.000612825	0.000800129	0.000108941	0.000185182	0.000187391	0.000388095	0.000116519
A0A1D5Y818	A0A453HGA4_AEGTS	#N/A	0	0.000803843	0.000356847	0.000402763	0.000893531	0.000848668	0.000837141	2.97919e-05	0.000330192	0.000604055	0.00063049	0.000166272	0.000624084	0.000655981	0.000661768	2.02937e-05	0.000937043	0	0	0.000541002	0.000347044	0	0.000344868	0.000199741	0.000447708	0.000455641	0.000446178	5.08003e-06	0.000413054	0.00041798	0	0.000239912
A0A1D6SCT1	A0A3B6REZ9_WHEAT	Pyruvate dehydrogenase E1 component subunit beta [Sotub06g028390.1.1]	0.000613938	0.000386278	0.00102887	0.000325814	0	0	0.000402279	0.000232256	0.00063468	0.000290272	0.00060595	0.000191091	0.000299897	0.0012609	0.000954017	0.000490844	0	0	0	0	0.000333536	0.000681677	0.000331445	0.000201605	0	0	0.000428811	0.000247574	0.000396978	0.000401711	0.000415982	9.89278e-06
A0A1D6AAJ1	A0A453PTN4_AEGTS	26S protease regulatory subunit 7 [Sotub03g034240.1.1]	0.00206234	0.00148295	0.000987482	0.000537974	0.00123631	0.000782823	0.00115829	0.000242456	0.00213201	0.00111438	0.00174472	0.000513633	0.00287832	0.00242034	0.00183127	0.000524889	0.000864341	0.00166948	0.0017228	0.000480979	0.000960353	0.00098138	0.000954334	1.41997e-05	0.000825943	0.000840579	0.00164624	0.000469431	0.00190504	0.00192775	0.00159699	0.00018476
A0A1D5RXH7	A0A452ZE94_AEGTS	Proteasome subunit alpha type [Sotub10g019430.1.1]	0.00117848	0.00148295	0.00131664	0.000152453	0.00164841	0.00156565	0.00231657	0.00041174	0.00121829	0.00167157	0.00174472	0.000285169	0.00172699	0.00181526	0.00183127	5.61576e-05	0.00345736	0.00333897	0.00344559	6.52232e-05	0.000640236	0.000654253	0.000636223	9.46645e-06	0.00247783	0.000840579	0	0.00126008	0.00228604	0.000771101	0.00239548	0.000907894
A0A1D5TBC5	A0A453BYT4_AEGTS	Protein FAM188A [Sotub04g023540.1.1]	0	0	0	0	0	0	0	0	0.000355676	0.000325338	0	0.000197176	0	0	0	0	0	0	0	0	0.000373829	0.000764027	0.000371486	0.00022596	0	0	0	0	0	0	0	0
A0A1D6SDX1	A0A3B6SSI9_WHEAT	protein kinase domain containing protein, expressed [LOC_Os06g43840]	0.000568546	0.000596196	0.000423467	9.27789e-05	0.000265086	0.000377665	0.000248357	7.03259e-05	0.000587753	0.000358413	0.000374098	0.000128122	0.000277723	0.000486529	0.000294493	0.000116016	0	0.000268475	0	0.000155004	0.000720709	0.000736488	0.000511565	0.000125552	0.000796936	0.000811058	0.000661844	8.23754e-05	0.000367626	0.00037201	0.000256817	6.52782e-05
A0A1D5UN76	W5BUF4_WHEAT	Calcium binding protein Caleosin [Sotub12g029440.1.1]	0.000411758	0.00051814	0	0.000273658	0	0	0	0	0	0	0	0	0.000804542	0	0.000853123	0.000479143	0	0.00116663	0	0.000673553	0.000447394	0	0	0.000258303	0	0	0.000575193	0.000332088	0.00372744	0.00269421	0.00278992	0.000570919
A0A1D6CKM2	A0A453T5T6_AEGTS	protein kinase domain containing protein, expressed [LOC_Os06g43840]	0.00047335	0.000357387	0.000423076	5.81521e-05	0.000529683	0.000251544	0.000248128	0.000161579	0.000685079	0.000447603	0.000467191	0.000131817	0.000369956	0.00048608	0.000294221	9.66353e-05	0	0.000268227	0	0.000154861	0.000720043	0.000525577	0.000511093	0.000116681	0.0006635	0.000810309	0.000661233	8.54223e-05	0.000367287	0.000371667	0.00025658	6.52179e-05
A0A1D5V5W5	A0A3B6ESN6_WHEAT	Dynamin-2 [Sotub01g043250.1.1]	0.000493713	0.000828358	0.000551595	0.000178856	0.000230195	0.000218638	0.000215668	7.67512e-06	0.000170131	0.000155619	0.00016243	7.26037e-06	0.000321559	0.000337993	0.000340975	1.04563e-05	0.00048281	0.000466277	0.000481166	9.10822e-06	0.000178814	0.000182729	0.000177693	2.64392e-06	0.000230681	0.000234769	0.000229892	2.61748e-06	0.000212826	0.000215364	0.000223014	5.30367e-06
A0A1D5XC15	A0A8R7U7F0_TRIUA	Erlin-2 [Sotub05g005700.1.1]	0	0	0	0	0	0	0	0	0	0	0.0004064	0.000234635	0	0.000422831	0	0.000244122	0	0	0	0	0	0	0	0	0	0	0	0	0	0	0.000557983	0.000322152
A0A1D5W5U9	A0A3B6FME7_WHEAT	4-methyl-5(B-hydroxyethyl)-thiazole monophosphate biosynthesis enzyme ThiJ [Sotub07g024630.1.1]	0.000482483	0.000910707	0.000539049	0.000232632	0.000674879	0.000320497	0.000632288	0.000193483	0.000748175	0.000684358	0.000714308	3.19285e-05	0.000471367	0.000743187	0.00049983	0.000149398	0	0	0	0	0.00078636	0.000535718	0.000781431	0.000143307	0.000338151	0	0	0.000195232	0.000623955	0.000631396	0	0.000362408
A0A1D5S7G8	M8AQ57_AEGTA	succinate dehydrogenase 5 [AT1G47420]	0.000512639	0	0	0.000295972	0	0	0	0	0	0	0	0	0	0	0	0	0	0	0	0	0	0	0	0	0	0	0	0	0	0	0	0
A0A1D5YXC6	A0A3B6RBU0_WHEAT	Gibberellin receptor GID1L2 [Sotub12g027070.1.1]	0.000346768	0.000436359	0.000258282	8.90393e-05	0.000323363	0.000307128	0.000151478	9.4899e-05	0.000238989	0.000437208	0.00022817	0.000117689	0.000225852	0.000237395	0.00023949	7.34418e-06	0.00033911	0	0.000337956	0.000195453	0.000502372	0.000513371	0.000499223	7.42801e-06	0.000324045	0.000329788	0.000484407	9.09725e-05	0.000298964	0.000151265	0	0.000149485
A0A1D5XXY5	R7WF68_AEGTA	COP9 signalosome complex subunit 1 [Sotub01g030810.1.1]	0.000546814	0.00068809	0.000610922	7.07382e-05	0.000764862	0.00036323	0.000358296	0.00023332	0.000565288	0.000517071	0.000539699	2.41238e-05	0.000801324	0.000842279	0.000849711	2.60571e-05	0.000802108	0.000774641	0.000799377	1.51318e-05	0.000297069	0.000607147	0.000885622	0.000294418	0.000383238	0.000780058	0.000763856	0.000224573	0.000353575	0.000715582	0.000741002	0.000216716
A0A1D6RX24	A0A3B6HPR6_WHEAT	Enolase [Sotub06g032440.1.1]	0.000234082	0	0.000261525	0.000143726	0	0.000310985	0.000306761	0.00017834	0	0.000221349	0.000231036	0.000130682	0.000228688	0.000240376	0.000242497	7.4364e-06	0	0	0	0	0	0	0	0	0	0	0	0	0.000302718	0	0.00031721	0.000179104
W5G4R7	A0A3B6MN60_WHEAT	Diphosphate--fructose-6-phosphate 1-phosphotransferase [Sotub12g028110.1.1]	0.000154409	0.000194302	0.000172512	1.9975e-05	0.000431963	0.000410275	0.000404702	1.44024e-05	0.000638503	0.000438031	0.0003048	0.000167977	0.000754258	0.000317123	0.000479882	0.00022093	0.000452998	0.000437485	0.000451456	8.54581e-06	0.000335545	0.000514337	0.000333442	0.000103838	0.000649311	0.000440545	0.000647092	0.000119896	0.000399369	0.000606197	0.000836975	0.000218912
W5H7C3	A0A3B6RMH6_WHEAT	Enoyl- [Sotub10g020170.1.1]	0.00054536	0.00068626	0.000913946	0.000185988	0.000381414	0.000362264	0.000357344	1.2717e-05	0.000281892	0.000515696	0.000538264	0.00014195	0.000532795	0.000560026	0.000564967	1.73252e-05	0	0	0	0	0.000592558	0.000605532	0.000588844	8.7615e-06	0.000764437	0.000777983	0.000761825	8.67388e-06	0.000705269	0.000713679	0.000739031	1.75755e-05
A0A1D5RXW0	A0A3B5XZJ3_WHEAT	Aquaporin [Sotub03g024480.1.1]	0.000389839	0.000490558	0.000871086	0.000253819	0	0	0	0	0	0	0	0	0.000380857	0.000400323	0.000403855	1.23846e-05	0.00114369	0.00110453	0.0011398	2.15757e-05	0	0	0	0	0	0	0	0	0.00100829	0.000510158	0.000528281	0.000282512
A0A1D5ZEF6	A0A3B6LFH5_WHEAT	Diphosphate--fructose-6-phosphate 1-phosphotransferase [Sotub12g028110.1.1]	0.000154409	0.000194302	0.000172512	1.9975e-05	0.000647944	0.000410275	0	0.000327782	0.000798129	0.00029202	0.0003048	0.000288583	0.000754258	0.000475685	0.000319921	0.000220043	0	0.000437485	0	0.000252582	0.000335545	0.000171446	0.000166721	9.61357e-05	0.000432874	0.000660817	0.000431395	0.000132032	0.000199684	0	0.000209244	0.000118144
A0A1D5WVQ8	A0A3B6GM87_WHEAT	Pyruvate decarboxylase [Sotub10g018920.1.1]	0.000348142	0.000219044	0.000388957	8.86967e-05	0	0	0	0	0	0	0	0	0.00017006	0.000178752	0.000180329	5.52995e-06	0	0	0.000508942	0.000293838	0	0	0	0	0	0	0	0	0	0	0	0
A0A1D5XXG9	A0A453I793_AEGTS	Membrane-associated progesterone receptor component 2 [Sotub03g014640.1.1]	0.00054536	0	0	0.000314864	0	0	0	0	0	0	0	0	0	0	0	0	0	0	0	0	0	0	0	0	0	0	0	0	0	0	0	0
A0A1D5SR78	A0A3B5ZTD9_WHEAT	Fas-associated factor 1-like protein [Sotub08g009280.1.1]	0.000314502	0.000791514	0.000351374	0.0002654	0.000439913	0.000417826	0.000412151	1.46675e-05	0.000325127	0.000297395	0.00031041	1.38749e-05	0.000307256	0.00032296	0.000325809	9.99123e-06	0	0	0	0	0.000341721	0.000349203	0.000339579	5.05264e-06	0.000440841	0.000448653	0.000439334	5.00211e-06	0.000406719	0.000411569	0.00042619	1.01355e-05
A0A1D5VZJ0	A0A8R7PN46_TRIUA	#N/A	0.000471753	0	0.000351374	0.000245121	0.000219957	0.000208913	0.000206075	7.33374e-06	0.000162564	0.000297395	0	0.000148913	0.000460884	0.00016148	0.000488714	0.000181429	0	0.000445537	0	0.000257231	0.00017086	0.000349203	0.00016979	0.000103276	0.00022042	0	0.000219667	0.000127043	0	0	0.000213095	0.00012303
A0A1D6CM95	A0A453SJW1_AEGTS	Cinnamoyl CoA reductase-like 1 [Sotub04g036290.1.1]	0	0	0	0	0	0	0	0	0.000468989	0.000428986	0.000447759	2.00142e-05	0.00044321	0.000465862	0.000469973	1.44121e-05	0	0	0	0	0	0	0	0	0	0	0	0	0	0	0	0
A0A1D5VEL3	A0A3B6ET22_WHEAT	Exostosin-like glycosyltransferase [Sotub05g005290.1.1]	0.000247055	0.000310884	0.000552038	0.000160854	0	0.00032822	0.000323762	0.000188224	0.000255401	0	0	0.000147456	0.000482725	0.000507397	0.000511874	1.56971e-05	0	0	0	0	0	0	0	0	0	0	0	0	0.00063899	0.00064661	0.00033479	0.000177871
A0A1D6BY32	A0A3B6RB63_WHEAT	ARGONAUTE 1 [Sotub06g028680.1.1]	0.000211834	0.000133282	0	0.000107089	0	0	0	0	0	0.000100156	0.000104539	5.91309e-05	0.000103477	0.000217531	0.00021945	6.64101e-05	0	0	0	0	0	0	0	0	0	0	0	0	0.000136974	0.000277214	0.000143531	7.91429e-05
W5I035	W5I035_WHEAT	40S ribosomal protein S13 [Sotub05g023380.1.1]	0	0.000854416	0.000758595	0.000468095	0.000949746	0.000902061	0.000889809	3.16662e-05	0.000701931	0.000642058	0.000670156	2.9955e-05	0.000663348	0.000697251	0.000703403	2.15705e-05	0.00199199	0.00192378	0.00198521	3.75789e-05	0.000737755	0.000753907	0.000733131	1.09084e-05	0.000951749	0	0.000948497	0.000548556	0.000878083	0.000888554	0.000920118	2.1882e-05
W5ASI9	A0A3B6B176_WHEAT	Eukaryotic translation initiation factor 4G [Sotub07g006180.1.1]	0.000413975	0.000520929	0.000462508	5.35535e-05	0.000386034	0.000366652	0.000542508	9.64237e-05	0.00042796	0.000391457	0.000272392	8.13536e-05	0.000539249	0.000425107	0.000428858	6.48441e-05	0.000404833	0.000390969	0.000403454	7.63717e-06	0.000599736	0.000612867	0.000595977	8.86763e-06	0.000580272	0.000590555	0.000385526	0.00011552	0.000356906	0.000180581	0.000186996	0.000100001
W5BPN7	A0A3B6BXQ0_WHEAT	Agmatinase [Sotub01g030270.1.1]	0	0.000310137	0.000275355	0.000169909	0	0	0	0	0.000509575	0.000233055	0.000243254	0.000156788	0	0	0	0	0.000723054	0.000698294	0.000720593	1.36404e-05	0.000535582	0.000273654	0.000266112	0.000153447	0.000345467	0.000351588	0.000688572	0.000196349	0.000318727	0.000322528	0.000333985	7.94276e-06
A0A1D5TFS7	A0A3B6B6Y3_WHEAT	Universal stress protein family protein [Sotub01g011980.1.1]	0	0	0	0	0	0	0.000819275	0.000473009	0	0.000591163	0.000617034	0.000349016	0.000610765	0.000641981	0.000647645	1.98606e-05	0	0	0	0	0.000679274	0.000694146	0.000675017	1.00437e-05	0	0.000891834	0	0.000514901	0	0	0.000847182	0.000489121
A0A1D5WFD3	A0A453FDU8_AEGTS	Kinase family protein [Sotub07g022220.1.1]	0	0	0.000238641	0.00013778	0	0	0	0	0	0.000201981	0.00042164	0.000210882	0.000417356	0.000438687	0.000442558	1.35714e-05	0.000626647	0	0	0.000361795	0.000232085	0.000237167	0.000691892	0.000264015	0	0	0	0	0	0.000559048	0	0.000322767
A0A1D6CIZ7	A0A3B6SEU6_WHEAT	3-oxoacyl- [Sotub02g017190.1.1]	0.00023144	0.000291234	0	0.000153817	0.000323728	0.000307475	0.000303298	1.07937e-05	0.000478517	0.000218851	0.000228428	0.000147232	0.000226107	0.000237663	0.00023976	7.35247e-06	0.000678986	0.000655734	0.000676674	1.28091e-05	0.000251469	0.000256975	0.000249893	3.7182e-06	0.000324411	0.00033016	0.000323302	3.68101e-06	0.000299301	0.000302871	0.000313629	7.45866e-06
A0A1D5XA55	A0A3B6HPU5_WHEAT	Cytochrome P450 [Sotub02g028500.1.1]	0	0	0	0	0	0	0	0	0	0	0	0	0.000545861	0.00057376	0.000289411	0.000156737	0	0	0	0	0	0	0	0	0	0	0	0	0.00108385	0.000731181	0	0.000552829
A0A1D5ZUK5	A0A3B6MTM3_WHEAT	Hydroxyacylglutathione hydrolase 2 [Sotub06g017660.1.1]	0	0	0	0	0	0	0	0	0	0	0	0	0	0.000361804	0	0.000208887	0	0	0	0	0	0	0	0	0	0	0	0	0	0	0	0
A0A1D6BM40	A0A3B6RRX8_WHEAT	protein kinase domain containing protein, expressed [LOC_Os06g43840]	0.000371814	0.000467876	0.000623107	0.000126802	0.000260039	0.000370475	0.000243629	6.8987e-05	0.000480469	0.000439487	0.00045872	2.05041e-05	0.000272436	0.000477266	0.000385182	0.000102589	0	0.000263364	0	0.000152053	0.000807985	0.000619257	0.000602191	0.000114208	0.000651469	0.000795616	0.000779092	7.88869e-05	0.000480836	0.00048657	0.000251927	0.000133846
A0A1D5RZB4	A0A3B5Y5D9_WHEAT	ATPase [Sotub01g041970.1.1]	0.00046533	0.000390369	0.000693179	0.000157707	0.000650885	0.000412137	0.000813078	0.000201685	0.000641401	0.000586692	0.000459275	9.34505e-05	0.000606145	0.000637125	0.00048206	8.2059e-05	0.000455054	0.000439471	0.000453505	8.5846e-06	0.000337068	0.000516672	0.000669911	0.000166595	0.000652258	0.000885088	0.000433353	0.000225904	0.000401182	0.000608948	0.00063058	0.000126662
A0A1D5VMP2	A0A453E7J4_AEGTS	Phosducin-like protein 3 [Sotub10g020050.1.1]	0.000575998	0.000724814	0	0.000382813	0	0.000765232	0	0.000441807	0.000595458	0.000544667	0.000568503	2.54113e-05	0.000562727	0.000591488	0	0.000333504	0	0	0	0	0	0	0.000621926	0.000359069	0	0	0	0	0	0	0	0
A0A1D6DI18	A0A3B6QF60_WHEAT	Acetyl-CoA carboxylase-like protein [Sotub12g032410.1.1]	0	0	0.000176771	0.000102059	0	0	0	0	0	0	0	0	0.000309153	0.00048743	0.000655641	0.000173268	0	0	0	0	0	0	0	0	0	0	0	0	0	0.00041411	0	0.000239087
A0A1D5ZV14	A0A3B6MT67_WHEAT	Heat shock protein 22 [Sotub05g015330.1.1]	0	0	0	0	0	0	0	0	0	0	0	0	0	0	0	0	0	0	0	0	0.000515745	0.000527037	0	0.000301078	0	0.000677133	0	0.000390943	0	0	0	0
A0A1D5UZY9	A0A1D5UZY9_WHEAT	2-oxoglutarate dehydrogenase E1 component [Sotub05g027690.1.1]	0.000402859	0.000380207	0.000337567	3.31519e-05	0.000140876	0.000669014	0.000527942	0.00027345	0.00041647	0.000571419	0.000397617	9.53693e-05	0.000787155	0.000930809	0.000834686	7.31841e-05	0.000295472	0.000570708	0.000294466	0.000159199	0.000218862	0.000223654	0.000217491	3.23607e-06	0.000141173	0.000143675	0.000140691	1.60186e-06	0.00117221	0.00118619	0.000955368	0.00012942
A0A077RYD3	A0A077RYD3_WHEAT	1-aminocyclopropane-1-carboxylate oxidase 1 [Sotub02g017710.1.1]	0	0.000349639	0	0.000201864	0	0	0	0	0.00028724	0.000262739	0.000548475	0.000158371	0	0	0	0	0	0	0	0	0.0003019	0.00030851	0.000300007	4.46385e-06	0	0	0	0	0	0	0	0
A0A1D5TBX4	A0A7H4LPA3_WHEAT	Phosphoglycerate dehydrogenase [Sotub11g022710.1.1]	0	0.000422314	0	0.000243823	0	0.000222932	0	0.00012871	0.000173472	0.000158676	0.00016562	7.40296e-06	0.000163937	0	0.000347672	0.00017393	0.000984585	0.000475434	0	0.000492389	0.000182326	0.000186318	0.000181183	2.69585e-06	0	0.000239379	0.000234408	0.000136793	0.000217006	0	0.000454788	0.000227473
A0A1D5UBB0	A0A3B6C1V4_WHEAT	2-oxoglutarate dehydrogenase E1 component [Sotub04g010270.1.1]	0.00050308	0.000506445	0.000337236	9.6736e-05	0.000281475	0.000668357	0.000527424	0.000195802	0.00020803	0.000475715	0.000397227	0.000137605	0.000786383	0.00103322	0.0006254	0.000205409	0.000295182	0.000570148	0.000294177	0.000159042	0.000327971	0.000335152	0.000325916	4.84935e-06	0.000282069	0.000143534	0.000281105	7.97066e-05	0.00117106	0.000921689	0.000954431	0.000135517
A0A1D6S585	A0A453KBV5_AEGTS	Metacaspase 7 [Sotub10g026810.1.1]	0.000596091	0.000375049	0.000332988	0.000141334	0	0	0	0	0	0	0	0	0.000291179	0.000306061	0.000308761	9.46844e-06	0	0	0	0	0	0	0	0	0	0	0	0	0	0	0	0
A0A1D5Y8B7	W5DVC9_WHEAT	Mitochondrial uncoupling protein [Sotub09g011960.1.1]	0	0	0	0	0	0	0.000619176	0.000357481	0.00048844	0	0	0.000282001	0.000461592	0.000485184	0.000489465	1.50099e-05	0	0	0	0	0	0	0	0	0	0	0	0	0	0	0	0
A0A1D5XF07	A0A3B6HR50_WHEAT	stress responsive protein, putative, expressed [LOC_Os03g21040]	0.000333966	0.00042025	0.00037312	4.32033e-05	0.000467139	0.000443685	0.000437659	1.55752e-05	0.000345249	0.000315801	0.000329621	1.47336e-05	0	0	0	0	0.000979774	0.000946223	0.000976438	1.84834e-05	0.00036287	0.000370814	0.000360595	5.36535e-06	0.000468124	0.00047642	0.000933049	0.000266062	0	0.000437041	0.000452566	0.000256925
A0A1D6SBS1	M7ZP21_TRIUA	ATP citrate lyase [Sotub01g018060.1.1]	0.000433521	0.000272763	0.000242173	0.000102789	0.000303196	0.000287973	0.000284062	1.01091e-05	0.000224084	0.00040994	0	0.000205267	0.000211766	0.000445179	0.000449107	0.000135909	0.000635921	0.000614144	0.000633756	1.19967e-05	0.00023552	0.000240677	0.000234044	3.48237e-06	0	0	0.000302797	0.00017482	0.000560636	0.000283661	0.000293738	0.000157084
W5AY74	W5AY74_WHEAT	Calcium binding protein Caleosin [Sotub12g029440.1.1]	0	0	0	0	0	0	0	0	0.000436179	0.000398974	0.000416435	1.8614e-05	0.000412204	0.000433271	0.000437094	1.34039e-05	0	0	0	0	0.000916881	0	0	0.000529361	0	0	0	0	0	0	0	0
A0A1D6BFQ2	A0A3B6QDQ8_WHEAT	#N/A	0	0	0	0	0	0	0	0	0.000259148	0.000237043	0.000247417	1.10592e-05	0.000489807	0.00025742	0	0.00024501	0	0	0	0	0	0	0	0	0	0	0.000350179	0.000202176	0	0.000328048	0.000339701	0.000192851
W5AB71	A0A3B5YTY7_WHEAT	Short-chain dehydrogenase/reductase family protein [Sotub01g036550.1.1]	0	0	0	0	0	0	0	0	0	0	0	0	0	0	0	0	0	0	0.00203923	0.00117735	0	0	0	0	0	0.000497486	0	0.000287224	0.000450988	0.000456366	0.000472578	1.12387e-05
A0A1D5W4W8	A0A3B6FTX9_WHEAT	Genomic DNA chromosome 5 P1 clone MUB3 [Sotub01g043660.1.1]	0	0.000387438	0	0.000223687	0	0	0	0	0	0	0	0	0.000601594	0.000316171	0.00031896	0.00016399	0	0	0	0	0	0	0	0	0	0	0	0	0	0.000402918	0	0.000232625
A0A1D5UH41	A0A0E0E7R8_9ORYZ	#N/A	0.000532611	0.000670217	0.000595054	6.89008e-05	0.000744996	0	0	0.000430124	0.000275303	0	0.000262841	0.000155473	0.00026017	0.000273467	0.00027588	8.46011e-06	0	0	0	0	0	0.000295688	0.00028754	0.000168413	0	0	0	0	0	0	0	0
W5B7W5	W5B7W5_WHEAT	Calcium binding protein Caleosin [Sotub12g029440.1.1]	0	0	0	0	0	0	0	0	0.000434391	0.000397339	0.000414728	1.85377e-05	0	0.000431495	0	0.000249124	0.00123275	0.00119053	0.00122855	2.32558e-05	0.00136968	0.000933115	0.0009074	0.000259795	0.00117798	0.00059943	0.00117396	0.000332873	0.000543404	0.000549884	0.00113883	0.000341917
A0A1B5GE57	A0A1B5GE57_WHEAT	Calcium binding protein Caleosin [Sotub12g029440.1.1]	0	0	0	0	0	0	0	0	0	0	0	0	0	0	0	0	0	0.00119053	0	0.000687355	0	0.000466557	0.0004537	0.000265733	0	0.00059943	0	0.000346081	0.000543404	0	0.000569417	0.000321507
A0A1D5VQC9	A0A3B6FIZ5_WHEAT	nicotianamine synthase 3 [AT1G09240]	0	0	0	0	0	0	0	0	0	0.000538615	0	0.00031097	0	0	0	0	0	0	0	0	0	0	0	0	0	0	0	0	0	0	0	0
A0A1D5ST87	A0A452ZZM2_AEGTS	Oleosin Bn-V [Sotub03g033380.1.1]	0	0	0	0	0	0	0	0	0	0	0	0	0	0	0	0	0.00180114	0.00173946	0.00359002	0.00105107	0	0	0	0	0	0	0	0	0.000793955	0	0.000831963	0.000469747
A0A1D5SCU2	A0A3B5Z662_WHEAT	Oleosin Bn-V [Sotub03g033380.1.1]	0	0	0	0	0	0	0	0	0	0	0	0	0	0	0	0	0.00180114	0.00173946	0.00179501	3.39786e-05	0	0	0	0	0	0	0	0	0.000793955	0.000803423	0	0.000461148
A0A1D5TKU0	A0A453B005_AEGTS	#N/A	0.000722026	0	0	0.000416862	0	0	0	0	0	0	0	0	0	0	0	0	0	0	0	0	0	0	0	0	0	0	0	0	0.000933736	0	0.000978436	0.000552449
A0A1D5TL17	A0A8R7PA23_TRIUA	Elongation factor 1 alpha [Sotub06g025880.1.1]	0	0	0	0	0	0	0	0	0.000256638	0	0	0.00014817	0	0	0	0	0	0	0	0	0	0	0	0	0	0	0	0	0	0	0	0
A0A1D6RKS9	A0A3B6IUV6_WHEAT	Expansin-like protein [Sotub01g049420.1.1]	0	0	0	0	0	0	0	0	0	0	0	0	0.000739229	0.00077701	0.000783866	2.4038e-05	0	0	0	0	0	0	0	0	0	0	0	0	0.000489264	0.000495098	0	0.000284176
A0A1D6RUP1	A0A453EQD8_AEGTS	Os04g0226400 protein (Fragment) [Sotub11g020750.1.1]	0	0	0	0	0	0	0	0	0	0	0	0	0.000776477	0.000816162	0.000823363	2.52492e-05	0	0	0	0	0	0	0	0	0	0	0	0	0	0	0	0
A0A1D5YMU2	A0A3B6KJM3_WHEAT	Pyruvate dehydrogenase E1 component subunit beta [Sotub06g028390.1.1]	0.000881327	0.000369676	0.000984652	0.000329307	0	0	0.000384989	0.000222274	0.000303701	0.000555592	0.000289953	0.000149556	0.000574014	0.0012067	0.000913013	0.000316615	0	0	0	0	0.000319201	0.000652378	0.0003172	0.00019294	0	0.000419085	0.000410381	0.000239486	0.000379915	0.000384446	0.000398103	9.46759e-06
A0A1D6A4N1	A0A453JRZ6_AEGTS	N-carbamoyl-L-amino acid hydrolase (L-carbamoylase) [Sotub09g024680.1.1]	0.000564891	0.000710836	0.000631118	7.30766e-05	0.000790147	0.000750475	0.000740282	2.63449e-05	0.000583975	0.000534164	0.000557541	2.49213e-05	0.000551876	0.000580082	0.0005852	1.79457e-05	0.000828624	0.000800249	0.000825803	1.5632e-05	0.00061378	0.000627218	0.000609933	9.07527e-06	0.000791813	0.000805845	0.000789107	8.98451e-06	0.000365263	0	0	0.000210885
A0A077RZZ9	A0A077S025_WHEAT	Protein SEY1 [Sotub03g035360.1.1]	0.000277102	0.000174347	0.000309589	7.05978e-05	0.0001938	0.000184069	0.000181569	6.46162e-06	0.000286464	0.000393044	0.000136748	0.000128751	0.000270718	0.000426831	0.000287064	8.58032e-05	0	0.000392554	0.00040509	0.000230345	0.000150542	0.000307676	0.000149598	9.09949e-05	0.000388417	0.00019765	0.000193545	0.000111343	0.000358353	0.000181313	0.000187754	0.000100406
A0A1D6RW63	A0A3B6HTK9_WHEAT	Coatomer subunit gamma [Sotub01g046920.1.1]	0.000647271	0.0004887	0.000723156	0.000119633	0.000905377	0.000859919	0.00084824	3.01868e-05	0.000669138	0.000734476	0.000766618	4.9673e-05	0.000758829	0.000664677	0.00080465	7.13636e-05	0.000759572	0.00110034	0.000756986	0.000197494	0.000562631	0.00057495	0.000698881	7.536e-05	0.000725829	0.000738691	0.000723349	8.2358e-06	0.000669649	0.000677635	0.00052628	8.51731e-05
A0A1D5VTL0	A0A3B6FWR8_WHEAT	Genomic DNA chromosome 5 P1 clone MQK4 [Sotub11g007480.1.1]	0.000438153	0.000551354	0.000489521	5.66812e-05	0	0	0	0	0	0	0	0	0.000428058	0	0.000453905	0.000254929	0.00128543	0.00124141	0.00128105	2.42497e-05	0	0	0	0	0	0	0	0	0.000566626	0.000573383	0.000593752	1.41205e-05
A0A1D5TL34	A0A453B252_AEGTS	40S ribosomal protein S6 [Sotub12g028650.1.1]	0.000876305	0.00110271	0.000979042	0.000113362	0.00122574	0.0011642	0.00114839	4.08683e-05	0.00090591	0.000828639	0.000864903	3.86599e-05	0.000856115	0.000899871	0.000907811	2.78388e-05	0	0	0	0	0	0	0	0	0	0	0	0	0	0	0	0
A0A1D6B3S5	A0A3B6QGU7_WHEAT	TBC1 domain family member 15 [Sotub12g008310.1.1]	0.000535859	0.000449536	0.000399122	6.91502e-05	0.000499692	0.000237302	0.000702236	0.000233108	0.000738617	0.000506711	0.000705182	0.000125359	0.000174504	0.000550269	0.000555125	0.000218363	0	0.000506081	0	0.000292186	0.000194078	0.000396655	0.000385724	0.000113933	0.000250373	0.00025481	0.000499035	0.000142301	0.000230994	0.000233748	0	0.000134167
A0A1D5SY62	A0A453A5D7_AEGTS	ATP-dependent RNA helicase [Sotub08g014440.1.1]	0.000811565	0.000680828	0.000604474	0.000104729	0.000378395	0.000359396	0.000354515	1.26164e-05	0.000279661	0.000255807	0.000534003	0.000154193	0.000264289	0.000277797	0.000280248	8.59404e-06	0	0	0	0	0.000293934	0.000300369	0.000292092	4.34607e-06	0.000379193	0.000385912	0.000377897	4.30261e-06	0.000349843	0.000354015	0.000366591	8.71817e-06
A0A1D5XG34	A0A3B6ISJ2_WHEAT	class I heat shock protein [Sotub06g032350.1.1]	0	0	0	0	0	0	0	0	0	0.000617521	0	0.000356526	0	0.000670604	0.000676521	0.000388893	0	0	0	0	0.00070956	0.000725096	0	0.000414222	0	0	0	0	0	0	0.000884954	0.000510929
A0A1D5XV37	A0A3B6IPL2_WHEAT	Nucleic acid binding protein [Sotub09g019180.1.1]	0.000601924	0.000252479	0.000896657	0.000322476	0.000841947	0.000799674	0.000262938	0.000322781	0.000622259	0.00075891	0.000594092	8.8159e-05	0.000392037	0.000618111	0.000623565	0.000132126	0.000588631	0	0	0.000339847	0.000436012	0	0.000216639	0.000218007	0.000281241	0.000286225	0.00084084	0.000321655	0.000518945	0.000525134	0.000271894	0.000144455
A0A1D5VEG0	A0A3B6EG31_WHEAT	Dihydroflavonol 4-reductase [Sotub02g028180.1.1]	0.000579253	0.000728909	0.000647163	7.49345e-05	0	0	0	0	0	0	0	0	0	0.000297415	0	0.000171713	0	0	0	0	0	0	0	0	0	0	0	0	0	0	0	0
A0A1D5UZ54	A0A453APT7_AEGTS	Aspartic proteinase nepenthesin I [Sotub08g019950.1.1]	0	0	0	0	0	0	0	0	0	0	0	0	0.0017458	0.00114689	0.00115701	0.000342897	0	0	0	0	0	0	0	0	0	0	0	0	0.00144434	0.000584626	0.00121079	0.000444548
A0A1D5VBQ2	A0A3B6EQ09_WHEAT	1-aminocyclopropane-1-carboxylate oxidase 1 [Sotub02g017710.1.1]	0	0.000350589	0.000311271	0.000192071	0	0	0	0	0.00028802	0.000263453	0.000274983	1.22913e-05	0	0	0	0	0	0	0	0	0.00030272	0.000309348	0.000300823	4.47598e-06	0.000390528	0	0	0.000225471	0	0	0	0
A0A1D6AWQ7	A0A3B6PF26_WHEAT	Kinesin light chain [Sotub08g027470.1.1]	0	0	0	0	0	0.000246759	0	0.000142467	0	0.000175635	0	0.000101403	0	0	0	0	0	0	0	0	0	0	0	0	0	0	0	0	0	0	0	0
A0A1D6BMX1	A0A3B6RLQ1_WHEAT	50S ribosomal protein L1 [Sotub12g005440.1.1]	0.000251293	0.000316218	0.000280755	3.25083e-05	0	0.000333851	0.000329317	0.000191453	0.000519566	0.000475249	0.000496047	2.21726e-05	0.000491007	0	0.000520656	0.000292418	0	0	0	0	0	0	0	0	0	0	0	0	0.000649953	0.000657704	0.000340534	0.000180922
A0A1D5UW17	A0A3B6DC98_WHEAT	Zeta-carotene desaturase [Sotub01g035320.1.1]	0.000599577	0.000251495	0.000669871	0.000224032	0.000279555	0.000265519	0.000523825	0.000145251	0.000413222	0.000377976	0.000394517	1.76343e-05	0.000390509	0.000410467	0.000207045	0.00011213	0.000586337	0.000566258	0.00058434	1.10612e-05	0.000651468	0.000887642	0.000647385	0.000137549	0.000280145	0.000285109	0.000279187	3.17873e-06	0	0.000261543	0.000270834	0.000153754
A0A1D5WTN1	A0A453DT61_AEGTS	Transmembrane protein 214-A [Sotub05g017830.1.1]	0.000507563	0	0.000378046	0.000263728	0	0.000224771	0.000665154	0.000338351	0.000174904	0.000159985	0.000166986	7.46404e-06	0	0.000173737	0.000350541	0.000175273	0	0	0	0	0.00036766	0.000187855	0.000548033	0.000180089	0.000237152	0	0	0.00013692	0.000437592	0.000442811	0.00022927	0.000121809
A0A1D5WVQ4	A0A453EFK9_AEGTS	expressed protein [LOC_Os01g14760]	0	0	0	0	0	0	0	0	0	0	0.000426977	0.000246515	0	0	0	0	0	0	0	0	0	0	0	0	0	0	0	0	0	0	0	0
A0A1D6BK48	A0A3B6RMN2_WHEAT	Charged multivesicular body protein 4b [Sotub05g018180.1.1]	0.000517817	0.0006516	0	0.000344145	0.000724302	0.000687935	0	0.000408083	0.000535311	0.00048965	0.00102216	0.000295146	0.000505886	0.000531742	0.000536434	1.64502e-05	0	0	0	0	0.000562631	0.00057495	0	0.000328449	0.000725829	0.000738691	0.000723349	8.2358e-06	0	0.000677635	0.00140341	0.000701844
A0A1D6RW71	A0A3B6HP31_WHEAT	Mitochondrial processing peptidase beta subunit [Sotub02g034180.1.1]	0.000210098	0.000264379	0.000234729	2.71791e-05	0.000587753	0.000279121	0.00027533	0.000179293	0.000217196	0.000596009	0	0.000301634	0.000205257	0.000862991	0.000652954	0.000335947	0.000616374	0.000595267	0.000614276	1.16279e-05	0.000456561	0.000466557	0.0004537	6.75066e-06	0.000588992	0.000299715	0.00058698	0.000166436	0.000815105	0.000824826	0.000569417	0.000144736
A0A1D5SY09	A0A3B5ZUK8_WHEAT	Nucleic acid binding protein [Sotub08g017550.1.1]	0.000455679	0.000286704	0.000254551	0.000108042	0.000318693	0.000302692	0.000597161	0.000165586	0.000235537	0.000430892	0	0.000215758	0.00022259	0.000467933	0.000236031	0.000137933	0	0	0	0	0	0.000252978	0.000246006	0.000144086	0.000319365	0.000325024	0.000318273	3.62375e-06	0	0.000298159	0	0.000172142
A0A1D5Z6D4	A0A3B6LKR2_WHEAT	Phosphoribosylanthranilate transferase (Fragment) [Sotub10g020230.1.1]	0.000292518	0.000368094	0.000326813	3.78414e-05	0.000613745	0.00038862	0.000383341	0.000131526	0.000453601	0.000276607	0.000577424	0.00015119	0.000428668	0.000450577	0.000454553	1.39393e-05	0	0	0	0	0	0	0.000157921	9.11758e-05	0.000410026	0.000208646	0.000204312	0.000117538	0	0.000382801	0.000396399	0.000225038
A0A1D5WFB5	A0A453GTA0_AEGTS	Peroxidase 4 [Sotub04g026540.1.1]	0	0	0	0	0	0	0	0	0	0	0	0	0	0	0	0	0.000668424	0.000645534	0.000666148	1.26098e-05	0	0	0	0	0	0	0	0	0.000294646	0.000596318	0.000617502	0.000180597
A0A1D5V9Q3	M8AKN2_TRIUA	RNA recognition motif containing protein, putative, expressed [LOC_Os01g68790]	0.000644828	0	0	0.000372292	0	0	0	0	0	0	0	0	0	0	0	0	0	0	0	0	0	0	0	0	0	0	0	0	0	0	0	0
W5B0R6	A0A3B6AUE3_WHEAT	Alanine aminotransferase [Sotub06g022150.1.1]	0	0.000464089	0.000412043	0.000254253	0	0	0	0	0	0	0	0	0.000360307	0.000189361	0.000382064	0.000105539	0.00054099	0	0	0.000312341	0	0	0.000199106	0.000114954	0	0	0	0	0.000715416	0.000482632	0	0.000364907
W5FH41	A0A3B6LME7_WHEAT	Eukaryotic translation initiation factor 3 subunit 8-like protein [Sotub06g032000.1.1]	0.000552412	0.00041708	0.000370306	9.4574e-05	0.000309077	0.000293559	0.000289571	1.03052e-05	0.000342645	0.000522364	0.000545224	0.00011095	0.000863496	0.000340361	0.000686727	0.00026611	0	0	0	0	0.000360132	0.000122672	0.000238584	0.000118741	0.000154864	0.000157609	0.000154335	1.75721e-06	0.000142878	0.000144582	0.000149718	3.56055e-06
W5ARG6	A0A3B6B1Y1_WHEAT	Glutamate dehydrogenase [Sotub03g018730.1.1]	0.000748377	0.000941729	0.000836116	9.68132e-05	0.000697867	0.000662828	0.000326913	0.000204806	0	0.00047178	0	0.000272382	0	0	0.000258428	0.000149203	0	0	0	0	0	0	0.00026935	0.000155509	0	0	0	0	0	0	0	0
A0A1D6CVD4	A0A3B6TW73_WHEAT	Galactosylgalactosylxylosylprotein 3-beta-glucuronosyltransferase 1 [Sotub11g007410.1.1]	0.00044193	0.000278053	0.000493741	0.000112591	0.000618154	0.000293559	0.000579143	0.00017722	0	0.000417891	0	0.00024127	0.000215874	0.000226907	0.000228909	7.0197e-06	0	0	0	0	0	0	0	0	0	0	0	0	0	0.000289163	0.000299435	0.000169991
A0A1D6RLW2	A0A3B6C954_WHEAT	Eukaryotic translation initiation factor 4G [Sotub07g006180.1.1]	0.000654711	0.00065909	0.000585174	4.14689e-05	0.00054947	0.000695843	0.00085799	0.000154327	0.00067683	0.000495279	0.000516953	9.91556e-05	0.000767552	0.000672317	0.000678249	5.33536e-05	0.000768303	0.000370997	0.000765687	0.000228634	0.000853647	0.000872337	0.000565531	0.000171993	0.000734172	0.000747182	0.000548747	0.000111001	0.00050801	0.000342712	0.000354886	9.21217e-05
A0A1D5YE08	A0A3B6KPU0_WHEAT	Phosphorylase [Sotub05g005530.1.1]	0.000529585	0.000533127	0.000473338	3.35435e-05	0.00059261	0.00070357	0.000416409	0.000144811	0.000766468	0.000801246	0.000731772	3.47371e-05	0.00031043	0.000326296	0.00021945	5.76559e-05	0.000621468	0.000300093	0.000619352	0.000184938	0.00103575	0.00105843	0.000686174	0.000208684	0.00089079	0.000906575	0.000887746	1.01076e-05	0.000273947	0.000277214	0.000143531	7.62565e-05
A0A1D5V3F2	A0A453B339_AEGTS	Alanine aminotransferase [Sotub06g022150.1.1]	0	0.000463256	0.000411303	0.000253796	0	0	0	0	0	0	0	0	0.000359661	0.000189021	0.000381378	0.000105349	0.000540019	0	0	0.00031178	0	0	0.000198748	0.000114747	0	0	0	0	0.000714132	0.000722648	0.00024944	0.000270782
W5EU17	A0A453HFV0_AEGTS	Aspartic proteinase nepenthesin I [Sotub01g033480.1.1]	0	0	0	0	0	0	0	0	0	0	0	0	0.00133258	0.00116724	0.00117754	9.26295e-05	0	0	0	0	0	0	0	0	0	0	0	0	0.00176395	0.00148749	0.00154033	0.00014676
W5AJZ4	W5AJZ4_WHEAT	Golgi apparatus membrane protein TVP23 [Sotub06g027710.1.1]	0.000551224	0.000693639	0.000615849	7.13086e-05	0.000771031	0.000732318	0.000722372	2.57075e-05	0.000569847	0.000521241	0.000544052	2.43183e-05	0.000538524	0.000566048	0	0.000319159	0	0	0	0	0.00059893	0.000612043	0.000595176	8.85571e-06	0.000772657	0.000786348	0.000770016	8.76714e-06	0.000712852	0.000721353	0.000746978	1.77645e-05
A0A1D5YWN8	A0A3B6LS54_WHEAT	At1g62390-like protein (Fragment) [Sotub08g011170.1.1]	0	0	0	0	0	0	0	0	0	0	0	0	0.000335002	0.000176062	0	0.000167574	0	0	0	0	0.000186289	0	0	0.000107554	0	0	0	0	0	0	0	0
A0A1D6RP62	A0A1D6RP61_WHEAT	#N/A	0	0	0	0	0	0	0	0	0	0	0	0	0	0	0	0	0	0	0	0	0	0	0	0	0.000772657	0	0	0.000446094	0	0	0	0
A0A1D5YYZ5	A0A1D5YYZ5_WHEAT	Ferredoxin [Sotub06g006850.1.1]	0.000640798	0.000806355	0.000715924	8.28963e-05	0.000896323	0.00085132	0.000839757	2.9885e-05	0.000662447	0.000605942	0.00063246	2.827e-05	0.000626034	0.000658031	0.000663836	2.03571e-05	0	0	0	0	0	0.0007115	0	0.000410785	0	0	0	0	0.000828691	0.000838573	0	0.000481323
A0A1D5S9H6	A0A3B5Z1Q9_WHEAT	Cyclic phosphodiesterase [Sotub03g006240.1.1]	0.000548277	0	0	0.000316548	0.000766908	0	0.000718509	0.000429485	0.0005668	0.000518453	0	0.000314217	0	0.000563021	0	0.00032506	0	0	0	0	0.000595727	0.00060877	0.000591993	8.80835e-06	0.000768525	0.000782143	0.000765898	8.72026e-06	0.00070904	0.000717495	0.000742983	1.76695e-05
A0A1D5VLL6	A0A3B6ECV5_WHEAT	Mitochondrial processing peptidase alpha subunit [Sotub12g009800.1.1]	0.000426311	0.000804679	0.000238145	0.000288539	0.000596306	0.000566367	0.000279337	0.000175001	0.000440713	0.000604683	0.000210382	0.000198079	0.000624733	0.000437775	0.000441638	0.000106843	0	0	0.000623215	0.000359814	0.000463206	0.000473347	0.000460303	6.8489e-06	0.000597564	0.000304077	0	0.000298798	0.000551312	0.000557886	0.000577704	1.37388e-05
A0A1D5WWI8	A0A3B6GRQ6_WHEAT	Mitochondrial processing peptidase alpha subunit [Sotub05g018240.1.1]	0.000426311	0.000804679	0.000238145	0.000288539	0.000596306	0.000566367	0.000279337	0.000175001	0.000440713	0.000604683	0.000420763	0.000100921	0.000416488	0.000437775	0.000441638	1.35432e-05	0	0	0	0	0.000231603	0.000473347	0.000460303	0.000135962	0.000298782	0.000608153	0	0.000304092	0.000551312	0.000836829	0.000866556	0.000174061
A0A1D5RU67	A0A452ZSX4_AEGTS	U4/U6 small nuclear ribonucleoprotein Prp31 (Predicted) [Sotub08g024160.1.1]	0	0	0	0	0	0	0	0	0.000439799	0	0	0.000253918	0.000415624	0.000436867	0.000440721	1.35151e-05	0	0	0	0	0	0	0	0	0	0	0	0	0	0	0.000576506	0.000332846
A0A1D5WGW2	A0A3B6H0M2_WHEAT	Transcription initiation factor IIB-2 [Sotub10g021070.1.1]	0	0	0	0	0	0	0	0	0	0	0	0	0	0	0	0	0	0	0	0	0	0	0	0	0	0	0	0	0.000381007	0	0.000399247	0.000225424
A0A1D5UPZ8	A0A3B6DFW7_WHEAT	Kunitz trypsin inhibitor [Sotub03g016090.1.1]	0.000636818	0.000801347	0	0.000423234	0.00178151	0.00169206	0.000834541	0.000522829	0.000658332	0.000602179	0.00125706	0.000362975	0.000622146	0.000653943	0.000659713	2.02307e-05	0.00186826	0.00721715	0.00372381	0.00271591	0.000691932	0.000707081	0.00137519	0.00039018	0.00178527	0.0018169	0.00177917	2.0257e-05	0.00164709	0.000833364	0.000862968	0.000461494
A0A1D5W6K8	A0A3B6UAH2_WHEAT	expressed protein [LOC_Os12g40760]	0	0	0	0	0	0	0	0	0	0	0	0	0.000532795	0	0	0.000307609	0	0	0	0	0	0	0	0	0	0	0	0	0	0	0	0
A0A1D6RXD1	A0A3B6HP22_WHEAT	#N/A	0.000847336	0.00106625	0.000946677	0.000109615	0.00118522	0.00112571	0	0.000667772	0	0.000801246	0.000836311	0.000473047	0	0	0	0	0.00248587	0	0.00247741	0.00143278	0.000920669	0.000940827	0.0018298	0.000519164	0.00118772	0.00120877	0.00236732	0.00067505	0	0	0.00114825	0.000662941
A0A1D6RVU9	A0A3B6HRW9_WHEAT	Poly(RC) binding protein 3 [Sotub02g034740.1.1]	0.000782654	0.000738646	0.000655808	6.44058e-05	0.000547373	0	0.000512829	0.000306541	0.000606822	0.000555062	0.000579353	2.58962e-05	0.000191156	0.000602776	0.000405396	0.000205868	0.000574028	0.000554371	0.000572074	1.0829e-05	0	0	0.00042253	0.000243948	0.000548527	0.000558247	0.000273326	0.000161766	0.000506071	0.000512105	0.000530297	1.26114e-05
A0A1D6BMK2	A0A8R7VF44_TRIUA	Copine-like protein [Sotub02g036690.1.1]	0	0	0.000315559	0.000182188	0.000395074	0.000375237	0.000740282	0.000205272	0.000291988	0.000534164	0.000557541	0.000147034	0.000551876	0.000580082	0.0005852	1.79457e-05	0.00165725	0	0.000825803	0.000828626	0.00030689	0.000313609	0.000609933	0.000173055	0.000791813	0.000402922	0.000789107	0.000223749	0.000730526	0.000739238	0.000765498	1.82049e-05
A0A1D5Z9K9	A0A3B6LQ45_WHEAT	UPF0664 stress-induced protein C29B12.11c [Sotub02g007100.1.1]	0.000585873	0.000737239	0.000654559	7.57909e-05	0.000819495	0.00077835	0.000767778	2.73234e-05	0.000605666	0	0	0.000349681	0.000572374	0	0.000606936	0.000340876	0	0	0	0	0	0.000650514	0.000632587	0.000370508	0.000821224	0.000835776	0.000818417	9.31822e-06	0	0	0	0
W5CDW4	F2CUI5_HORVV	ribosomal protein L24, putative, expressed [LOC_Os01g59990]	0.000632887	0.0007964	0.000707086	8.18729e-05	0	0	0	0	0	0	0	0	0	0	0	0	0	0	0	0	0	0	0	0	0	0	0	0	0	0	0	0
A0A1D5TKT7	W5C505_WHEAT	Transmembrane protein 115 [Sotub04g016720.1.1]	0.000690422	0.0004344	0.000771366	0.0001759	0.000482868	0.000917247	0.000904789	0.000247271	0.000713748	0.000652867	0.000681438	3.04593e-05	0.000337258	0.000708989	0.000715245	0.000216448	0.00101276	0.000978082	0.00100931	1.91058e-05	0.000750175	0.000766599	0.000745473	1.1092e-05	0.000967772	0.000492461	0.000964465	0.000273471	0.000892865	0.000903513	0.000935608	2.22504e-05
A0A1D6ANP9	A0A3B6PTD8_WHEAT	F-box family protein [Sotub05g029060.1.1]	0	0	0	0	0.000482868	0.000458624	0.000452395	1.60997e-05	0	0.000326434	0.000340719	0.000192723	0.000337258	0.000354495	0.000357622	1.09668e-05	0	0	0	0	0	0.0003833	0.000372737	0.000218313	0.000483886	0.000492461	0.000482232	5.49053e-06	0.000446433	0.000451756	0.000467804	1.11252e-05
A0A1D5YF19	A0A8R7UFD4_TRIUA	Mitochondrial trans-2-enoyl-CoA reductase [Sotub12g029130.1.1]	0	0	0	0	0	0	0	0	0	0.000359077	0	0.000207313	0	0	0	0	0	0	0	0	0	0	0	0	0	0	0	0	0	0	0	0
A0A1D6CVX8	A0A453QAI3_AEGTS	Laccase-22 [Sotub08g024950.1.1]	0.000161461	0.000203176	0.000541171	0.000208231	0.000225845	0.000214506	0.000211592	7.53007e-06	0.000333832	0.000305357	0.00031872	1.42463e-05	0.000315482	0.000165803	0.000334532	9.24086e-05	0	0	0	0	0.000175435	0.000179276	0.00034867	9.89274e-05	0.000226321	0.000230332	0.000225548	2.56801e-06	0.000208804	0.000211294	0.0002188	5.20345e-06
W5HQS2	A0A453SUV8_AEGTS	50S ribosomal protein L24 [Sotub07g026360.1.1]	0.000688105	0	0	0.000397278	0	0	0	0	0	0	0	0	0	0	0	0	0	0	0	0	0	0	0	0	0	0	0	0	0	0	0	0
A0A1D6S1X0	A0A3B6KLZ6_WHEAT	UDP-glucose 4-epimerase [Sotub02g015800.1.1]	0.000243534	0.000306453	0.000816256	0.000314077	0.000340645	0.000970626	0.000319148	0.000370082	0.000251761	0.000690861	0.000240365	0.000256867	0	0.000500166	0.000252289	0.000250086	0.000714467	0.000690001	0.000712035	1.34784e-05	0.000529221	0.000540808	0.000525904	7.825e-06	0.000341364	0.000694826	0.000680394	0.000200036	0.000314942	0.000956092	0.000330019	0.000365894
A0A1D5YFV6	A0A3B6KRA3_WHEAT	centrosomal protein [AT1G79390]	0	0	0	0	0	0	0	0	0	0	0	0	0	0	0.000780984	0.000450901	0	0	0	0	0	0	0	0	0	0	0	0	0	0	0	0
A0A1D6BP69	M7YG94_TRIUA	Tryptophan synthase beta chain 1 [Sotub07g025920.1.1]	0	0	0	0	0	0	0	0	0	0	0	0	0	0	0	0	0	0	0	0	0.000584782	0.000298793	0.000581117	0.000164068	0	0	0.000375913	0.000217034	0	0	0.000364666	0.00021054
A0A1D5VJC8	A0A3B6ECX1_WHEAT	F-box family protein [Sotub01g041250.1.1]	0	0	0	0	0	0	0	0	0	0	0	0	0	0	0	0	0	0	0	0	0.000263983	0	0	0.000152411	0	0	0	0	0	0	0	0
A0A1D5TPL2	A0A3B6AVR1_WHEAT	Endoribonuclease L-PSP family protein [Sotub10g005280.1.1]	0.000579253	0.000728909	0.000647163	7.49345e-05	0	0	0	0	0	0	0	0	0	0	0	0	0	0	0	0	0	0	0	0	0	0	0	0	0	0	0	0
A0A1D6S8M3	A0A3B6NM00_WHEAT	Calmodulin binding protein [Sotub10g025740.1.1]	0	0	0	0	0	0	0	0	0	0	0	0	0.000229737	0.000241479	0.00024361	7.47051e-06	0	0	0	0	0	0	0	0	0	0	0	0	0.000304107	0.000307733	0.000318665	7.57841e-06
A0A1D5YNH1	A0A3B6KFJ8_WHEAT	Signal recognition particle 68 [Sotub03g018770.1.1]	0.000341759	0.000430056	0.000381826	4.42114e-05	0.00023902	0.000454037	0.000223935	0.000128716	0.000353305	0.000323169	0.000505968	9.80047e-05	0.000500827	0.000526424	0.000354046	9.30181e-05	0.00100264	0.000968301	0.000499611	0.000281035	0.000371337	0.000379467	0.000369009	5.49054e-06	0.000479047	0.000487536	0.00047741	5.43563e-06	0.000441968	0.000670858	0.000463126	0.000126485
A0A1D6RS66	A0A3B6H1C1_WHEAT	Genomic DNA chromosome 5 P1 clone MQK4 [Sotub11g007480.1.1]	0.00044193	0	0	0.000255148	0	0	0	0	0	0	0	0	0	0	0	0	0.00129651	0	0.0012921	0.00074727	0	0	0	0	0	0	0	0	0.000571511	0.000578326	0.00059887	1.42422e-05
A0A1D6ADM2	A0A453MWI4_AEGTS	60S ribosomal protein L13 [Sotub08g020710.1.1]	0.0102528	0.00344045	0.00916383	0.00365948	0.0114729	0.00817267	0.00895741	0.00172411	0.00847932	0.00969508	0.00809549	0.000835073	0.00734547	0.00772089	0.00849711	0.000587328	0.00401054	0.0038732	0.00199844	0.00112414	0.00594139	0.00758934	0.00664217	0.000827039	0.00670666	0.00585043	0.00572892	0.000532895	0.00618756	0.00536687	0.00463126	0.000778535
A0A1D5WIG7	M8C5M2_AEGTA	IAA-amino acid hydrolase [Sotub03g035690.1.1]	0.000234617	0.000295233	0	0.000155928	0	0	0	0	0	0.000221855	0	0.000128088	0	0	0	0	0	0	0	0	0.000509844	0.000521007	0.000506649	7.5385e-06	0.000328865	0.000334693	0.000327741	3.73155e-06	0.000303411	0.000307029	0.000317936	7.56107e-06
A0A1D5XEW1	A0A3B6HR73_WHEAT	Proteasome subunit alpha type [Sotub12g008860.1.1]	0.000833559	0.00104892	0.000931284	0.000107833	0.00116595	0.00110741	0.00109237	3.88748e-05	0.00086172	0.000788218	0.000411356	0.000241611	0.000814354	0.000427987	0.000863527	0.000238534	0	0	0	0	0.00135855	0.00138829	0.000900022	0.000273721	0	0.000594556	0.000582207	0.000339758	0.00107797	0.00109083	0.00112958	2.68633e-05
A0A1D5XGW0	A0A8R7U8L1_TRIUA	Reductase 1 [Sotub03g022730.1.1]	0	0	0	0	0	0	0	0	0	0.00030876	0.000322273	0.000182289	0	0	0	0	0	0	0	0	0	0.000362548	0	0.000209317	0	0	0	0	0	0	0	0
A0A1D5ZBJ6	A0A3B6LQP2_WHEAT	Rhomboid family protein [Sotub03g014790.1.1]	0	0	0	0	0	0	0	0	0	0	0	0	0.000349009	0.000366846	0.000370083	1.13489e-05	0	0	0	0	0	0	0	0	0.000500746	0.00050962	0	0.000291701	0	0.000467497	0.000484104	0.000274829
A0A1D6CAQ0	A0A3B6SML3_WHEAT	Serine/threonine-protein phosphatase [Sotub05g011840.1.1]	0.000394337	0.000496219	0	0.00026208	0.000551583	0.000523889	0.000516774	1.83908e-05	0.00040766	0.000372888	0.000389206	1.7397e-05	0.000385252	0.000404942	0.000408515	1.25275e-05	0	0	0	0	0	0	0	0	0	0	0	0	0	0	0	0
A0A1D5TL93	A0A8R7PAQ3_TRIUA	#N/A	0.000533999	0	0.000596603	0.000327874	0	0.000709433	0.000699798	0.000406839	0.000552039	0	0	0.00031872	0.000521695	0.000548359	0	0.000309186	0	0	0	0	0	0	0	0	0	0	0	0	0	0	0	0
A0A1D5YI27	A0A3B6KHS0_WHEAT	zinc finger protein-related, putative, expressed [LOC_Os09g20550]	0.000155581	0.000195777	0	0.0001034	0.00043524	0.000413388	0.000203886	0.000127732	0	0.000147118	0.000153556	8.68569e-05	0.000303992	0.000159765	0.000322349	8.90432e-05	0	0	0	0	0.000169046	0	0	9.75985e-05	0	0	0	0	0	0.000203599	0	0.000117548
W5C8M0	A0A453B5M1_AEGTS	AKIN gamma [Sotub01g017660.1.1]	0	0	0	0	0.000316582	0.000300687	0	0.000178367	0.000233977	0.000428039	0.000223385	0.000115221	0	0.000464834	0.000234468	0.00023242	0	0	0	0	0.000245918	0.000251302	0.000244377	3.63612e-06	0.000634499	0.000322872	0.000316166	0.000181885	0.000292694	0.000296185	0.000306706	7.29401e-06
A0A1D5T762	A0A6G7MCI4_WHEAT	Nucleoredoxin 1 [Sotub05g013100.1.1]	0	0	0	0	0.000297535	0	0	0.000171782	0	0	0	0	0.000207812	0.000218433	0	0.000123161	0	0	0	0	0	0	0	0	0.000298162	0	0.000297143	0.000171851	0.000275084	0.000278364	0.000288253	6.85516e-06
W5ATK4	A0A3B6B8S9_WHEAT	COSII_At1g13380 (Fragment) [Sotub07g023850.1.1]	0	0	0	0	0	0	0	0	0	0	0.000565327	0.000326392	0.000559584	0.000588184	0	0.00033164	0	0	0	0	0.000622352	0.000635978	0.000618451	9.20202e-06	0	0	0	0	0	0	0	0
A0A1D6S683	A0A3B6MTV9_WHEAT	Cytochrome P450 [Sotub08g018120.1.1]	0	0	0	0	0	0	0	0	0	0	0	0	0.000181459	0.000190733	0.000192416	5.90062e-06	0	0	0	0	0	0	0	0	0	0	0	0	0.0002402	0.000486129	0.000503398	0.000147226
A0A1D5U0G7	A0A3B6C6Y5_WHEAT	Receptor expression-enhancing protein 3 [Sotub10g026070.1.1]	0	0	0	0	0	0	0	0	0	0	0	0	0	0	0	0	0.0015585	0.00150513	0	0.000884797	0	0.000589845	0.000573589	0.000335953	0.000744633	0.000757828	0.000742088	8.44916e-06	0	0	0	0
A0A1D6AT49	A0A453PK06_AEGTS	HVA22, putative, expressed [LOC_Os02g51290]	0	0	0	0	0	0	0	0	0	0	0	0	0	0	0	0	0	0	0	0	0	0	0.000802194	0.000463147	0.00104141	0	0.00103785	0.000600232	0.000960801	0	0	0.000554718
W5FZ59	N1QQI7_AEGTA	S18 ribosomal protein [Sotub11g005780.1.1]	0	0.000848795	0	0.000490052	0.000943498	0	0.000883955	0.00052838	0.000697313	0	0	0.000402594	0.000658983	0.000692664	0	0.00039055	0.00197889	0	0	0.00114251	0	0.000748948	0	0.000432405	0.000945488	0.000962242	0.000942257	1.07282e-05	0	0.000882708	0.000914065	0.000518921
A0A1D5WPV1	A0A453F9F8_AEGTS	Vesicle transport v-SNARE 11-like [Sotub03g029240.1.1]	0	0	0	0	0	0	0	0	0	0.000438691	0.00045789	0.000258999	0	0	0	0	0	0	0	0	0	0	0.000500917	0.000289205	0	0	0	0	0	0	0	0
A0A1D5Y679	A0A453HJU8_AEGTS	Class E vacuolar protein-sorting machinery protein HSE1 [Sotub04g025000.1.1]	0	0	0.000206765	0.000119376	0	0	0	0	0.00019132	0.000175001	0.00054798	0.000210786	0.000361608	0.00076018	0.000575165	0.000199456	0	0	0	0	0.000201085	0	0	0.000116096	0	0	0	0	0	0.000242187	0.00025079	0.000142375
W5AS54	A0A3B6B6S9_WHEAT	Cellulose synthase-like A1 [Sotub10g025490.1.1]	0.000389099	0.000489627	0.000434717	5.03355e-05	0.000272128	0	0.000254955	0.000152398	0.000402245	0.000551902	0.000576055	9.41545e-05	0.000380135	0.000399563	0.000403089	1.23611e-05	0.00057076	0	0	0.000329529	0.000422774	0.00043203	0.000420124	6.25109e-06	0	0.000277535	0	0.000160235	0	0	0	0
A0A1D6B9S3	A0A3B6QP42_WHEAT	Acetyl-coenzyme A synthetase 2 [Sotub02g037960.1.1]	0.000199859	0	0.00022329	0.000122713	0	0	0.000261913	0.000151215	0.000413222	0.000188988	0.000197258	0.000127142	0.000585763	0.000615701	0.000414089	0.000108793	0	0	0	0	0.000434312	0.000443821	0.000215795	0.000128993	0.000280145	0.000285109	0.000279187	3.17873e-06	0.000258461	0.000261543	0.000270834	6.44091e-06
A0A1D6ABB9	A0A3B6NSQ0_WHEAT	TBC1 domain family member 15 [Sotub12g008310.1.1]	0.000672313	0.000423006	0.00056335	0.000124982	0.000705303	0.000446594	0.000660793	0.000138319	0.000695026	0.000635743	0.000663565	2.96604e-05	0.000328411	0.000517795	0.000522363	0.000110683	0.000493099	0.000476214	0	0.000279944	0.000365249	0.000559869	0.00036296	0.00011303	0.000471194	0	0.000469584	0.00027158	0.000434723	0.000219954	0.000227767	0.000121804
A0A1D6ASL8	A0A3B6PJV0_WHEAT	60S ribosomal protein L6 [Sotub05g027000.1.1]	0.000492922	0	0	0.000284588	0	0	0	0	0	0	0	0	0	0	0	0	0	0	0	0	0	0	0	0	0	0	0	0	0	0	0	0
A0A1D5S0F0	A0A8R7P1P4_TRIUA	60S ribosomal protein L36 [Sotub01g031920.1.1]	0	0.00116231	0.00103196	0.000636777	0.001292	0.00122713	0	0.000727932	0.000954879	0	0	0.000551299	0.000902392	0.000948513	0.000956881	2.93436e-05	0	0	0	0	0	0.00102559	0	0.000592122	0	0	0.0012903	0.000744954	0	0	0.00125169	0.000722665
A0A1D6ACI4	A0A3B6NPY6_WHEAT	Leucine-rich repeat receptor-like serine/threonine-protein kinase At1g17230 [Sotub02g027730.1.1]	0	0	0	0	0	0	0	0	0	0	0	0	0.000465886	0.000244849	0	0.000233044	0	0	0	0	0	0	0	0	0	0	0	0	0	0	0	0
A0A1D5WFZ6	A0A453GQY1_AEGTS	G-type lectin S-receptor-like serine/threonine-protein kinase At5g35370 [Sotub07g022920.1.1]	0	0	0	0	0	0	0	0	0	0	0	0	0	0	0	0	0	0	0	0	0	0	0	0	0	0	0	0	0.000280912	0.000284262	0.00058872	0.000176754
A0A1D6DMS2	A0A3B6FKR5_WHEAT	Nuclear envelope protein that mediates the nuclear export of importin alpha (Srp1p) [Sotub01g033500.1.1]	0.000417345	0.000175057	0.000466274	0.000155941	0.000389177	0.000369637	0.000182308	0.000114214	0.00028763	0.000394644	0.000549219	0.000131513	0.000543639	0.000428568	0.000576466	7.76667e-05	0	0.000788305	0.000406739	0.000394219	0.000302309	0.000154464	0.000150207	8.66135e-05	0.000389998	0.000396909	0.000194332	0.000115014	0.000359811	0.000546153	0.000754072	0.000197229
A0A1D5V067	A0A3B6DCQ7_WHEAT	ARGONAUTE 1 [Sotub03g022990.1.1]	0.000298915	0.000376142	0.000445278	7.32192e-05	0.00055748	0.000397117	0.000391724	9.41811e-05	0.000309013	0.000282655	0.000393367	5.78321e-05	0.00038937	0.000306953	0.000516102	0.000105354	0.000292314	0.000282304	0.000582637	0.000170581	0.000108261	0.000221263	0.000215166	6.35547e-05	0.000279328	0.000284278	0.000278373	3.16946e-06	0.000515415	0.000391171	0.000405067	6.80764e-05
A0A1D6AML5	A0A3B6PQ67_WHEAT	Leucine-rich repeat receptor-like serine/threonine-protein kinase At1g17230 [Sotub02g027730.1.1]	0	0	0	0	0.000332742	0	0	0.000192109	0.00024592	0	0.000234788	0.00013888	0.000232403	0	0.000246436	0.000138407	0	0	0	0	0	0	0	0	0.000333443	0	0	0.000192514	0	0	0	0
A0A1D6CTI2	A0A3B6TW45_WHEAT	Genomic DNA chromosome 5 P1 clone MCL19 [Sotub01g022520.1.1]	0	0	0	0	0	0	0	0	0	0	0	0	0	0	0	0	0	0	0	0	0	0	0	0	0	0	0	0	0.000793955	0.000803423	0	0.000461148
A0A1D6CH72	A0A453RTM4_AEGTS	Exocyst complex component Sec8-like [Sotub11g012300.1.1]	0.000163521	0	0.000182692	0.000100402	0.000457454	0.000434486	0.000428584	1.52523e-05	0.000169045	0.000154626	0.000161393	7.21405e-06	0.000319507	0.000335837	0.0003388	1.03896e-05	0	0	0	0	0	0	0	0	0	0	0	0	0.000422936	0.00021399	0.000443183	0.000126884
A0A1D5TH21	Q50HV4_WHEAT	Galactosylgalactosylxylosylprotein 3-beta-glucuronosyltransferase 1 [Sotub11g007410.1.1]	0	0	0	0	0	0	0	0	0	0	0	0	0	0.000260606	0.000262906	0.000151129	0	0	0	0	0	0	0	0	0	0	0	0	0	0	0	0
A0A1D5SPD5	A0A3B6HYG4_WHEAT	Oxysterol-binding protein [Sotub11g014350.1.1]	0.000459766	0	0	0.000265446	0	0	0	0	0	0	0	0	0.000449173	0.00047213	0.000476295	1.4606e-05	0	0	0	0	0	0	0	0	0	0	0	0	0.000594576	0.000601667	0	0.000345344
A0A1D5SUI0	G8GKP2_AEGTA	Metacaspase 7 [Sotub09g030720.1.1]	0.000489392	0	0	0.000282551	0.000342271	0	0.000320671	0.00019168	0	0	0.000241512	0.000139437	0	0	0	0	0	0	0	0	0	0	0.000264207	0.00015254	0	0	0	0	0	0	0	0
A0A1D6CUV7	A0A3B6TSN4_WHEAT	Phosphopantothenate--cysteine ligase [Sotub12g025330.1.1]	0	0	0.000341934	0.000197416	0	0	0	0	0	0	0.00030207	0.0001744	0.000299001	0.000314283	0.000317056	9.72281e-06	0	0	0	0	0	0	0	0	0	0	0	0	0.000395792	0.000400512	0.00041474	9.86325e-06
A0A1D6RKM3	A0A3B6AV98_WHEAT	ARGONAUTE 1 [Sotub06g028680.1.1]	0.000395478	0.000248827	0.000441843	0.000100757	0.000553179	0.000525405	0.000518269	1.8444e-05	0.000408839	0.000373966	0.000390332	1.74473e-05	0.000386366	0.000304585	0.000409697	5.5198e-05	0.000580117	0.000280126	0.000867213	0.000293567	0.000107426	0.000219556	0.000320259	0.000106467	0.000415759	0.000423127	0.000414338	4.71752e-06	0.000383579	0.000388153	0.000401942	9.55889e-06
A0A1D6AW49	A0A3B6PM43_WHEAT	Cytochrome P450 [Sotub02g030750.1.1]	0.000385443	0.000970051	0.000861262	0.000310914	0.00107828	0.000768108	0.000505117	0.000286907	0.000597697	0.000728953	0.000760854	8.64739e-05	0.000188281	0.000197904	0.00019965	6.12245e-06	0.00113079	0.000546034	0.000563471	0.000332691	0.000837601	0.000641955	0.00104044	0.000199253	0.000810418	0.000549853	0.000269216	0.000270663	0	0.000504405	0.000261161	0.000252255
A0A1D5YV33	A0A3B6KCY7_WHEAT	riboflavin synthase alpha chain, putative, expressed [LOC_Os12g35580]	0.000732341	0.000460774	0.0004091	0.000173639	0.00102437	0.000486469	0.000479861	0.000312482	0.000378541	0.000692506	0.000722811	0.000190619	0.000715468	0.000376017	0.00075867	0.000209569	0	0.00103747	0.00107059	0.00060877	0.000397861	0.000406572	0.000790734	0.000224353	0	0.00052236	0.000511511	0.000298502	0.000947075	0.000479184	0.000496207	0.000265359
A0A1D6CED5	A0A3B6SEQ2_WHEAT	#N/A	0.000563339	0.000708884	0.000629384	7.28759e-05	0.000787976	0.000748413	0.000738248	2.62725e-05	0.000582371	0.000532697	0.000556009	2.48528e-05	0.00055036	0.000578488	0.000583593	1.78964e-05	0	0	0	0	0	0	0	0	0	0	0	0	0.000728519	0.000737207	0.000763395	1.81549e-05
W5F9N4	A0A3B6LT63_WHEAT	Phosphatidylglycerol/phosphatidylinositol transfer protein [Sotub10g026300.1.1]	0	0	0.000743817	0.000429443	0	0	0	0	0	0	0	0	0	0.000683668	0.0006897	0.000396469	0	0	0	0	0	0	0	0	0	0	0	0	0.000860977	0	0	0.000497085
A0A1D5YDJ6	A0A8R7QIG2_TRIUA	Prefoldin subunit 4 [Sotub01g034790.1.1]	0	0	0	0	0	0	0	0	0	0	0	0	0	0	0	0	0	0	0	0	0.000884135	0.000903492	0	0.000516134	0	0	0	0	0	0	0	0
A0A1D5TDY9	A0A8R7PEA4_TRIUA	Acetyl esterase [Sotub11g028170.1.1]	0	0	0	0	0	0	0	0	0	0	0	0	0	0	0	0	0	0	0	0	0	0.000271048	0	0.000156489	0	0	0	0	0	0	0	0
A0A1D5S8U0	A0A3B5YZS1_WHEAT	Uracil phosphoribosyltransferase [Sotub09g008660.1.1]	0.000347552	0	0.000388298	0.000213396	0.000486141	0	0	0.000280674	0	0	0	0	0.000339544	0	0	0.000196036	0	0	0	0	0.00037763	0	0	0.000218025	0	0	0.000485502	0.000280305	0	0	0	0
A0A1D5UYD0	A0A3B6AXL9_WHEAT	RNA Binding Protein 45 [Sotub02g023600.1.1]	0.00066361	0.00083506	0.00074141	8.58473e-05	0.000464116	0.000440813	0.000869652	0.000241145	0.000343015	0.000313757	0.000327487	1.46382e-05	0.00032416	0.000340728	0.000343734	1.05409e-05	0	0	0	0	0	0	0	0	0.000465094	0	0	0.000268522	0.000429095	0	0	0.000247738
A0A1D5RTK6	A0A3B5Y470_WHEAT	Universal stress protein (Usp) [Sotub02g022380.1.1]	0.000383999	0.000483209	0.000429018	4.96757e-05	0.000537123	0.000510154	0.000503225	1.79086e-05	0.000793944	0.000363112	0.000758005	0.000239043	0.000375152	0.000788651	0.000397805	0.000232471	0.00112656	0.00108798	0.00112272	2.12525e-05	0.000417232	0.000426367	0.000414617	6.16914e-06	0.000538255	0.000547793	0.000536416	6.10745e-06	0.000993187	0.00150755	0.00104073	0.000284236
A0A1D5Y580	A0A453HKY3_AEGTS	Alcohol dehydrogenase 2 [Sotub06g018560.1.1]	0	0	0	0	0	0	0	0	0.000838983	0.00102323	0.00106801	0.000121383	0.000264289	0.000277797	0.000280248	8.59404e-06	0	0	0	0	0	0	0	0	0	0	0	0	0	0	0	0
A0A077RXR6	A0A077RXR6_WHEAT	GTPase obg [Sotub02g007550.1.1]	0.000780668	0.000982362	0.000872192	0.00010099	0.00109197	0.00103714	0.00102305	3.64081e-05	0.00107606	0.000984272	0.00102735	4.59209e-05	0.00101691	0.000801662	0.000808735	0.000122282	0.00229028	0.00147457	0.00228249	0.000468718	0.00113097	0.00115574	0.000842914	0.000173901	0.000729513	0.00111366	0.00109053	0.000215421	0.00100957	0.000681074	0.0010579	0.000205039
A0A1D5VKD4	A0A3B6EGI4_WHEAT	La related protein-like [Sotub06g027440.1.1]	0.000437529	0.000734093	0.000325883	0.00021097	0.000407999	0.000193757	0.000191125	0.000124459	0.00015077	0.00013791	0.000143945	6.43415e-06	0.000142483	0.000149765	0.000151087	4.6332e-06	0	0	0	0	0	0	0	0	0	0	0	0	0	0	0	0
A0A1D5Z2R6	A0A3B6LTX5_WHEAT	Peroxidase [Sotub02g031070.1.1]	0	0.000539819	0.00047928	0.000295742	0	0	0	0	0.000443479	0.000405652	0	0.000245852	0	0	0	0	0	0	0	0	0	0	0	0	0.000601314	0.00061197	0	0.000350286	0	0	0	0
A0A1D6CA52	A0A341Z8D2_WHEAT	Regulator of ribonuclease activity A [Sotub04g007310.1.1]	0.000661469	0.000832367	0.000739019	8.55704e-05	0	0	0	0	0	0	0	0	0	0	0	0	0	0	0	0	0	0	0	0	0	0	0	0	0	0	0	0
A0A1D5Z541	A0A8R7U9S7_TRIUA	Kelch domain-containing protein [Sotub11g011440.1.1]	0.000291272	0.000366525	0.00032542	3.76801e-05	0.000814839	0.000773927	0.000763416	2.71682e-05	0.000602225	0.000550857	0.000574964	2.57e-05	0.000569122	0.000299105	0.000301744	0.000155138	0	0	0	0	0.00031648	0.000323409	0.000314496	4.67944e-06	0.000816558	0.000831027	0.000406884	0.000240811	0.000376678	0	0	0.000217475
A0A1D5TES6	M8A0Z1_TRIUA	#N/A	0.000661469	0.000832367	0.000739019	8.55704e-05	0	0	0	0	0	0	0	0	0	0	0	0	0	0	0	0	0	0	0	0	0	0	0	0	0	0	0	0
A0A1D5SB90	A0A3B5Z1L8_WHEAT	Genomic DNA chromosome 5 P1 clone MUA2 [Sotub11g010100.1.1]	0	0	0	0	0	0	0	0	0	0	0	0	0	0	0.000628484	0.000362856	0	0	0	0	0	0	0	0	0	0	0	0	0	0	0	0
A0A1D5SAF6	A0A3B5Z2J5_WHEAT	Universal stress protein (Usp) [Sotub02g022380.1.1]	0	0.000481406	0.000427417	0.00026374	0.000535118	0.000508251	0.000501348	1.78418e-05	0.000395491	0.000361757	0.000377588	1.68776e-05	0.000373752	0.000392854	0.00039632	1.21535e-05	0.00112235	0.00108392	0.00111853	2.11732e-05	0.000415675	0.000424776	0.00041307	6.14612e-06	0.000536247	0.000545749	0.000534414	6.08466e-06	0.000494741	0.00050064	0.00103685	0.000311298
W5HZW2	A0A453SNR5_AEGTS	Dolichyl-diphosphooligosaccharide--protein glycosyltransferase subunit [Sotub01g046750.1.1]	0.000936326	0.00147279	0.0010461	0.000283407	0.000982272	0.00124394	0.0015338	0.000275886	0.000967959	0.000664046	0.000924142	0.000164283	0.00114344	0.000721129	0.000969989	0.000212275	0.000686737	0	0.000684399	0.000395814	0.00076302	0.000779726	0.00101098	0.000138591	0.00131246	0.000667858	0.00098098	0.000322344	0.000908154	0.000918984	0.00158605	0.000388294
W5I3J3	A0A3B6TZE9_WHEAT	1 4-alpha-glucan branching enzyme [Sotub04g035850.1.1]	0.00031547	0.000198487	0.000176227	7.47984e-05	0	0.000209556	0.000413419	0.000206716	0	0.00059662	0	0.000344459	0.000154101	0	0.000326812	0.000163494	0	0.000446908	0	0.000258023	0.000514158	0.000875693	0.000510936	0.000209668	0	0.00067505	0.000440686	0.00034274	0.000203985	0.000206418	0.000213751	5.08337e-06
A0A1D5U1S4	A0A3B6CEP4_WHEAT	Cytochrome P450 NADPH-reductase [Sotub04g029280.1.1]	0.000172897	0	0	9.98219e-05	0	0	0	0	0	0	0.000170647	9.8523e-05	0.000168913	0.000177546	0	0.000100107	0	0	0	0	0	0	0	0	0	0	0	0	0.000223593	0	0	0.000129091
A0A1D6C7X8	Q2QQV8_ORYSJ	RNA-directed DNA polymerase (reverse transcriptase) [ATMG01250]	0	0	0	0	0.000390768	0.000371148	0.000366107	1.30289e-05	0.000288805	0.000264171	0.000275732	1.23248e-05	0.00027293	0.00028688	0.000289411	8.87505e-06	0	0	0	0	0	0	0	0	0	0	0	0	0	0	0	0
A0A1D5XKU4	A0A3B6ISF0_WHEAT	ADP-ribosylation factor C1 [Sotub03g005520.1.1]	0.000557216	0	0	0.000321709	0	0	0	0	0.000576041	0.000526906	0.000549965	2.45826e-05	0.000544378	0	0.000577249	0.000324203	0	0	0	0	0	0	0	0	0	0	0	0	0	0	0	0
A0A1D5T0R1	A0A3B6A011_WHEAT	Threonine synthase [Sotub03g035020.1.1]	0.000588113	0.000493372	0.000438042	7.58933e-05	0.00054842	0.000520884	0.000256905	0.000160947	0.000405321	0.000556123	0.000386974	9.28164e-05	0.000191521	0.00020131	0.000203086	6.22781e-06	0	0	0	0	0.000852015	0.000435335	0.000635006	0.0002084	0.000549576	0.000559315	0.000547698	6.2359e-06	0.000253519	0.000256542	0.000265656	6.31776e-06
A0A1D5S042	A0A3B5XYU4_WHEAT	Thioredoxin family protein [Sotub02g021200.1.1]	0.000249459	0.00031391	0.000557411	0.00016242	0.000348934	0.000662828	0.000653826	0.000178685	0.000515774	0.00047178	0.000492426	2.20107e-05	0.000243712	0.000256168	0.000516856	0.00015423	0	0	0	0	0.000542097	0.000553966	0.0005387	8.01538e-06	0.000699339	0.000355866	0.000348474	0.000200472	0.000645209	0.000326452	0.000676097	0.000193568
A0A1D5WVU0	A0A3B6GSE8_WHEAT	Cytokinin oxidase/dehydrogenase 2 [Sotub12g010100.1.1]	0	0	0	0	0	0	0	0	0	0	0	0	0.000573467	0.000602776	0.000608094	1.86478e-05	0	0	0	0	0	0	0	0	0	0	0	0	0.000506071	0.000768158	0.000530297	0.00014483
A0A1D5WN94	A0A453F324_AEGTS	AP-1 complex subunit beta-1 [Sotub08g018710.1.1]	0.000190218	0.000478727	0.000425038	0.000153438	0.00026607	0.000505422	0.000249279	0.000143283	0.00039329	0.000539615	0.00056323	9.20583e-05	0.000185836	0.000390667	0.000197057	0.000115157	0	0.000538943	0.000556153	0.000316244	0.000206681	0.000211206	0.000616156	0.000235115	0.000266631	0.000271356	0.00026572	3.0254e-06	0.000245993	0.000248927	0.00025777	6.13022e-06
A0A1D5W130	A0A3B6FRH4_WHEAT	AP-1 complex subunit beta-1 [Sotub08g018710.1.1]	0.000190218	0.000239363	0.000212519	2.46074e-05	0.00026607	0.000252711	0.000249279	8.87124e-06	0.00039329	0.000179872	0.000187743	0.000121009	0.000185836	0.000195334	0.000197057	6.04294e-06	0	0.000538943	0.000556153	0.000316244	0.000206681	0.000211206	0.000205385	3.05596e-06	0.000266631	0.000271356	0.00026572	3.0254e-06	0.000245993	0.000248927	0.00025777	6.13022e-06
A0A1D5Z314	A0A3B6LK18_WHEAT	Anthocyanidin synthase [Sotub10g027490.1.1]	0	0	0	0	0	0	0	0	0	0	0	0	0	0.000353305	0	0.000203981	0	0	0	0	0	0	0	0	0	0	0	0	0	0	0	0
A0A1D5UT81	A0A3B6DK45_WHEAT	Integrin-linked kinase-associated serine/threonine phosphatase 2C [Sotub12g028860.1.1]	0.000361013	0.000908569	0.000806675	0.000291209	0.000504971	0.000959234	0.000946205	0.00025859	0	0.000341376	0.000712631	0.00035642	0.000705391	0.00111216	0.00112198	0.000237734	0	0.00102285	0	0.000590545	0.000392257	0	0	0.00022647	0.000506036	0.000515003	0	0.000294783	0.000466868	0	0.000489218	0.000276224
A0A1D5TN08	A0A3B6C2C6_WHEAT	FIP1 [Sotub04g011300.1.1]	0	0	0	0	0	0	0	0	0.000532621	0	0	0.000307509	0	0	0	0	0	0	0	0	0.000559804	0.00057206	0.000556295	8.27719e-06	0	0	0	0	0	0	0	0
A0A1D6DL02	A0A3B6I1E3_WHEAT	ADP-ribose pyrophosphatase [Sotub08g025390.1.1]	0.000327565	0.000412194	0.000365968	4.23751e-05	0.000458184	0.00043518	0.000858538	0.000238063	0.000677262	0.000309747	0.000646604	0.000203912	0	0.000336373	0.000339341	0.000195068	0.000960992	0.000928084	0.000957721	1.81291e-05	0.000355914	0.000363706	0.000353683	5.2625e-06	0.000459151	0.000467287	0.000457581	5.20987e-06	0.000423612	0.000428663	0.000443891	1.05565e-05
A0A1D6RLH8	A0A3B6C7Y4_WHEAT	Reductase 2 [Sotub03g022740.1.1]	0.000627081	0.000789094	0.000700599	8.11218e-05	0	0.000416548	0.00041089	0.000238878	0.000648266	0.000592971	0.000618921	2.76649e-05	0.000306316	0.000321972	0.000324813	9.96068e-06	0.000919849	0.00088835	0.000916717	1.7353e-05	0.000681352	0.000696269	0.000677081	1.00744e-05	0	0.000447281	0.000875982	0.000438024	0.000405475	0	0.000424886	0.000239901
A0A1D6RUI4	A0A3B6GQS5_WHEAT	Translocon-associated protein subunit beta [Sotub02g037650.1.1]	0	0	0	0	0	0	0	0	0	0	0	0	0	0	0	0	0.00175901	0.00169877	0.00175302	3.31837e-05	0	0	0	0	0	0	0.000837561	0.000483566	0	0	0	0
A0A1D5XS19	A0A3B6INU4_WHEAT	UDP-glucose dehydrogenase [Sotub03g028860.1.1]	0.000217681	0.000273921	0	0.000144672	0	0.000289196	0	0.000166967	0	0.00020584	0.000214848	0.000121526	0.000212666	0.000223535	0.000451014	0.000134583	0	0	0.000636447	0.000367453	0	0	0	0	0.000305126	0	0	0.000176164	0.000281508	0.000284865	0.000294985	7.01526e-06
A0A1D5T409	A0A3B5ZQM0_WHEAT	Arginyl-tRNA synthetase [Sotub12g009730.1.1]	0.000189166	0	0	0.000109215	0.000264597	0.000251312	0.000247899	8.82213e-06	0.000391113	0.000357752	0.000186704	0.000109661	0	0.000388505	0.000391933	0.0002253	0	0.00053596	0	0.000309437	0.000411074	0	0.000204249	0.000205538	0.00053031	0	0.000264249	0.000265156	0.000489264	0.000495098	0.000512686	1.21926e-05
A0A1D6BSR1	A0A8R7V5F1_TRIUA	NAD-dependent epimerase/dehydratase [Sotub10g011900.1.1]	0	0	0	0	0.000529194	0.000502624	0.000495798	1.76443e-05	0	0.000357752	0.000373408	0.000211213	0.000369614	0.000388505	0.000391933	1.2019e-05	0	0	0	0	0	0	0	0	0	0	0	0	0	0.000495098	0	0.000285845
W5E8M7	A0A3B6ITX7_WHEAT	hypothetical protein [AT1G56423]	0	0	0	0	0	0	0	0	0	0	0	0	0	0.000409669	0	0.000236522	0	0	0	0	0	0	0	0	0	0	0	0	0.000515916	0.000522069	0.000540614	1.28568e-05
A0A1D6BCA6	A0A453NCV4_AEGTS	Fatty acid oxidation complex subunit alpha 1 [Sotub07g011920.1.1]	0.000159205	0.000400673	0.000533608	0.000189806	0.000222689	0	0	0.00012857	0.000164583	0.000301089	0.000471399	0.000153718	0.000466609	0.000326972	0.000329857	7.98001e-05	0	0	0	0	0.000345966	0.00035354	0.000515696	9.58821e-05	0.000223159	0	0	0.000128841	0.000411772	0.000625023	0.000431484	0.000117843
A0A1D5U769	A0A3B6C2G3_WHEAT	Sucrose synthase 4 [Sotub12g008670.1.1]	0.00209744	0.00217357	0.00179196	0.000201962	0.00189835	0.00196695	0.00226361	0.000194132	0.00204075	0.00186668	0.00158305	0.000231024	0.000843753	0.00101357	0.00102252	0.000100727	0	0.000349567	0	0.000201823	0.00120651	0.00178089	0.00146538	0.000287656	0.000864706	0.000880029	0.000861751	9.81161e-06	0	0.000161458	0.000334387	0.000167226
A0A1D5X245	A0A453QAI3_AEGTS	Laccase-22 [Sotub03g019780.1.1]	0.000304689	0.000383408	0.000510615	0.00010391	0.000426186	0.000404788	0.00039929	1.42098e-05	0.000314982	0.000288115	0.000300724	1.34419e-05	0.000297669	0.000156441	0.000315643	8.71909e-05	0	0	0	0	0.000331058	0.000338306	0.000328983	4.89498e-06	0.000427085	0.000434653	0.000425626	4.84603e-06	0.000394028	0.000398727	0.000206446	0.000109682
A0A1D5XIB4	A0A3B6IW06_WHEAT	transmembrane protein%2C putative (DUF677) [AT4G34320]	0	0	0	0	0	0	0	0	0.00027388	0.000250519	0.000261482	1.16879e-05	0.000258826	0	0	0.000149433	0	0.000750621	0.000774591	0.000440454	0	0.000588321	0	0.000339667	0.000371354	0.00075587	0.000370085	0.000222367	0.000685222	0.000693393	0.000359013	0.00019074
A0A1D5XE21	A0A3B6HRZ3_WHEAT	Phosphoserine aminotransferase [Sotub02g026180.1.1]	0.000255044	0	0.000284945	0.000156597	0	0.000677668	0.000334232	0.000338844	0.000263661	0	0	0.000152224	0.000249168	0.000261903	0.000264214	8.10234e-06	0	0	0	0	0.000277117	0.000283184	0.00027538	4.09742e-06	0.000357498	0.000363833	0.000356276	4.05644e-06	0	0	0.000345617	0.000199542
A0A1D6DD73	A0A3B6LGZ3_WHEAT	PTEN PI-3 phosphatase [Sotub01g044870.1.1]	0	0	0	0	0.000285681	0	0	0.000164938	0	0	0	0	0	0	0	0	0	0	0	0	0	0	0.000220523	0.000127319	0	0	0	0	0.000264124	0.000267274	0	0.00015341
A0A1D5ZGJ0	A0A3B6LDF3_WHEAT	Alpha-galactosidase [Sotub03g024450.1.1]	0	0	0	0	0	0	0	0	0	0	0	0	0.00249168	0.00235712	0.00237792	7.24316e-05	0	0	0	0	0	0	0	0	0	0	0	0	0.0036281	0.00400512	0.00345617	0.000280792
A0A1D6AJ99	A0A3B6NKY9_WHEAT	Beta-fructofuranosidase insoluble isoenzyme 2 [Sotub10g025810.1.1]	0.000198313	0.000249549	0.000221563	2.56546e-05	0	0.000263465	0	0.000152111	0.000205013	0.000187526	0.000391465	0.000113035	0.000193744	0	0.000205443	0.000115384	0	0	0	0	0.000430952	0.000220193	0.000214125	0.00012347	0.000277977	0.000282903	0.000277027	3.15414e-06	0	0	0	0
A0A1D5V590	A0A8R7TUX5_TRIUA	Yip1 domain-containing protein [Sotub01g036600.1.1]	0	0	0	0	0	0	0	0	0	0	0	0	0.000435502	0.00045776	0.000461799	1.41615e-05	0	0.001263	0	0.000729194	0	0	0	0	0	0	0	0	0	0	0	0
A0A1D6DK13	A0A453RVK2_AEGTS	Alpha 1 3 fucosyltransferase [Sotub01g045280.1.1]	0.00041848	0.000526599	0.000467542	5.41364e-05	0.000585354	0.000555964	0.000548413	1.95167e-05	0	0.000395717	0.000413035	0.000233627	0.000408839	0.000429734	0.000433526	1.32945e-05	0	0	0	0	0	0	0	0	0	0	0	0	0	0	0	0
A0A1D5VIP1	A0A3B6ED44_WHEAT	Chromosome 11 contig 1 DNA sequence [Sotub01g023140.1.1]	0	0	0	0	0	0	0	0	0	0	0	0	0	0	0	0	0	0	0	0	0	0	0	0	0	0	0	0	0	0.000621165	0	0.00035863
A0A1D5URI6	A0A3B6DQ80_WHEAT	Cellulose synthase-like A1 [Sotub10g025490.1.1]	0.000187094	0.000470864	0.000209029	0.000157884	0	0.000248561	0	0.000143507	0.00038683	0.000353835	0.00018466	0.00010846	0.000182784	0.000192126	0.000193821	5.94369e-06	0.000548888	0	0	0.000316901	0.000203286	0.000207737	0.000202012	3.00577e-06	0	0	0	0	0	0	0	0
A0A1D5XDM2	A0A3B6HV95_WHEAT	Os03g0310500 protein (Fragment) [Sotub01g020370.1.1]	0.000145018	0.00036497	0.00016202	0.000122377	0	0	0	0	0	0	0	0	0.000283354	0.000148918	0.000300463	8.29978e-05	0.000425446	0.000410877	0.000423998	8.02605e-06	0	0	0	0	0	0.000206875	0.000202579	0.000118219	0.00018754	0.000189776	0.000196517	4.67353e-06
A0A1D6B543	A0A3B6QNV0_WHEAT	Glutathione reductase [Sotub09g028340.1.1]	0	0.000357387	0.000317307	0.000195796	0	0.000377316	0	0.000217844	0	0	0	0	0.000554933	0.000291648	0.000588442	0.000162547	0	0	0	0	0	0	0.000306656	0.000177048	0	0	0	0	0	0	0	0
A0A1D5WU15	A0A453EHE9_AEGTS	Reticulon family protein [Sotub01g032640.1.1]	0	0	0	0	0	0	0	0	0	0.000353835	0	0.000204287	0	0	0	0	0	0	0	0	0	0	0	0	0	0	0	0	0	0	0	0
E2F3W4	A0A1U7YEG5_NICSY	30S ribosomal protein S8 [Sotub06g018770.1.1]	0.000788675	0	0	0.000455342	0	0	0	0	0	0	0	0	0	0	0	0	0	0	0	0	0	0	0	0	0	0	0	0	0	0	0	0
A0A1D6B295	A0A453NLV2_AEGTS	SEC14-like protein 1 [Sotub07g028120.1.1]	0	0	0	0	0	0	0	0	0.000366753	0	0	0.000211745	0	0	0	0	0	0	0	0	0	0	0.000383055	0.000221157	0	0	0	0	0	0	0	0
W5BNZ6	A0A3B6C571_WHEAT	60S ribosomal protein L27A [Sotub11g022340.1.1]	0.000707088	0	0.000789985	0.000434151	0	0.000939388	0.000926629	0.00053871	0.000730976	0.000668626	0.000697887	3.11945e-05	0.000690796	0.000726103	0	0.000409404	0	0	0	0	0.000768283	0.000785104	0.000763467	1.13597e-05	0.000991132	0	0	0.00057223	0	0	0	0
A0A1D6RYL4	A0A3B6ING4_WHEAT	Alcohol dehydrogenase 2 [Sotub06g018560.1.1]	0.000321403	0	0	0.000185562	0	0.000426994	0	0.000246525	0.000332262	0.000303921	0.000634443	0.000183194	0.000627997	0.000660093	0.000332959	0.000180321	0	0	0	0	0.000349219	0	0	0.000201622	0	0	0	0	0	0	0.000435542	0.00025146
W5DSN6	W5DSN6_WHEAT	N-acetyltransferase 5 [Sotub06g024260.1.1]	0	0	0	0	0	0	0	0	0	0	0	0	0.000575664	0	0	0.00033236	0	0	0	0	0	0	0	0	0	0	0	0	0	0	0	0
W5DTE2	A0A3B6UAQ8_WHEAT	WPP domain-interacting tail-anchored protein 1 [Sotub02g012520.1.1]	0	0.000378348	0	0.00021844	0	0	0	0	0	0	0	0	0.00014687	0.000308753	0.000467216	0.000160176	0	0	0	0	0	0	0	0	0	0	0	0	0.000194414	0	0	0.000112245
A0A1D6AZ51	A0A3B6NJT5_WHEAT	Serpin (Serine protease inhibitor) [Sotub04g032650.1.1]	0	0	0	0	0	0	0	0	0	0	0	0	0.000475846	0.000250083	0.000252289	0.000129712	0	0	0	0	0	0	0	0	0	0	0	0	0.000314942	0.000318697	0.000330019	7.84843e-06
A0A1D6BTB4	A0A3B6RBW9_WHEAT	ADP-ribose pyrophosphatase [Sotub08g025390.1.1]	0.000320399	0.000403178	0.000357962	4.14481e-05	0.000448162	0.00042566	0.000419879	1.49425e-05	0.000331224	0.000302971	0.00031623	1.4135e-05	0.000313017	0.000329015	0.000331918	1.01786e-05	0	0	0	0	0.000348128	0.00035575	0.000345946	5.14738e-06	0.000449107	0.000457065	0.000447572	5.0959e-06	0	0.000419286	0	0.000242075
W5EUY8	W5EUY8_WHEAT	Protein transport protein SEC22 [Sotub12g022950.1.1]	0	0	0.000525449	0.000303368	0	0.000624822	0	0.000360741	0	0	0.000464191	0.000268001	0	0.000482958	0	0.000278836	0	0	0	0	0	0	0	0	0	0.000670921	0	0.000387356	0	0.000615466	0	0.00035534
A0A1D5TFM6	A0A3B6U3S2_WHEAT	sn-glycerol-3-phosphate import ATP-binding protein UgpC [Sotub07g009750.1.1]	0.000361013	0.000454285	0.000403338	4.67021e-05	0.000504971	0.000719425	0.000473103	0.000133966	0.00037321	0.000682752	0.000356316	0.000183786	0.000529043	0.000556082	0.000373992	9.82586e-05	0	0	0.000527758	0.000304701	0.000588385	0.000601268	0.000584698	8.6998e-06	0.000759054	0.000772504	0.000504306	0.000151111	0.000466868	0.000472435	0.000733827	0.000152547
A0A1D6DLV1	A0A453N8U0_AEGTS	Pre-mRNA-splicing factor RSE1 [Sotub04g009690.1.1]	0.000475988	0.000479171	0.000425433	3.01487e-05	0.000532634	0.000252946	0.000374265	0.000140253	0.000393655	0.000270058	0.000187918	0.000103562	0.000465021	0.000293273	0.00039448	8.63292e-05	0	0	0	0	0.000103436	0	0	5.9719e-05	0.000133439	0	0.000132983	7.69099e-05	0.000369333	0.000124579	0.000387014	0.000146679
A0A1D6BNE7	A0A1D6BNE7_WHEAT	Proteasome subunit beta type [Sotub04g009360.1.1]	0.000502587	0.000632435	0.000561509	6.50167e-05	0.000702999	0.000667702	0	0.000396081	0.000519566	0.000475249	0.000496047	2.21726e-05	0.000491007	0.000516102	0.000520656	1.59664e-05	0	0	0	0	0.000546083	0	0.000542661	0.000314298	0.000704481	0	0	0.000406732	0	0.000657704	0	0.000379726
A0A1D6D2L7	A0A3B6TCN7_WHEAT	3-phosphoshikimate 1-carboxyvinyltransferase [Sotub05g023360.1.1]	0	0.000252974	0	0.000146055	0	0	0	0	0	0	0	0	0.000196403	0	0.000208262	0.000116967	0.00117957	0.000569589	0	0.000589901	0	0.000223216	0.000434128	0.000217093	0	0	0	0	0	0	0	0
A0A1D6BU59	A0A0P0K3B8_WHEAT	3-phosphoshikimate 1-carboxyvinyltransferase [Sotub05g023360.1.1]	0	0	0	0	0	0	0	0	0	0	0	0	0.000196403	0	0.000208262	0.000116967	0	0	0	0	0.000218433	0.000223216	0.000217064	3.22973e-06	0	0	0	0	0	0	0	0
A0A1D6D8Y8	A0A3B6NRW7_WHEAT	Tripeptidyl peptidase II [Sotub03g014090.1.1]	0.000529859	0.000500065	0.000443984	4.36029e-05	0.000370573	0.000879917	0.000694373	0.000257781	0.00082164	0.000626297	0.000653705	0.000105761	0.000647064	0.000544108	0.000411682	0.000117998	0	0	0	0	0.000719645	0.000882481	0.000572107	0.00015525	0.000928386	0.000944837	0.000370085	0.000327187	0.000342611	0.000346697	0.000538519	0.000111947
A0A077RWG8	A0A077RWG8_WHEAT	Uricase [Sotub11g011090.1.1]	0	0	0	0	0	0	0	0	0	0	0	0	0.000326272	0	0	0.000188373	0	0	0	0	0	0	0	0	0	0	0	0	0.000431891	0	0.000452566	0.00025553
A0A1D6D3T8	A0A453QX84_AEGTS	Vacuolar sorting receptor 7 [Sotub02g025270.1.1]	0.000411758	0.00051814	0.000460032	5.32667e-05	0.000575951	0.000547033	0.000539603	1.92032e-05	0.000425669	0.000389361	0.0004064	1.81655e-05	0.000402271	0	0.000426562	0.000239571	0	0	0	0	0.000447394	0.000457189	0.000889179	0.000252285	0.000577165	0.000587393	0.000575193	6.54895e-06	0.000532492	0.000538842	0.000557983	1.32698e-05
A0A1D5XDT1	A0A453IBK3_AEGTS	Elongation factor 1-alpha [Sotub11g025970.1.1]	0.000699848	0	0.000390948	0.000350725	0.00048946	0.000464885	0.000458571	1.63194e-05	0.000361746	0.00033089	0.000345371	1.54376e-05	0.000341862	0.000359334	0	0.000202606	0	0	0	0	0.000380208	0.000388533	0.000377825	5.62171e-06	0.000490492	0.000499184	0.000488816	5.56549e-06	0	0.000457924	0	0.000264382
A0A1D5XIK1	A0A3B6IZN0_WHEAT	F-box family protein [Sotub03g015000.1.1]	0	0	0	0	0	0	0.000306062	0.000176705	0	0.000220845	0.000230509	0.000130384	0.000456335	0.000239829	0.000241945	0.000124393	0	0	0	0	0	0	0	0	0.000327367	0.000333168	0.000326248	3.71455e-06	0.000604057	0	0.000316487	0.000302144
A0A1D5RYJ1	A0A3B5Y5H0_WHEAT	expressed protein [LOC_Os05g47820]	0	0	0	0	0	0	0	0	0	0	0	0	0	0	0	0	0	0	0	0	0.000543419	0	0.000540013	0.000312765	0	0	0	0	0	0	0	0
A0A1D5YPY6	A0A3B6KII1_WHEAT	Heat shock protein 22 [Sotub05g015330.1.1]	0	0	0	0	0	0	0	0	0	0	0	0	0	0	0	0	0	0	0	0	0.000447394	0	0.000444589	0.000257497	0	0	0	0	0	0	0	0
A0A1D5XVF8	W5ERE6_WHEAT	Dynamin [Sotub01g005110.1.1]	0	0	0.000433893	0.000250509	0	0	0	0	0.000200742	0.000183619	0	0.000111285	0	0.000199403	0.000402325	0.000201165	0	0	0	0	0	0.000215606	0	0.00012448	0	0	0	0	0	0	0	0
A0A1D6CHP4	A0A3B6SL01_WHEAT	expressed protein [LOC_Os06g20390]	0	0	0	0	0	0	0	0	0.000267655	0.000244825	0.000255539	1.14222e-05	0	0.000265871	0.000268217	0.000154182	0	0	0	0	0.000281316	0.000287475	0	0.000164225	0	0.000369345	0	0.000213242	0	0	0	0
A0A1D5SDY6	A0A452ZJI3_AEGTS	Proline iminopeptidase [Sotub11g017140.1.1]	0.000317423	0	0.000354637	0.000194897	0.000443999	0.000421707	0	0.000250156	0	0.000300157	0.000313293	0.00017721	0.00031011	0.000325959	0.000328835	1.0084e-05	0.00093124	0	0.00092807	0.000536739	0.000344895	0.000352446	0.000342733	5.09957e-06	0.000444935	0.00045282	0.000443415	5.04857e-06	0.000410497	0.000415392	0.000860296	0.00025829
A0A1D5TV44	A0A1D5UPW5_WHEAT	Serine hydroxymethyltransferase [Sotub12g030250.1.1]	0	0	0	0	0	0	0	0	0	0	0	0	0	0.00028688	0	0.00016563	0	0	0	0	0	0	0	0	0	0	0	0	0	0	0	0
A0A1D5SY41	A0A452ZD05_AEGTS	Nucleic acid binding protein [Sotub10g018320.1.1]	0	0	0	0	0	0	0	0	0	0	0	0	0	0.000448021	0.000451974	0.000259814	0	0	0	0	0	0	0	0	0	0	0	0	0	0	0	0
A0A1D5YDM2	A0A8R7UP14_TRIUA	#N/A	0.000410111	0.000516067	0.000458191	5.30536e-05	0.000573647	0	0.000537445	0.000321255	0.000423966	0.000387803	0.000404774	1.80928e-05	0.000400662	0.00042114	0.000424855	1.30286e-05	0.00120316	0.00116196	0	0.000683063	0	0.00045536	0.000442811	0.000259356	0.000574857	0.000585043	0.000572892	6.52276e-06	0	0	0	0
W5FDW1	A0A3B6LN09_WHEAT	Gibberellin receptor GID1L2 [Sotub04g032260.1.1]	0.000316444	0	0.000353543	0.000194296	0	0	0.000414695	0.000239424	0	0.000299231	0.000312326	0.000176663	0.000309153	0.000324953	0.00032782	1.00529e-05	0	0	0	0	0	0	0	0	0	0	0.000442046	0.000255216	0	0	0	0
A0A1D6CV51	A0A453SKA8_AEGTS	NADPH dehydrogenase 3 [Sotub07g008620.1.1]	0	0	0	0	0	0	0	0	0	0	0	0	0.000357734	0	0	0.000206538	0	0	0	0	0	0	0	0	0	0	0	0	0	0	0	0
A0A1D5RW28	A0A8R7P1L0_TRIUA	5-amp-activated protein kinase beta subunit [Sotub12g032010.1.1]	0	0	0	0	0	0	0.000759103	0.000438268	0	0.000547745	0	0.00031624	0	0	0	0	0	0	0	0	0.000629384	0.000643164	0.000625439	9.306e-06	0	0	0	0	0	0	0	0
A0A1D6DF55	F2E3M1_HORVV	Aluminum-induced protein (Fragment) [Sotub12g005680.1.1]	0	0	0	0	0	0	0	0	0.000552039	0	0.00052705	0.000311757	0	0	0	0	0	0	0	0	0	0	0	0	0	0	0	0	0	0	0	0
A0A1D5YGF5	A0A3B6KJA2_WHEAT	Formate--tetrahydrofolate ligase [Sotub01g006670.1.1]	0.00028881	0.000181714	0.000161335	6.84774e-05	0	0.000191847	0.000378482	0.000189247	0.000298568	0.000409651	0.000285052	6.83704e-05	0.000282156	0.000296577	0.000299194	9.17505e-06	0.000423649	0.000409141	0.000422206	7.99214e-06	0.000470708	0.000320676	0.000467758	8.57822e-05	0.000404829	0.000206001	0.000403445	0.000114396	0.000186747	0.000188974	0.000195687	4.65379e-06
A0A1D5ZQF0	A0A3B6MYU0_WHEAT	#N/A	0.000301552	0	0.000336906	0.000185153	0	0	0.00039518	0.000228157	0.00031174	0	0	0.000179983	0.000294604	0	0.000312394	0.000175451	0.000884678	0.000854383	0.000881666	1.66895e-05	0.00032765	0.000334824	0.000325596	4.84459e-06	0.000422689	0.000860358	0.000421244	0.000253106	0.000389972	0	0.000408641	0.000230729
A0A1D6AS22	A0A3B6PNQ7_WHEAT	Coproporphyrinogen III oxidase aerobic [Sotub10g006550.1.1]	0	0	0	0	0	0	0	0	0.00031174	0.000285149	0.000297628	1.33036e-05	0	0.000309661	0.000312394	0.000179577	0	0	0	0	0.00032765	0.000334824	0	0.000191273	0.000422689	0.000430179	0.000421244	4.79614e-06	0.000389972	0	0	0.00022515
A0A1D6RMC5	A0A3B6C231_WHEAT	Transferase family protein [Sotub04g034120.1.1]	0	0	0	0	0	0	0	0	0	0	0	0	0.000225598	0.000474256	0.00023922	0.000139797	0	0	0	0	0	0	0	0	0	0	0	0	0	0.000302188	0.000625846	0.000312984
A0A1D5ZC02	A0A3B6LK97_WHEAT	MAPprotein kinase-like protein [Sotub02g031690.1.1]	0.000256319	0.000322542	0.00028637	3.31585e-05	0.000358529	0.000340528	0.000335903	1.1954e-05	0.000264979	0.000242377	0.000252984	1.1308e-05	0	0	0	0	0	0	0.000749416	0.000432676	0.000278502	0.0002846	0.000276757	4.1179e-06	0.000359285	0.000365652	0.000358058	4.07672e-06	0	0	0	0
A0A1D5WTW7	N1QT87_AEGTA	Sucrose-phosphate-synthase [Sotub07g008720.1.1]	0.00019182	0.000362068	0.000321463	8.89198e-05	0.00026831	0	0.000125689	0.000134244	0.0001983	0.000181386	9.46619e-05	5.55999e-05	0.000374801	0.000393957	0.000198716	0.000107619	0.000281376	0.00027174	0.000280418	5.30816e-06	0.000208421	0.000106492	0.000207115	5.84752e-05	0.000134438	0	0.000133978	7.74855e-05	0.000372097	0.000502045	0.00051988	8.06686e-05
A0A1D6CZP8	A0A453RRN4_AEGTS	Cytochrome c1 [Sotub02g037090.1.1]	0.000575998	0	0	0.000332553	0	0	0	0	0	0	0	0	0	0	0	0	0	0	0	0	0	0	0	0	0	0	0	0	0	0	0	0
A0A1D6B7X4	A0A453PFJ2_AEGTS	#N/A	0	0	0	0	0	0	0	0	0	0	0	0	0	0.000545518	0.000550331	0.000316353	0	0	0	0	0	0	0	0	0	0	0	0	0	0	0	0
A0A077RX38	A0A077RX38_WHEAT	Syntaxin 32 [Sotub08g018370.1.1]	0	0	0	0	0	0	0	0	0	0	0	0	0.000292882	0	0.000621134	0.000310735	0	0	0	0	0	0	0	0	0	0	0	0	0	0	0	0
A0A1D5X5D7	A0A3B6I320_WHEAT	SAM domain containing protein, putative, expressed [LOC_Os03g63320]	0.000405248	0.000509948	0	0.000269331	0.000566845	0.000538384	0.000531072	1.88996e-05	0.000418939	0.000383205	0.000399975	1.78783e-05	0.000395911	0.000416146	0.000419818	1.28741e-05	0	0	0.00118485	0.000684072	0.00044032	0	0	0.000254219	0	0	0	0	0.000524073	0.000530323	0.000549161	1.306e-05
A0A1D6D1H9	Q9LEC0_WHEAT	Glycogen synthase 2 [Sotub03g013130.1.1]	0	0	0	0	0	0.000295469	0	0.000170589	0.000919666	0.00105153	0.00109754	9.2327e-05	0.000217279	0.000228384	0.000230399	7.06539e-06	0	0	0	0	0.000966603	0.000493883	0.000480272	0.000276938	0.000311744	0.000317269	0.000310679	3.53729e-06	0	0.000291045	0.000301384	0.000171097
A0A1D5THS1	A0A1D5THS1_WHEAT	60S ribosomal protein L34 [Sotub06g026850.1.1]	0	0	0	0	0	0	0	0	0	0	0	0	0.000841727	0	0	0.000485971	0	0	0	0	0	0	0	0	0	0	0	0	0	0	0	0
A0A1D5W202	A0A3B6FL03_WHEAT	Leucyl-tRNA synthetase [Sotub02g015320.1.1]	0.000520974	0.000524459	0.000582052	3.43018e-05	0.000582974	0.000830556	0.000409638	0.000211548	0.00086172	0.000788218	0.000822712	3.6774e-05	0.000508971	0.000320991	0.000431764	9.44884e-05	0.000305682	0.000295214	0.000304641	5.76669e-06	0.000792487	0.000462764	0.000562514	0.000169093	0.000584204	0.000743195	0.000727759	8.76781e-05	0.000538986	0.000545413	0.000564788	1.34317e-05
A0A1D5YL07	A0A3B6KI26_WHEAT	Subtilisin-like protease [Sotub04g031100.1.1]	0	0	0	0	0	0	0	0	0	0	0	0	0.000263593	0.000415598	0.00027951	8.35452e-05	0	0	0	0	0	0	0	0	0	0	0	0	0.000348922	0.000176542	0	0.000174465
A0A1D5SJZ4	A0A3B5YUJ8_WHEAT	Leucine-rich repeat family protein [Sotub12g010540.1.1]	0.000528493	0.000332518	0.000295226	0.000125307	0.000369618	0.00035106	0.000346292	1.23237e-05	0.000273174	0	0	0.000157717	0.000258158	0.000271353	0.000273747	8.3947e-06	0.000775234	0.000748686	0.000772594	1.46248e-05	0	0	0	0	0	0	0.000369131	0.000213118	0.000341728	0.000345803	0.000358087	8.51595e-06
A0A1D5UHB4	A0A453C7N5_AEGTS	Eukaryotic translation initiation factor 4B [Sotub05g014590.1.1]	0.000236785	0.000595921	0.000264545	0.000199816	0.000331205	0.000629151	0.000310303	0.00017836	0.000489568	0.000223905	0.000233703	0.000150632	0.000231329	0.000243152	0.000490595	0.000146394	0.000694667	0.000670878	0.000692302	1.31049e-05	0.000257277	0.00052582	0	0.00026293	0.000331903	0	0.000330769	0.000191298	0.000306214	0.000309865	0.000320873	7.63092e-06
A0A1D5TZ17	A0A3B6CG35_WHEAT	UBX domain-containing protein [Sotub04g006790.1.1]	0.000245282	0	0.000274038	0.000150603	0.00034309	0.000325864	0.000321438	1.14392e-05	0.000507136	0.00023194	0.00024209	0.000156037	0.000479261	0.000503755	0.0002541	0.000137614	0	0	0	0	0.00026651	0.000272345	0.000264839	3.94058e-06	0.000343814	0.000349906	0	0.000200283	0.000317202	0.000320985	0.000332387	7.90476e-06
A0A1D6D9V5	A0A3B6C2X6_WHEAT	Ribosomal protein [Sotub08g013400.1.1]	0	0.000665035	0.000590453	0.000364342	0.000739236	0.00140424	0	0.000702447	0.000546348	0.000499746	0.00104323	0.000301232	0	0.000542706	0.00109499	0.000547501	0	0	0.00154519	0.000892115	0.000574232	0.000586804	0.000570633	8.49052e-06	0.000740795	0.00150784	0	0.00075396	0	0.000691606	0.000716175	0.000406577
A0A1D5T660	A0A8R7PG08_TRIUA	#N/A	0.000403652	0.000380955	0.00056372	9.96156e-05	0.000282307	0.000536265	0.000528981	0.000144566	0.000104322	0.000286272	0.0002988	0.000108846	0.000394352	0.000725388	0.000418165	0.000184634	0.000296054	0.000857747	0.000295046	0.000324585	0.00032894	0.000336142	0.000217919	6.6275e-05	0.000282902	0.000143957	0.000281935	7.99419e-05	0.000913517	0.000924411	0.000683749	0.00013591
P80602	A0A7S9YWD1_HORVV	Peroxiredoxin [Sotub10g026080.1.1]	0.000488227	0	0.000545466	0.000299771	0	0	0	0	0.000504722	0.00046167	0.000481874	2.15391e-05	0.000476978	0	0.00050578	0.000284063	0	0	0	0	0	0	0	0	0	0.00069648	0.000682014	0.000398003	0	0	0	0
A0A1D6BXW3	A0A453RL46_AEGTS	Zinc finger Ran-binding domain-containing protein 2 [Sotub05g016430.1.1]	0	0	0.000509102	0.00029393	0	0	0	0	0	0	0	0	0	0	0	0	0	0	0	0	0	0	0	0	0	0	0	0	0	0	0	0
A0A1D6AHQ0	A0A3B6NPZ2_WHEAT	Cytochrome P450 [Sotub02g009790.1.1]	0	0	0	0	0.000434581	0.000412761	0	0.00024485	0.000321186	0	0	0.000185437	0	0	0	0	0	0	0	0	0	0	0	0	0	0	0	0	0	0	0	0
W5FRK2	A0A453K9F3_AEGTS	Calmodulin binding protein [Sotub10g025740.1.1]	0	0	0	0	0	0	0	0	0	0	0	0	0.000208678	0.000219344	0.000221279	6.78571e-06	0	0	0	0	0	0	0	0	0	0	0	0	0	0.000279524	0	0.000161383
W5ALT8	A0A452Y759_AEGTS	Zinc finger protein-like 1 [Sotub01g044340.1.1]	0	0	0	0	0	0.000322775	0.000318391	0.000185102	0.000251165	0.000229741	0.000239795	1.07185e-05	0.000237359	0.000498981	0.000251692	0.000147084	0	0	0	0	0	0.000269763	0.000262329	0.000153647	0	0	0	0	0.000314195	0.000317942	0.000329237	7.82983e-06
A0A1D5TT46	A0A3B6C8S3_WHEAT	Peptide methionine sulfoxide reductase MsrA [Sotub03g016510.1.1]	0	0	0	0	0	0	0	0	0	0.00053564	0	0.000309252	0	0	0	0	0	0	0	0	0.000615475	0.00062895	0.000611617	9.10034e-06	0	0	0.000791287	0.00045685	0	0	0	0
A0A1D6ABK8	A0A8R7UWN0_TRIUA	Thioredoxin reductase [Sotub02g025620.1.1]	0	0	0	0	0	0	0	0	0	0	0.0003048	0.000175976	0	0.000317123	0	0.000183091	0	0	0	0	0	0	0	0	0	0	0	0	0.000399369	0.000404131	0	0.000231963
A0A1D5ZH27	A0A3B6LGA8_WHEAT	Riboflavin synthase alpha subunit [Solyc07g054190.2.1]	0.000339496	0.000427208	0	0.000225632	0.000474873	0	0	0.000274168	0	0.000321029	0.000335078	0.000189532	0.000331674	0.000348625	0.000351701	1.07852e-05	0	0	0	0	0.000368877	0.000376954	0.000366565	5.45418e-06	0	0.000484307	0	0.000279615	0.000878083	0	0	0.000506961
A0A1D5UH86	A0A453D451_AEGTS	Protein transport SEC13-like protein [Sotub02g035550.1.1]	0.000323431	0.000406993	0.00036135	4.18404e-05	0.000452403	0.000859377	0.000847705	0.000231671	0.000334358	0.000305838	0.000319223	1.42688e-05	0.000315979	0.000332129	0.000335059	1.02749e-05	0	0	0	0	0.000351423	0	0.00034922	0.000202261	0	0.000461391	0	0.000266384	0	0	0	0
A0A1D6AH28	A0A3B6NKC9_WHEAT	Glutathione transferase [Sotub02g015040.1.1]	0.000339496	0.000427208	0.000379298	4.39186e-05	0	0	0	0	0	0	0	0	0	0	0	0	0.000995996	0.000961888	0.000992604	1.87895e-05	0.000368877	0.000376954	0.000366565	5.45418e-06	0	0	0	0	0	0	0	0
A0A1D6DLV4	A0A3B6LGV2_WHEAT	Ubiquitin-protein ligase 1 [Sotub04g029030.1.1]	0.000174071	0.000328566	0.000194479	8.39291e-05	0.000121742	0.000115629	0.000228117	6.32545e-05	0.000179952	0.000246904	8.59029e-05	8.08795e-05	8.50301e-05	8.9376e-05	0.000180329	5.38102e-05	0	0	0.000254471	0.000146919	9.45679e-05	0	0	5.45988e-05	0	0	0.000121582	7.01951e-05	0	0	0	0
A0A096US28	A0A8R7QCP5_TRIUA	Spfh domain / band 7 family protein [Sotub02g013350.1.1]	0	0	0	0	0	0	0	0	0.000369308	0	0	0.00021322	0.000349009	0	0	0.0002015	0	0	0	0	0	0	0	0	0	0	0	0	0	0	0	0
A0A1D6BJN4	A0A453STL4_AEGTS	1-aminocyclopropane-1-carboxylate oxidase-like protein [Sotub09g010000.1.1]	0.000307891	0.000387438	0.000343988	3.983e-05	0.000430666	0	0.000806974	0.000403792	0.000636586	0.000582287	0.000607769	2.71664e-05	0.000300797	0.000316171	0	0.000178269	0	0	0	0	0.000334537	0.000683724	0.000332441	0.000202211	0	0	0.000430099	0.000248318	0	0	0	0
A0A1D6B626	A0A453P4B5_AEGTS	Adenosine kinase [Sotub09g007480.1.1]	0.000423668	0	0.000473338	0.000260132	0	0.000562856	0	0.000324965	0.000437981	0	0.000418155	0.000247344	0.000413907	0.000435062	0.0004389	1.34593e-05	0	0	0	0	0	0	0	0	0.00059386	0	0	0.000342865	0	0.000554428	0.000574123	0.000325934
F4Y590	F4Y590_WHEAT	Heat shock protein 90 (Fragment) [Sotub03g012220.1.1]	0.000431999	0.00054361	0.000321764	0.000110924	0.000201421	0	0.00018871	0.0001128	0.000297729	0.000272334	0.000426378	8.25882e-05	0.000422046	0.000147872	0.00044753	0.00016614	0.000422459	0.000407992	0.00042102	7.96969e-06	0.000469386	0.000479663	0.000310963	9.45721e-05	0.000605537	0.00082169	0.000402312	0.000209722	0.000558668	0.00056533	0.000585412	1.39221e-05
A0A1D5RPE8	A0A3B5Y6M8_WHEAT	RING-finger protein-like [Sotub12g005360.1.1]	0.000193449	0	0	0.000111688	0.000270588	0.000257002	0	0.000152454	0	0	0.000190931	0.000110234	0	0	0	0	0	0	0	0	0	0	0	0	0	0	0	0	0	0	0	0
A0A1D6BF38	A0A453NAL6_AEGTS	Fasciclin-like arabinogalactan protein 10 [Sotub10g005630.1.1]	0	0	0	0	0	0	0.000682036	0.000393774	0.000538028	0.000492136	0.000513673	2.29604e-05	0.000508454	0.000534441	0.000539157	1.65337e-05	0	0	0	0	0	0	0	0	0	0	0	0	0.000673048	0.000681074	0.000705268	1.67725e-05
A0A1D5YCY0	A0A3B6KTE9_WHEAT	24-sterol C-methyltransferase [Sotub01g049220.1.1]	0.000587551	0.000739351	0.000328217	0.000207898	0.000821844	0.00039029	0.000384989	0.000250702	0	0.000277796	0.000289953	0.000164008	0.000287007	0	0.000304338	0.000170926	0	0	0	0	0.000319201	0.000652378	0	0.000326214	0	0	0	0	0.000379915	0.000384446	0.000398103	9.46759e-06
W5G7L0	A0A3B6NVH1_WHEAT	Outer membrane lipoprotein blc [Sotub12g007620.1.1]	0	0	0	0	0	0	0	0	0	0	0.000556009	0.000321012	0	0	0	0	0	0	0	0	0.000612093	0	0.000608257	0.00035229	0	0.000803631	0	0.000463976	0	0.000737207	0	0.000425627
A0A1D5VLA5	A0A3B6EDL5_WHEAT	Cytochrome P450 [Sotub11g022920.1.1]	0	0	0	0	0	0	0	0	0	0	0	0	0.000376562	0.000197904	0	0.000188363	0	0	0	0	0	0	0	0	0	0	0	0	0.00024923	0.000252202	0	0.000144759
A0A1D6BG74	A0A8R7UU76_TRIUA	tetratricopeptide repeat containing protein, putative, expressed [LOC_Os02g37470]	0.000374189	0	0	0.000216038	0	0	0	0	0	0	0	0	0	0	0	0	0	0	0	0	0	0	0	0	0	0	0	0	0	0	0	0
A0A1D5S4Q9	A0A8R7JWK4_TRIUA	Disulfide-isomerase-like protein [Sotub01g038150.1.1]	0	0	0	0	0	0	0	0	0	0	0	0	0.000365567	0.000384251	0.000387642	1.18874e-05	0	0	0	0	0	0	0	0	0	0	0	0	0	0.000489678	0	0.000282715
A0A1D5TYB3	A0A453C698_AEGTS	Agmatine deiminase [Sotub12g019950.1.1]	0.000320399	0	0	0.000184983	0	0.00042566	0.000419879	0.000244103	0	0.000302971	0.00031623	0.000178871	0	0	0.000331918	0.000191633	0	0	0	0	0.000348128	0.00035575	0.000345946	5.14738e-06	0.000449107	0	0.000447572	0.00025885	0	0.000419286	0.000434181	0.000246487
A0A1D5YYC3	A0A3B6LWC4_WHEAT	Leukotriene A-4 hydrolase/aminopeptidase [Sotub04g013900.1.1]	0.000746561	0.000626295	0.000556058	9.63403e-05	0.000696173	0.000661219	0.000652239	2.32116e-05	0.000514522	0.000235317	0.000245616	0.00015831	0.00048624	0.000255546	0.000257801	0.000132545	0.00146015	0.000705074	0.000727589	0.000429591	0.000270391	0.000552621	0.000268696	0.000163437	0.000348821	0.000710004	0.000695257	0.000204405	0.000643643	0.000651319	0.000674456	1.60397e-05
A0A1D6BYN3	A0A3B6RBU5_WHEAT	Peptidase S9 prolyl oligopeptidase [Sotub04g013980.1.1]	0.000312584	0.000393344	0.000349231	4.04372e-05	0.000218615	0.000622917	0.000409638	0.000202253	0.000161572	0.000443372	0.000154259	0.000164849	0.000458074	0	0.000485734	0.000272805	0.000458522	0.000442821	0.000456961	8.65003e-06	0.000169819	0.000173537	0.000168754	2.51092e-06	0.000219076	0.000222959	0	0.000127619	0.000404239	0.00020453	0.000211796	0.000113263
A0A1D5UBN5	A0A3B6AVG1_WHEAT	Adenylate kinase [Sotub01g028550.1.1]	0.000512639	0.000645084	0.000572739	6.6317e-05	0.000717059	0.000681056	0.000671806	2.3908e-05	0.00105992	0.000969508	0.00101194	4.52321e-05	0.000500827	0.00105285	0.000531069	0.000310348	0	0	0	0	0.00111401	0.0011384	0.00110703	1.64716e-05	0.000718571	0.000731304	0.000716115	8.15344e-06	0	0	0	0
A0A1D6CT74	A0A3B6TNC4_WHEAT	Oligopeptidase (Protease II) [Sotub02g007060.1.1]	0.000133326	0.000167772	0.000148957	1.72476e-05	0.000186491	0.000354255	0.000174722	0.000100429	0	0.000126074	0.000131591	7.44326e-05	0.000260508	0.000136911	0.000414358	0.000138998	0	0	0	0	0.000144865	0.000296073	0	0.000148048	0	0	0	0	0.000344839	0	0.000180673	0.000172485
A0A1D5VGW3	A0A453RVJ3_AEGTS	Ribosomal protein [Sotub08g013400.1.1]	0.00358847	0.0038705	0.00343644	0.000220255	0.00358529	0.00340528	0.00335903	0.00011954	0.00264979	0.00242377	0.00202387	0.000316958	0.00200331	0.00157927	0.00265535	0.000542047	0.00751977	0.00726226	0.00599533	0.000816018	0.00222802	0.002846	0.00221406	0.00036089	0.00359285	0.00365652	0.00358058	4.07672e-05	0.00397771	0.00402515	0.00486282	0.000497891
A0A1D5ZW49	A0A453M099_AEGTS	DNAJ chaperone [Sotub11g010910.1.1]	0.000302442	0	0	0.000174615	0	0	0	0	0	0	0	0	0	0	0	0	0	0	0	0	0	0	0	0	0	0	0	0	0	0	0	0
A0A1D6DM64	A0A3B6B2E3_WHEAT	ZOS4-11 - C2H2 zinc finger protein, expressed [LOC_Os04g47860]	0.000246461	0.000310137	0.000550711	0.000160467	0.00034474	0	0.000322984	0.000193062	0.000254787	0.000233055	0.000243254	1.08731e-05	0.000240782	0	0.000255322	0.000143397	0	0	0	0	0.000267791	0.000273654	0.000266112	3.95952e-06	0	0	0	0	0	0	0	0
W5DZX3	A0A3B6HRB1_WHEAT	transmembrane protein%2C putative (DUF677) [AT4G34320]	0	0	0	0	0	0	0	0	0	0.00025182	0	0.000145388	0.00026017	0	0	0.000150209	0.000781274	0.00075452	0	0.000443548	0	0.000295688	0	0.000170716	0	0.000379898	0	0.000219334	0.000688782	0.000696996	0.000360878	0.000191731
W5GCI4	A0A3B6NN66_WHEAT	Malonyl-coenzyme:anthocyanin 5-O-glucoside-6';';';-O-malonyltransferase [Sotub10g009780.1.1]	0	0	0	0	0	0	0	0	0	0	0	0	0.000216808	0	0	0.000125174	0	0	0	0	0	0	0	0	0	0	0	0	0	0.000290415	0.000300731	0.000170727
A0A1D6BTM1	A0A3B6RED1_WHEAT	Heparanase [Sotub07g007340.1.1]	0	0	0	0	0	0	0	0	0	0	0	0	0.000573467	0.000401851	0.000405396	9.80749e-05	0	0	0	0	0	0	0	0	0	0	0	0	0	0.000256053	0.000265149	0.000150527
A0A1D6AS82	A0A3B6PNU4_WHEAT	LTPL169 - Protease inhibitor/seed storage/LTP family protein precursor, expressed [LOC_Os07g12080]	0	0	0	0	0	0	0	0	0	0	0	0	0	0	0	0	0	0	0	0	0.000723383	0.000739221	0.000718849	1.06959e-05	0.000933209	0.000949745	0	0.000543625	0	0	0	0
A0A1D5XTY2	A0A3B6IMS2_WHEAT	Harpin-induced protein-like (Fragment) [Sotub01g010030.1.1]	0	0	0	0	0	0	0	0	0	0	0	0	0	0	0	0	0	0	0	0	0	0	0	0	0	0	0	0	0.000506071	0	0	0.00029218
W5AVN7	A0A3B6B2N0_WHEAT	(3R)-hydroxymyristoyl- [Sotub01g042110.1.1]	0	0	0	0	0	0.000630607	0.000622042	0.000361634	0.000490701	0.000448846	0.000468489	2.09408e-05	0.000463729	0.00048743	0.000491731	1.50794e-05	0	0	0	0	0.000515745	0	0.000512513	0.000296837	0	0	0	0	0	0	0	0
A0A1D5ZMP0	A0A3B6N1N2_WHEAT	Beta-fructofuranosidase insoluble isoenzyme 2 [Sotub09g009910.1.1]	0.000174664	0.00021979	0.000195141	2.25952e-05	0	0.000232046	0	0.000133972	0.00036113	0.000165163	0.000344782	0.00010873	0.00017064	0	0.000180944	0.000101624	0	0	0	0	0.00037956	0.000193935	0.000188591	0.000108746	0.000489656	0.000498333	0.000487983	5.55601e-06	0	0	0	0
A0A1D5URZ6	A0A1D5URZ6_WHEAT	stress-inducible protein [AT1G62740]	0.000179244	0	0	0.000103487	0.00025072	0	0	0.000144753	0.0003706	0.000677978	0.000176912	0.000252673	0.000350229	0.000184064	0.000185689	9.54697e-05	0	0	0	0	0.000584271	0.000398042	0.000580609	0.000106478	0.000251248	0	0.00025039	0.000144811	0	0.000234566	0.000242898	0.000137895
A0A1D5XZ61	A0A453IWC1_AEGTS	Adenylosuccinate synthetase [Sotub02g028650.1.1]	0.00068657	0.000863952	0.000767062	8.88175e-05	0.000640231	0.000912129	0.000599827	0.00016985	0.000473176	0.000432816	0.000677636	0.000131256	0.000670751	0.000705033	0.000474169	0.000124578	0.000671408	0.000648416	0.000669122	1.26661e-05	0.000745989	0.000508214	0.000247104	0.000249533	0	0	0.000319694	0.000184576	0.000887883	0.00029949	0.000620258	0.000294596
A0A1D6BJE7	A0A8R7R5N4_TRIUA	Centromere/kinetochore protein zw10 homolog [Sotub05g018480.1.1]	0	0.000173877	0.000308754	0.000154787	0.000193277	0.000183573	0	0.000108895	0.000142846	0.000130661	0.00013638	6.09597e-06	0.000269988	0.000141893	0.000286291	7.90828e-05	0	0	0	0	0	0	0	0	0	0	0	0	0	0	0	0
W5FLZ1	W5FLZ1_WHEAT	Syntaxin 8 [Sotub07g028820.1.1]	0	0	0	0	0	0	0	0	0.00045686	0.000417891	0.000436179	1.94966e-05	0	0	0	0	0.00129651	0.00125211	0	0.000736059	0	0	0.000477167	0.000275493	0.000619457	0.000630434	0.00123468	0.000352074	0	0	0	0
A0A1D5W8N8	A0A3B6FP91_WHEAT	#N/A	0	0	0	0	0	0	0	0	0	0	0	0	0.000294604	0	0	0.00017009	0	0	0	0	0	0	0	0	0	0	0	0	0.000779944	0.000394622	0.000408641	0.000218531
W5BBN2	A0A3B6CGV9_WHEAT	sn-glycerol-3-phosphate import ATP-binding protein UgpC [Sotub07g009750.1.1]	0.000169748	0.000213604	0.000189649	2.19593e-05	0.000237437	0.000451031	0.000222452	0.000127864	0.000350965	0.000481544	0.000167539	0.000157742	0.000331674	0.000348625	0.000175851	9.52359e-05	0	0	0	0	0.000368877	0.000376954	0.000366565	5.45418e-06	0.000475875	0.000484307	0.000474248	5.39963e-06	0.000219521	0.000222138	0.000460059	0.000138125
A0A1D5ULL6	A0A3B6DKB4_WHEAT	(3R)-hydroxymyristoyl- [Sotub01g042110.1.1]	0.000472478	0.000594548	0.00052787	6.11217e-05	0.000660883	0.000627701	0	0.000372352	0.00048844	0.000446778	0.00046633	2.08443e-05	0.000461592	0.000485184	0	0.000273565	0	0	0	0	0.000513369	0.000524608	0.000510151	7.59061e-06	0	0	0	0	0	0	0	0
A0A1D5V3H4	N1QTB1_AEGTA	Vacuolar sorting receptor [Sotub09g014340.1.1]	0.000620127	0.000520229	0.000461887	8.00246e-05	0.000578273	0.000549239	0.000812668	0.000144441	0.000213693	0.000586396	0.000612058	0.000222958	0.00060584	0.000424536	0.000214141	0.000196029	0.000606433	0.000585666	0.000604368	1.14404e-05	0.000673796	0.000688549	0.000446382	0.000135757	0.000579492	0.000589761	0.000577512	6.57536e-06	0.00026732	0.000541015	0.000560233	0.000163848
A0A1D6CRG8	A0A3B6TVK6_WHEAT	Cinnamoyl CoA reductase-like 1 [Sotub04g036290.1.1]	0.000367483	0.000462426	0.000410566	4.75391e-05	0.00051402	0.000488212	0.000481581	1.71383e-05	0.000379898	0.000347494	0	0.000210604	0.000359016	0.000377365	0	0.000212773	0	0.00104118	0.00214886	0.0010746	0.000399287	0	0	0.000230528	0.000515104	0.000524232	0.000513344	5.84476e-06	0	0.000480902	0	0.000277649
A0A1D5Z9C7	A0A3B6LS63_WHEAT	X8 domain containing protein, expressed [LOC_Os03g54910]	0	0.000832367	0.000739019	0.000456015	0	0.000878782	0.000866846	0.000503955	0.000683816	0.000625489	0.000652862	2.9182e-05	0.000646229	0	0	0.0003731	0	0.00187413	0	0.00108203	0.000718716	0.000734452	0.000714211	1.06268e-05	0.000927188	0.000943618	0.000924019	1.05206e-05	0.000855422	0.000865623	0.000896373	2.13173e-05
A0A1D5ZP70	A0A3B6N2T0_WHEAT	SnRK1-interacting protein 1 [Sotub11g017380.1.1]	0	0	0.000615849	0.00035556	0.000771031	0	0	0.000445155	0.000569847	0	0.000544052	0.000321813	0.000538524	0.000566048	0.000571042	1.75115e-05	0.00161715	0	0	0.000933664	0.00059893	0	0	0.000345792	0	0	0	0	0.000712852	0	0	0.000411565
A0A1D6DEX7	Q5XUV6_WHEAT	peptidase, T1 family, putative, expressed [LOC_Os06g06030]	0.000507563	0	0.000567069	0.000311643	0	0	0	0	0	0	0	0	0.000495869	0.00104242	0.00105162	0.000318243	0	0	0	0	0	0	0	0	0	0	0	0	0	0	0	0
A0A1D6RDV0	A0A3B5ZPE1_WHEAT	Elongation factor EF-2 [Sotub08g012750.1.1]	0	0	0	0	0	0.000302692	0	0.000174759	0	0	0	0	0	0	0	0	0	0	0	0	0.000247558	0.000252978	0.000246006	3.66036e-06	0	0	0	0	0	0	0	0
A0A1D6BRV6	A0A3B6RJG1_WHEAT	Afadin- and alpha-actinin-binding protein [Sotub07g013650.1.1]	0	0	0	0	0	0	0	0	0.000340809	0	0	0.000196766	0.000322076	0	0	0.00018595	0	0	0	0	0	0	0	0	0	0	0	0	0	0	0	0
A0A1D5U2J2	A0A3B6CCJ6_WHEAT	(3R)-hydroxymyristoyl- [Sotub01g042110.1.1]	0.000470311	0.00059182	0	0.000312572	0.000657852	0	0	0.000379811	0.0004862	0.000444728	0.000464191	2.07487e-05	0.000459475	0	0	0.000265278	0	0	0	0	0	0	0.000507811	0.000293185	0	0	0	0	0	0	0	0
W5BPN4	A0A3B6C2J0_WHEAT	Alanine aminotransferase [Sotub06g022150.1.1]	0	0.000459953	0.00040837	0.000251987	0	0	0	0	0	0	0	0	0.000535644	0.000375347	0.000378659	9.16065e-05	0.000536169	0	0	0.000309557	0	0	0.000197331	0.000113929	0	0	0	0	0.00070904	0.000717495	0.000247661	0.000268851
A0A1D6BBP7	A0A453NS22_AEGTS	Aminopeptidase-like protein [Sotub08g012990.1.1]	0.000703852	0.000590466	0.000524247	9.08288e-05	0.000656346	0.000467544	0.000461194	0.000110884	0.000485087	0.000443711	0.000463129	2.07012e-05	0.000458423	0.000602316	0.000486105	7.63508e-05	0.000688308	0.000332369	0.000342982	0.000202507	0.000509844	0.000521007	0.000506649	7.5385e-06	0.000657731	0.000669386	0.000655483	7.46311e-06	0.000606821	0.000614058	0.000635871	1.51221e-05
A0A1D6BAG6	A0A453P6C4_AEGTS	Stress-induced protein sti1-like protein [Sotub08g025030.1.1]	0.000533073	0.000670798	0.00059557	6.89605e-05	0.000745641	0.000944272	0.000698585	0.000130403	0.000367388	0.000672102	0.000175379	0.000250484	0.000694388	0.000547408	0.000736318	9.92034e-05	0	0	0	0	0.000579208	0.000591889	0.000767437	0.000105204	0.000249071	0.00050697	0	0.000253498	0.000459586	0.0006976	0.000240794	0.00022847
A0A1D6S124	A0A3B6KN99_WHEAT	#N/A	0	0	0.000319075	0.000184218	0.000399476	0.000379418	0.000374265	1.33192e-05	0.000590482	0.000270058	0.000281876	0.000181681	0	0	0	0	0	0	0	0	0	0	0	0	0	0	0	0	0	0	0	0
A0A1D6BA11	A0A3B6QJK4_WHEAT	Dehydrogenase/ reductase 3 [Sotub06g018120.1.1]	0	0	0	0	0	0	0	0	0	0	0	0	0.000428058	0.000449935	0.000453905	1.39194e-05	0	0	0	0	0	0	0	0	0	0	0	0	0	0	0	0
A0A1D5U2F0	M8A677_TRIUA	#N/A	0.00054536	0	0	0.000314864	0	0.000724528	0.000714687	0.000415495	0.000563785	0.000515696	0.000538264	2.40596e-05	0.000532795	0.000560026	0.000564967	1.73252e-05	0	0	0	0	0	0	0	0	0	0	0	0	0.000705269	0	0	0.000407187
W5E789	A0A3B6IUH7_WHEAT	Imidazole glycerol phosphate synthase subunit hisF [Sotub07g029030.1.1]	0	0.000444886	0.000394993	0.000243732	0	0.000469694	0.000231657	0.000234854	0.000182744	0.000167157	0	0.000101308	0	0.000181526	0.000183127	0.000105269	0	0	0	0	0.000192071	0.000196276	0.000381734	0.000108308	0	0.000504348	0.000246936	0.000252192	0.000228604	0.000462661	0.000239548	0.000132087
A0A1D6RQC5	A0A3B6EA73_WHEAT	expressed protein [LOC_Os12g40760]	0	0	0	0	0	0	0	0	0	0	0	0	0.000532795	0.000560026	0.000564967	1.73252e-05	0	0	0	0	0	0	0	0	0	0	0	0	0	0	0	0
A0A077S2C4	A0A077S2C4_WHEAT	SnRK1-interacting protein 1 [Sotub08g007010.1.1]	0	0	0	0	0	0	0	0	0	0	0	0	0	0	0	0	0	0	0	0	0	0	0	0	0	0	0	0	0.000705269	0.000713679	0	0.000409636
A0A1D5ZQD0	A0A3B6LNJ4_WHEAT	#N/A	0.000408477	0.000514011	0.000456366	5.28423e-05	0	0	0	0	0	0	0	0	0	0	0.000423163	0.000244313	0.00119837	0.00115733	0.00119429	2.26072e-05	0	0	0	0	0	0	0	0	0	0	0	0
A0A1D5YWR0	A0A3B6LSP8_WHEAT	OsFBX111 - F-box domain containing protein, expressed [LOC_Os03g56450]	0.000250679	0	0.000560136	0.000280582	0.00035064	0.000333035	0	0.000197556	0	0	0	0	0.000244903	0	0	0.000141395	0	0	0	0	0	0.000278337	0.000270667	0.00015853	0.000351379	0.000357606	0.000350179	3.98701e-06	0.000648364	0.000656096	0.000339701	0.00018048
A0A1D5RY72	Q944C6_WHEAT	GTP-binding nuclear protein Ran-A1 [Sotub01g041700.1.1]	0	0	0	0	0	0	0	0	0	0	0	0	0	0	0	0	0	0	0	0	0	0	0	0	0	0	0.000827879	0.000477976	0	0	0	0
A0A1D6RJH6	A0A8R7PKT1_TRIUA	Plasma membrane ATPase 4 [Sotub07g010540.1.1]	0.000220727	0.000138877	0.000123302	5.23348e-05	0.000154372	0	0.00014463	8.64518e-05	0.000114092	0.00010436	0.000217855	6.29053e-05	0.000431283	0.000566657	0.000457325	7.18305e-05	0	0	0	0	0.000119915	0	0	6.92329e-05	0	0	0	0	0.000713619	0.00101098	0.000747782	0.000162719
A0A1D5RQP8	A0A3B5Y090_WHEAT	Palmitoyl-protein thioesterase 1 [Sotub08g023840.1.1]	0	0	0.000454555	0.000262437	0	0	0	0	0	0	0	0	0.000397482	0.000417797	0.000421483	1.29252e-05	0	0	0	0	0	0.000451746	0	0.000260816	0	0	0	0	0.00105231	0	0	0.000607549
A0A1D5YGG2	A0A8R7QGN0_TRIUA	Glucan endo-1 3-beta-glucosidase A6 [Sotub12g030330.1.1]	0	0	0	0	0	0	0	0	0	0	0	0	0.000410514	0.000215748	0.000217651	0.000111903	0	0	0	0	0	0	0	0	0	0	0	0	0.000543404	0.000549884	0.000284709	0.000151263
A0A1D5U4H0	A0A3B6CE27_WHEAT	Adenosylhomocysteinase [Sotub09g028800.1.1]	0.00021676	0.000272763	0	0.000144061	0.000303196	0	0	0.00017505	0	0.00020497	0	0.000118339	0.000211766	0.00022259	0	0.000125504	0	0	0	0	0.00023552	0	0	0.000135978	0.000303835	0.000309219	0	0.000176994	0	0	0.000293738	0.000169589
A0A077RX53	A0A077RX53_WHEAT	Oxidoreductase aldo/keto reductase family protein [Sotub01g043640.1.1]	0.000324455	0	0.000362493	0.000199215	0.000453835	0.000431048	0.000425194	1.51316e-05	0.000335416	0.000306806	0.000320233	1.43139e-05	0	0	0	0	0	0	0	0	0.000352535	0.000360253	0.000350325	5.21254e-06	0.000454792	0.000462851	0	0.000264931	0	0	0	0
A0A1D5XV20	A0A3B6IRU6_WHEAT	Proteasome subunit alpha type [Sotub02g016890.1.1]	0.000432606	0	0.000483324	0.00026562	0.000605113	0	0.000566925	0.000338876	0.000894443	0.00081815	0.00128093	0.000248113	0.000845278	0.00133272	0.00134448	0.00028488	0	0	0	0	0.00141014	0.000960675	0.0004671	0.000471691	0.000606389	0.000617134	0.00120863	0.000344646	0.00111891	0.00113225	0.00117247	2.78834e-05
A0A1D5X277	A0A3B6HUZ3_WHEAT	1-aminocyclopropane-1-carboxylate oxidase [Sotub01g046240.1.1]	0.00029462	0.000370738	0	0.000195807	0	0.000391412	0	0.000225982	0.000304573	0.000278594	0.000290786	1.29977e-05	0	0	0	0	0	0	0	0	0.000320118	0.000654253	0.000318111	0.000193495	0.000412972	0	0.00041156	0.000238023	0	0	0	0
A0A1D5YVL0	Q7X9G0_WHEAT	Glutathione synthetase [Sotub01g036330.1.1]	0.000431696	0.000543229	0.000241153	0.00015275	0.000301919	0.00028676	0.000282866	1.00665e-05	0.00022314	0.000204107	0	0.000123702	0.000210875	0.000221652	0.000223608	6.85714e-06	0	0	0	0	0	0.000239663	0.000233058	0.000136503	0.000302556	0.000307917	0.000301522	3.43303e-06	0.000558276	0.000282467	0.000585001	0.000167487
A0A1D6RNE3	M8BFL3_AEGTA	ATP synthase gamma chain [Sotub02g023710.1.1]	0.000497707	0.000626295	0.000556058	6.43855e-05	0	0	0	0	0	0	0	0	0.00048624	0	0	0.000280731	0	0	0	0	0	0	0	0	0	0	0	0	0	0	0	0
A0A1D5UDC2	A0A3B6C1P5_WHEAT	2,3,4,5-tetrahydropyridine-2,6-dicarboxylate N-acetyltransferase [Sotub04g033970.1.1]	0.000323431	0	0.00036135	0.000198586	0	0.000429688	0	0.000248081	0	0	0	0	0	0.000332129	0.000335059	0.000192606	0	0	0	0	0	0	0	0	0	0	0	0	0	0	0	0
A0A1D5U3V2	A0A7H4LKF4_WHEAT	Carbonyl reductase 3 [Sotub01g031580.1.1]	0	0	0	0	0	0	0	0	0.000334358	0.000305838	0.000319223	1.42688e-05	0	0	0	0	0	0	0	0	0	0	0	0	0	0	0	0	0	0	0	0
A0A1D5Y4R6	A0A3B6JLJ0_WHEAT	5'-AMP-activated protein kinase catalytic subunit alpha-2 [Sotub02g012870.1.1]	0.000402859	0.000506942	0.00045009	5.21155e-05	0.000563504	0.000535211	0.000527942	1.87882e-05	0.00041647	0.000380946	0.000397617	1.77729e-05	0.000393578	0.000413693	0.000417343	1.27982e-05	0	0	0	0	0.000437725	0.000447309	0.000434981	6.47215e-06	0.000564692	0.000574699	0.000281381	0.000166533	0.000520984	0.000527197	0.000545925	1.29831e-05
A0A1D6RH28	M8C877_AEGTA	#N/A	0	0	0	0	0	0	0	0	0	0.000554004	0.000578249	0.000327078	0	0	0.000606936	0.000350415	0	0.00165994	0	0.00095837	0	0	0	0	0	0	0	0	0	0	0	0
W5C8W2	W5C8W2_WHEAT	Vacuolar protein sorting-associated protein 27 [Sotub03g017720.1.1]	0.000256962	0.00032335	0.000287087	3.32416e-05	0.000359428	0.000341381	0.000336745	1.1984e-05	0.000531286	0.000485969	0.000253618	0.000148963	0.000502083	0.000527744	0.0005324	1.63265e-05	0	0	0	0	0.0002792	0.000285313	0.000277451	4.12822e-06	0.000360186	0	0.000358955	0.000207599	0	0	0	0
A0A1D5XSG3	A0A3B6IJ95_WHEAT	Aminopeptidase-like protein [Sotub08g012990.1.1]	0.000247055	0.000466326	0.000552038	0.00015729	0.00034557	0.00016411	0.000161881	0.000105416	0	0.000350425	0.00048768	0.000251485	0.000844769	0.000761096	0.000767811	4.64918e-05	0	0	0	0	0.000536872	0.000548627	0.000266754	0.000159455	0	0	0.000172558	9.96263e-05	0.000319495	0.000323305	0.00033479	7.9619e-06
A0A1D5W6B7	A0A3B6FQH1_WHEAT	#N/A	0	0	0	0	0	0	0	0	0	0	0	0	0.000313998	0	0	0.000181287	0	0	0	0	0	0	0	0	0	0	0	0	0	0	0	0
A0A1D5RZX1	A0A452Y8D1_AEGTS	ATP synthase gamma chain [Sotub03g028650.1.1]	0.00037694	0	0.000842264	0.000421904	0.000527249	0.000500777	0.000493975	1.75794e-05	0	0.000356437	0	0.000205789	0.000368255	0.000387077	0.000390492	1.19748e-05	0	0	0.00110208	0.000636288	0.000409562	0.00041853	0.000406995	6.05574e-06	0	0.000537724	0.000526555	0.000307282	0.000487465	0.000493278	0.000510801	1.21478e-05
A0A1D6S1M6	A0A1D5YY58_WHEAT	Proteasome subunit alpha type [Sotub01g048860.1.1]	0.000457713	0.000575968	0.000511374	5.92116e-05	0.000640231	0.000608086	0.000599827	2.13464e-05	0.000473176	0.000432816	0.000451757	2.01929e-05	0.000447167	0.000470022	0.000948338	0.000282984	0.00134282	0.00129683	0.00133824	2.53322e-05	0.000497326	0.000508214	0.000494209	7.3534e-06	0.000641581	0.00065295	0.000639388	7.27986e-06	0.00118384	0.000598981	0.000620258	0.000331699
A0A1D5WXJ5	A0A3B6I6Q3_WHEAT	#N/A	0	0	0	0	0	0	0	0	0	0	0	0	0.000569122	0	0.000603488	0.000338939	0	0	0	0	0	0	0	0	0	0	0	0	0.000753355	0.000762339	0.00078942	1.87738e-05
A0A1D5Y0R1	A0A3B6JNV3_WHEAT	transmembrane protein%2C putative (DUF677) [AT4G34320]	0	0	0	0	0	0	0	0	0	0	0	0	0	0	0	0	0	0	0	0	0	0.000296458	0	0.00017116	0.000374256	0.000380887	0	0.000218016	0.000690575	0.000698811	0.000361817	0.00019223
A0A1D5X2B3	A0A3B6HYZ5_WHEAT	Conserved oligomeric Golgi complex subunit 2 [Sotub08g007900.1.1]	0.000261217	0.000493058	0.000291842	0.000125947	0	0.000347035	0.000513482	0.00026198	0.000270042	0.000247008	0.000128909	7.5715e-05	0.000255199	0.000536484	0.000405913	0.000140763	0	0	0	0	0	0	0	0	0	0	0	0	0.000168905	0.000512758	0.000176991	0.000196231
A0A1D5SZS0	A0A452ZWT2_AEGTS	RING-finger protein-like [Sotub12g005360.1.1]	0.000206293	0	0	0.000119103	0	0	0	0	0	0	0.000203609	0.000117554	0	0	0	0	0	0	0	0	0	0	0	0	0	0	0	0	0	0	0	0
A0A1D5X778	A1YE34_WHEAT	Ribosomal protein L3-like [Sotub01g041630.1.1]	0	0	0	0	0	0.000385867	0	0.000222781	0	0	0.000286667	0.000165508	0	0	0	0	0	0	0	0	0	0	0	0	0	0	0	0	0	0	0	0
A0A1D5US99	A0A3B6DL70_WHEAT	Molybdenum cofactor biosynthesis protein [Sotub01g009870.1.1]	0.000155581	0	0	8.98246e-05	0.00021762	0	0	0.000125643	0	0.000147118	0	8.49386e-05	0.000151996	0.000159765	0.000161174	4.94255e-06	0	0	0	0	0.000169046	0	0.000167986	9.72941e-05	0	0.000221944	0	0.000128139	0.000402399	0.000203599	0.000421663	0.000120723
W5DWX4	A0A3B6HQ31_WHEAT	Protein sel-1 homolog 2 [Sotub03g032170.1.1]	0.000151668	0.000381707	0.00016945	0.000127989	0.000212147	0.000201496	0.000198759	7.07337e-06	0.000156792	0.000143418	0.000149695	6.69114e-06	0.000148174	0.000155747	0.000314242	9.37699e-05	0.000444957	0.000429719	0.000443442	8.39411e-06	0.000164794	0.000168402	0.000163761	2.43663e-06	0.000212595	0.000216362	0	0.000123844	0.00019614	0.000198479	0.000205529	4.88785e-06
A0A1D6B1C2	A0A3B6PHB7_WHEAT	Eukaryotic translation initiation factor 3 subunit 5 [Sotub11g014050.1.1]	0.000353544	0	0.000394993	0.000217075	0.000494523	0.000469694	0.000926629	0.000256944	0.000365488	0.000334313	0.000348943	1.55973e-05	0	0	0	0	0	0	0	0	0.000384141	0.000785104	0.000381734	0.000232194	0	0	0	0	0	0	0	0
A0A1D5YLE4	A0A3B6KM16_WHEAT	Rhomboid family protein [Sotub03g014790.1.1]	0.000318409	0	0.000355739	0.000195503	0	0	0.000417271	0.000240911	0.000329166	0	0	0.000190044	0	0	0	0	0.000934132	0.000902144	0.000930952	1.76224e-05	0.000345966	0.00035354	0.000343797	5.11541e-06	0	0.000454226	0.000444792	0.000259567	0	0	0	0
W5CJE7	A0A3B6EF38_WHEAT	D-tyrosyl-tRNA(Tyr) deacylase [Sotub02g020230.1.1]	0	0	0	0	0	0	0	0	0.000598822	0	0.000571715	0.000338177	0	0	0	0	0	0	0	0	0	0	0	0	0	0	0	0	0	0	0	0
A0A1D5XYR3	A0A3B6JNW9_WHEAT	Respiratory burst oxidase-like protein [Sotub03g031420.1.1]	0	0	0	0	0	0	0	0	0	0	0	0	0.000218225	0.000229379	0.000347104	7.14065e-05	0	0	0	0	0	0	0	0	0	0	0	0	0.000288868	0.000292313	0.000151348	8.04099e-05
A0A1D5SCP6	A0A8R7P7E9_TRIUA	Sorting nexin 1 [Sotub06g011150.1.1]	0.000186754	0.000235003	0.000208648	2.41592e-05	0.000261224	0	0.000244738	0.000146291	0.000386126	0.00035319	0.000368647	1.6478e-05	0.000182451	0.000191776	0	0.00010813	0	0	0.000546023	0.000315246	0.000405832	0.000414718	0.000403289	6.00059e-06	0.000261774	0	0.00026088	0.000150878	0.000241513	0.000244393	0.000253074	6.01856e-06
A0A1D6BER9	A0A3B6QDH8_WHEAT	26S proteasome regulatory subunit [Sotub07g021600.1.1]	0.000264247	0.000665035	0.00044284	0.000200789	0.000554427	0.00052659	0.000692583	8.8897e-05	0.000546348	0.00037481	0.000391212	9.46586e-05	0.000387238	0.000407029	0.000547494	8.73729e-05	0.000775234	0.000374343	0.000772594	0.000230696	0.000430674	0.000733505	0.000285316	0.000228659	0.000555596	0.000565441	0.000738263	0.000102739	0.00085432	0.000518705	0.000716175	0.000168679
A0A1D6BVH6	A0A3B6RIK6_WHEAT	Spermidine synthase [Sotub04g015500.1.1]	0.000488227	0	0.000545466	0.000299771	0	0	0	0	0	0	0	0	0.000476978	0.000501357	0	0.000282684	0	0	0	0	0	0	0	0	0	0	0	0	0	0	0	0
A0A1D5T9N9	A0A3B6AYR7_WHEAT	Aldo/keto reductase [Sotub09g030240.1.1]	0.000453662	0.000570871	0	0.000301508	0	0	0	0	0.000468989	0	0.000447759	0.000264855	0.00044321	0.000465862	0	0.000262671	0	0	0	0	0	0.000503717	0	0.000290821	0.000635903	0	0.00063373	0.000366513	0.000586684	0	0	0.000338722
A0A1D6C8L5	#N/A	#N/A	0.000186076	0	0	0.000107431	0	0	0.00024385	0.000140787	0	0	0	0	0	0	0	0	0	0	0	0	0	0	0	0	0	0	0	0	0	0	0	0
A0A1D6CC31	A0A3B6TK99_WHEAT	Vesicle-associated membrane protein-associated protein A [Sotub01g030060.1.1]	0	0	0	0	0	0.00056054	0	0.000323628	0	0.000398974	0	0.000230348	0.000412204	0.000433271	0.000437094	1.34039e-05	0	0	0	0	0	0	0	0	0	0	0	0	0	0	0	0
A0A1D5WMC6	A0A453GL62_AEGTS	Hexokinase 6 [Sotub11g020550.1.1]	0.000242957	0.000611454	0.00027144	0.000205025	0.000679676	0.000645551	0.000636783	2.26616e-05	0.000251165	0.000459482	0.000479591	0.000126477	0.000237359	0.000498981	0.000251692	0.000147084	0.000712774	0.000688366	0.000710347	1.34465e-05	0	0	0	0	0.000340555	0.00034659	0.000339391	3.86419e-06	0	0	0.000329237	0.000190085
A0A1D5UV33	A0A1D5UV33_WHEAT	expressed protein [LOC_Os09g36000]	0.000274138	0	0	0.000158274	0.000383454	0.000364201	0.000359254	1.2785e-05	0.0002834	0.000259227	0.000270571	1.20941e-05	0.000267822	0.00028151	0	0.000158726	0	0	0	0	0	0	0	0	0	0	0	0	0	0	0	0
A0A1D5UDH5	A0A3B6C271_WHEAT	Developmentally regulated GTP binding protein 1 [Sotub04g021080.1.1]	0.000394337	0.000496219	0.000440569	5.10131e-05	0.000551583	0.000523889	0	0.000310771	0.000815319	0.000372888	0.000389206	0.00025086	0.000385252	0.000404942	0.00081703	0.000243802	0.00115689	0.00111727	0.00115295	2.18247e-05	0.000428465	0.000437846	0.00042578	6.33524e-06	0.000552747	0.000562542	0.000550858	6.27188e-06	0.00101993	0.00103209	0.000534376	0.000283909
A0A1D5RT26	A0A3B5Y543_WHEAT	Enoyl-CoA hydratase/isomerase family protein [Sotub01g030640.1.1]	0	0	0	0	0	0	0	0	0	0	0	0	0.000410514	0	0	0.000237011	0	0	0	0	0	0	0	0	0	0	0	0	0	0	0	0
W5ANJ9	A0A452Y2L9_AEGTS	K(+)-insensitive pyrophosphate-energized proton pump [Sotub01g038220.1.1]	0.000670116	0.000505948	0.000748679	0.000123856	0.000562399	0.000890269	0.00122945	0.000333541	0.00110841	0.000506932	0.000793675	0.000300846	0.000392806	0.000688137	0.000416525	0.000164091	0.00117957	0.00113918	0.00156741	0.000236442	0.000728111	0.000744052	0.000578838	9.1134e-05	0.000751446	0.000764762	0.000748878	8.52648e-06	0.000693284	0.000350776	0.000726472	0.000207991
A0A1D6BTZ7	A0A3B6UB42_WHEAT	UDP-glucosyltransferase [Sotub06g032330.1.1]	0.000224841	0	0.000502403	0.000251662	0	0.000298709	0	0.00017246	0	0.000212611	0.000443832	0.000221981	0.000219661	0	0	0.000126821	0.000659629	0	0.000657383	0.00038019	0.0002443	0.000249649	0.000242769	3.6122e-06	0.000315163	0.000320747	0.000314086	3.57607e-06	0.000290769	0.000294236	0.000304688	7.24603e-06
A0A1D5Y368	A0A3B6JNM7_WHEAT	Calcium-dependent protein kinase [Sotub10g017440.1.1]	0.000590371	0.000495266	0.000659585	8.24985e-05	0.000825787	0.000522884	0.000515782	0.000176967	0.000406877	0.000372172	0.000388459	1.73636e-05	0.000384512	0.000404165	0.000203865	0.000110408	0.000577333	0	0.00115074	0.000575369	0.000427643	0.000437006	0.000637444	0.000118518	0.000551686	0.000561462	0.0005498	6.25984e-06	0	0	0	0
A0A1D6C475	A0A3B6SQT9_WHEAT	#N/A	0	0.000232882	0	0.000134455	0	0.000245869	0	0.000141952	0.000382641	0.000350003	0.00036532	1.63293e-05	0	0	0.000191722	0.000110691	0	0	0	0	0.00040217	0.000410975	0.000599473	0.000111459	0	0	0	0	0	0	0	0
A0A080YUW6	A0A080YUW6_WHEAT	Pectinacetylesterase like protein (Fragment) [Sotub10g028270.1.1]	0	0	0.000269524	0.00015561	0	0	0	0	0	0	0	0	0	0	0	0	0	0	0	0	0.00104848	0.00107144	0.000781431	0.000161216	0	0	0	0	0	0	0	0
A0A1D6C290	A0A3B6SI59_WHEAT	Intracellular protease PfpI family protein expressed [Sotub02g024510.1.1]	0	0	0	0	0	0	0	0	0	0	0	0	0.000255524	0.000268584	0.000270954	8.30904e-06	0	0	0	0	0	0	0	0	0	0	0	0	0.000338241	0.000342275	0	0.000196458
A0A1D5XL49	A0A3B6IYU5_WHEAT	Respiratory burst oxidase-like protein [Sotub03g031420.1.1]	0	0	0	0	0	0	0	0	0	0	0	0	0.000218463	0.000229629	0.000347483	7.14844e-05	0	0	0	0	0	0	0	0	0	0	0	0	0.000433775	0.000438948	0.000151513	0.000164477
A0A1D6D2G0	A0A3B6TEA9_WHEAT	AP-1 complex subunit gamma-1 [Sotub04g015310.1.1]	0.000117984	0	0	6.81178e-05	0	0	0	0	0.00012197	0.000223132	0.000232897	6.14193e-05	0.00023053	0.000242313	0.000244451	7.4963e-06	0	0	0	0	0	0.000131001	0.000127391	7.46132e-05	0	0	0	0	0.000152578	0	0.000159882	9.02735e-05
A0A1D5YPL3	A0A8F4N506_WHEAT	24-sterol C-methyltransferase [Sotub01g025880.1.1]	0.000347552	0.000437345	0.000388298	4.49607e-05	0.000486141	0.000461733	0.000455462	1.62088e-05	0.000359293	0.000328647	0.000343029	1.53329e-05	0.000339544	0.000356898	0	0.000201233	0	0	0	0	0.00037763	0	0	0.000218025	0.000487167	0.000495799	0	0.000283791	0	0.000454819	0.000470976	0.000267376
P08823	A0A3B6U2Z7_WHEAT	chaperonin 2 [Sotub11g026720.1.1]	0.000566451	0.0004752	0.000421907	7.3098e-05	0.00026411	0.000752548	0.000494885	0.000244342	0.000585589	0.000892733	0.000745441	0.000153615	0.000737867	0.00038779	0.000586817	0.000175586	0.00110788	0.00160492	0	0.000821606	0.000615475	0.00062895	0.000407745	0.000124006	0.00132333	0.00134678	0.00158257	0.000143383	0.000732544	0.00074128	0.00127935	0.00031321
Q10464	A0A0G2SSS4_9POAL	#N/A	0	0.000871735	0.000773972	0.000477583	0.000968998	0.000920346	0.000907846	3.23081e-05	0.000716159	0	0	0.000413475	0	0	0.000717661	0.000414342	0	0	0	0	0.00150542	0.00153838	0.00149598	2.22589e-05	0.000971041	0.000988249	0.000967723	1.10182e-05	0	0	0	0
W5GZ13	W5GZ13_WHEAT	Os02g0741900 protein (Fragment) [Sotub04g015250.1.1]	0	0.0007128	0.000632861	0.00039051	0.00079233	0.000752548	0.000742327	2.64177e-05	0.000585589	0	0.000559081	0.000330703	0.0005534	0.000581684	0.000586817	1.79953e-05	0	0	0	0	0	0	0.000611617	0.000353118	0	0	0	0	0	0	0.000767612	0.000443181
A0A1D5YWA9	A0A3B6KEA9_WHEAT	Predicted 2 3-bisphosphoglycerate-independent phosphoglycerate mutase [Solyc06g005370.2.1]	0.000207546	0	0.000231878	0.000127433	0	0.000551462	0	0.000318387	0.000214558	0.000392513	0.000409691	0.000108043	0.000405528	0.000426255	0.000430016	1.31868e-05	0	0	0	0	0.000225508	0	0	0.000130197	0	0	0	0	0	0.000271603	0	0.00015681
A0A1D6C5K7	A0A3B6SDE8_WHEAT	Cellulose synthase-like protein [Sotub08g008680.1.1]	0.000108956	0	0.00012173	6.68989e-05	0	0	0	0	0.000225274	0.000206059	0.000215077	9.61362e-06	0.000106446	0.000111886	0	6.30857e-05	0	0	0	0	0	0	0	0	0	0	0	0	0	0	0	0
A0A1D6ADN2	A0A453NHG4_AEGTS	Porphobilinogen deaminase [Sotub07g027270.1.1]	0.000388363	0.0004887	0	0.000258109	0.000543226	0	0	0.000313632	0.000401483	0	0.000383309	0.000226732	0.000379415	0.000398806	0	0.000224862	0.00113936	0.00110034	0.00113548	2.1494e-05	0	0.000431212	0.000419329	0.000245602	0	0.000554018	0.000542511	0.000316593	0.000502237	0.000508226	0	0.000291711
A0A1D6D3S8	A0A3B6THT0_WHEAT	Transducin family protein [Sotub02g032280.1.1]	0.000144609	0.00036394	0.000161563	0.000122032	0.000202273	0.000192117	0.000189508	6.74414e-06	0.000298989	0.000410229	0.000142727	0.000134381	0.000423831	0.000296995	0.000149808	0.000137138	0	0	0	0	0.000157124	0.000160564	0.000312279	8.86021e-05	0	0	0	0	0.000187011	0	0	0.000107971
W5A537	A0A3B5YUY3_WHEAT	Ras-related protein Rab-5C [Sotub11g012170.1.1]	0	0	0.00069423	0.000400814	0	0	0	0	0	0	0	0	0	0	0	0	0	0	0	0	0	0	0	0	0	0	0	0	0	0	0	0
A0A1D6AKY6	A0A3B6QHM9_WHEAT	4-hydroxy-3-methylbut-2-en-1-yl diphosphate synthase [Sotub11g026620.1.1]	0.000137806	0	0.000153962	8.46127e-05	0.000192758	0.00018308	0.000180593	6.42688e-06	0.000284923	0	0	0.000164501	0	0.000141512	0	8.1702e-05	0	0	0	0	0.000149733	0.000306022	0.000297588	8.79002e-05	0.000193164	0.000196587	0.000385008	0.000109786	0	0	0	0
A0A1D5W7E9	A0A3B6FWK7_WHEAT	Hexokinase 6 [Sotub11g020550.1.1]	0.000238437	0.000600078	0.00026639	0.00020121	0.000667031	0.000633541	0.000624936	2.224e-05	0.000246492	0.000450934	0.000470668	0.000124124	0.000232943	0.000489697	0.000494018	0.0001495	0.000699513	0.000675559	0.000697132	1.31963e-05	0.000259072	0.000264744	0.000257448	3.83061e-06	0.000668438	0.000340141	0.000333077	0.000191614	0.00030835	0.000312027	0.000323111	7.68416e-06
A0A1D5V5J4	A0A3B6ES41_WHEAT	Zinc-binding family protein [Sotub10g028990.1.1]	0	0	0	0	0	0	0	0	0	0.000450934	0	0.000260347	0	0	0	0	0	0	0	0	0	0	0	0	0	0	0	0	0	0	0	0
A0A1D5YXJ5	A0A3B6LXB6_WHEAT	Phosphoribosylformylglycinamidine cyclo-ligase [Sotub04g022930.1.1]	0.000269102	0.000338627	0.000300651	3.48121e-05	0.000376409	0.00035751	0.000352654	1.25501e-05	0	0.000254464	0.0002656	0.000150233	0.000262902	0.000276338	0	0.00015581	0	0	0	0	0.000292391	0	0.000290558	0.000168286	0.000377202	0.000383887	0	0.000219733	0.000348007	0	0.000364666	0.000205899
A0A0C4BJL7	A0A3B6IM32_WHEAT	Calcium dependent protein kinase [Sotub04g016760.1.1]	0	0	0	0	0.000279555	0	0	0.000161401	0	0.000188988	0	0.000109112	0	0	0	0	0	0	0	0	0.000217156	0	0.000215795	0.000124984	0	0.000285109	0	0.000164608	0	0	0	0
A0A1D5Z703	A0A453LS27_AEGTS	Aluminum-induced protein (Fragment) [Sotub09g024350.1.1]	0	0	0	0	0	0.000748413	0.000738248	0.000429192	0.000582371	0.000532697	0.000556009	2.48528e-05	0.00055036	0.000578488	0.000583593	1.78964e-05	0	0	0	0	0	0	0	0	0.000789638	0.000803631	0.00078694	8.95983e-06	0.000728519	0.000737207	0.000763395	1.81549e-05
A0A1D5YHK8	A0A453LS27_AEGTS	Aluminum-induced protein (Fragment) [Sotub09g024350.1.1]	0	0	0	0	0	0.000748413	0.000738248	0.000429192	0.000582371	0.000532697	0.000556009	2.48528e-05	0.00055036	0.000578488	0.000583593	1.78964e-05	0	0	0	0	0.000612093	0.000625495	0.000608257	9.05034e-06	0.000789638	0.000803631	0.00078694	8.95983e-06	0.000728519	0	0.000763395	0.000431031
A0A1D5Z1R6	A0A3B6LS01_WHEAT	Beta-D-glucosidase [Sotub06g030410.1.1]	0.0011392	0.000819154	0.000727288	0.000216231	0.00136583	0.000864833	0.00127963	0.000267856	0.00100944	0.00123112	0.000963749	0.000143014	0.000635971	0.000668475	0.000674374	2.06803e-05	0.00143234	0.00138329	0.00095164	0.00026451	0.000707308	0.000903492	0.000878593	0.000106807	0.00114059	0.0011608	0.00113669	1.2942e-05	0.000841844	0.00106485	0.000882145	0.000118842
A0A1D6BJZ1	A0A3B6RK33_WHEAT	Transmembrane protein 120a [Sotub03g017350.1.1]	0.000280898	0.000353471	0.00031383	3.63381e-05	0.000392909	0.000373181	0.000368113	1.31003e-05	0.000290388	0	0.000277243	0.000163993	0	0.000288452	0.000290997	0.000167277	0	0.000795864	0.000821278	0.000467002	0.000610416	0.00031189	0.000303295	0.000174888	0.000393737	0.000801429	0.000392392	0.00023577	0.000363262	0.000367594	0.000380652	9.05257e-06
A0A1D6RDE2	A0A3B5Y1D5_WHEAT	#N/A	0	0	0	0	0	0	0	0	0	0	0.000290786	0.000167886	0	0	0	0	0	0	0	0	0	0	0	0	0	0	0	0	0	0	0	0
W5B8K7	A0A6G7MC48_WHEAT	Nucleoredoxin 1 [Sotub05g013100.1.1]	0	0	0	0	0	0	0	0	0	0	0	0	0.000345398	0.000363051	0	0.000204702	0	0	0	0	0	0	0	0	0	0	0	0	0	0	0	0
W5CF26	W5CF26_WHEAT	GTPase obg [Sotub04g034290.1.1]	0.000474665	0	0	0.000274048	0.000663943	0.000630607	0.000622042	2.2137e-05	0	0	0	0	0.000463729	0.00048743	0	0.000274832	0	0	0	0	0	0	0	0	0	0	0	0	0	0	0	0
A0A1D6RPZ1	A0A453AKA9_AEGTS	Eukaryotic translation initiation factor 2 alpha subunit family protein expressed [Sotub03g020970.1.1]	0.000385443	0.000485026	0.000430631	4.98624e-05	0	0	0	0	0.000796929	0.000728953	0.000380427	0.000223445	0.000376562	0.000395808	0.0003993	1.22449e-05	0	0	0	0	0.000837601	0.00085594	0.000416176	0.000248773	0	0	0.000538432	0.000310864	0.00049846	0	0	0.000287786
A0A1D5ZNS1	A0A453KH38_AEGTS	PAP fibrillin family domain containing protein, expressed [LOC_Os09g04790]	0	0	0	0	0	0	0	0	0.000490701	0	0	0.000283307	0	0	0	0	0	0	0	0	0	0.000527037	0	0.000304285	0	0	0	0	0	0	0	0
A0A1D5RP97	A0A3B5ZT57_WHEAT	Remorin 1 [Sotub03g014380.1.1]	0	0	0	0	0	0	0	0	0	0	0	0	0	0	0	0	0	0.00174994	0	0.00101033	0	0	0	0	0	0	0	0	0	0	0	0
A0A1D5RU21	A0A3B5Y268_WHEAT	Rab GDP dissociation inhibitor [Sotub12g014170.1.1]	0.000267696	0	0	0.000154555	0	0.000355643	0.000350812	0.00020395	0.000553481	0.00050627	0.000264213	0.000155186	0	0	0.000554641	0.000320222	0	0	0	0	0.000581728	0.000297232	0.000578082	0.000163211	0	0.000381882	0	0.00022048	0.000346189	0	0	0.000199872
A0A1D6A3Y0	A0A3B6MN19_WHEAT	Dipeptidyl peptidase IV-like protein [Sotub03g013290.1.1]	0	0	0	0	0	0	0	0	0	0	0	0	0	0	0.000265867	0.000153498	0	0	0	0	0	0	0	0	0	0	0	0	0	0	0	0
A0A1D6AQS5	A0A3B6PLL6_WHEAT	tRNA pseudouridine synthase family protein [Sotub04g035460.1.1]	0.000292936	0.000368619	0	0.000194688	0	0.000389175	0	0.00022469	0	0.000277002	0.000289125	0.000163539	0	0.000300814	0.000303468	0.000174446	0	0	0	0	0	0	0	0	0	0	0	0	0	0	0	0
A0A1D5VLH0	A0A3B6EFK5_WHEAT	#N/A	0	0	0	0	0	0	0	0	0	0	0	0	0.00027293	0.00028688	0.000289411	8.87505e-06	0	0	0	0	0	0	0	0	0	0	0	0	0.000722564	0.00036559	0.000378577	0.000202454
A0A1D6D2A0	A0A3B6TD25_WHEAT	Epoxide hydrolase 1 [Sotub06g007560.1.1]	0.000584203	0.000735139	0.000652694	7.5575e-05	0.000817161	0.000388066	0.000382795	0.000249273	0	0.000552426	0.000576602	0.000326146	0.000570743	0.000299957	0.000605207	0.000167178	0	0	0	0	0.000317382	0.000648661	0.000630785	0.000186318	0.000818884	0.000833395	0.000816086	9.29167e-06	0.000377751	0	0	0.000218094
A0A1D6RVE3	A0A3B6HQC0_WHEAT	Cysteine proteinase inhibitor [Sotub04g011930.1.1]	0	0	0	0	0	0	0	0	0	0	0	0	0.000856115	0	0	0.000494278	0	0	0	0	0	0	0	0	0	0	0	0	0	0	0	0
A0A1D5TC92	A0A3B6B1T2_WHEAT	Carbonyl reductase 3 [Sotub01g031570.1.1]	0	0	0	0	0	0	0	0	0	0	0	0	0	0.000314283	0	0.000181452	0	0	0	0	0	0	0	0	0	0	0	0	0	0	0	0
A0A1D5YGJ5	A0A3B6KJ98_WHEAT	Oxidoreductase zinc-binding dehydrogenase family protein [Sotub09g014070.1.1]	0.000321403	0.000404441	0.000359084	4.15781e-05	0	0	0	0	0.000332262	0.000303921	0.000317221	1.41793e-05	0.000313998	0.000330047	0.000332959	1.02105e-05	0.000942917	0.000910628	0.000939707	1.77881e-05	0	0.000356865	0.000347031	0.000203257	0.000450515	0.000458498	0.000448975	5.11188e-06	0.000415644	0.000420601	0.000435542	1.0358e-05
A0A096UKH7	A0A3B5Z1X4_WHEAT	CCR4-NOT transcription complex subunit 2 [Sotub06g031490.1.1]	0.000359116	0	0.000401218	0.000220497	0	0.000238549	0	0.000137726	0.000185624	0	0	0.00010717	0	0	0	0	0	0	0	0	0	0	0	0	0	0	0	0	0	0	0	0
W4ZNK5	A0A8R7K5M6_TRIUA	CCR4-NOT transcription complex subunit 2 [Sotub06g031490.1.1]	0.000359116	0	0.000401218	0.000220497	0.000251159	0.000238549	0.000235309	8.37407e-06	0.000371249	0	0	0.000214341	0	0.000184387	0.000186014	0.000106929	0	0	0	0	0	0	0	0	0	0	0	0	0	0	0	0
A0A1D6C2M1	A0A3B6SFD8_WHEAT	endoribonuclease Dicer, putative, expressed [LOC_Os06g25250]	0.000762288	0.000479616	0.000425829	0.00018074	0	0	0	0	0.000394021	0.000360412	0.000376184	1.68149e-05	0	0.000391394	0	0.000225971	0	0	0	0	0.00041413	0	0.000411534	0.000238352	0	0	0	0	0	0	0	0
A0A1D5Y8D8	A0A453H7S6_AEGTS	NADH-ubiquinone oxidoreductase subunit [Sotub11g007950.1.1]	0.000415092	0.000348224	0.000309171	5.35657e-05	0.000387076	0.000367642	0.000362648	1.29058e-05	0.000286077	0.000261676	0.000273127	1.22084e-05	0.000405528	0.000568339	0.000430016	8.77882e-05	0.000405925	0	0.000404543	0.000233963	0.000150339	0.00015363	0.000149396	2.22289e-06	0.000193946	0.000197383	0.000193283	2.20066e-06	0.000178935	0.000362137	0.000375001	0.000109674
A0A1D5XUI4	A0A3B6IMV7_WHEAT	NADH-ubiquinone oxidoreductase subunit [Sotub11g007950.1.1]	0.000415092	0.000348224	0.000309171	5.35657e-05	0.000387076	0.000367642	0.000362648	1.29058e-05	0.000286077	0.000261676	0.000273127	1.22084e-05	0.000270352	0.000568339	0.000430016	0.000149121	0.000405925	0	0	0.000234361	0	0	0.000149396	8.62541e-05	0.000193946	0.000197383	0	0.00011298	0.000178935	0.000362137	0.000562501	0.000191847
A0A1D5WL41	A0A3B6GWG0_WHEAT	Neutral ceramidase [Sotub04g035600.1.1]	0.000392826	0	0	0.000226798	0	0.000260941	0	0.000150654	0.000203049	0.000371459	0.000387715	0.000102248	0.000191888	0.000201695	0	0.000113723	0	0	0	0	0.000426824	0.000218084	0.000212074	0.000122288	0.000275314	0.000560386	0.000274374	0.000164859	0.000254005	0.000257034	0.000266164	6.32986e-06
A0A1D5YNZ6	A0A3B6KH76_WHEAT	Oxidoreductase family protein [Sotub01g007170.1.1]	0.000468163	0	0.00052305	0.000287451	0.000654848	0.000621969	0.000613521	2.18338e-05	0.00048398	0.000442698	0.000462071	2.06539e-05	0.000457377	0.000480753	0.000484995	1.48728e-05	0	0	0	0	0.00050868	0.000519817	0.000505492	7.52129e-06	0.000656229	0.000667858	0.000653986	7.44607e-06	0.000605436	0.000612656	0.000634419	1.50876e-05
A0A1D6S5S4	A0A3B6A2E9_WHEAT	Serine/threonine kinase [Sotub05g016750.1.1]	0	0	0	0	0	0	0	0	0.00027388	0.000250519	0.000261482	1.16879e-05	0	0.000272054	0	0.00015707	0	0	0	0	0.000287858	0	0	0.000166195	0	0	0	0	0	0	0	0
A7XA03	A0A8I6X4T7_HORVV	ethylene response factor 8 [AT1G53170]	0	0	0	0	0	0	0	0	0.000449117	0.000410808	0.000428786	1.91661e-05	0	0	0	0	0	0	0	0	0	0	0	0	0	0	0	0	0	0	0	0
A0A1D6AS14	A0A3B6PRB8_WHEAT	Inorganic pyrophosphatase [Sotub10g017670.1.1]	0	0.000449536	0.000399122	0.00024628	0	0	0	0	0	0.000337808	0	0.000195033	0	0	0	0	0	0	0	0	0	0	0	0	0	0	0	0	0	0	0	0
A0A1D6CKY4	A0A453SR07_AEGTS	Xyloglucan endotransglucosylase/hydrolase 7 [Sotub07g023650.1.1]	0	0	0	0	0	0	0	0	0	0.000337808	0	0.000195033	0	0	0	0	0	0	0	0	0	0	0	0	0	0	0	0	0	0	0	0
A0A1D6AGS8	A0A3B6NNA9_WHEAT	Uncharacterized conserved protein UCP015417%2C vWA [AT5G13210]	0	0	0	0	0	0	0	0	0	0	0	0	0.000312042	0.000163995	0.000165442	8.50603e-05	0	0	0	0	0	0	0	0	0	0	0	0	0.000413054	0.00041798	0	0.000239912
A0A1D5WX26	A0A453EQA7_AEGTS	Glutaminyl-tRNA synthetase [Sotub01g039330.1.1]	0.000605777	0.000381143	0.000676797	0.000154335	0.000211834	0.000402396	0.000396931	0.000108478	0.000469682	0.000286413	0.000448421	0.000100238	0.00029591	0.00046655	0.000313778	9.37878e-05	0	0.000429085	0	0.000247732	0.000329102	0.000168154	0.00016352	9.42897e-05	0.000212281	0.000216043	0.000211555	2.4087e-06	0.00019585	0.000396371	0	0.00019819
A0A1D5VJZ9	A0A3B6EED3_WHEAT	Glutaminyl-tRNA synthetase [Sotub01g039330.1.1]	0.000757221	0.000381143	0.000676797	0.000198038	0.000423668	0.000402396	0.000595397	0.000105824	0.000469682	0.000429619	0.000597894	8.79013e-05	0.000443865	0.00046655	0.000470667	1.44334e-05	0	0.000429085	0	0.000247732	0.000493653	0.000336307	0.000327039	9.36337e-05	0.000424562	0.000216043	0.000211555	0.000121705	0.0003917	0.000396371	0	0.000227509
A0A1D6D5C0	A0A2P1E8U0_WHEAT	D-tagatose-1,6-bisphosphate aldolase subunit GatY [Sotub03g032140.1.1]	0.000582544	0.00058644	0.000520672	3.68979e-05	0.000488904	0.000619142	0.000610733	7.2887e-05	0.000602225	0.000440685	0.000459971	8.8226e-05	0.000569122	0.000478568	0.00048279	5.11063e-05	0.00102542	0.000660205	0.00102193	0.000209858	0.000379776	0.000258727	0.000377396	6.92106e-05	0.000326623	0.000332411	0.000325507	3.70611e-06	0.000452013	0.000457403	0.000631536	0.000102127
A0A1D6BW51	A0A3B6RBP6_WHEAT	U1 small nuclear ribonucleoprotein A [Sotub03g012800.1.1]	0	0.000693639	0	0.000400473	0	0.000732318	0	0.000422804	0	0.000521241	0.000544052	0.000307735	0.000538524	0.000566048	0	0.000319159	0	0.00156178	0	0.000901692	0.00059893	0	0	0.000345792	0.000772657	0	0	0.000446094	0.000712852	0.000721353	0.000746978	1.77645e-05
A0A1D5RZT1	A0A3B5XZB9_WHEAT	Alpha alpha-trehalase [Sotub08g027410.1.1]	0	0	0	0	0	0	0	0	0	0	0	0	0.000338397	0.000177846	0	0.000169272	0	0	0	0	0	0	0	0	0	0	0	0	0.000447941	0	0.000469385	0.000265026
A0A1D6C1F0	A0A3B6RGY6_WHEAT	WD domain, G-beta repeat domain containing protein, expressed [LOC_Os06g19660]	0.000414421	0.000208596	0.000277804	0.000104736	0.000115935	0.000110114	0	6.53197e-05	8.56843e-05	0.000156751	0	7.84892e-05	8.09745e-05	0	8.58641e-05	4.82242e-05	0	0	0	0	0.000270172	0.000184058	0.000178986	5.1245e-05	0	0	0	0	0	0.000108465	0	6.26225e-05
A0A1D5WD42	A0A3B6GWF1_WHEAT	Phosphoenolpyruvate carboxylase 1 [Sotub07g022100.1.1]	0.000318409	0.000133558	0.000237159	9.26506e-05	0.000148459	0.000141005	0.00013909	4.94989e-06	0.000109722	0	0.000104755	6.19641e-05	0	0.000108991	0	6.29257e-05	0	0	0	0	0.000461288	0.000235694	0.000114599	0.00017595	0.000297545	0.000151409	0.000296528	8.40797e-05	0	0	0	0
A0A1D5RQA0	A0A8R7P122_TRIUA	pH-response regulator protein palA/RIM20 [Sotub04g006150.1.1]	0.000326521	0.000205441	0.000182401	7.74188e-05	0.000456725	0.000216897	0.000427902	0.00013094	0.000337553	0.00015438	0.000161136	0.000103859	0.000318998	0.000335302	0.000507391	0.000104381	0.000478966	0.000462564	0	0.00027192	0.00017739	0.000181274	0.000176278	2.62287e-06	0.000228844	0.000232899	0.000228062	2.59664e-06	0.000211131	0.000213649	0.000221239	5.26145e-06
W5B5G1	M7YZD9_TRIUA	Ribosomal protein L18 [Sotub09g022860.1.1]	0.000548277	0.00068993	0.000612555	7.09273e-05	0.000766908	0.000728402	0.000718509	2.557e-05	0.0005668	0.000518453	0.000541142	2.41883e-05	0.000535644	0.000563021	0.000567988	1.74179e-05	0	0	0	0	0	0	0	0	0	0	0	0	0	0	0	0
W5B5R3	A0A3B6AUT2_WHEAT	Sucrose synthase 4 [Sotub12g008670.1.1]	0.00226164	0.00252974	0.0018249	0.000355765	0.00193325	0.00250388	0.00263453	0.000372938	0.00207827	0.001901	0.00186018	0.000115941	0.000859263	0.0010322	0.00104131	0.000102578	0	0.000355993	0	0.000205533	0.00163825	0.00195314	0.00189931	0.000168427	0.00105672	0.00107545	0.00105311	1.19904e-05	0.000162488	0.000164426	0.000510801	0.000200541
A0A1D6DEM6	A0A3B5Y6D0_WHEAT	Genomic DNA chromosome 3 BAC clone F4B12 [Sotub07g024380.1.1]	0.000389099	0.000244814	0.000434717	9.91316e-05	0.000544257	0.000516931	0.00050991	1.81465e-05	0.000402245	0.000367935	0.000384036	1.71659e-05	0.000380135	0.000399563	0.000403089	1.23611e-05	0	0	0	0	0.000422774	0.000648046	0.000420124	0.000130832	0.000545405	0.000555069	0.000543541	6.18857e-06	0.00050319	0.00050919	0.000263639	0.000140069
A0A1D5ZKF5	A0A453MEU5_AEGTS	Trafficking protein particle complex subunit 5 [Sotub04g013360.1.1]	0.000548277	0	0.000612555	0.000336641	0	0	0	0	0	0	0	0	0.000535644	0	0	0.000309254	0	0	0	0	0.000595727	0.00060877	0.000591993	8.80835e-06	0.000768525	0.000782143	0.000765898	8.72026e-06	0.00070904	0.000717495	0.000742983	1.76695e-05
A0A1D5VZB4	A0A8R7TZ58_TRIUA	BCL-2 binding anthanogene-1 [Sotub06g006270.1.1]	0	0	0	0	0	0	0	0	0.000519566	0	0	0.000299972	0	0	0	0	0	0	0	0	0	0	0	0	0	0	0	0	0	0	0	0
A0A1D5SCK3	A0A3B5Z083_WHEAT	#N/A	0	0	0	0	0	0	0	0	0	0	0	0	0.000654676	0.000688137	0.000694208	2.12885e-05	0	0	0	0	0	0	0	0	0	0	0	0	0	0.000876939	0.000908091	0.000515529
A0A1D6RK75	A0A3B6ANY1_WHEAT	Protein transport protein SEC24 [Sotub02g025580.1.1]	0.000415092	0.000522335	0.000347817	8.80185e-05	0.000290307	0.000137866	0.000135993	8.85576e-05	0.000321837	0.000294385	0.000204845	6.11799e-05	0.000202764	0.000213127	0.000107504	5.82212e-05	0	0	0	0	0.000225508	0.000230445	0.000224095	3.33434e-06	0.00014546	0.000148037	0.000289925	8.26731e-05	0.000134201	0.000135801	0.000140625	3.34432e-06
A0A1D5V294	A0A3B6D7J1_WHEAT	Aspartic proteinase nepenthesin I [Sotub08g006690.1.1]	0	0	0	0	0	0	0	0	0	0	0	0	0.000226107	0.000475327	0.000479521	0.000145113	0	0	0	0	0	0	0	0	0	0	0	0	0.000598603	0.000605741	0.000627259	1.49173e-05
A0A1D5RVP0	A0A3B5Y4V5_WHEAT	Sulfite reductase [Solyc11g065620.1.1]	0.000166712	0	0.000186257	0.000102361	0	0	0	0	0	0	0	0	0.000162871	0.000171195	0.000172705	5.29617e-06	0.00048909	0	0	0.000282377	0.00018114	0.000370211	0	0.00018512	0.000233682	0	0.000232883	0.000134686	0.000215594	0.000218165	0	0.000125222
A0A1D5TD52	A0A3B6B2R3_WHEAT	Kunitz trypsin inhibitor [Sotub03g016090.1.1]	0	0	0	0	0	0	0	0	0	0	0	0	0	0	0	0	0	0	0	0	0.000543419	0.000555317	0.000540013	8.03493e-06	0.000701045	0	0.000698649	0.000404058	0	0	0	0
A0A1D5WXK8	A0A3B6HUI0_WHEAT	Os12g0425600 protein (Fragment) [Sotub05g026600.1.1]	0	0	0	0	0	0	0	0	0	0	0	0	0	0	0	0	0	0	0	0	0	0	0	0	0	0	0	0	0	0	0.000338873	0.000195648
A0A1D6DES4	M8BHE5_AEGTA	#N/A	0.000748377	0	0	0.000432076	0	0	0	0	0	0	0	0	0	0	0	0	0	0	0	0	0	0	0	0	0	0	0	0	0	0	0	0
A0A1D6B6F2	A0A3B6QKV4_WHEAT	wound/stress protein, putative, expressed [LOC_Os02g51710]	0.000665764	0.000837772	0	0.000442472	0.000931245	0.000884488	0	0.000524678	0.000688257	0.000629551	0	0.000381549	0	0	0.0006897	0.000398199	0	0	0	0	0	0	0.000718849	0.000415028	0	0	0	0	0.000860977	0.000871244	0.000902194	2.14558e-05
A0A1D5X2M6	A0A453IZ15_AEGTS	Alcohol dehydrogenase 1 [Sotub12g027760.1.1]	0	0.000470864	0.000418058	0.000257965	0	0	0	0	0	0	0	0	0	0	0	0	0	0	0	0	0	0	0	0	0	0	0	0	0	0	0	0
A0A1D6AFS8	A0A3B6NQG6_WHEAT	Carboxyl-terminal proteinase [Sotub04g019220.1.1]	0	0	0	0	0	0	0	0	0	0	0	0	0.000325213	0.000341834	0.00034485	1.05751e-05	0	0	0	0	0	0	0	0	0	0	0	0	0.000430489	0.000435622	0.000451097	1.07279e-05
A0A1D5T0Z8	A0A1D6RE03_WHEAT	Universal stress protein family protein [Sotub05g014760.1.1]	0	0	0	0	0	0	0	0	0	0	0	0	0	0	0.0006897	0.000398199	0	0	0	0	0	0	0	0	0	0	0	0	0	0	0	0
A0A096UKY4	A0A3B5ZYH2_WHEAT	Colon cancer-associated protein Mic1-like containing protein expressed [Sotub03g011070.1.1]	0.000277853	0.00017482	0.000155214	6.58794e-05	0.000194325	0	0	0.000112193	0.00014362	0.00013137	0	7.96186e-05	0.000135726	0	0	7.83612e-05	0	0	0	0	0	0	0	0	0	0	0	0	0.000179662	0.000181804	0.000188263	4.47722e-06
A0A1D6D5R8	A0A3B6TJT2_WHEAT	Peptide methionine sulfoxide reductase MsrA [Sotub02g027370.1.1]	0	0	0	0	0	0.000567547	0	0.000327673	0.000441631	0.000403962	0.00042164	1.88467e-05	0.000417356	0.000438687	0.000442558	1.35714e-05	0	0	0	0	0	0	0	0	0	0	0	0	0	0	0	0
A0A1D5ZXK3	A0A453MCM6_AEGTS	Chaperone protein dnaJ [Sotub07g012800.1.1]	0	0	0	0	0	0	0	0	0	0	0	0	0.000277467	0	0	0.000160195	0	0	0	0	0	0	0	0	0	0	0	0	0.000367287	0	0.000384869	0.000217307
W5DRV6	A0A3B6I4C9_WHEAT	5'-methylthioadenosine/S-adenosylhomocysteine nucleosidase [Sotub01g048470.1.1]	0.000425426	0	0	0.00024562	0	0	0	0	0.000439799	0.000402285	0.00041989	1.87685e-05	0.000415624	0.000436867	0.000440721	1.35151e-05	0	0	0	0	0	0	0	0	0	0	0	0	0	0	0	0
A0A1D5UN57	A0A3B6DN22_WHEAT	expressed protein [LOC_Os04g58240]	0.000330735	0.000416183	0.000369509	4.27852e-05	0.000462618	0	0	0.000267093	0.000341908	0.000312744	0	0.000189544	0	0	0	0	0	0	0	0	0	0	0	0	0	0	0	0	0	0	0	0
[truncated: 1,481 more rows]

## Sheet: Protein identification_IWGSC
Table S2. Information of the identified protein candidates using IWGSC database from different developing stages (15 and 26 DAA) in the endosperm cell types. Abbreviations: DAA: Days after anthesis, AL: Aleurone, SA: Sub aleurone, SE: Starchy endosperm, and ETCs: Endosperm transfer cell.
[truncated: 2,688 more rows]
