# Supplementary material for: Cell‐type proteomic and metabolomic resolution of early and late grain filling stages of wheat endosperm
Source: Plant Biotechnol J. 2023 Dec 4;22(3):555–71. doi: 10.1111/pbi.14203 (PMC12047074; doi:10.1111/pbi.14203)
Supplement: Supplementary file 4 — Table S3 List of selected protein candidates: Proteins that are presented in all three biological replicates at least in one of the cell types in different developing stages (15 and 26 DAA) (max count = 3). [file PBI-22-555-s005.xlsx]

## Sheet: Selected protein candidates
Table S3. List of selected protein candidates: Proteins that are presented in all three biological replicates at least in one the cell types of aleurone, sub-aleurone, starchy endosperm and endosperm transfer cells during 15 and 26 DAA (max count = 3). Abbreviations: DAA: Days after anthesis, AL: Aleurone, SA: Sub aleurone, SE: Starchy endosperm, and ETCs: Endosperm transfer cell.
**Accession 1 and 2 are Uniprot identifiers of the protein.
Accession 1	Accession 2	15 AL	15 AL	15 AL	SD	15 SA	15 SA	15 SA	SD	15 SE	15 SE	15 SE	SD	15 ETCs	15 ETCs	15 ETCs	SD	26 AL	26 AL	26 AL	SD	26 SA	26 SA	26 SA	SD	26 SE	26 SE	26 SE	SD	26 ETCs	26 ETCs	26 ETCs	SD	Max Count
A0A1D5Y5R8	F2EID0_HORVV	0.00864692	0.00932652	0.00828057	0.000530735	0.011231	0.0123082	0.0105223	0.000899302	0.00830054	0.00759253	0.0103632	0.00143947	0.00482725	0.00443972	0.00639842	0.00103725	0.00724797	0.00524983	0.00722329	0.00114657	0.00536872	0.00480048	0.00266754	0.00142412	0.00606023	0.00616762	0.0077651	0.000954816	0.00159748	0.000808263	0.000836975	0.000447594	3
A0A1D6A2L5	A0A3B6MJX3_WHEAT	0.00412468	0.00667328	0.00526657	0.00127659	0.00412103	0.00547976	0.00463314	0.000686196	0.00304573	0.00445751	0.00523415	0.00110946	0.00345398	0.00181526	0.00305212	0.000854083	0	0.00166948	0.0017228	0.00097963	0.00448165	0.00392552	0.00381734	0.00035644	0.00743349	0.0042029	0.00493872	0.00169322	0.00152403	0.0015422	0.000798493	0.000424232	3
A0A1D5RUP2	A0A3B5Y072_WHEAT	0.00341759	0.00344045	0.0015273	0.00109801	0.00286823	0.00181615	0.00179148	0.000614666	0.00353305	0.00129268	0.00202387	0.00114248	0.00133554	0.0028076	0.000708092	0.0010777	0.00200527	0.0019366	0.00199844	3.78295e-05	0.00297069	0.0022768	0.00295207	0.000395354	0.00287428	0.00292522	0.00381928	0.000531502	0.00176787	0.00268343	0.000926252	0.000878849	3
A0A1D5X443	F2EID0_HORVV	0.00876882	0.00933674	0.00753604	0.000920579	0.011322	0.0125458	0.0106075	0.000980242	0.00836775	0.00765401	0.010652	0.00156603	0.00461288	0.00346332	0.00628898	0.00142098	0.00593666	0.00573336	0.00591645	0.000111995	0.00513031	0.00449369	0.00291323	0.00114153	0.00661841	0.00673569	0.00753805	0.000500545	0.00174461	0.000882708	0.000914065	0.00048882	3
A0A1D5Z8I6	J3LJC5_ORYBR	0.00836961	0.00789899	0.00779237	0.000307152	0.00390236	0.00463303	0.00548413	0.000791649	0.00504722	0.00395717	0.00275357	0.00114729	0.00408839	0.00644601	0.00650289	0.00137789	0.00613858	0.0079045	0.00611768	0.00102564	0.00378915	0.00542095	0.00527156	0.000902094	0.00293294	0.00397989	0.00292292	0.000607368	0.00450988	0.00365093	0.00472578	0.000568581	3
A0A1D5XUJ1	A0A3B6ISR9_WHEAT	0.00250068	0.00314675	0.00139693	0.000884833	0.00174892	0.00332222	0.00163855	0.000941826	0.00129258	0.00118233	0.00123407	5.51611e-05	0.00122153	0	0	0.000705251	0	0	0	0	0	0	0	0	0	0	0	0	0	0	0	0	3
W5EL62	W5EL62_WHEAT	0.00250068	0.00314675	0.00419078	0.000852823	0.00349785	0.00332222	0.00163855	0.00102653	0.00129258	0.00354698	0.00123407	0.00131879	0.00244306	0.00128396	0.00259058	0.000715603	0	0	0	0	0.00135855	0	0	0.000784358	0	0	0	0	0	0	0	0	3
A0A1D6B2C5	A0A453NEU2_AEGTS	0.00445773	0.00140236	0.00249017	0.00154865	0.00623529	0.00296111	0.0029209	0.00190206	0.00230416	0.00421525	0.00219986	0.00113468	0.00326627	0.0011444	0.0011545	0.00122215	0.00326946	0.00947251	0.00651666	0.00310266	0.00242176	0.00247478	0.00240658	3.58079e-05	0.00312422	0.00317958	0.00311354	3.54498e-05	0	0.00291677	0.00302039	0.00171469	3
A0A1D5S923	Q0Q5D9_WHEAT	0.0227839	0.0250866	0.0260915	0.00169567	0.0246987	0.0264855	0.0283651	0.00183342	0.0153099	0.0183129	0.0157412	0.00162368	0.00500827	0.00584916	0.00708092	0.00104245	0.0668424	0.0580981	0.0582879	0.00499462	0.0371337	0.0385791	0.0375159	0.000748982	0.0327349	0.0357526	0.0342144	0.00150897	0.0213618	0.0201257	0.0208407	0.000620555	3
W5FU06	A0A3B6MUL8_WHEAT	0	0	0	0	0.000389706	0.000370139	0.000365112	1.29935e-05	0.00028802	0.000263453	0.000274983	1.22913e-05	0.00816566	0.00801081	0.00808149	7.75268e-05	0.000817366	0.000789376	0.000814583	1.54196e-05	0	0	0	0	0.00117158	0.00158979	0.00116758	0.000242617	0.0118899	0.0116671	0.0120816	0.000207422	3
A0A1D6AHC7	A0A3B6NKE4_WHEAT	0.00210962	0.00265467	0.00235695	0.00027291	0.00177051	0.00168162	0.00276463	0.000601261	0.00261707	0.00239385	0.00291504	0.000261489	0.00206102	0.00173308	0.00218547	0.000233695	0.00371346	0.0035863	0.00123361	0.00139649	0.00183376	0.00187391	0.00227783	0.000245618	0.00295708	0.00361138	0.00294698	0.000380709	0.00218256	0.00276073	0.0028588	0.000365424	3
A0A1D6CGA0	A0A3B6LZ25_WHEAT	0	0	0	0	0	0	0	0	0	0	0	0	0.00133554	0.000701899	0.000708092	0.000364058	0	0	0	0	0	0	0	0	0	0	0	0	0.000883937	0.000894478	0.0018525	0.000556185	3
A0A1D5TUK4	A0A3B6C8R6_WHEAT	0.00661469	0.00693639	0.00615849	0.000390884	0.00771031	0.0080555	0.00794609	0.000176411	0.00512862	0.00625489	0.00652862	0.000742002	0.00592377	0.00622653	0.00685251	0.000473651	0.00808577	0.00780888	0.00805824	0.000152538	0.00539037	0.00734452	0.00714211	0.00107457	0.00618125	0.00471809	0.00385008	0.00117818	0.00570282	0.00504947	0.00522884	0.000337561	3
Q0Q5D9	Q0Q5D9_WHEAT	0.0191385	0.0212161	0.0213823	0.00125023	0.0197589	0.0211884	0.0226921	0.00146674	0.0122479	0.0146503	0.0130427	0.00122392	0.0044518	0.00467933	0.0061368	0.000914259	0.0534739	0.0464785	0.0466304	0.00399569	0.0321825	0.0318752	0.0314888	0.000347612	0.0268266	0.0286021	0.0292811	0.00126741	0.0170894	0.0166969	0.0179075	0.000617657	3
A0A1D5X433	A0A3B6HZM6_WHEAT	0.000863998	0	0.000965291	0.000530493	0.000805684	0.000382616	0.000377419	0.000245772	0.000893187	0.00136167	0.000852755	0.000282873	0.000844091	0.000887232	0.00089506	2.74478e-05	0	0.000815984	0.000842041	0.000478808	0.00187754	0.0012791	0.00155481	0.000299529	0.00121107	0.00082169	0.000804624	0.000229896	0.00111734	0.000753773	0.00078055	0.000202616	3
A0A1D5YFA7	A0A3B6KSH4_WHEAT	0.010715	0.011897	0.011267	0.000591457	0.0132244	0.0128396	0.0118392	0.000715048	0.0128145	0.0127149	0.0124418	0.000192956	0.007184	0.00647243	0.00631189	0.000464163	0.0209567	0.0220249	0.024571	0.00185683	0.0225998	0.022628	0.0215507	0.000613985	0.0209092	0.0218792	0.0205443	0.000689918	0.0122266	0.0115476	0.0105342	0.000851665	3
A0A1D5XGF4	A0A3B6IYD4_WHEAT	0.00915426	0.00972746	0.00954566	0.000292916	0.0116664	0.0118915	0.0111968	0.000354452	0.0107253	0.0100029	0.0108422	0.000454618	0.00596223	0.00584916	0.00590077	5.66069e-05	0.0226787	0.0236312	0.023791	0.0006014	0.0192299	0.0191992	0.0184505	0.000441427	0.0199603	0.0185728	0.018187	0.000932591	0.0121015	0.0119796	0.0107511	0.000746937	3
A0A1D6S1B7	A0A3B6KLP0_WHEAT	0	0	0	0	0	0	0	0	0	0	0	0	0.00546881	0.00544577	0.00549382	2.40314e-05	0	0	0	0	0	0	0	0	0.000412972	0.00042029	0.00041156	4.68589e-06	0.00609611	0.00539771	0.00638795	0.00050884	3
A0A1D6D528	Q84U03_AEGTS	0.00411377	0.0047784	0.00353543	0.000621985	0.00398366	0.00420405	0.00331756	0.000461542	0.00457988	0.00418923	0.00374791	0.000416242	0.000927458	0.000649907	0.000983461	0.00017862	0.0185673	0.0170349	0.0157285	0.00142091	0.00962725	0.00913531	0.00854188	0.000543473	0.00754056	0.0081256	0.00928297	0.000886736	0.00245538	0.00331288	0.00343056	0.000532313	3
W5AH12	W5AH12_WHEAT	0.00163174	0.00034222	0.0015192	0.000714238	0.00114121	0.000722606	0.00106919	0.000223805	0.00140572	0.00128582	0.00107367	0.000168147	0.00106276	0.00111708	0.000845203	0.000143875	0	0.000770531	0.000795137	0.000452137	0.00295493	0.00211374	0.00176185	0.000613037	0.00152482	0.0019398	0.00113971	0.000400139	0.000703398	0.000711786	0.00110561	0.000229832	3
A0A1D5YJU2	A0A3B6KP61_WHEAT	0.00167392	0.002633	0.00210394	0.000480389	0.00204874	0.00166789	0.00164524	0.000226704	0.00194678	0.00178073	0.00185866	8.30793e-05	0.00265745	0.00236354	0.00195087	0.000354952	0.00122772	0.000592837	0.00183531	0.000621284	0.00181879	0.00185861	0.00203332	0.000114111	0.000879882	0.000895474	0.00116917	0.000162705	0.00189415	0.00191674	0.00141773	0.000281806	3
A0A1D5XF28	F2E3Y2_HORVV	0.000490563	0.000925958	0.000822114	0.000227405	0.00102927	0.000977592	0.000321438	0.000394596	0.000507136	0.00023194	0.00048418	0.00015269	0.00119815	0.00125939	0.0010164	0.000126377	0.00143919	0.000694953	0.000717145	0.000423424	0.00026651	0.000544689	0.000264839	0.000161091	0.000343814	0.000349906	0.000342639	3.90117e-06	0.000634404	0.000962954	0.000332387	0.000315377	3
A0A1D5YXH6	A0A3B6LJD4_WHEAT	0.00117848	0.00148295	0	0.000783227	0	0.00156565	0.000772191	0.000782847	0.00121829	0.00111438	0.00116314	5.19909e-05	0.00115133	0.00121017	0.00122085	3.74384e-05	0.00172868	0	0	0.000998055	0	0	0	0	0	0.00168116	0	0.000970617	0.00152403	0	0	0.000879898	3
A0A1D5Z6B4	A0A096USR9_WHEAT	0.00144115	0.00284977	0.00207014	0.000705649	0.00201583	0.0016411	0.00161881	0.000223063	0.00191551	0.00155744	0.0016256	0.000190134	0.00241363	0.00211415	0.00170625	0.000355072	0.00120799	0.000583314	0.00180582	0.000611304	0.00178957	0.00205735	0.00200065	0.00014111	0.000865748	0.000881089	0.00115039	0.000160091	0.00159748	0.00161653	0.00111597	0.000283659	3
W5H3N4	A0A3B6QAP5_WHEAT	0.000711998	0.00134393	0.000795471	0.000343293	0.000497957	0.00141887	0.000933064	0.000460687	0.000736052	0.0010099	0.0010541	0.00017229	0.00139119	0.00219344	0.00184399	0.000402232	0.00104441	0.00100865	0.00104086	1.97028e-05	0.00116043	0.000790556	0.000768769	0.000220104	0.000499007	0.00050785	0.000497302	5.66211e-06	0.000920767	0.00139762	0.000964846	0.000263511	3
A0A1D6BVK1	A0A453RAD0_AEGTS	0.00130332	0.00164004	0.000970745	0.000334652	0.00121535	0.00115433	0.000569327	0.000356676	0.00179647	0.00123243	0.00171515	0.000304897	0.00212215	0.00133837	0.000900117	0.000619105	0.00254907	0.00123089	0	0.00127479	0.00141611	0.00144712	0.00140724	2.09385e-05	0.00182687	0.00185925	0.00364126	0.00103832	0.00168547	0.0022741	0.00058872	0.000855359	3
A0A1D6CXE3	A0A453RAD0_AEGTS	0.00173776	0.00273341	0.00145612	0.000671082	0.00182303	0.00115433	0.00170798	0.000357519	0.00224558	0.00205404	0.00257272	0.000262276	0.00212215	0.00223061	0.00135018	0.000480083	0.00382361	0.00246178	0	0.00193799	0.00188815	0.00192949	0.00140724	0.000290326	0.00304479	0.002479	0.00424814	0.000903515	0.0022473	0.00284262	0.00117744	0.000843784	3
A0A1D5ZX81	A0A453L683_AEGTS	0.00198601	0.00156195	0.00166413	0.000221312	0.00138898	0.00263847	0.00195198	0.000625765	0.00282302	0.00234748	0.00269523	0.000246104	0.000970126	0.00152956	0.00154306	0.000326956	0.00436984	0.00351683	0.00362914	0.000463479	0.0029671	0.00303206	0.00268045	0.000187087	0.00382774	0.00424971	0.00346787	0.00039133	0.00128417	0.00162435	0.00134565	0.000181284	3
A0A1D5VZ33	A0A3B6FP86_WHEAT	0.00595442	0.00632206	0.00602884	0.000194368	0.00494523	0.00444973	0.00487699	0.000268555	0.00423197	0.0042229	0.00477502	0.000316179	0.00563544	0.00649671	0.00597573	0.000433779	0.0060049	0.00685367	0.00544041	0.000711382	0.00384141	0.00351231	0.00361642	0.000168212	0.00417319	0.00451258	0.00363906	0.000440364	0.00673781	0.00633115	0.00605174	0.000344997	3
A0A1D5S0Z8	A0A3B5XV32_WHEAT	0.0035019	0.00318258	0.00347773	0.000177794	0.00408193	0.00387698	0.00305946	0.000540954	0.00341908	0.00257554	0.00326431	0.000449057	0.0011404	0.000998908	0.00120927	0.000107249	0.00799064	0.00661458	0.00511935	0.00143606	0.00528468	0.00475234	0.00588174	0.000565012	0.00599945	0.0072159	0.00543541	0.00090995	0.00226435	0.00229136	0.00184547	0.00025	3
A0A1D6CRM7	A0A453S8M1_AEGTS	0.000995415	0.00125259	0	0.00066156	0.00278469	0.00132244	0.00130448	0.000849466	0.00205809	0.00188254	0.00294739	0.000570901	0.00097248	0.00102218	0.0010312	3.16227e-05	0.0029203	0.00282029	0.00291035	5.50914e-05	0.00108156	0.00110524	0	0.000631388	0.00139528	0	0.00139051	0.000804194	0.00128729	0.00130264	0.00134891	3.20795e-05	3
A0A1D6D724	A0A8R7PSR1_TRIUA	0.000636818	0.000801347	0.000711477	8.23814e-05	0	0.00169206	0.000834541	0.000846058	0.000658332	0	0.000628532	0.000371784	0.000622146	0	0	0.000359196	0	0	0	0	0	0	0	0	0	0	0	0	0	0	0	0	3
A0A1D5X2E0	A0A1D5X2E0_WHEAT	0.00184735	0.00116231	0.00206393	0.000470652	0	0	0	0	0	0	0	0	0	0.00189703	0.000956881	0.000948525	0.00270983	0.00261703	0	0.00153843	0	0	0	0	0	0	0	0	0.00119451	0.00120875	0	0.000693799	3
A0A1D5UXT7	A0A1D5UXT7_WHEAT	0.000833559	0	0.000931284	0.000511804	0.00116595	0.00110741	0.00109237	3.88748e-05	0.00086172	0.00157644	0.00164542	0.00043393	0.000814354	0.00171195	0.00172705	0.000522642	0.00244545	0	0.00243713	0.00140949	0.0027171	0.000925529	0.000900022	0.0010418	0.00116841	0	0.00232883	0.00116442	0	0	0	0	3
Q5EWZ1	Q5EWZ1_WHEAT	0.00081587	0.00034222	0.000911522	0.000304849	0.000380402	0.000722606	0.00106919	0.000344395	0.000562289	0.00102866	0.000805254	0.000233252	0.000797073	0.000837811	0.000845203	2.59189e-05	0	0	0.000795137	0.000459072	0.00177296	0.00120785	0.00117457	0.000336287	0.000762409	0.000775919	0.000379902	0.000224842	0.000351699	0.000355893	0.000737071	0.000221294	3
A0A1D5XXC9	M8AQX5_AEGTA	0.00992204	0.0117511	0.0108679	0.00091469	0.0138786	0.0129233	0.0132576	0.000484752	0.0126707	0.0119579	0.0120971	0.000377825	0.00703249	0.00579367	0.00564324	0.00076238	0.0205474	0.0225998	0.0250279	0.00224291	0.0217729	0.0231136	0.0218465	0.000753742	0.0204527	0.0219252	0.0206546	0.000798318	0.0120766	0.0112022	0.0113365	0.00047086	3
A0A1D6B1D1	A0A453NAR9_AEGTS	0.00138926	0.00104892	0.00124171	0.000170674	0.00116595	0.000369136	0.000728245	0.000399052	0.00172344	0.00183917	0.00137119	0.000243752	0.000814354	0.0011413	0.000575685	0.000283953	0.000815151	0.000787237	0	0.00046278	0.0018114	0.000617019	0.00150004	0.000619571	0.00116841	0.00118911	0.00116441	1.32576e-05	0.0014373	0.00145444	0.00112958	0.000182811	3
A0A1D5T267	A0A3B5ZP43_WHEAT	0.00335833	0.00323164	0.00308992	0.000134271	0.00331588	0.00367429	0.00258885	0.000553055	0.00265489	0.00205483	0.00272969	0.000369933	0.000771988	0.000811444	0.00102325	0.000135127	0.0069547	0.00559712	0.00404309	0.00145691	0.00493685	0.0043869	0.0046926	0.000275545	0.00387668	0.004509	0.00469131	0.00042753	0.00178831	0.00180964	0.00160622	0.000111797	3
A0A1D5WLK3	A0A3B6H5V3_WHEAT	0.000896744	0.000752285	0.00100188	0.000125311	0.00125433	0.000794234	0.00117517	0.00024599	0.00154507	0.00141328	0.0011801	0.000184815	0.00204419	0.00214867	0.00154831	0.000320743	0.000876941	0.000846911	0.000873955	1.65435e-05	0	0.000331895	0.000322749	0.000189035	0.000418992	0.00127925	0.00083512	0.000430205	0.000773122	0.000782342	0.000810133	1.92664e-05	3
W5EU16	A0A3B6JCA3_WHEAT	0.00242191	0.00101588	0.0018039	0.000704728	0.00225845	0.00214506	0.00317389	0.000564116	0.00166916	0.00152678	0.0015936	7.12316e-05	0	0.000829015	0.000836329	0.000480757	0	0	0.00236037	0.00136276	0.00438587	0.00268913	0.00261503	0.00100169	0.00226321	0.00345498	0.00338322	0.000668315	0.00104402	0.00105647	0.001094	2.60172e-05	3
A0A1D5SCN8	A0A3B5Z6A6_WHEAT	0.00291154	0.00392546	0.00232349	0.000810367	0.00523613	0.00386807	0.00463314	0.000685629	0.0062348	0.00570299	0.00595256	0.000266071	0.00264128	0.00256272	0.001939	0.000384795	0.00305062	0.00353538	0.00121609	0.00122335	0.00451931	0.00392552	0.00516463	0.000619735	0.00553868	0.0059335	0.00493872	0.000500901	0.00188262	0.00136077	0.00169093	0.000263972	3
W5EXR5	M7ZZ06_TRIUA	0.000765132	0.000962812	0.000854835	9.89806e-05	0	0	0	0	0	0	0	0	0.000747504	0	0.000792641	0.000445174	0.00224471	0.00216784	0	0.00127437	0.000831351	0	0	0.000479981	0	0	0	0	0	0.00100128	0.00311055	0.00158782	3
A0A1D5YN62	A0A3B6KSP3_WHEAT	0.00169935	0.0021384	0.00253144	0.000416257	0.00316932	0.00451529	0.00371163	0.0006772	0.00351353	0.00374948	0.00447265	0.000499757	0.0033204	0.00232674	0.0035209	0.000639478	0	0	0	0	0.00430833	0.00314475	0.00305809	0.000698153	0.003176	0.00323228	0.00395644	0.000435248	0.00293018	0.00296512	0.000767612	0.00125877	3
A0A1D6CKU9	A0A453SCH6_AEGTS	0	0	0.000502403	0.000290062	0	0	0	0	0	0	0	0	0.00263593	0.0018471	0.00232925	0.000397654	0	0	0	0	0	0	0	0	0	0	0	0	0.00116307	0.00117694	0.00121875	2.89841e-05	3
A0A1D5W5J6	A0A3B6FX77_WHEAT	0	0	0	0	0.000396165	0	0.000742327	0.000371444	0.000292794	0.00053564	0.000559081	0.00014744	0.0019369	0.00261758	0.00234727	0.000342732	0	0	0	0	0.000307738	0.00062895	0.000305809	0.000186012	0.000794001	0.000404035	0.000791287	0.000224367	0.0025639	0.0037064	0.00191903	0.000905155	3
A0A1D5ZL79	A0A3B6MZJ7_WHEAT	0	0	0	0	0	0	0	0	0	0	0	0	0.00206527	0.00108541	0.00218998	0.000604943	0	0	0	0	0	0	0.000570633	0.000329455	0	0	0	0	0.00273382	0.00276643	0.0028647	6.81276e-05	3
A0A1D5Y3Q3	A0A453ISB0_AEGTS	0.00162941	0.00189267	0.00112027	0.000392666	0.00192852	0.000999104	0.00114979	0.000498822	0.00142531	0.0016593	0.0014845	0.000121662	0.00232658	0.00244549	0.00233722	6.57964e-05	0.002574	0.00213074	0.00183231	0.000373194	0.000680935	0.000835012	0.001218	0.000276544	0.00140552	0.00143042	0.0015758	9.19719e-05	0.00243137	0.00246036	0.00169851	0.00043173	3
A0A1D5XZK2	A0A3B6JNU4_WHEAT	0.000464978	0.00058511	0.000519491	6.01515e-05	0	0	0	0	0.000480687	0.000439686	0.000688392	0.00013334	0.000454265	0.000238741	0	0.000227231	0	0	0	0	0.00075783	0.000774422	0.000502053	0.000152688	0	0	0	0	0	0	0	0	3
A0A1D5V1B3	A0A3B6DAM6_WHEAT	0.00162374	0.00087568	0.00155495	0.000413468	0.000973383	0.00123268	0.00121594	0.000145114	0.0019184	0.00175477	0.00160261	0.000157927	0.00203957	0.00214381	0.00216273	6.63219e-05	0	0.000657218	0	0.000379445	0.000756115	0.000515113	0.000751376	0.000137795	0.000325145	0.000330907	0.000648068	0.000184799	0.000899935	0.000607111	0.000943017	0.000182772	3
A0A1D5Z2H9	A0A3B6LZ25_WHEAT	0	0	0	0	0	0	0	0	0	0	0	0	0.000977224	0.00102717	0.00103623	3.1777e-05	0	0	0	0	0	0	0	0	0	0	0	0	0.000646783	0.00130899	0.000677746	0.000373709	3
A0A1D5RZH5	A0A3B5Y1R8_WHEAT	0.00698623	0.0061776	0.00653957	0.000405055	0.00211288	0.0020068	0.00123721	0.000477896	0.000390392	0.000714186	0.000559081	0.000161944	0.0011068	0.00155116	0.00176045	0.000333795	0.00110788	0.00106995	0.00110411	2.09003e-05	0.00184643	0.00146755	0.00163098	0.000190031	0	0.000269357	0.000527525	0.000263782	0.000244181	0.000247093	0.000511742	0.000153642	3
A0A1D5TZE6	A0A3B6C9H0_WHEAT	0.00135499	0.00113671	0.00151385	0.000189347	0	0	0	0	0.00186769	0.00213548	0.00222893	0.000187501	0.00132377	0.00139143	0.000467902	0.000514781	0	0.00127969	0.00132056	0.000750906	0.000981506	0.00150449	0.000975355	0.000303738	0.000633102	0.00128864	0.000630938	0.000379102	0.0011682	0.00118213	0.000612061	0.000325182	3
A0A1D6RFP2	A0A3B5ZVJ1_WHEAT	0.000653043	0.000273921	0.000729604	0.000244009	0.000608967	0.000578392	0.000855804	0.000152108	0.00090014	0.00123504	0.000859394	0.000206127	0.000850662	0.00156474	0.00157855	0.000416318	0	0	0	0	0.00047304	0.000483397	0.000470075	6.99432e-06	0	0.000310532	0.000304083	0.000177453	0.000281508	0	0.00058997	0.000295087	3
A0A1D5RX09	A0A452Z2U9_AEGTS	0.00788675	0.00627571	0.00673811	0.000829522	0.00292015	0.00261945	0.00227988	0.000320328	0.001199	0.00142575	0.0012592	0.000117457	0.00169964	0.00190561	0.00192242	0.000124055	0.00306235	0.00328609	0.00373013	0.000339892	0.00277242	0.00193167	0.00225413	0.000424158	0.000812863	0.00115817	0.000972102	0.000172829	0.00119991	0.000758889	0.000943017	0.000221511	3
A0A1D5Z7X4	A0A3B6LPE6_WHEAT	0.00199083	0.00219203	0.00166817	0.000264266	0.00208852	0.00297549	0.00195672	0.000554073	0.00282987	0.00282381	0.00294739	6.96635e-05	0.00097248	0.00153328	0.001289	0.000281172	0.00365037	0.00352537	0.00363794	6.88643e-05	0.00351508	0.00331573	0.00322435	0.000148668	0.00348821	0.00390502	0.00382392	0.000220987	0.000965465	0.00130264	0.00101168	0.000182791	3
A0A1D6AGT9	A0A3B6NNE0_WHEAT	0.00076704	0.000321738	0.00114262	0.000410935	0.00071527	0.00101904	0.00134026	0.000312536	0.00105727	0.00120886	0.00126177	0.000106141	0.00149874	0.00105022	0.000794617	0.000356436	0.000750101	0	0.000747548	0.000432336	0.000833424	0.00113556	0.0016564	0.000416303	0.00179195	0.00145896	0.00142866	0.000201567	0.0013226	0.000669185	0.00103944	0.000327672	3
W5I5X1	M8B147_AEGTA	0.00129128	0.000649959	0.000577067	0.000393003	0.00108372	0.000686203	0.000676882	0.000232242	0.00106792	0.000488417	0.000764687	0.000289858	0.000252306	0.000265201	0.000267541	8.20439e-06	0.00227298	0.00365857	0.00302032	0.000693511	0.00196425	0.0017205	0.00223079	0.000255226	0.001086	0.00110525	0.00108229	1.23226e-05	0.000667962	0.000337964	0.000699939	0.000200394	3
A0A1D6BEU5	A0A453N6Q0_AEGTS	0.00569598	0.00746625	0.00636377	0.000893984	0.0106231	0.0116662	0.0111968	0.000522441	0.0134943	0.0125677	0.012415	0.000584077	0.00301424	0.00292458	0.00319625	0.000138426	0.00487392	0.00605188	0.00763294	0.00138441	0.0118621	0.0113313	0.011019	0.000426254	0.0149702	0.0155741	0.0135929	0.00101542	0.00398999	0.00621165	0.00611069	0.00125455	3
W5FGC3	A0A3B6LPM3_WHEAT	0.000278608	0	0.000311271	0.000171065	0.000389706	0.000370139	0.000365112	1.29935e-05	0.00028802	0.000263453	0.000274983	1.22913e-05	0.00789348	0.00801081	0.00808149	9.49658e-05	0	0	0	0	0	0.000309348	0	0.000178602	0.00117158	0.00119234	0.00116758	1.32937e-05	0.0104487	0.0105733	0.011704	0.000691589	3
W5GUD5	A0A3B6QKL3_WHEAT	0.00118188	0.00111542	0.00132044	0.000104601	0.00041329	0.00117762	0.000387208	0.000449004	0.000916353	0.000838191	0.000291624	0.000340375	0.000865984	0.000910244	0.000306092	0.000336759	0	0	0.000863881	0.000498762	0	0	0	0	0	0	0	0	0.00114632	0.00115999	0.000800795	0.000203548	3
A0A1D6ADY9	A0A3B6NM79_WHEAT	0.00515733	0.00648978	0.00576197	0.000667173	0.00923375	0.00959234	0.00892137	0.000335752	0.0117294	0.0113142	0.0103841	0.000688919	0.00221694	0.00296577	0.00256452	0.000374735	0.00363128	0.00584488	0.00663467	0.00155693	0.0103108	0.00984934	0.0104689	0.000321903	0.0130123	0.0135372	0.0118152	0.000882621	0.00400172	0.00539926	0.00503195	0.000724499	3
A0A1D6DLY4	D2X6D1_TRITD	0	0	0	0	0	0	0	0	0	0	0	0	0	0	0	0	0	0	0	0	0.000355914	0.00145482	0.00106105	0.000556758	0	0	0	0	0	0	0	0	3
W5HJY2	M7YTD3_TRIUA	0.00195913	0.00164353	0.00218881	0.000273769	0.0018269	0.00130138	0.00256741	0.00063605	0.00168776	0.00216132	0.00193364	0.000236838	0.00159499	0.00234712	0.00135304	0.000518397	0.00191586	0.00277539	0.00190934	0.000498138	0.00141912	0.00145019	0.00141023	2.09829e-05	0.00183075	0.00232899	0.00136837	0.000480422	0.00253358	0.00213649	0.00176991	0.000381935	3
A0A0C4BIW4	A0A0C4BIW4_WHEAT	0.00407395	0.00256325	0.00227579	0.00096594	0.00379899	0.00270618	0.00266943	0.000641804	0.00280772	0.00192617	0.00201047	0.000486457	0.00199004	0.00209175	0.00211021	6.47114e-05	0.00398398	0.00577133	0.00992604	0.00304862	0.00221326	0.00150781	0.00219939	0.000403347	0.003807	0.00387446	0.00379399	4.31971e-05	0.000878083	0.00177711	0.00368047	0.00143088	3
W5FQG6	A0A453M8F7_AEGTS	0.000711998	0	0	0.000411072	0.00199183	0.00189182	0.00186613	6.64111e-05	0.00294421	0.00269308	0.0021082	0.000428964	0.00208678	0.00219344	0.00147519	0.000387576	0.00208882	0.00201729	0.00208171	3.94057e-05	0.000773618	0.000790556	0.000768769	1.14386e-05	0.000998015	0.0010157	0.00198921	0.00056723	0.000920767	0.000931747	0.000964846	2.29458e-05	3
A0A1D5YJS8	A0A3B6LSN0_WHEAT	0.00169748	0.00213604	0.00113789	0.000500295	0.000949746	0.000902061	0.00133471	0.000237228	0.00175483	0.00192617	0.00167539	0.000128168	0.00165837	0.00174313	0.0010551	0.000375164	0.000995996	0.00192378	0.00198521	0.000554241	0.00110663	0.00150781	0.000733131	0.000387424	0.00142762	0.00145292	0.00189699	0.000263991	0.00131712	0.00177711	0.00184024	0.000285545	3
A0A1D5ZC98	A0A3B6LSN0_WHEAT	0.00169748	0.00213604	0.00113789	0.000500295	0.000474873	0.000451031	0.000889809	0.000246734	0.00175483	0.00192617	0.00201047	0.000130268	0.00165837	0.00174313	0.0010551	0.000375164	0	0.00192378	0.00198521	0.00112885	0.00110663	0.00150781	0.000733131	0.000387424	0.00142762	0.00145292	0.00189699	0.000263991	0.00131712	0.00177711	0.00184024	0.000285545	3
A0A1D6BLC4	A0A3B6RI68_WHEAT	0	0.000502011	0.000891423	0.000446895	0	0	0	0	0	0	0	0	0.00233849	0.00163868	0.00206642	0.000352783	0	0	0	0	0	0	0	0	0	0	0	0	0.00154775	0.00156621	0.00162184	3.85703e-05	3
W5GJX6	A0A3B6PL02_WHEAT	0.00770885	0.00776041	0.0068901	0.000488272	0.00862627	0.00819316	0.00606141	0.00137298	0.00717236	0.00801849	0.00608683	0.000968296	0.00527187	0.00633293	0.0063888	0.000629353	0.00452317	0.0131048	0.00225388	0.00572331	0.00586321	0.00342376	0.00499411	0.00123641	0.00648334	0.00659823	0.00538432	0.000670151	0.00598153	0.00504405	0.00626787	0.000640132	3
A0A140CQG0	A0A140CQG0_WHEAT	0.000847336	0.00213251	0.00189335	0.000683498	0.00237044	0.00225142	0.00222085	7.90347e-05	0.00262789	0.00240374	0.00250893	0.000112146	0.00248344	0.00174025	0.0017556	0.000424721	0.00497175	0.00480149	0.00247741	0.00139356	0.00184134	0.00188165	0.0018298	2.72258e-05	0	0.00120877	0	0.000697882	0.00219158	0.00221771	0	0.00127292	3
A0A1D5TLD8	A0A3B6AQY3_WHEAT	0.000788675	0.000496219	0.000881137	0.000200932	0.000551583	0.00104778	0.000516774	0.000297037	0.000815319	0.000745775	0.00116762	0.000226165	0.00115576	0.000809884	0.000408515	0.000373964	0	0	0	0	0.000856931	0.000875693	0.00127734	0.000237492	0.000552747	0	0.000550858	0.000318585	0.00101993	0	0.00106875	0.000603444	3
A0A1D5YGL3	A0A3B6KQB8_WHEAT	0.000737609	0	0.000824085	0.000452891	0.00309522	0.00293981	0.00289988	0.0001032	0.00305012	0.00278995	0.00291205	0.000130164	0.00216184	0.00302978	0.00229238	0.000467993	0.00216396	0.00208986	0.00215659	4.08232e-05	0.00160289	0.000818993	0.000796423	0.000459238	0.00103391	0.00105224	0.00206076	0.000587634	0.000953888	0.000965264	0.000999553	2.37711e-05	3
A0A1D5TAJ5	M7ZQ92_TRIUA	0.00116509	0.00073305	0.00130168	0.000296832	0.00162968	0.00232178	0.000763416	0.000780803	0.00180667	0.00165257	0.00287482	0.000665654	0.00341473	0.00299105	0.00301744	0.000237363	0	0	0	0	0.00126592	0.00129364	0.000628993	0.000375987	0.00163312	0.00249308	0.00162753	0.000498121	0.00301342	0.00152468	0.00236826	0.000746572	3
A0A1D6A2S6	A0A3B6MJL5_WHEAT	0.00168078	0.00158627	0.00187783	0.000148756	0.00176326	0.00223297	0.00220264	0.000262871	0.00173757	0.00158936	0.00165891	7.41509e-05	0.00164206	0.00172598	0.00174121	5.33958e-05	0.00123275	0.00119053	0.0024571	0.000719377	0.00136968	0.00186623	0.0013611	0.000289191	0.00117798	0.00179829	0.00117396	0.0003593	0.00163021	0.00164965	0.00170825	4.06253e-05	3
A0A1D5S2A6	A0A3B5XVF6_WHEAT	0.00148899	0.00187369	0.00166356	0.000192622	0.00178521	0.00254336	0.00250882	0.000428097	0.0015393	0.00201143	0.0023094	0.000388319	0.00187031	0.00218433	0.00198325	0.000159061	0.000624047	0.000602677	0.000621922	1.17727e-05	0.00138673	0.00188946	0.00206706	0.000352875	0.0023853	0.00273101	0.00208	0.000325713	0.00275084	0.00250528	0.00259428	0.00012432	3
A0A1D5SJ26	A0A3B5YT90_WHEAT	0.0017017	0.00214136	0.00166356	0.000265532	0.00208274	0.00282596	0.00278758	0.000418456	0.0015393	0.00201143	0.00251934	0.000490132	0.00207812	0.00240277	0.00220361	0.00016371	0.000624047	0.000602677	0.000621922	1.17727e-05	0.00138673	0.00212564	0.00206706	0.000410745	0.00208713	0.00273101	0.00208	0.000373818	0.00275084	0.00222692	0.00259428	0.000268937	3
A0A1D5ZRN9	A0A3B6MWL9_WHEAT	0	0	0	0	0	0	0	0	0	0	0	0	0.000646229	0.000679257	0.000685251	2.10138e-05	0	0	0	0	0	0	0	0	0	0	0	0	0.00171084	0.00173125	0.00179275	4.26347e-05	3
W5E6K6	A0A3B6UAS7_WHEAT	0.000664326	0.000557308	0.000247404	0.000216533	0.000309745	0.000294193	0.000580394	0.000160937	0.000457847	0.000418794	0.000437121	1.95387e-05	0.000865361	0.000454794	0.000458807	0.000235891	0	0.000627409	0.000647444	0.000368155	0	0.000245875	0.000239099	0.000140041	0	0.000315898	0.000309337	0.00018052	0.000286373	0.000579575	0.000300082	0.000165465	3
A0A1D5TFM2	A0A3B6B782_WHEAT	0.00291548	0.00183436	0.0027144	0.000574996	0.00339838	0.00322775	0.0038207	0.000305245	0.00301398	0.00275689	0.00335713	0.000301147	0.00284831	0.00299388	0.00352368	0.000355436	0.00427664	0.00413019	0.00568278	0.000857241	0.0031678	0.00323716	0.00314795	4.68387e-05	0.00272444	0.0034659	0.00339391	0.000408887	0.00314195	0.00381531	0.00395084	0.000433218	3
A0A1D6SB15	A0A453P6G1_AEGTS	0	0	0.000267011	0.000154159	0.000334293	0.000317509	0	0.000188346	0.000247066	0.000451985	0.000471765	0.000124413	0	0.000245419	0.000495169	0.000247588	0	0	0	0	0.000259676	0.000530723	0	0.000265382	0.000669996	0.000340934	0	0.000335016	0	0	0.000323864	0.000186983	3
A0A1D6BAM8	A0A453Q4Q0_AEGTS	0.00172315	0.00180696	0.00224604	0.000280838	0.00160685	0.00152618	0.00188181	0.000186451	0.00118758	0.00135785	0.00170073	0.00026137	0.00140288	0.00147458	0.000892553	0.000317366	0.000842551	0.000813698	0.000839682	1.58947e-05	0.00124819	0.00127552	0.00155046	0.000167185	0.000805121	0.000409694	0.00080237	0.00022751	0.000371402	0	0.000389182	0.000219741	3
A0A1D5SQY9	A0A8I6X960_HORVV	0.00137069	0.00137986	0.00153139	9.02486e-05	0.00306763	0.00182101	0.00215553	0.000645227	0.0017004	0.00207381	0.00216457	0.000246011	0.0024104	0.00197057	0.00227195	0.000224887	0.00321701	0.00310685	0.00240454	0.000440732	0.000893591	0.00152193	0.00177598	0.000454232	0.00230557	0.00312857	0.00268064	0.000412037	0.0017726	0.00143499	0.00185746	0.00022348	3
A0A1D6D384	V5M3L1_WHEAT	0.00128966	0.000811427	0.00144085	0.000328568	0.00090196	0.000856674	0.000845039	3.00729e-05	0.00133323	0.00121951	0.000636438	0.000373813	0.000629972	0	0.000668012	0.000375178	0	0	0	0	0.00420381	0.00357988	0.00348122	0.000391826	0	0.00183976	0.000900774	0.000919945	0.000833902	0	0.000873823	0.000493382	3
A0A1D6ATH8	W5GYX5_WHEAT	0.00139021	0.00218673	0.00194149	0.000407941	0.00194457	0.0027704	0.00227731	0.000415502	0.00251505	0.00295782	0.00308726	0.000300062	0.00271635	0.00285518	0.00252033	0.00016824	0.00203926	0.00196943	0.00203232	3.84706e-05	0.00188815	0.00154359	0.00112579	0.000381767	0.00243583	0.0029748	0.00291301	0.000294957	0.0022473	0.00272891	0.0018839	0.000423882	3
W5FBQ2	A0A3B6LYP0_WHEAT	0.000825173	0.000259591	0.00115239	0.000451673	0.000865664	0.0008222	0.00108138	0.000138801	0.0017061	0.00156058	0.00122165	0.000248575	0.00181386	0.00148289	0.00106855	0.000373432	0.00181564	0.00116898	0.0012063	0.000363055	0.00134488	0.00160338	0.00111371	0.000244962	0.00144582	0.00147144	0.00201723	0.000322762	0.00106713	0.000809889	0.00111821	0.000165249	3
A0A1D5Y5E1	A0A453H424_AEGTS	0.00362838	0.00286994	0.00301137	0.000403308	0.00333516	0.00358088	0.00339639	0.000127911	0.00321511	0.00343102	0.00296725	0.000232066	0.00172175	0.00180975	0.00171832	5.1824e-05	0.00273723	0.00205605	0.00272791	0.000390615	0.0022528	0.00241723	0.00246255	0.000110367	0.00217969	0.00207043	0.00159298	0.000312017	0.00120659	0.0014923	0.00112387	0.000193315	3
A0A1D5Y5R2	A0A3B6JCJ8_WHEAT	0.000340624	0.000214314	0.000190279	8.07624e-05	0.000238225	0.000226264	0.000223191	7.94285e-06	0	0.000161048	0	9.2981e-05	0.000332776	0.000349784	0.00035287	1.08211e-05	0.00449687	0.00434288	0.00497951	0.000332154	0	0	0	0	0	0	0	0	0.00198225	0.00245164	0.00161556	0.000419092	3
W5AFW9	W5AFW9_WHEAT	0.00081804	0	0.000609297	0.00042505	0.00114424	0.00108679	0.000714687	0.000233195	0.000845677	0.00103139	0.000538264	0.000249054	0.000532795	0.000280013	0.000847451	0.000284281	0	0	0	0	0.00118512	0.000908298	0.00117769	0.000157721	0.00114666	0.00116697	0.000761825	0.000228274	0.0010579	0	0.000369516	0.000536901	3
W5ECL2	W5ECL2_WHEAT	0.00353544	0.00346022	0.00351105	3.83748e-05	0.00274735	0.00365317	0.00308876	0.000457464	0.00243659	0.00185729	0.00232629	0.000307598	0.00307021	0.00322712	0.0032556	9.98358e-05	0.00115245	0	0.00114853	0.00066424	0.00384141	0.00261701	0.00254489	0.000728621	0.00110126	0.00168116	0.00164624	0.000325195	0.00101602	0.00102814	0.00159699	0.00033198	3
W4ZLK0	A0A452Z8Z0_AEGTS	0.0021699	0.00204789	0.00181822	0.000178564	0.00227638	0.00144139	0.00213272	0.000446426	0.000560802	0.00102593	0.000535416	0.000276164	0.000529976	0.00111413	0.000561978	0.000328411	0	0	0	0	0.00176827	0.00180698	0.000585729	0.000694186	0.000760392	0.000773867	0	0.000442954	0	0.000709903	0	0.000409863	3
A0A1D6CH98	A0A3B6SFL4_WHEAT	0.000297182	0	0	0.000171578	0	0	0	0	0.000614444	0.000281017	0.000293315	0.000189054	0.00174201	0.00183104	0.00153933	0.000149499	0	0	0	0	0.000322901	0.000329971	0.000320878	4.77438e-06	0.000416563	0.000847889	0.000830278	0.000244101	0.00269024	0.00194452	0.00161087	0.000552639	3
Q332R4	A0A1C9ZNX9_HORVS	0.00282002	0.00304165	0.00337567	0.000279717	0.00197226	0.00187324	0.00211177	0.000119835	0.00229058	0.0020952	0.00178928	0.000252676	0.00295183	0.00248216	0.00354742	0.000533868	0.000590944	0.000570708	0.00117786	0.000344849	0.0017509	0.00201289	0.00152243	0.000245418	0.00225877	0.00229879	0.00253243	0.000147805	0.0033864	0.00369038	0.00272962	0.000491054	3
A0A1D5T6F6	A0A3B6B0K8_WHEAT	0	0	0	0	0	0	0	0	0	0	0	0	0	0	0	0	0	0	0.00298275	0.00172209	0	0	0	0	0	0	0	0	0.00131931	0.00133504	0.00138247	3.28775e-05	3
A0A1D5VPQ5	A0A077S237_WHEAT	0.000507563	0	0	0.000293042	0	0	0	0	0	0	0	0	0.000991737	0	0	0.00057258	0	0	0	0	0	0	0	0	0	0	0	0	0.000656389	0.000664216	0.000687811	1.63574e-05	3
A0A1D6AZY8	A0A8R7UUR2_TRIUA	0.00180931	0.00113838	0.00202143	0.000460962	0.0016872	0.00160248	0.0019759	0.000195774	0.00062348	0.000855448	0.00148814	0.00044754	0.00117842	0.00154831	0.00187436	0.000348202	0.000884678	0.00170877	0.000881666	0.000476659	0.00098295	0.000669647	0.000325596	0.000328797	0.00169075	0.00172072	0.000842488	0.000498621	0.00155989	0.000789245	0.00163456	0.00046798	3
A0A1D5Y4J9	A0A453IDI8_AEGTS	0.00064891	0.000816562	0.000724987	8.39456e-05	0.000453835	0	0.000425194	0.000254157	0	0.000306806	0.000320233	0.000181135	0.00190188	0.00033318	0.00100836	0.000786876	0.000951869	0.000919273	0.000948628	1.7957e-05	0	0.000360253	0	0.000207992	0	0	0.000453237	0.000261677	0.00125877	0.000849188	0	0.000642051	3
A0A1D5ZID2	A0A453L0S4_AEGTS	0	0	0	0	0	0	0	0	0	0	0	0	0.00181569	0.00159041	0.00160444	0.000126211	0	0	0	0	0	0	0	0	0	0	0	0	0.0016023	0.00162141	0.00167901	3.99298e-05	3
A0A1D6CVU9	A0A3B6TGD2_WHEAT	0.00130609	0.00164353	0.00182401	0.000262897	0.00228363	0.00173517	0.00171161	0.000323666	0.00168776	0.0015438	0.00161136	7.20256e-05	0.00159499	0.00201181	0.00135304	0.000333231	0.00191586	0.00185026	0.00190934	3.61428e-05	0.00070956	0.00108764	0.00141023	0.000350699	0.00137306	0.00186319	0.000912248	0.000475549	0.00168905	0.000854596	0.00176991	0.00050673	3
A0A1D6BWD3	A0A8R7R4X0_TRIUA	0.00189866	0.00047784	0.000424251	0.000836211	0	0.000504486	0.000497634	0.000289307	0.000785122	0.00107723	0.000749582	0.000179789	0.000741967	0.000779888	0.000786769	2.4127e-05	0	0	0	0	0.000412596	0.00042163	0.00041001	6.1006e-06	0.000532275	0.000541707	0	0.000310068	0.000491076	0.000993864	0.000514585	0.000283742	3
A0A1D6AW44	A0A3B6PG25_WHEAT	0.00450122	0.00566415	0.00502893	0.000582296	0.00769526	0.00963445	0.00884817	0.000975354	0.0118917	0.0104045	0.00937892	0.00126346	0.00171014	0.00179755	0.00207247	0.000189076	0.00220091	0.00425108	0.0058491	0.00182876	0.0100533	0.00971805	0.00918023	0.000440416	0.0115672	0.0121289	0.0104797	0.000838459	0.00291052	0.00458147	0.00406647	0.000855717	3
A0A1D5ZGS2	A0A3B6LF76_WHEAT	0.00071531	0.0015002	0.000532781	0.000514013	0.000667031	0.000633541	0.000937404	0.000166611	0.000985968	0.00112733	0.00117667	9.89831e-05	0.000698829	0.000734546	0.000988036	0.000157678	0.00209854	0.00135112	0.00209139	0.000429476	0.000777216	0.000529488	0.00102979	0.000250156	0.000334219	0.000340141	0.00099923	0.000382246	0.00154175	0.00124811	0.000969334	0.00028624	3
A0A1D5ZG58	A0A3B6LF87_WHEAT	0.000476873	0.00120016	0.00026639	0.000489789	0.000333516	0.00031677	0.000624936	0.000173288	0.000985968	0.000901868	0.000941336	4.20763e-05	0.000698829	0.000734546	0.000741027	2.27243e-05	0.00209854	0.000675559	0.00139426	0.000711502	0.000777216	0.000794233	0.000772345	1.14918e-05	0.000334219	0	0.000666154	0.000333077	0.0012334	0.000936081	0.000646223	0.000293597	3
W5C5N9	W5C5N9_WHEAT	0.000794788	0.00100013	0.00177594	0.000517476	0.00111172	0.0010559	0.00104156	3.70666e-05	0.00082164	0.000751556	0.000784447	3.50636e-05	0.000776477	0.000816162	0.000823363	2.52492e-05	0.00233171	0	0.00232377	0.00134393	0.000863574	0	0.00171632	0.000858167	0	0.0011338	0.00222051	0.00111034	0.00102783	0.00104009	0.00215408	0.000646727	3
A0A1D6DLJ3	A0A3B6QC70_WHEAT	0.00230918	0.00290578	0.00257991	0.000298725	0.001938	0.00245426	0.00363138	0.00086792	0.00286464	0.00305701	0.00273496	0.000162036	0.00270718	0.00189703	0.0023922	0.000408402	0.00406474	0.00392554	0.0013503	0.00152859	0.00200722	0.00205117	0.00249331	0.000268852	0.0032368	0.00395299	0.00322574	0.000416722	0.00238902	0.00241751	0.00312923	0.00041938	3
A0A1D6RYG9	A0A3B6IKM0_WHEAT	0.000683518	0.000430056	0.000381826	0.000162063	0	0	0	0	0	0.000323169	0.000337312	0.000190796	0	0	0	0	0	0	0	0	0	0.000379467	0	0.000219085	0	0	0	0	0	0	0	0	3
A0A1D5RV99	A0A3B5Y4R1_WHEAT	0.000650557	0.000491181	0.000726827	0.000120241	0.000363989	0.000345714	0.000341018	1.2136e-05	0.000403521	0.000369102	0.000385255	1.72203e-05	0.000254227	0.000400831	0.000269578	8.05766e-05	0	0	0	0	0.00113097	0.000722335	0.000280971	0.000425106	0.000547135	0.00055683	0.00072702	0.000101174	0.000168262	0.000340537	0.000176317	9.72213e-05	3
A0A1D6RXI3	A0A3B6IQ78_WHEAT	0	0.000563392	0.000500209	0.000308656	0.000626252	0	0.00117346	0.000587174	0.00138854	0.0012701	0.000883787	0.000263955	0.000874808	0.000919519	0.000463816	0.00025119	0.0013135	0.00253703	0.00261805	0.00073092	0.000972934	0.00149135	0.00145025	0.000288179	0.000627573	0.00127739	0	0.000638726	0.000578998	0.000585902	0	0.000336295	3
A0A1D6CDG7	A0A3B6SHA8_WHEAT	0.00041848	0	0.000467542	0.000256946	0.000585354	0.000555964	0.000548413	1.95167e-05	0.000432618	0	0	0.000249772	0	0.000429734	0.000433526	0.000249209	0	0	0	0	0	0.000464653	0.000451848	0.000264649	0.000586588	0	0	0.000338667	0	0	0	0	3
A0A1D6CIT0	A0A3B6SAG6_WHEAT	0.00280898	0.00318124	0.00282447	0.000210594	0.004322	0.00447818	0.00368113	0.000422373	0.00377504	0.0029218	0.00332691	0.000426799	0.000548852	0.000576903	0.000581994	1.78474e-05	0.00659267	0.00557105	0.00574895	0.000545777	0.00427291	0.00592592	0.00485272	0.000838685	0.00551232	0.00440786	0.00549349	0.000632294	0.00181631	0.00147037	0.00190326	0.00022899	3
W5H7N5	A0A3B6RI60_WHEAT	0.000782654	0.000984861	0.000874411	0.000101247	0.00109475	0.00103978	0.00102566	3.65007e-05	0.000809096	0	0	0.000467132	0	0	0	0	0	0	0.00228829	0.00132115	0.000850389	0	0.000845059	0.000489441	0	0	0.00109331	0.00063122	0	0	0.00106059	0.000612334	3
A0A1D6BV13	A0A8R7R5F8_TRIUA	0.00757987	0.0092872	0.0075771	0.000986531	0.0103234	0.00795007	0.0101947	0.00133465	0.0117539	0.0122603	0.0116156	0.000339413	0.00604111	0.00634987	0.00578597	0.000282374	0.00936313	0.0113031	0.0104977	0.000974636	0.0078024	0.00841619	0.00753813	0.000450475	0.01398	0.013374	0.0122603	0.000872225	0.00567508	0.00495965	0.00594676	0.000509905	3
A0A1D6BRN0	A0A3B6RKE1_WHEAT	0.00153946	0.00193719	0.00171994	0.00019915	0.001292	0.00163617	0.00121046	0.000225954	0.00222805	0.00262029	0.00243108	0.000196161	0.00240638	0.0022132	0.0015948	0.000423947	0.000903275	0.00174469	0.0009002	0.000486679	0.00133815	0.00136745	0.000997322	0.000205757	0.0017263	0.00175689	0.0021505	0.000236576	0.00159268	0.00322334	0.00125169	0.00105378	3
A0A1D6CDM8	A0A3B6SL72_WHEAT	0.00227839	0.00430056	0.00381826	0.00105617	0.00557712	0.00832402	0.00597161	0.0014852	0.0070661	0.00646339	0.00674624	0.000301547	0.00278237	0.0035095	0.00295038	0.000380688	0	0.00161384	0	0.000931748	0.00928342	0.00822178	0.0079952	0.000687739	0.00958094	0.00975072	0.00795683	0.000990335	0.000736614	0.000745398	0.00154375	0.000463488	3
A0A1D5X8S0	A0A3B6IKM0_WHEAT	0.000667933	0.00042025	0.00037312	0.000158368	0	0.000443685	0.000437659	0.00025444	0.000345249	0.000315801	0.000329621	1.47336e-05	0.000326272	0.000342948	0.000345973	1.06096e-05	0	0	0	0	0	0.000370814	0	0.00021409	0	0	0	0	0	0.000437041	0.000452566	0.000256925	3
A0A1D6DBJ8	A0A453AIS6_AEGTS	0.0031386	0.0013165	0.00233771	0.00091327	0.00292677	0.00277982	0.00342758	0.000339607	0.00324464	0.00346253	0.00361406	0.0001857	0.00306629	0.00376017	0.00379335	0.000410527	0	0	0	0	0.00511535	0.00464653	0.00451848	0.00031423	0.00366618	0.00223869	0.00438438	0.00109221	0.00270593	0.00205365	0.000708867	0.00101835	3
A0A1D6RWC6	A0A3B6HS31_WHEAT	0.00108066	0.0010199	0.000452758	0.000346314	0.00132264	0.000538384	0.000531072	0.000454915	0.000977524	0.00102188	0.000933274	4.43024e-05	0.00145167	0.0018033	0.00125945	0.000275789	0.0011889	0.00153091	0.00118485	0.000198641	0.000587093	0.000449961	0.000729267	0.000139661	0.00113608	0.00096351	0.000943498	0.000105884	0.00174691	0.00159097	0.00109832	0.000338547	3
A0A1D6CUN8	A0A3B6TR73_WHEAT	0	0	0	0	0	0	0	0	0	0	0	0	0.000894335	0.00188009	0.00142251	0.000493297	0	0	0	0	0	0	0	0	0	0	0	0	0.00177577	0.00179694	0.00186077	4.42525e-05	3
W5BZZ2	W5BZZ2_WHEAT	0.00136249	0.00128588	0.00114167	0.000112122	0.000476451	0.000452529	0.000446383	1.58857e-05	0.00105639	0.00161048	0.00168096	0.000342066	0.0013311	0.00104935	0.00070574	0.000313191	0	0.00193017	0.0019918	0.0011326	0.00111031	0.00151282	0.00110335	0.000234427	0.000954911	0.00145775	0.000951648	0.00029126	0.0013215	0.00133726	0.000923175	0.000234654	3
E6Y0T1	E6Y0T1_WHEAT	0.000339496	0.000427208	0.000379298	4.39186e-05	0.000474873	0.000451031	0.000444905	1.58331e-05	0.0010529	0.000642058	0.000670156	0.000229516	0.000331674	0	0	0.000191492	0	0	0	0	0	0	0	0	0.000475875	0.000484307	0.000474248	5.39963e-06	0	0	0	0	3
A0A1D5U1Y0	A0A8I7BHK8_HORVV	0.00151612	0.00143087	0.0012704	0.000124764	0.00159052	0.00100711	0.00149014	0.000311921	0.00176326	0.00161286	0.00168344	7.52474e-05	0.00185149	0.0017515	0.00176696	5.38216e-05	0.00166797	0.00161085	0.00166229	3.14663e-05	0.00164733	0.000841701	0.00122776	0.000402933	0.00106258	0.00135176	0.00105895	0.000168017	0.00196067	0.00198405	0.00231135	0.000196063	3
W5E8X2	A0A8T0NLL3_PANVG	0.00157735	0.00198487	0.00176227	0.000204052	0	0.00209556	0.00206709	0.00120174	0	0.00149155	0.00155682	0.000880595	0.00154101	0.00161977	0.00163406	5.01099e-05	0	0.00446908	0	0.00258023	0	0	0	0	0	0	0	0	0	0	0	0	3
A0A1D5ZGS1	A0A3B6LDG2_WHEAT	0.0013997	0.00132099	0.00117285	0.000115183	0.00097892	0.00139465	0.00183428	0.000427737	0.00108524	0.00132356	0.00138148	0.000157011	0.00136745	0.00143734	0.00145002	4.44661e-05	0.00102659	0.000991435	0.00102309	1.93666e-05	0.00114062	0.00155413	0.00113348	0.000240828	0.000980984	0.00149755	0.000977631	0.000299213	0.00135758	0.00137377	0.000948381	0.000241061	3
A0A1D5YES7	A0A3B6KFM7_WHEAT	0.00196225	0.00246922	0.00200961	0.00028003	0.00228727	0.00217243	0.00300009	0.000448391	0.00236664	0.00216477	0.00209811	0.00013982	0.00127803	0.00134335	0.0015246	0.000127748	0.00239865	0.00277981	0.00239048	0.000222459	0.00213208	0.00308657	0.00229527	0.000510531	0.00275051	0.00186617	0.00274111	0.000507884	0.00211468	0.0021399	0.00243751	0.000179547	3
A0A1D5UH15	A0A453C4H1_AEGTS	0.000683518	0.000430056	0.000381826	0.000162063	0.000956078	0.000908075	0.000447871	0.000280585	0.00105992	0.00129268	0.00134925	0.000153347	0.00066777	0.000701899	0.000708092	2.17143e-05	0	0.000968301	0	0.000559049	0	0	0	0	0.000958094	0.000487536	0.00095482	0.000270737	0.00220984	0.00134172	0.000926252	0.000654962	3
A0A1D5TLL4	A0A3B6AWP5_WHEAT	0.000797881	0.00100402	0	0.000530278	0	0.00106001	0.000522806	0.000530021	0.000412418	0.00113172	0.000393749	0.000420783	0	0	0.000413283	0.000238609	0.00117039	0	0.00116641	0.000674579	0.000866934	0	0	0.000500524	0	0.000569108	0.000557288	0.000325216	0.000515916	0.00104414	0.000540614	0.000298095	3
A0A1D6RLR1	A0A3B6C9D0_WHEAT	0.000872046	0.00078382	0.000695917	8.80648e-05	0.000871274	0.00132405	0.000979547	0.000236433	0.00141665	0.00164922	0.00122957	0.000210237	0.000730247	0.000767569	0.000645285	6.26698e-05	0	0.000352965	0.000364236	0.000207115	0.00175968	0.00193653	0.00147962	0.000230385	0.00104773	0.000888583	0.00156623	0.000354347	0.000161106	0.000489083	0	0.000249241	3
A0A1D5ZXA5	A0A3B6MWX3_WHEAT	0.000876305	0.000735139	0.000652694	0.000113083	0.000817161	0.000776132	0.000765591	2.72456e-05	0.00181182	0.00138107	0.0014415	0.000233216	0.000570743	0.000299957	0.000605207	0.000167178	0.000856953	0	0.000854036	0.000493922	0.000634763	0	0.00157696	0.00079346	0.000818884	0.000833395	0.00122413	0.000229893	0.000755501	0.00114677	0.000791669	0.000216214	3
A0A1D6DMG3	A0A7G2IGZ9_WHEAT	0	0	0	0	0	0	0	0	0	0	0	0	0	0	0	0	0	0	0	0	0.00101274	0.00103491	0.00100639	1.49742e-05	0	0.00132964	0.00130203	0.000759823	0	0	0	0	3
A0A1D5XS10	A0A3B6ILV9_WHEAT	0.000625169	0.000524459	0.000698463	8.73612e-05	0.000291487	0.000276852	0.000273092	9.71869e-06	0	0.000197054	0	0.000113769	0.000407177	0.000427987	0.000431764	1.32404e-05	0.00244545	0.00354256	0.00304641	0.00054939	0	0	0	0	0	0	0	0	0.00215594	0.00163624	0.00141197	0.000381638	3
Q3ZPM9	A0A2Z5XDA2_TRITU	0.000579253	0	0	0.000334432	0	0	0	0	0	0.000547745	0.000571715	0.000323382	0.00169772	0.00356898	0.00240031	0.000945254	0	0.00164119	0	0.00094754	0	0	0	0	0	0.000826332	0.00080917	0.000472207	0.0029964	0.00303213	0.0039248	0.000526002	3
A0A1D5ZYK7	A0A453LI97_AEGTS	0.00168078	0.00211503	0.00187783	0.000217433	0	0	0	0	0	0	0	0	0	0	0.00174121	0.00100529	0	0	0	0	0	0	0	0	0	0	0	0	0	0	0	0	3
A0A1D6SEM6	A0A3B6SBE7_WHEAT	0.00121191	0.00122002	0.00108319	7.67615e-05	0.00203421	0.00161006	0.00158819	0.000251432	0.00200457	0.00137519	0.00143537	0.000347305	0.00260478	0.0019912	0.00175768	0.000437528	0.000711089	0.00137348	0.00141734	0.000395699	0.00105344	0.00134563	0.00104683	0.000170634	0.0020385	0.00172885	0.00169294	0.000189991	0.00250762	0.00190314	0.00262767	0.000388316	3
A0A1D6CQF9	A0A453RXH0_AEGTS	0.000459766	0.000578551	0	0.000305564	0	0	0	0	0	0	0	0	0.000449173	0.00047213	0.000476295	1.4606e-05	0	0	0	0	0	0	0.000496425	0.000286611	0	0	0	0	0	0.000601667	0	0.000347372	3
A0A1D5YNT2	A0A8R7UDM8_TRIUA	0.00114556	0.00108115	0.00127986	0.000101387	0.00120177	0.00114143	0.000750621	0.00024492	0.000888197	0.00108325	0.000847991	0.000125836	0.000839376	0.00117637	0.00118675	0.000197627	0.00168039	0.00162285	0.000837337	0.000471008	0.000622352	0.000953967	0.000927677	0.000184338	0.000802872	0.00122565	0.000400064	0.000412833	0.000740729	0.000749562	0.000776189	1.84592e-05	3
W5DBH3	A0A453FJZ8_AEGTS	0.00142796	0.00179689	0.00191445	0.000253836	0.00239685	0.00341477	0.00187133	0.000784701	0.00265717	0.00243052	0.00225501	0.00020162	0.00418519	0.00351927	0.00325446	0.000479551	0	0.000809165	0	0.000467172	0.00248247	0.00221972	0.00185019	0.000317643	0.00280223	0.00285188	0.00279265	3.17962e-05	0.00184666	0.00186869	0.00154805	0.000179098	3
A0A1D6DCS1	A0A3B6FRZ6_WHEAT	0.00107547	0.00180443	0.00160207	0.000376309	0.00050144	0.000952526	0.000939589	0.000256782	0.0003706	0.000338989	0.000353824	1.58154e-05	0.000350229	0.000368129	0	0.000207565	0	0.0010157	0.00104813	0.000595999	0.000779028	0.000398042	0.000774145	0.000218566	0.000502497	0.000511401	0.00050078	5.70171e-06	0.000463603	0	0.000485797	0.000274293	3
A0A1D6C1Y5	A0A3B6SMV6_WHEAT	0.00104089	0.000654908	0.000581461	0.000246797	0.00145596	0.00138285	0.00136407	4.85441e-05	0.00107606	0.000984272	0.00102735	4.59209e-05	0.000508454	0.000534441	0.000539157	1.65337e-05	0.00152686	0.00294914	0.00152166	0.000822661	0.00113097	0.00115574	0.00112389	1.67225e-05	0.00145903	0.00222732	0.00145404	0.000445022	0.0013461	0.00136215	0.00141054	3.35451e-05	3
A0A1D5WLK2	A0A3B6H5G2_WHEAT	0	0	0	0	0	0	0	0	0	0	0	0	0.00121856	0.00102467	0.00103371	0.000109425	0	0	0	0	0	0	0	0	0.000349669	0	0.000348474	0.000201538	0.000645209	0.00195871	0.000676097	0.000749593	3
A0A1D6D5L5	A0A453R229_AEGTS	0.000768958	0.00129017	0.000572739	0.00037078	0.000717059	0.00136211	0.00100771	0.000323051	0.00185485	0.000969508	0.0015179	0.00044686	0	0	0	0	0	0	0	0	0.00111401	0.0025614	0.0019373	0.000725976	0.00179643	0.000731304	0.00179029	0.000613184	0	0	0	0	3
A0A1D6RU08	A0A3B6GKI0_WHEAT	0.000981126	0.000308653	0.00109615	0.000425364	0.00102927	0	0.000321438	0.000526584	0.000507136	0.000695819	0.00121045	0.000364027	0.000479261	0.000503755	0.0010164	0.000303294	0.000719595	0	0.000717145	0.000414753	0.000533019	0.000817034	0.000529678	0.000164949	0.000343814	0.000349906	0.000342639	3.90117e-06	0.000634404	0.00128394	0.000997162	0.000325507	3
A0A1D5VK82	A0A3B6EAD8_WHEAT	0.000490563	0.000617305	0.000822114	0.0001673	0.00034309	0	0.000321438	0.000192138	0.000507136	0.00023194	0.00072627	0.000247694	0.00023963	0.000503755	0.0010164	0.000394955	0.000719595	0	0.000717145	0.000414753	0.00026651	0.000272345	0.000264839	3.94058e-06	0.000343814	0.000349906	0	0.000200283	0.000317202	0.00064197	0.000664774	0.000194422	3
I6QQ39	B7U6L4_WHEAT	0.000697467	0.000438833	0.000779237	0.000177695	0.000243897	0.000231652	0.000228505	8.13197e-06	0	0.000164882	0	9.51948e-05	0.000340699	0.000358112	0.000361272	1.10787e-05	0.00358084	0.00247016	0.00407846	0.000823395	0	0	0.00018827	0.000108698	0	0	0	0	0.00180395	0.00251001	0.00141773	0.00055389	3
A0A1D5Z516	A0A3B6LM04_WHEAT	0.000602219	0.000757808	0.000841027	0.000121218	0.00105295	0.000600049	0.000789199	0.000227472	0.000778205	0.000854192	0.000891574	5.77694e-05	0.00250046	0.00231905	0.00265145	0.00016643	0	0	0	0	0.00114509	0.00150449	0.00146303	0.000196628	0.00105517	0.000859094	0.000841251	0.000118691	0.0011682	0.00137915	0.0020402	0.000454952	3
W5H3B0	A0A453NKM5_AEGTS	0.000632887	0.0011946	0.00106063	0.00029338	0.000885257	0.000420405	0.00082939	0.000253797	0.00130854	0.000897692	0.000624652	0.000344249	0.00123661	0.00129981	0.0016391	0.000216453	0	0	0	0	0.00103149	0.000351358	0.00068335	0.000340098	0	0.000451422	0.00132614	0.000674235	0.00081846	0.00082822	0.00171528	0.000514986	3
A0A1D5U0J8	A0A7H4LP54_WHEAT	0.00041848	0.000526599	0.000467542	5.41364e-05	0.000585354	0.000555964	0.000548413	1.95167e-05	0.000432618	0.000791435	0.000413035	0.000213041	0	0.000429734	0.000433526	0.000249209	0	0	0	0	0	0	0	0	0	0	0	0	0	0	0	0	3
A0A1D6SC42	A0A8R7V860_TRIUA	0.000910009	0.00133597	0.0010167	0.000221647	0.00127288	0.000604488	0.000795037	0.000344336	0.000627169	0.00086051	0.000598779	0.000143618	0.00133356	0.00109023	0.00125697	0.00012442	0.000444957	0.000429719	0.000443442	8.39411e-06	0.000823972	0.00067361	0.000818807	8.53599e-05	0.000850379	0.000649086	0.000847473	0.000115387	0.00215754	0.00218327	0.00164423	0.000304055	3
Q94G92	A0A5B9Y2E5_WHEAT	0.000688105	0.000865885	0.00115317	0.000234669	0.000962495	0.000914169	0.000901753	3.20913e-05	0.000711352	0.000325338	0.000679152	0.000214176	0.000336126	0.000353305	0.000356422	1.093e-05	0.00201873	0.0009748	0.00100593	0.000593931	0.00149532	0.00152805	0.00148594	2.21096e-05	0.000964524	0.000981616	0.000961228	1.09442e-05	0.000889869	0.000900481	0.000932469	2.21758e-05	3
Q2WGB1	Q2WGB1_WHEAT	0.00166816	0.0017762	0.00143364	0.000175129	0.00269233	0.0022162	0.00235426	0.000244968	0.0026531	0.00279082	0.00253301	0.000129009	0.000626818	0.000527083	0.000797601	0.000136805	0.00188229	0.0010907	0.00112553	0.000447311	0.00237023	0.00199469	0.00166262	0.000354029	0.00197854	0.00183055	0.00125477	0.000382376	0.000829728	0.0013434	0.000869448	0.000285791	3
W5ATQ6	A0A3B6B1X5_WHEAT	0.000659342	0.00082969	0.00110496	0.00022486	0.00138339	0.00131393	0.00129609	4.61247e-05	0.00102243	0.000935217	0.000976144	4.36322e-05	0.000966227	0.00101561	0.00102457	3.14194e-05	0.000967173	0.000934052	0.00192776	0.000564399	0.000716405	0.00109814	0.00106787	0.000212196	0.000462103	0.000940584	0.000460524	0.000276708	0.000852672	0.00043142	0.000446746	0.000238909	3
A0A1D5YR68	A0A3B6KQL2_WHEAT	0.00103043	0.000648326	0.000575617	0.000244317	0.000720662	0.00102672	0.000675182	0.000191188	0.000532621	0.000730785	0.000508511	0.000121967	0.000251672	0	0	0.000145303	0.000755755	0.00218963	0.00225955	0.00084875	0.00195931	0.00143015	0.00139074	0.000317502	0.000722182	0.000734979	0.000719714	8.19442e-06	0	0	0.00034909	0.000201547	3
A0A1D5ZUW4	A0A453KSC9_AEGTS	0.000663181	0.00083452	0.000889117	0.000117888	0.00111316	0.000881056	0.00104291	0.000119025	0.000822703	0.00100337	0.000916372	9.0355e-05	0.00285076	0.00299647	0.0030229	9.27e-05	0.000389121	0	0	0.000224659	0.00115292	0.0014727	0.00143212	0.000174098	0.00148734	0.000756848	0.00092641	0.00038232	0.00154374	0.00225644	0.0023366	0.000436461	3
A0A1D6RD30	A0A3B5XY60_WHEAT	0.000770885	0.000970051	0.000861262	9.97249e-05	0.00107828	0.00102414	0.00101023	3.59519e-05	0.000796929	0.000728953	0.000760854	3.40091e-05	0.000753124	0.000791616	0	0.000446343	0.00452317	0.00436828	0.00450777	8.53296e-05	0.000837601	0.00171188	0.0016647	0.000491712	0.00216111	0.00219941	0.00215373	2.45216e-05	0.00199384	0.00201762	0.00208929	4.9687e-05	3
A0A1D5WAZ4	A0A453FED2_AEGTS	0.00186414	0.00234576	0.00208269	0.000241153	0.00260749	0.00247657	0.00244293	8.69381e-05	0.00289068	0.00264411	0.00183988	0.000549507	0.00182119	0.00287141	0.00193116	0.000577221	0	0.00264082	0	0.00152468	0.00101274	0.00206982	0.00100639	0.000612147	0.00130649	0.00132964	0.00260405	0.000742555	0.00120537	0	0.00126307	0.000713161	3
A0A1D5UII0	A0A3B6DDM1_WHEAT	0.000876305	0.000787648	0.000839179	4.45229e-05	0.000875529	0.000997884	0.00131244	0.000225392	0.00103533	0.00106539	0.00098846	3.8771e-05	0.000489209	0.000514212	0.000778123	0.000160076	0	0.000354689	0.000366015	0.000208126	0.00190429	0.00208498	0.00148685	0.000306776	0.000877376	0.000714338	0.00122413	0.000260354	0.000161893	0.000327647	0.000169643	9.35413e-05	3
A0A1D6S8R7	A0A3B6NJT5_WHEAT	0.00448663	0.00418207	0.00334175	0.000592961	0.00441624	0.00353222	0.00348424	0.000524789	0.00498177	0.00329978	0.00410023	0.000841321	0.00584434	0.00614304	0.0060251	0.000150447	0.00438755	0.00753297	0.00728768	0.00174951	0.00324995	0.00405913	0.00466495	0.000709931	0.00465848	0.00355577	0.00464256	0.000632103	0.00537239	0.00587137	0.00630512	0.000466748	3
A0A1D5ST38	A0A452YG57_AEGTS	0.00431047	0.00503669	0.00584779	0.000769048	0.00473732	0.00613564	0.00564882	0.000709825	0.00541098	0.00524058	0.00516604	0.000125556	0.00391036	0.00442639	0.00446545	0.000309819	0.00270983	0.00174469	0.0036008	0.000928303	0.00367991	0.00410234	0.00365685	0.000250814	0.00474731	0.00395299	0.00473109	0.00045399	0.00358353	0.00282042	0.00292062	0.000414691	3
A0A1D6B4X5	A0A3B6QML0_WHEAT	0.000203428	0.000511972	0.000454555	0.000164094	0	0.000540521	0	0.00031207	0.000420601	0.000384725	0.000200781	0.000117929	0	0	0	0	0	0.00115274	0	0.000665534	0.000663101	0.000451746	0.000878593	0.000213427	0.000570294	0.0008706	0.000568345	0.000173947	0	0.000266214	0	0.000153698	3
A0A1D5TVK5	A0A3B6C7S5_WHEAT	0.000831306	0.000697388	0.000309589	0.000270958	0.000775198	0.000736277	0.000726277	2.58465e-05	0.000859391	0.00104812	0.00136748	0.000256829	0.00189502	0.00199188	0.00200945	6.16216e-05	0	0	0	0	0.000602167	0.000307676	0.000299197	0.000172525	0.000776833	0.0015812	0.00116127	0.000402313	0.00286682	0.0014505	0.00187754	0.000726521	3
A0A1D5TI83	A0A3B6AXB8_WHEAT	0.000697467	0.00175533	0.000779237	0.000588575	0.00097559	0.00185321	0.00182804	0.000499589	0.00144206	0.00131906	0.00137678	6.15402e-05	0.000681398	0.000716224	0.000722543	2.21574e-05	0	0.00197612	0.00203923	0.00115956	0.00075783	0.000774422	0.00150616	0.000427339	0.00195529	0.000994971	0.000974306	0.000560503	0.0036079	0.00182546	0.00189031	0.00101089	3
A0A1D6CZ63	A0A3B6TGM9_WHEAT	0.00022633	0.000284805	0.000252865	2.9279e-05	0.00126633	0.00120275	0.000593206	0.000371636	0.000701931	0.000642058	0.00111693	0.000258621	0.000663348	0.00116208	0.000703403	0.000277108	0	0.000641259	0.000661736	0.000376282	0.000491837	0.000502605	0.000488754	7.27224e-06	0.000634499	0.00129149	0.000948497	0.0003286	0.00117078	0.00118474	0.000920118	0.000148912	3
W5FSY8	A0A3B6MQM0_WHEAT	0.000532611	0.000335109	0.000595054	0.000135694	0.000372498	0.000353795	0.00034899	1.24197e-05	0.000550605	0.00025182	0.000262841	0.000169412	0.00078051	0.000546934	0.00110352	0.000279488	0.000781274	0.00075452	0.000778614	1.47387e-05	0.000578706	0.000887065	0.00028754	0.000299804	0.000746567	0.000379898	0.000744016	0.000210964	0.00103317	0.000696996	0.000721755	0.000187354	3
A0A1D5WJF1	A0A453FBZ3_AEGTS	0.00132722	0.00125259	0.00111212	0.000109219	0.00139235	0.00132244	0.00130448	4.64233e-05	0.00102904	0.00156878	0.00130995	0.000269945	0.00064832	0.00102218	0.000687468	0.000205483	0	0	0.000970118	0.000560098	0.00144208	0.00147366	0.00143305	2.13225e-05	0.00139528	0.00142001	0.00185402	0.000258011	0.00128729	0.000868425	0.000899274	0.000233435	3
Q1ANA7	Q1ANA7_WHEAT	0.000861577	0	0.000481294	0.000431774	0	0	0	0	0	0	0.000425183	0.00024548	0.000420863	0.000442373	0.00133883	0.000523889	0	0	0	0	0	0	0.000465138	0.000268547	0	0	0	0	0	0.000563746	0	0.000325479	3
W5H9H4	A0A3B6RK09_WHEAT	0.00129237	0.000542087	0.000481294	0.000451747	0.00060257	0	0.000564543	0.000337453	0	0	0	0	0.000420863	0.000442373	0.000892553	0.000266338	0	0	0	0	0	0	0.000465138	0.000268547	0	0	0	0	0	0.000563746	0	0.000325479	3
P83207	N1QTW5_AEGTA	0	0	0.000962587	0.00055575	0	0.00114463	0	0.000660854	0.000890685	0.00244414	0.0025511	0.000929304	0	0	0	0	0	0	0	0	0.006553	0.00765311	0.00930275	0.001384	0.00362305	0.00368725	0.00361066	4.11098e-05	0	0	0	0	3
W5E6S4	A0A3B6IUA1_WHEAT	0.000770885	0.0012934	0.00114835	0.000269735	0.000718856	0.000682763	0.00101023	0.000179556	0.00106257	0.000971938	0.00101447	4.53454e-05	0.000251041	0.00105549	0.001331	0.000561153	0	0	0	0	0	0.000285313	0.000832352	0.000422978	0.000360186	0	0.000358955	0.000207599	0.000664614	0.00067254	0.00104465	0.00021716	3
A0A1D5V2G6	A0A1D5V2G6_WHEAT	0.000674524	0.000848795	0.000753604	8.72593e-05	0.000943498	0.000896126	0.000883955	3.14579e-05	0.00139463	0.00127567	0.00133149	5.95159e-05	0.000329492	0.000346332	0.000698775	0.000208515	0	0	0	0	0.00109935	0.0014979	0.00109246	0.000232114	0.000472744	0.000481121	0	0.000275389	0	0	0	0	3
A0A1D5U6M2	A0A453AYP9_AEGTS	0	0	0	0	0	0	0	0	0.000679433	0.00124296	0.00129735	0.000342137	0.00128417	0	0.00136172	0.000764786	0	0	0	0	0.000714109	0.00145949	0.000709633	0.000431642	0.00184249	0.000937569	0.000918096	0.000528167	0.000849939	0	0	0.000490713	3
A0A1D5U0Y3	A0A3B6CDE3_WHEAT	0.0015865	0.000998196	0.00110781	0.000312853	0.00138696	0.00131732	0.00155932	0.000124578	0.00123008	0.00131268	0.000978662	0.000173974	0.00135621	0.00122187	0.00123266	7.46387e-05	0.0017454	0.00168563	0.00115964	0.000322324	0.00150833	0.00132116	0.00149888	0.000105439	0.00194584	0.00198032	0.00193919	2.2079e-05	0.00153877	0.00155712	0.00161243	3.83465e-05	3
A0A1D6AX04	A0A3B6PKG6_WHEAT	0.00232431	0.00292481	0.00201974	0.000460533	0.00216743	0.00240171	0.00236909	0.000126896	0.00293679	0.0029305	0.00305875	7.22956e-05	0.000756918	0.00132601	0.00133771	0.000331992	0	0	0	0	0.00168364	0.00258076	0.00306733	0.000701922	0.001448	0.00110525	0.00108229	0.000204839	0.000333981	0.000675928	0.000699939	0.000204707	3
A0A1D6SBP4	A0A0H4LXI0_WHEAT	0.0015602	0.00112189	0.0014941	0.000236304	0.00155882	0.00148056	0.00175254	0.000140014	0.00230416	0.00273991	0.00263983	0.000228243	0.00566153	0.00595088	0.00600339	0.000184099	0.000653893	0.0018945	0.00130333	0.000620533	0.000968704	0.000989913	0.000962633	1.43231e-05	0.00218695	0.00127183	0.00217948	0.000526201	0.0109531	0.0105004	0.0093632	0.000819148	3
A0A1D6S420	A0A3B6LG00_WHEAT	0.00120621	0.000758922	0.00134762	0.000307308	0	0.000801242	0	0.000462598	0.00062348	0.000570299	0.000595256	2.66071e-05	0	0	0	0	0	0	0.00176333	0.00101806	0.0006553	0.000669647	0	0.000382547	0.000845377	0.000860358	0.000842488	9.59229e-06	0	0	0	0	3
A0A1D5ST70	A0A3B5ZYQ8_WHEAT	0.000600983	0.000453752	0.000537153	7.3832e-05	0.000336253	0.00031937	0.000315032	1.12112e-05	0.000497029	0.000340976	0.000355898	8.61138e-05	0.000234855	0.000493716	0.000249036	0.000145533	0	0	0	0	0.000914193	0.000400375	0.000259561	0.000344572	0.000505442	0.000342933	0.000503715	9.33304e-05	0.00015544	0.000314588	0.000162881	8.98128e-05	3
Q9ST57	A0A3B6KQL2_WHEAT	0.00154564	0.00194498	0.00172685	0.000199951	0.00108099	0.0017112	0.00135036	0.000316206	0.000532621	0.000730785	0	0.000377933	0	0	0	0	0.00529029	0.00510913	0.00527228	9.98013e-05	0.00279902	0.0028603	0.00305962	0.000136259	0.00252764	0.00220494	0.00179928	0.000364962	0.000999426	0.00101134	0.00104727	2.49059e-05	3
A0A1D6S669	A0A3B6MV02_WHEAT	0.000845589	0.000798042	0.000708544	6.95849e-05	0.000591388	0.000842544	0.00110813	0.000258406	0.00131124	0.00159919	0.00104323	0.000278037	0.000413054	0.000651247	0.000656993	0.000139209	0	0	0	0	0.000459386	0.000704165	0.000913012	0.000227051	0.000296318	0.000603137	0.00059061	0.000173639	0.000820147	0.000829928	0.000859409	2.04383e-05	3
A0A1D5XAR2	A0A3B6HSA4_WHEAT	0	0	0	0	0	0	0	0	0	0	0	0	0.000291179	0.000306061	0.000463142	9.52778e-05	0.00131159	0.000844449	0.00174283	0.00044931	0	0	0	0	0	0	0	0	0.00154175	0.00253522	0.0018175	0.000512858	3
A0A1D5WWH1	A2ZP31_ORYSJ	0.000833559	0.00209783	0.00186257	0.000672384	0.0023319	0.00221482	0.00436947	0.00121161	0.00086172	0.000788218	0.000822712	3.6774e-05	0.000814354	0.00171195	0.000863527	0.000504631	0	0	0.00243713	0.00140708	0.0027171	0.00185106	0.00180004	0.000515366	0.00116841	0	0.00232883	0.00116442	0.00107797	0	0	0.000622367	3
A0A1D6AU31	A0A3B6PQG6_WHEAT	0.000320399	0.000403178	0	0.00021294	0.000448162	0.00042566	0.000419879	1.49425e-05	0.000993671	0.000908914	0	0.000550861	0.000626034	0.000658031	0.000663836	2.03571e-05	0.000939971	0	0.00093677	0.000541771	0.000696256	0.00035575	0.000345946	0.000199482	0.000449107	0.000457065	0.000447572	5.0959e-06	0.000414345	0	0.000434181	0.000245149	3
A0A1D6S1J5	A0A3B6KR62_WHEAT	0.000909337	0.000286068	0.00101595	0.00039424	0.00127194	0.000604041	0.000595837	0.000388004	0.000940058	0.000859874	0.00157063	0.00038928	0.000666289	0.00140069	0.00141304	0.000427616	0.00200082	0.000644103	0.000664671	0.000777434	0.000494018	0.000504834	0.000490921	7.30449e-06	0.000637313	0.000648607	0.000952703	0.000178919	0.00117597	0.000892494	0.000924199	0.000155323	3
A0A1D5ZB54	A0A3B6LUX8_WHEAT	0.00359262	0.00208653	0.00308754	0.000766533	0.00231933	0.00330432	0.00289728	0.000494959	0.00199984	0.00209058	0.00190931	9.06349e-05	0.0021599	0.00283787	0.00257662	0.00034194	0.000810756	0.000782993	0.000807996	1.52949e-05	0.00150136	0.00153423	0.00179034	0.00015821	0.00193685	0.0011827	0.00154418	0.000377181	0.00142955	0.00144659	0.00149798	3.56247e-05	3
A0A1D5V5P1	A0A3B6EL29_WHEAT	0.000811565	0.000680828	0.00120895	0.000275051	0.00075679	0.000359396	0.00106354	0.000353045	0.00111864	0.00179065	0.00106801	0.000403395	0.00132144	0.00166678	0.00168149	0.000203757	0	0	0	0	0.000293934	0	0.000292092	0.000169174	0.000379193	0	0.000377897	0.000218554	0.000699686	0.000354015	0.000366591	0.000196044	3
A0A1D5US77	A0A1D5US77_WHEAT	0.000659342	0.00124454	0.00110496	0.000305644	0.00138339	0.00131393	0.00129609	4.61247e-05	0.00136324	0.000935217	0.000976144	0.00023619	0.000966227	0.00101561	0.00102457	3.14194e-05	0.00193435	0.0018681	0.00289164	0.000572774	0.000716405	0.00109814	0.00106787	0.000212196	0.000924207	0.00141088	0.000921048	0.000281895	0.00170534	0.00129426	0.00134024	0.000225243	3
A0A1D5WJP9	A0A453F880_AEGTS	0.000566451	0.0007128	0	0.000376468	0.00079233	0.000752548	0.00148465	0.000411678	0.00117118	0.00053564	0.00111816	0.000352621	0.0011068	0.00116337	0.00117363	3.59905e-05	0	0	0	0	0	0.00062895	0.000611617	0.000358226	0	0	0	0	0	0.00074128	0	0.000427978	3
A0A096UL77	A0A096UL77_WHEAT	0.00155936	0.00196223	0.00130663	0.000330655	0.00163588	0.00103583	0.00153264	0.000320816	0.00161204	0.0011059	0.00153907	0.000273596	0.00152343	0.000400323	0.00080771	0.000568564	0.00114369	0.00220905	0.00227959	0.000636428	0.00127073	0.00129856	0.00126277	1.87889e-05	0.00163932	0.00166837	0.00163372	1.8601e-05	0.00151244	0.00204063	0.00158484	0.00028635	3
A0A1D6CST6	A0A3B6TX12_WHEAT	0.00051136	0.000643475	0.000571311	6.61517e-05	0.00071527	0.000679358	0.000670131	2.38484e-05	0.000528636	0.000483545	0.000504706	2.25596e-05	0.000499578	0.000525112	0.000264872	0.000143448	0.000750101	0.000724415	0.000747548	1.41507e-05	0.000555616	0.000567781	0.0008282	0.000153985	0.000716779	0.00072948	0.000357165	0.000211385	0.00033065	0.000669185	0.000346478	0.000191048	3
A0A1D6BCS7	A0A3B6PKU4_WHEAT	0.00317348	0.00460774	0.004091	0.000726406	0.00478039	0.00486469	0.0041588	0.000385521	0.00328069	0.00346253	0.00313218	0.000165453	0.00524676	0.00476289	0.00556358	0.000403241	0.0021485	0.00207493	0.00214119	4.05316e-05	0.00318289	0.00298152	0.00316294	0.000110946	0.00410612	0.00313416	0.00341007	0.000500884	0.0037883	0.00319456	0.00363885	0.000308828	3
A0A1D5W7D7	A0A3B6EHA1_WHEAT	0.000678991	0.00170883	0.000758595	0.000572983	0.00189949	0.00180412	0.000889809	0.000557453	0.00140386	0.000642058	0.00134031	0.000422678	0.0013267	0.000697251	0.00140681	0.000388606	0	0	0	0	0.000737755	0.00150781	0.00146626	0.000433098	0	0.000968615	0	0.00055923	0.000878083	0	0	0.000506961	3
A0A1D5Z8U2	A0A3B6LKY9_WHEAT	0.00112359	0.00106041	0.000941489	9.24621e-05	0.00117873	0.00111954	0.000736226	0.000240223	0.000871163	0.000796856	0.000554485	0.000165605	0.0010977	0.000865355	0.00087299	0.000131998	0.00164817	0.000795864	0.000821278	0.000484908	0.000610416	0.000935671	0.000909886	0.000180803	0.000787475	0.000801429	0.00117718	0.000221076	0.00108978	0.000367594	0.000761303	0.000361586	3
A0A1D5XWT8	A0A453J5L9_AEGTS	0.000891545	0.000841414	0.000996068	7.89052e-05	0.000935294	0.000888334	0.00116836	0.000149965	0.000921665	0.00084305	0.00109993	0.000131622	0.000653253	0.000915521	0.0011545	0.000250713	0.00196168	0.000631501	0.000651666	0.000762224	0.000484352	0.000247478	0.000240658	0.00013877	0.000624844	0.000317958	0.000622709	0.000176567	0.00057648	0.000583355	0.000604078	1.4366e-05	3
A0A1D5UU15	A0A1D5UU14_WHEAT	0	0	0	0	0	0	0	0	0	0	0	0	0	0	0	0	0	0	0	0	0.000384141	0.000392552	0.000381734	5.67987e-06	0.000991132	0.000504348	0.00148162	0.000488636	0	0	0	0	3
A0A1D5UER2	A0A3B6C3C5_WHEAT	0.000915426	0.00115194	0.00102275	0.000118423	0.000960346	0.000304043	0.000599827	0.000328683	0.000236588	0.000432816	0.000451757	0.000119137	0.000447167	0.000705033	0.000948338	0.000250621	0	0	0	0	0.000248663	0.000508214	0	0.000254127	0.00032079	0.000326475	0.000319694	3.63993e-06	0.000295961	0.000598981	0.000620258	0.000181403	3
A0A1D5RPQ0	A0A3B5Y249_WHEAT	0	0.000464089	0.000412043	0.000254253	0	0	0	0	0	0.000348744	0	0.000201347	0.000360307	0.000378723	0.000382064	1.17163e-05	0	0	0	0	0	0	0.000398211	0.000229907	0	0	0	0	0.000476944	0	0	0.000275364	3
A0A1D6RGH5	A0A452Y1J5_AEGTS	0.00115851	0.000728909	0.000647163	0.000274684	0.000810236	0.000769555	0.000759103	2.70147e-05	0.00119764	0.000547745	0.00114343	0.00036059	0.00113181	0.00118966	0.00120016	3.68039e-05	0	0	0	0	0.000629384	0.000643164	0.000625439	9.306e-06	0	0	0	0	0	0	0	0	3
A0A1D6RDS0	A0A3B5XVN7_WHEAT	0.000490563	0.00123461	0.00164423	0.000584855	0.00068618	0.00130346	0.00128575	0.000351385	0.00101427	0.000927759	0.00096836	4.32843e-05	0.000958521	0.00100751	0.0010164	3.11688e-05	0.00431757	0.00277981	0.00143429	0.00144271	0.000533019	0.000544689	0.000529678	7.88116e-06	0.000687627	0.000699812	0.00137056	0.000390818	0.00126881	0.00128394	0.00132955	3.1619e-05	3
A0A1D5Z4Z9	A0A3B6LT59_WHEAT	0	0	0	0	0	0	0	0	0	0	0	0	0	0	0	0	0	0	0	0	0	0	0	0	0	0	0	0	0.00109579	0.000554428	0.000574123	0.000307027	3
A0A1D5W8I7	A0A453GBK8_AEGTS	0.000617637	0.00116581	0.00103507	0.000286311	0.000863926	0.000820549	0.00121411	0.000215791	0.000957755	0.000876061	0.0012192	0.000179245	0.00090511	0.000951369	0.000639842	0.000168105	0.000905996	0.000874971	0.000902911	1.70916e-05	0.000335545	0.000342892	0.000666884	0.000189214	0.000432874	0.000881089	0.000862789	0.00025366	0.000798738	0.00121239	0.00125546	0.000252178	3
A0A1D5Y0P8	N1R5R1_AEGTA	0.000943507	0.000395757	0.000702748	0.000274541	0.00131974	0.000835652	0.000824302	0.000282822	0.000975382	0.00148698	0.000931229	0.000308904	0.000921768	0.00064592	0.000977428	0.000177524	0.00276801	0.00178215	0	0.00140297	0.00102516	0.000698405	0.000679158	0.000194448	0.000881682	0.00134596	0.001318	0.000260356	0.00122016	0.000823139	0.00127857	0.000247808	3
A0A1D6C4H9	W5HK74_WHEAT	0.000650281	0.000545526	0.000242173	0.000211955	0.000303196	0.000575946	0.000284062	0.000163276	0.000896334	0.00061491	0.00042788	0.000235807	0.000847065	0.000667769	0.000673661	0.000101859	0	0	0	0	0.00023552	0.000240677	0.000234044	3.48237e-06	0	0.000309219	0	0.000178528	0.00112127	0.000567322	0.000293738	0.000421609	3
A0A1D5SA32	A0A3B5Z1T0_WHEAT	0.000342902	0.000143831	0.000510804	0.000183707	0.000319759	0.000303704	0.000449368	7.98693e-05	0.000472649	0.00032425	0.000451254	8.02183e-05	0.000893338	0.000704247	0.000947281	0.000127626	0.000670659	0.000647693	0.00100256	0.000198587	0.000620964	0.000380736	0.000493658	0.000120186	0.000320433	0.000489167	0.000479007	9.4622e-05	0.00147815	0.00149578	0.0018587	0.0002148	3
A0A1D5X4P8	A0A1D5X4P8_WHEAT	0.0010643	0.00133927	0.00158544	0.000260701	0.000992469	0.00188528	0.00139475	0.00044713	0.000733505	0.00134188	0.00105045	0.000304276	0.00138637	0.00109292	0.00110257	0.00016671	0	0	0	0	0.000770941	0.00157564	0.00153222	0.00045258	0.00198912	0.00101219	0.000991163	0.000570201	0.000458791	0.000928523	0.000480754	0.000265088	3
A0A1D5V9I0	A0A3B6EGX5_WHEAT	0.000902003	0.000378348	0.00100775	0.000337033	0.000420562	0.000399446	0.000394021	1.40223e-05	0.000932477	0.000568626	0.000296755	0.000318968	0.000881221	0.000617507	0.000934433	0.000169715	0.000882084	0.000851878	0.000879081	1.66405e-05	0.000326689	0.000333842	0.000324642	4.83039e-06	0.000421449	0.000857835	0.000840018	0.000246965	0.00155531	0.00157386	0.00122233	0.000197821	3
A0A1D5TEB7	A0A3B6AYJ6_WHEAT	0.00154675	0.00139027	0.00148122	7.85868e-05	0.00216354	0.00176135	0.00173743	0.000239408	0.00182744	0.00208946	0.00174472	0.000179973	0.000647622	0.000680721	0.00114455	0.000277838	0.00129651	0.000626057	0.000646049	0.000381447	0.00168062	0.00196276	0.00190867	0.000149742	0.00185837	0.00220652	0.00154335	0.000331723	0.000857266	0	0.00059887	0.000439757	3
A0A1D5VCB5	A0A3B6EMT7_WHEAT	0	0	0	0	0	0.000310276	0	0.000179138	0.000241439	0.000220845	0.000461019	0.000133118	0	0.000479658	0.00048389	0.00027816	0	0	0	0	0	0.000259317	0.00025217	0.000147697	0	0.000333168	0	0.000192355	0.000302028	0	0.000316487	0.000178696	3
A0A1D5YI64	A0A3B6KIB1_WHEAT	0.000528493	0.000665035	0.000738066	0.000106378	0.000924045	0.00052659	0.000692583	0.000199624	0.000682935	0.000749619	0.000782425	5.06971e-05	0.00206527	0.00203515	0.00232685	0.000160428	0	0	0	0	0.000861348	0.00117361	0.00114127	0.00017171	0.000925993	0.000565441	0.000553697	0.000211636	0.00085432	0.00138321	0.00179044	0.000469374	3
W5DIU6	A0A3B6GQZ6_WHEAT	0.000405248	0.000509948	0.000452758	5.24245e-05	0.000566845	0.000538384	0.000531072	1.88996e-05	0	0.000766409	0.00119992	0.00060761	0.000395911	0.000416146	0.000839635	0.000250547	0.0011889	0.00114818	0.00118485	2.24285e-05	0.00044032	0.000449961	0.00043756	6.51052e-06	0.00056804	0.000578106	0.000566099	6.44541e-06	0.000524073	0.000530323	0.00109832	0.000329754	3
A0A1D6BX26	A0A3B6RDA2_WHEAT	0.00120905	0.000912855	0.0013508	0.000223466	0.00169118	0.00128501	0.00126756	0.000239696	0.00149988	0.00137195	0.00143198	6.40077e-05	0.00212615	0.00198651	0.00175353	0.00018825	0	0.000685119	0.000706997	0.000402018	0.00105095	0.00107396	0.000783274	0.000161597	0.00203369	0.00103486	0.00135116	0.000510481	0.00187628	0.00126577	0.00229379	0.000517018	3
A0A1D6SEP5	A0A3B6SDV0_WHEAT	0.000295469	0	0	0.000170589	0	0	0	0	0.000610902	0.000279397	0.000291624	0.000187964	0.00173197	0.00151707	0.00153046	0.000120392	0	0	0	0	0.00032104	0.000328069	0.000319028	4.74686e-06	0.000414162	0.000843002	0.000825493	0.000242694	0.00229263	0.00193331	0.00160159	0.000345613	3
A0A1D5SVW4	Q8H0L6_WHEAT	0.00230687	0.00225779	0.0028637	0.000336546	0.00143412	0.00204317	0.00268722	0.000626635	0.00238481	0.00169664	0.00278282	0.000549514	0.000500827	0.00105285	0.00132767	0.000421096	0.00375988	0.00435735	0.00299767	0.000681506	0.00473454	0.004269	0.00359784	0.000571442	0.002515	0.00255956	0.0025064	2.85371e-05	0.000994429	0.00100629	0.000694689	0.000176577	3
A0A1D5ZTV0	M8C2Y1_AEGTA	0.000822415	0.00068993	0.000612555	0.000106129	0.000766908	0.000728402	0.000359254	0.000225068	0.0002834	0.000518453	0.000270571	0.000139559	0.000267822	0	0	0.000154627	0.00160851	0.00155342	0.00160303	3.03445e-05	0.00119145	0.00121754	0.000591993	0.00035387	0.000768525	0.000782143	0.000765898	8.72026e-06	0	0	0.000371492	0.000214481	3
A0A1D6SBX1	Q9XGB3_WHEAT	0.000404183	0.000508608	0.000451568	5.22868e-05	0.000565355	0.000715959	0.000706235	8.42845e-05	0.000696396	0.00101919	0.000930822	0.000166815	0.00039487	0.000276701	0.000558286	0.000141397	0.00118577	0.00114517	0.00118173	2.23696e-05	0.00190304	0.0019447	0.00160017	0.000188046	0.00188849	0.00230635	0.00244665	0.000290353	0.000696928	0.000528929	0.000547718	9.20508e-05	3
A0A1D5WPC4	A0A453F1H9_AEGTS	0.000699053	0.00087966	0.000781008	9.04323e-05	0.000325936	0.000619142	0.000610733	0.000166908	0.00048178	0.000661028	0.000459971	0.000110325	0.000227649	0.000478568	0.00048279	0.000146102	0	0	0	0	0.000253184	0.000258727	0.000251597	3.74355e-06	0.000326623	0.000332411	0.000325507	3.70611e-06	0.000904026	0.000304936	0.000631536	0.000299952	3
W5D7B8	W5D7B8_WHEAT	0.001152	0.000724814	0.000643527	0.00027314	0.00161137	0.00153046	0.00226451	0.000402487	0.000595458	0.00217867	0.000568503	0.000921947	0.00168818	0.00118298	0.000596707	0.000546239	0.00168984	0	0	0.000975627	0.0012517	0.0012791	0.000621926	0.000371762	0.000807383	0.00082169	0.00160925	0.000458882	0.00148978	0.00150755	0.0015611	3.71257e-05	3
A0A1D5SAE3	A0A3B5Z5M6_WHEAT	0.00230399	0.00144963	0.00128705	0.000546281	0.00322274	0.00382616	0.00226451	0.00078751	0.000595458	0.00217867	0.00113701	0.000804663	0.00168818	0.00177446	0.00238683	0.000380907	0.00168984	0.00163197	0.00168408	3.18788e-05	0.00187754	0.0012791	0.00186578	0.000342165	0.00242215	0.00246507	0.00160925	0.000482197	0.00297956	0.00226132	0.00234165	0.000393543	3
A0A1D5YSA6	A0A453BK30_AEGTS	0.00353544	0.00533863	0.0055299	0.00110045	0.00296714	0.00657571	0.00277989	0.00213952	0.00365488	0.00401176	0.00628098	0.00142438	0.00483558	0.00435662	0.00512756	0.000389235	0	0.00200338	0	0.00115665	0.00230485	0.00314041	0.00381734	0.00075763	0.00396453	0.00201739	0.00592647	0.00195454	0.00182883	0.00462661	0.000958192	0.00191672	3
W5ECA4	A0A3B6IJ76_WHEAT	0.000499323	0.000209443	0.000557863	0.000186572	0.000232811	0.000221122	0.000218119	7.76233e-06	0	0.000157388	0	9.08678e-05	0.000325213	0.000341834	0.00034485	1.05751e-05	0.00292978	0.00330103	0.00389307	0.000485846	0	0	0.000179712	0.000103757	0	0	0	0	0.0019372	0.00239592	0.00157884	0.000409567	3
A0A1D5ZSR8	A0A3B6MZ62_WHEAT	0.00177647	0.00159674	0.00170121	9.02581e-05	0.00141992	0.00168578	0.000997731	0.000346972	0.00131178	0.00119989	0.00100192	0.00015691	0.000991737	0.00104242	0.000788717	0.00013426	0.000744531	0.000719035	0.000741996	1.40456e-05	0.000827235	0.000845347	0.00109607	0.000150255	0.00142291	0.000724063	0.000709025	0.000407891	0.000984583	0.000996324	0.00103172	2.4536e-05	3
A0A1D6CY87	A0A453RIC9_AEGTS	0.00041848	0.0010532	0.000467542	0.000353145	0.00117071	0.00111193	0.00219365	0.000608276	0.000865237	0.000395717	0.00123911	0.000422597	0	0.000429734	0.000433526	0.000249209	0	0	0	0	0.000909396	0	0.000451848	0.000454701	0.00117318	0.00119397	0.00116917	1.33117e-05	0.00108237	0.000547639	0.000567093	0.000303268	3
A0A1D5TXE4	A0A3B6C8Z4_WHEAT	0.00113082	0.00189731	0.00168453	0.000395678	0.00158175	0.00150233	0.00148192	5.27382e-05	0.0015587	0.00142575	0.00186018	0.000222596	0.00147302	0.00193538	0.00195246	0.000272008	0.00110585	0.00106798	0.00110208	2.08618e-05	0.00163825	0.00167412	0.00284897	0.000688888	0.0026418	0.00215089	0.00157967	0.000531575	0.00097493	0.00197311	0.0020432	0.000597563	3
A0A1D6BUF1	A0A3B6I2R2_WHEAT	0.00370582	0.00233163	0.00345024	0.000730868	0.00431963	0.0032822	0.00323762	0.000612236	0.00319252	0.00350425	0.003048	0.000233174	0.00301703	0.00253699	0.00255937	0.000270925	0	0	0	0	0.00469763	0.00548627	0.00533507	0.000418556	0.0017315	0.00352436	0.00431395	0.00132331	0	0.000808263	0.00167395	0.000837139	3
A0A1D5T0L5	W5A761_WHEAT	0.000349924	0.000880661	0.000781897	0.000282264	0.00048946	0.000464885	0.000458571	1.63194e-05	0.000361746	0.00033089	0.000345371	1.54376e-05	0.000683723	0.000718668	0.000725009	2.22331e-05	0.00102659	0.000991435	0.00102309	1.93666e-05	0	0.000388533	0.00075565	0.000377876	0.000490492	0	0	0.000283186	0.000905055	0.000457924	0.000474191	0.000253586	3
A0A1D5ZZ08	A0A3B6N224_WHEAT	0.00061888	0.000519182	0.000921914	0.000209747	0.000865664	0.0008222	0.000811033	2.88628e-05	0.00149284	0.00097536	0.00122165	0.000258839	0.00141078	0.00148289	0.00128226	0.000101627	0.00121043	0.00116898	0.000603152	0.000339277	0.00112073	0.00137433	0.000890968	0.000241777	0.00202414	0.00117715	0.00144088	0.000433426	0.00133391	0.000539926	0.00139777	0.000477907	3
A0A1D6RG56	A0A452YJQ9_AEGTS	0	0.00068626	0.000609297	0.00037597	0	0	0.000714687	0.000412625	0.00169135	0.00103139	0.000538264	0.000578553	0.000532795	0	0.000564967	0.000317305	0	0	0	0	0.000592558	0.000605532	0.000588844	8.7615e-06	0	0	0	0	0	0	0.000739031	0.00042668	3
W5FP48	A0A3B6LF34_WHEAT	0	0	0	0	0	0	0	0	0	0	0	0	0.000426236	0.000448021	0.000451974	1.38602e-05	0	0	0	0	0	0	0	0	0	0	0	0	0.00112843	0.00114189	0.00118245	2.81207e-05	3
A0A1D5UUN4	A0A3B6GZB9_WHEAT	0.00101513	0.00127739	0.00113414	0.000131321	0	0	0.00133031	0.000768054	0.00104942	0.00191982	0.00100192	0.000516783	0	0	0	0	0	0	0	0	0.00110298	0.00112713	0.00109607	1.63085e-05	0.00142291	0.00144813	0	0.000828893	0	0	0	0	3
A0A1D5XXA6	A0A3B6JNU8_WHEAT	0.00272887	0.00343391	0.00261326	0.000444204	0.00218117	0.00310748	0.00408703	0.000953057	0.00201505	0.0022118	0.0034629	0.000785305	0.00304686	0.00240194	0.00282698	0.000327855	0.00343107	0.00331358	0.00569898	0.00134458	0.00169431	0.00129856	0.00210462	0.000403052	0.00327865	0.00333675	0.00381202	0.000292615	0.00252073	0.00408127	0.00369797	0.000813231	3
W5DXJ4	A0A3B6HSU5_WHEAT	0.000606673	0.000381707	0.000677798	0.000154563	0.000424295	0.000805983	0.000397518	0.00022849	0.000940753	0.000573673	0.000598779	0.000205071	0.00118539	0.00124598	0.00125697	3.85461e-05	0.000889913	0.000859439	0.00177377	0.000519314	0.000659177	0.00067361	0.000982569	0.000182687	0.000850379	0.000865449	0.000847473	9.64905e-06	0.00156912	0.00158783	0.00164423	3.91028e-05	3
A0A1D5XW66	A0A3B6JKP7_WHEAT	0.00121335	0.00152683	0.0013556	0.000156963	0.00169718	0.00161197	0.00119255	0.000270128	0.00125434	0.00114735	0.00119756	5.35291e-05	0.00118539	0.00124598	0.00125697	3.85461e-05	0.00177983	0.00171888	0.00177377	3.35764e-05	0.00131835	0.00134722	0.00131009	1.9493e-05	0.000850379	0.00129817	0.00127121	0.000251112	0.000784559	0.000793915	0.000822117	1.95514e-05	3
A0A1D5UQT5	A0A8R7PFF4_TRIUA	0.00110641	0.00185636	0.00164817	0.000387138	0.00154761	0.00146991	0.00144994	5.16e-05	0.00190632	0.00139498	0.00182003	0.000273737	0.00144123	0.00189361	0.00191032	0.000266138	0.00108198	0.00104493	0.0010783	2.04116e-05	0.00160289	0.00163799	0.00318569	0.000903869	0.00258479	0.00210447	0.00154557	0.000520102	0.000953888	0.00193053	0.00199911	0.000584666	3
A0A1D5RUP4	A0A3B5XYR7_WHEAT	0	0	0	0	0	0	0	0	0	0	0	0	0.00122902	0.00129184	0.000651619	0.000352899	0.00184534	0	0.00183906	0.0010636	0.000683442	0	0.000679158	0.000393354	0.000881682	0.00179461	0.000878669	0.000527952	0.00162688	0.00164628	0.00170476	4.05422e-05	3
A0A1D6B0N7	A0A3B6PMJ1_WHEAT	0.000734966	0.000462426	0.000821132	0.000187249	0	0	0	0	0.000379898	0	0.000362701	0.000214542	0	0	0.000380695	0.000219794	0	0	0	0	0	0	0	0	0	0	0	0	0	0.000480902	0.000497985	0.000282709	3
A0A1D5U1A3	A0A3B6C9Z0_WHEAT	0.000640798	0.000806355	0.000715924	8.28963e-05	0.00134448	0.00042566	0.000839757	0.000460157	0.000662447	0.000908914	0.00063246	0.000151697	0.000313017	0.000329015	0.000331918	1.01786e-05	0.00187994	0.000907782	0.00093677	0.000553098	0.00139251	0.00106725	0.00103784	0.000196831	0.000449107	0.000457065	0.000447572	5.0959e-06	0.000414345	0.000419286	0.000434181	1.03256e-05	3
Q9LEE2	Q9LEE2_WHEAT	0.00167025	0.00161675	0.00143544	0.000123068	0.00251599	0.00204829	0.00218884	0.000239977	0.00265643	0.00267283	0.00228256	0.000220738	0.000502083	0.00065968	0.0006655	9.27147e-05	0.00150772	0.00109207	0.00150259	0.00023851	0.0026524	0.00185454	0.00152598	0.000579278	0.00180093	0.00164956	0.00143582	0.00018344	0.000664614	0.00100881	0.00069643	0.000190203	3
A0A1D5XCS5	A0A3B6HPM4_WHEAT	0.00044193	0.000556107	0.000493741	5.71699e-05	0.000618154	0.000587117	0.000579143	2.06103e-05	0.00045686	0.000835783	0.000436179	0.000224979	0.000431748	0.000907628	0.000915637	0.00027709	0	0	0	0	0.000480177	0.00049069	0.000477167	7.09983e-06	0.000619457	0.00126087	0	0.000630466	0	0.000578326	0.00059887	0.000339982	3
W5FEC7	A0A3B6LNM3_WHEAT	0	0	0	0	0	0	0	0	0	0	0	0	0.00146014	0.00153477	0.00123865	0.00015401	0	0	0	0	0	0	0	0	0	0	0	0	0.00115968	0.00117351	0.0012152	2.88996e-05	3
A0A1D5S133	A0A3B5XTY5_WHEAT	0.00066361	0.00041753	0.000370705	0.000157343	0.000464116	0.000440813	0.000434826	1.54744e-05	0.000343015	0.000313757	0.000327487	1.46382e-05	0.00032416	0.000340728	0.000343734	1.05409e-05	0	0	0	0	0.000360521	0.000736829	0.000358261	0.000217917	0.000465094	0.000473336	0.000463505	5.27731e-06	0.000429095	0.000868425	0.000449637	0.00024793	3
A0A1D5RY97	A0A1D5SS06_WHEAT	0.000331805	0	0.00074141	0.000371385	0.000464116	0.000881626	0.000434826	0.000249934	0.000343015	0	0.000327487	0.000193713	0.00064832	0.000340728	0	0.000324301	0	0	0	0	0	0	0	0	0	0	0	0	0	0	0	0	3
A0A1D5T0X2	A0A3B5ZU43_WHEAT	0.000664326	0.000278654	0.000494807	0.000193306	0.000929234	0.000588385	0.000580394	0.000199136	0.000915693	0.00125638	0.0010928	0.000170389	0.000865361	0.000227397	0.000458807	0.000322964	0.000649656	0	0	0.000375079	0.000962428	0.00122937	0.00143459	0.000236754	0.000620795	0.000631796	0.000309337	0.000183079	0.000286373	0.000579575	0.000300082	0.000165465	3
A0A1D6DJD7	A0A453NR09_AEGTS	0.00238992	0.00300739	0.0024031	0.000352749	0.00234005	0.00285758	0.00219237	0.000349318	0.00247066	0.00271191	0.00306647	0.000299695	0.000700458	0.000981677	0.000990339	0.000164919	0	0	0	0	0.00181773	0.00238825	0.00309658	0.000640661	0.00133999	0.000681869	0.00133541	0.000378653	0.000309069	0.000625509	0.000647729	0.000189437	3
A0A1D6D3Z1	A0A452XGV0_AEGTS	0.000234617	0.000590466	0.00104849	0.000408006	0	0.000623392	0.000614925	0.000357497	0	0.000221855	0.000231564	0.000130981	0.000229212	0.000240927	0	0.000135844	0.000688308	0.000664738	0	0.000390768	0.000254922	0.000521007	0.000253324	0.000154087	0.000657731	0.000669386	0.000327741	0.000193971	0.000303411	0	0.000317936	0.000179514	3
A0A1D6S1Y9	A0A1D6S1Y9_WHEAT	0.00134023	0.00252974	0.00224604	0.000621276	0.00187466	0.00267081	0.00175636	0.000497338	0.00207827	0.000633665	0.000661396	0.000826151	0.000654676	0.00137627	0.000694208	0.000405684	0	0	0.00195926	0.00113118	0.000728111	0.000744052	0	0.000425052	0	0.000955953	0.000936098	0.000546278	0.000866604	0.000876939	0.000908091	2.1596e-05	3
A0A1D5S0J2	A0A3B5XV05_WHEAT	0.00031354	0	0	0.000181023	0.000877136	0.000416548	0.00041089	0.000267569	0.000648266	0.000296486	0.000618921	0.000195182	0.000918949	0.000643944	0	0.000471657	0.000919849	0	0	0.000531075	0.000681352	0.000348135	0.000338541	0.000195211	0.000439493	0.00134184	0.000437991	0.000521406	0.000810951	0.000820622	0.000849773	2.02091e-05	3
A0A1D5TSK6	A0A3B6C8H2_WHEAT	0.000612715	0.00102802	0.000684549	0.000221966	0.00114272	0.000814011	0.000802955	0.000193052	0.000633415	0.000965645	0.0010079	0.000205103	0.000798131	0.00104865	0.000846325	0.000132929	0	0	0	0	0.000887657	0.000907092	0.000882094	1.31248e-05	0.000572566	0.000582712	0.000855914	0.000160742	0.000792373	0.0010691	0.000553537	0.000258012	3
A0A1D5V0B6	A0A1D5V0B3_WHEAT	0.00205055	0.00172022	0.00190913	0.000165733	0.000956078	0.000454037	0	0.00047824	0.000353305	0.000646339	0.000337312	0.000173984	0.00100165	0.00105285	0.00106214	3.25714e-05	0.00200527	0.0029049	0.000999222	0.000953336	0.000371337	0.000758934	0.000738018	0.000217992	0.000479047	0.000487536	0.00047741	5.43563e-06	0.00309378	0.00134172	0.00324188	0.00105691	3
A0A1D5SR73	A0A452YQN0_AEGTS	0	0.00167554	0.00148763	0.000917952	0.00186249	0.00176898	0.00174495	6.20987e-05	0.00137651	0	0	0.00079473	0	0.00136734	0	0.000789432	0	0	0	0	0.00144677	0.00147844	0.0014377	2.13917e-05	0	0	0	0	0	0	0	0	3
A0A1D5TPL5	A0A453AQ14_AEGTS	0.000536794	0.000675481	0.000599727	6.94419e-05	0.000750847	0.000713148	0.000703462	2.50345e-05	0.000554929	0.000507596	0.00105962	0.000305963	0	0.00055123	0.000556093	0.000319666	0	0	0	0	0.000583251	0.000596021	0.000579596	8.62388e-06	0.00075243	0.000765763	0	0.000438315	0.000694191	0.000702469	0.000727423	1.72994e-05	3
A0A1D5XQV1	W5EDL3_WHEAT	0.00028401	0.00107216	0.000317307	0.000445739	0.000794525	0.000754633	0.000744383	2.64908e-05	0.000587211	0.000537123	0.000560629	2.50593e-05	0.000554933	0.000291648	0	0.000277587	0.000833215	0.000804682	0.000830378	1.57186e-05	0.00030859	0.000315346	0.000306656	4.56277e-06	0.0007962	0.000405155	0.00039674	0.000228238	0	0.000371667	0.000384869	0.000218493	3
A0A077S3V2	A0A077S3V2_WHEAT	0.000903328	0.00113671	0.00126154	0.000181827	0.000947654	0.00150012	0.000591899	0.000457649	0.00163423	0.00128129	0.00133736	0.000189668	0.00264755	0.00208715	0.00163766	0.000505958	0	0.000639847	0	0.000369416	0.00122688	0.001003	0.000731516	0.000248064	0.0012662	0.00128864	0.00126188	1.43673e-05	0.000876149	0.000886597	0.000306031	0.000332215	3
A0A1D5W5M2	A0A077RZI5_WHEAT	0.000704658	0.000886714	0.000787271	9.11574e-05	0	0.00093616	0.000461722	0.000468094	0.000728464	0.000666328	0.000695489	3.10873e-05	0.000688423	0.000723607	0.000729992	2.23859e-05	0.00103364	0.000998249	0.00103013	1.94997e-05	0.00114846	0.00117361	0.00114127	1.6981e-05	0	0.000502614	0.000492175	0.000287218	0.000911275	0.000461071	0.00047745	0.000255329	3
A0A1D5RWU1	A0A3B5Y4C0_WHEAT	0.000205466	0.000129275	0.000344332	0.00010904	0.000287398	0.000272968	0.000269261	9.58236e-06	0.000318612	0.00019429	0.000202793	6.94529e-05	0.000602197	0.000632975	0.00063856	1.9582e-05	0.000602787	0.000582145	0.000901102	0.00017849	0.000446497	0.000228136	0.000332774	0.000109212	0.000288004	0.000293108	0.00028702	3.26791e-06	0.00106285	0.00120996	0.00139216	0.000164968	3
A0A1D6S123	A0A3B6KHG9_WHEAT	0.00072887	0.000611454	0.000542881	9.40574e-05	0.000339838	0.000645551	0.000318391	0.000183009	0.000502329	0.000459482	0.000239795	0.000140844	0.000237359	0.00024949	0	0.000140672	0.000712774	0	0	0.00041152	0.00105593	0.000809289	0.000524658	0.000265864	0.000340555	0.00034659	0.000339391	3.86419e-06	0.000314195	0.000317942	0.000329237	7.82983e-06	3
W5AMP7	A0A452XQ77_AEGTS	0.000572781	0.000720764	0.000639932	7.40972e-05	0	0	0.000750621	0.000433371	0.000592131	0.000541624	0.000282664	0.000166023	0.000559584	0.000294092	0.000296687	0.000152538	0	0	0	0	0.000622352	0.000953967	0.000618451	0.000192594	0.000401436	0	0	0.000231769	0	0.000374781	0	0.00021638	3
A0A1D5VD11	A0A1D5VD11_WHEAT	0.00114556	0.00144153	0.00127986	0.000148194	0.00160237	0.00190239	0.00187655	0.000166264	0.00266459	0.00135406	0.00169598	0.00067978	0.00223833	0.00264683	0.00326355	0.000516122	0.000840197	0.000811425	0.000837337	1.58503e-05	0.00186706	0.00190793	0.00185535	2.76061e-05	0.00240862	0.0032684	0.00280045	0.000430452	0.00185182	0.00224869	0.00349285	0.000856195	3
A0A1D5SLI4	A0A1D5SLI4_WHEAT	0.000773794	0.000486856	0.000864512	0.000197141	0.000541176	0.000514005	0.000507023	1.80438e-05	0.000399968	0.000365852	0.000763725	0.000220525	0.000755966	0.000794603	0.000801614	2.45822e-05	0	0	0	0	0.000420381	0.000429585	0.000417746	6.2157e-06	0.000542317	0.00110386	0.00162139	0.000539687	0.00150102	0.00101262	0.00104859	0.000272193	3
A0A1D6BLG1	A0A3B6RN45_WHEAT	0.000461837	0.00116231	0.00154794	0.000550607	0.001292	0.00122713	0	0.000727932	0.000477439	0.000436715	0	0.000264678	0.000451196	0.000948513	0.000956881	0.000289572	0	0	0	0	0.00100361	0.00102559	0.00149598	0.000278144	0.00129472	0.000658832	0.000645149	0.000371144	0.00119451	0.000604377	0	0.000597269	3
A0A1D5ZTK8	A0A3B6MQI7_WHEAT	0.000482483	0.000607138	0.000539049	6.2416e-05	0.000337439	0.000961491	0.000316144	0.000366598	0.000748175	0.000684358	0.000476205	0.000142225	0.000235683	0.000247729	0	0.000139679	0.000707743	0	0	0.000408615	0.00104848	0.00107144	0.000781431	0.000161216	0.000338151	0.000344143	0.000336995	3.83691e-06	0.000311978	0.000315698	0.000326913	7.77456e-06	3
W5H8Z0	M8A775_TRIUA	0.00273076	0.00312389	0.0024962	0.000317167	0.00208346	0.0036279	0.0032533	0.000805619	0.00333629	0.00305172	0.00318527	0.000142377	0.00218278	0.00203942	0.00308612	0.000567472	0.00509815	0.00140673	0.00217748	0.00194726	0.00134868	0.00220513	0.00134023	0.000496932	0.00382774	0.00424971	0.00416144	0.000222565	0.00321042	0.00357358	0.00269129	0.000443436	3
A0A1D6C4E9	A0A3B6SI60_WHEAT	0.00173776	0.00187434	0.00194149	0.000103819	0.00138898	0.000989428	0.00130132	0.000209999	0.00128319	0.00164323	0.00147012	0.000180066	0.000727594	0.00152956	0.00102871	0.000405109	0.00291323	0.0021101	0.00217748	0.00044551	0.00107894	0.00165385	0.00160827	0.000319579	0.00243583	0.00177071	0.00242751	0.000381627	0.00160521	0.00259897	0.00201847	0.000499217	3
A0A1D6AR47	A0A3B6PTR2_WHEAT	0.00125034	0.00157338	0.00104769	0.000265129	0.00131169	0.00124583	0.00122891	4.37341e-05	0.00129258	0.000591163	0.00123407	0.000389173	0.00122153	0.000962972	0.00129529	0.000174513	0	0.000885641	0.00182784	0.000914068	0.000679274	0.00138829	0.00135003	0.000398767	0.00219076	0.00178367	0.00130997	0.000440818	0	0.00081812	0.00127077	0.000644086	3
A0A1D5WBY1	A0A3B6FKN6_WHEAT	0.000702245	0.00117824	0.00052305	0.000338612	0.000654848	0.000932954	0.000920282	0.000157034	0.000725969	0.000664046	0.000924142	0.000135866	0.000686065	0.000961506	0.000727492	0.000148518	0.000686737	0.00066322	0.0013688	0.000400749	0.00025434	0.000519817	0.000505492	0.00014931	0.000328114	0.000333929	0.000326993	3.72303e-06	0.000302718	0.000306328	0.00031721	7.54381e-06	3
A0A1D5Z614	A4K4Y8_WHEAT	0.000468163	0.000294559	0.000784574	0.000248452	0.0013097	0.000932954	0.000920282	0.000221261	0.000725969	0.00132809	0.00115518	0.00031002	0.00114344	0.00120188	0.000969989	0.000120606	0.000686737	0.00132644	0.000684399	0.00037001	0.00050868	0.000519817	0.00101098	0.000286844	0.000984343	0.00100179	0.00098098	1.11691e-05	0.000605436	0.000612656	0.000634419	1.50876e-05	3
P17314	Q53YX8_WHEAT	0.00427199	0.0053757	0.00340916	0.000985725	0.00512185	0.00324312	0.00399884	0.000945326	0.00378541	0.00403962	0.00301171	0.000535383	0.00178867	0.00188009	0.0025289	0.00040358	0.00537126	0.00172911	0.00356865	0.00182111	0.0106096	0.0108419	0.0131789	0.00142107	0.00855441	0.0078354	0.00596763	0.00133523	0.00157846	0.00479184	0.00330804	0.00160826	3
A0A1D5SLW3	A0A3B5YU22_WHEAT	0.000665764	0.000837772	0.000743817	8.6126e-05	0	0	0	0	0	0	0	0	0.00130085	0.00136734	0.0013794	4.23006e-05	0.00195319	0.0018863	0.00194654	3.68469e-05	0	0	0	0	0	0	0	0	0	0.000871244	0.000902194	0.000512181	3
A0A1D6SBY3	N1R0M7_AEGTA	0.00304538	0.00271446	0.00241004	0.00031776	0.00230737	0.00219152	0.00216175	7.69316e-05	0.00262355	0.0031197	0.00225431	0.000434243	0.00285125	0.00273636	0.00276051	6.05718e-05	0.000744531	0	0.000370998	0.000372266	0.00275745	0.00267693	0.00232914	0.000227628	0.00142291	0.00181016	0.00159531	0.000194011	0.00147687	0.000996324	0.00137562	0.000253327	3
A0A1D6AAQ2	A0A3B6NQK6_WHEAT	0.000228347	0.000574685	0.000765353	0.000272238	0.000638805	0.000606731	0.000598491	2.12989e-05	0.000472123	0.000215926	0.000225376	0.000145264	0.000446171	0.000234488	0.000473113	0.000130689	0.00133982	0.00129394	0.000667632	0.000375547	0.000496218	0.000253541	0.000246554	0.00014217	0.000640152	0.000325748	0.000318982	0.000183506	0.000885905	0.000298823	0.000618877	0.00029394	3
A0A1D5RYQ8	M8A8P8_TRIUA	0.00158222	0.0009955	0.0012374	0.000294859	0.00110657	0.00084081	0.00103674	0.000137776	0.00130854	0.00134654	0.00140547	4.88398e-05	0.00200949	0.00227467	0.00196692	0.000166755	0.00139255	0.00179315	0.00185041	0.000249465	0.00120341	0.00105407	0.0013667	0.000156365	0.00110891	0.00135427	0.00110512	0.000142766	0.00306922	0.00289877	0.00278733	0.000141971	3
A0A1D5YF62	A0A1D5YF62_WHEAT	0.00126577	0.0007964	0.00106063	0.000235306	0.00132789	0.00105101	0.00124408	0.000141985	0.00130854	0.00164577	0.00171779	0.000218481	0.00154576	0.0021122	0.00196692	0.000294201	0.00185673	0.00179315	0.00185041	3.50273e-05	0.00120341	0.00122975	0.00119586	1.77934e-05	0.00133069	0.00180569	0.00132614	0.000275565	0.00245538	0.00248466	0.00235851	6.60221e-05	3
A0A1D6RW51	A0A3B6HPZ5_WHEAT	0.000826836	0.000832367	0.000739019	5.23711e-05	0.000693928	0.000659087	0.000650135	2.31368e-05	0.00085477	0.00109461	0.00114251	0.000154169	0.00145402	0.00186796	0.00154181	0.000218108	0.000970292	0.0014056	0.000966989	0.000252283	0.000718716	0.000918065	0.000892764	0.00010853	0.000695391	0.000943618	0.000924019	0.000138005	0.00342169	0.00302968	0.00291321	0.000266391	3
A0A1D5XLU8	A0A3B6IUS6_WHEAT	0.00141743	0.00079273	0.00105574	0.000313648	0.00110147	0.000836935	0.00103196	0.000137141	0.00113969	0.00148926	0.00139899	0.000181466	0.00184637	0.00226419	0.00195786	0.000216351	0.00138613	0.00178489	0.00184188	0.000248315	0.00119786	0.00104922	0.0013604	0.000155645	0.0011038	0.00134803	0.00110002	0.000142108	0.00305508	0.00288541	0.00277449	0.000141317	3
A0A1D6BPU0	A0A3B6RJY9_WHEAT	0.000329671	0	0	0.000190336	0	0.000437978	0.000432029	0.000251167	0.000340809	0.000311739	0.000325381	1.45441e-05	0.000644151	0.000677073	0.000683047	2.09463e-05	0	0	0	0	0	0	0	0	0	0	0	0	0	0	0	0	3
A0A1D5WAT5	A0A3B6FWG5_WHEAT	0.00110076	0.000395757	0.000702748	0.000353478	0.00065987	0.000417826	0.000618226	0.000129409	0.000812818	0.00104088	0.00108643	0.000146603	0.00153628	0.00193776	0.00162905	0.000210196	0.000922671	0.00133661	0.00137929	0.000252215	0.00102516	0.00104761	0.00118853	8.8553e-05	0.000881682	0.00112163	0.000659002	0.000231369	0.00264368	0.00288099	0.00234404	0.000269073	3
P12112	#N/A	0.000610284	0.000767957	0.000681833	7.89488e-05	0	0	0	0	0	0	0	0	0	0	0	0	0	0	0	0	0	0	0	0	0.000285147	0.0002902	0	0.000166108	0	0	0	0	3
Q8W431	Q8W431_WHEAT	0.000166441	0	0.000185954	0.000102195	0.000232811	0.000221122	0.000436238	0.000120964	0.000860321	0.000944326	0.000985652	6.38652e-05	0.000162606	0.000170917	0.000172425	5.28757e-06	0	0	0	0	0.000361692	0.000184805	0.000359425	0.000101477	0	0	0.000232505	0.000134237	0	0	0	0	3
A0A1D6B318	A0A453PIY8_AEGTS	0.000507563	0.000958046	0.00113414	0.000323146	0.00106494	0.00101147	0.000665154	0.000217033	0.000787066	0.000479954	0.000751438	0.000167973	0.000991737	0.00104242	0.000788717	0.00013426	0.000744531	0.000719035	0.000741996	1.40456e-05	0.00055149	0.000281782	0.00082205	0.000270134	0.00106718	0.000362032	0.000354512	0.000409308	0.000984583	0.000996324	0.00171953	0.000420972	3
W5GAC6	A0A3B6NTT8_WHEAT	0.000325485	0.000819154	0.00109093	0.000388047	0.000910551	0.000864833	0.000426543	0.000267224	0.000672962	0.00030778	0.000642499	0.000202617	0.000635971	0.000668475	0.000674374	2.06803e-05	0	0.000922191	0	0.000532428	0.000707308	0.000361397	0.00105431	0.000346458	0.000912471	0.00046432	0.000454676	0.000261568	0.000841844	0.000425942	0.00132322	0.000449036	3
A0A1D6S9P2	A0A3B6PNM7_WHEAT	0.00065097	0.000819154	0.000727288	8.42121e-05	0.000455275	0.000432417	0.000426543	1.51797e-05	0.000336481	0.00030778	0.00032125	1.43594e-05	0.000317986	0.000334238	0.000674374	0.000201233	0.000954891	0	0.00095164	0.00055037	0.000353654	0	0.000351437	0.000203545	0.000912471	0	0	0.000526815	0.000841844	0.000851883	0.000882145	2.0979e-05	3
W5H0U1	A0A453PBJ3_AEGTS	0.000262219	0.000329966	0	0.000174273	0.000366782	0.000348366	0.000343635	1.22291e-05	0.000542156	0.000495912	0	0.000300555	0.000512355	0.000538542	0.000543293	1.66606e-05	0.000769286	0	0.000766666	0.000443393	0.000284913	0.000291151	0.000566255	0.000160662	0.000367555	0.000374069	0.000366299	4.17056e-06	0.000339106	0	0.00035534	0.000200634	3
A0A1D6CVN2	A0A453RUL4_AEGTS	0.000627081	0.000789094	0.000525449	0.00013297	0.000438568	0.000208274	0.000205445	0.000133784	0.000162067	0.000296486	0.000618921	0.000234787	0.000459475	0.000482958	0.000162406	0.000178678	0.000459925	0	0	0.000265538	0.000340676	0.000348135	0.000338541	5.03719e-06	0.000439493	0.00022364	0.000218995	0.000125985	0.000202738	0.000205155	0.000424886	0.000127565	3
P16159	A0A4P8DL87_WHEAT	0.000716977	0.000902216	0.000801034	9.27511e-05	0.00100288	0.000952526	0.000939589	3.34377e-05	0.000741199	0.000677978	0.000707648	3.16308e-05	0.000700458	0.000736258	0.000742754	2.27772e-05	0	0	0	0	0.000779028	0.000796084	0.000774145	1.15186e-05	0.00200999	0.0010228	0.00100156	0.000576182	0	0	0	0	3
A0A1D5RV75	A0A3B5XY63_WHEAT	0.000903328	0.000852534	0.000756924	7.43362e-05	0.00063177	0.0012001	0.000591899	0.000340219	0.000466923	0.000427096	0.00111447	0.000385871	0.000661886	0.000695715	0.000935805	0.000149342	0.000662534	0.000639847	0.000660279	1.24987e-05	0.00073613	0.000752247	0.000731516	1.08843e-05	0.000316551	0.00032216	0.000315469	3.59183e-06	0.00029205	0.000295532	0.000306031	7.27795e-06	3
A0A1D6DFJ2	A0A3B6IQH5_WHEAT	0.000695103	0.000437345	0.000388298	0.00016481	0	0	0	0	0	0	0	0	0.000339544	0.000356898	0.000360047	1.10412e-05	0	0	0	0	0.00037763	0.000385898	0.000375264	5.5836e-06	0	0	0	0	0	0	0	0	3
A0A1D6BPN9	A0A1D6CXJ5_WHEAT	0.000451664	0.000852534	0.00100923	0.000287557	0.000315885	0.000300025	0.000887849	0.000334896	0.000933846	0.000854192	0.00066868	0.000136059	0.00110314	0.000695715	0.00116976	0.000256629	0.000662534	0	0	0.000382514	0.000245377	0.000250749	0.000975355	0.000419911	0.000949653	0.00032216	0.000315469	0.00036423	0.000584099	0.000886597	0.000918092	0.000184412	3
A0A1D5WIS5	A0A1D5WIS4_WHEAT	0.000881327	0.00110903	0.000984652	0.000114012	0.00123277	0.00156116	0.00115497	0.000215595	0.0018222	0.000833388	0.000869859	0.000560661	0.00172204	0.00181006	0.0024347	0.000388547	0.00172373	0.0016647	0.00171786	3.25182e-05	0.0012768	0.00130476	0.001586	0.000171018	0.00205894	0.00251451	0.00246229	0.000249319	0.00151966	0.00230668	0.00278672	0.000639696	3
A0A1D5UG31	A0A3B6DJC6_WHEAT	0.00118988	0.000998196	0.00110781	9.61699e-05	0.00138696	0.00131732	0.00155932	0.000124578	0.00102506	0.00131268	0.00117439	0.000143844	0.00116246	0.00101823	0.00102721	8.08044e-05	0.0017454	0.000561877	0.000579819	0.000678187	0.00129285	0.00154135	0.00128475	0.000145867	0.00166786	0.00169742	0.00166216	1.89248e-05	0.00128231	0.0012976	0.00134369	3.19554e-05	3
A0A1D5WZ64	A0A3B6HWI6_WHEAT	0.000922012	0.000928179	0.00103011	6.07068e-05	0.00128967	0.00122492	0.00120828	4.3e-05	0.00114379	0.00156935	0.00145602	0.000220388	0.00144123	0.00170425	0.00191032	0.000235121	0.00162297	0.00156739	0.00161745	3.06174e-05	0.00100181	0.00143324	0.00119463	0.00021612	0.00180935	0.00184141	0.00154557	0.000162342	0.00238472	0.00265447	0.00224899	0.000206399	3
A0A1D6CF61	A0A3B6SD61_WHEAT	0.000927853	0.000972978	0.0012094	0.00015122	0.000432615	0.000821787	0.00121594	0.000391664	0.000799333	0.000438691	0.00106841	0.000315966	0.000453237	0.000952804	0.000640807	0.000252353	0	0	0	0	0.000672102	0.00120193	0.00100183	0.000267544	0.00065029	0.000441209	0.000432045	0.000123443	0.000399971	0.000607111	0.000838237	0.000219242	3
W4ZRZ2	A0A3B5Y3C3_WHEAT	0.000395097	0	0	0.000228109	0.000276323	0.000262449	0.000517769	0.000143572	0.000408445	0.000560409	0.000584934	9.56059e-05	0.000578991	0.000608583	0.000613953	1.88274e-05	0	0	0	0	0.000214645	0	0	0.000123926	0	0	0	0	0.00102189	0.000775559	0.000535406	0.00024325	3
A0A1D5VFA6	A0A3B6EII0_WHEAT	0.000274138	0	0	0.000158274	0.000383454	0.000364201	0	0.000216044	0.0002834	0.000259227	0.000270571	1.20941e-05	0.000267822	0.00028151	0	0.000158726	0	0	0	0	0.000297864	0	0.000295997	0.000171435	0	0	0.000382949	0.000221096	0	0	0	0	3
A0A1D5ST05	A0A452YJ29_AEGTS	0.000447719	0	0	0.000258491	0	0	0	0	0	0	0	0	0	0	0.000463816	0.000267784	0	0	0	0	0	0	0	0	0	0	0	0	0.001158	0.000585902	0.000606716	0.000324457	3
A0A1D5X7C5	A0A024FRZ0_WHEAT	0.000639466	0.000268226	0.000476291	0.000186072	0.000596306	0.000566367	0.000558674	1.98819e-05	0.000440713	0.000403122	0.000841527	0.00024299	0.000208244	0.000437775	0.000220819	0.000129043	0.000625344	0	0.000623215	0.00036043	0.000463206	0.000710021	0.000460303	0.000143344	0.00119513	0.000304077	0.000893283	0.000453183	0.000275656	0.000278943	0.000288852	6.86941e-06	3
A0A1D5TJX7	A0A3B6D8V8_WHEAT	0.000405248	0.000509948	0.000452758	5.24245e-05	0.00113369	0.00161515	0	0.000829234	0.00125682	0.000383205	0.00119992	0.000488785	0.000395911	0.000416146	0	0.000234639	0	0	0	0	0	0.000449961	0	0.000259785	0.00056804	0	0.000566099	0.000327399	0	0	0	0	3
A0A1D5VM29	A0A3B6EHT7_WHEAT	0.000342902	0.000431494	0.000383103	4.43592e-05	0.000479638	0.000455556	0.000449368	1.5992e-05	0.000354487	0.0006485	0.00033844	0.000174566	0.000335002	0	0.00035523	0.000199509	0	0	0	0	0.000372579	0	0	0.000215108	0	0	0	0	0	0	0	0	3
A0A1D5ZJB0	A0A453LEG3_AEGTS	0	0	0	0	0	0	0	0	0	0	0	0	0.001005	0.000704247	0.00142092	0.000359876	0	0	0	0	0	0	0	0	0	0	0	0	0.000443446	0.000448735	0.000464675	1.10508e-05	3
A0A1D5Z3J4	A0A3B6LQJ9_WHEAT	0.000634192	0.000798042	0.000708544	8.20417e-05	0.000591388	0.000842544	0.00110813	0.000258406	0.000874157	0.00119939	0.000834586	0.000200177	0.00061958	0.000868329	0.00087599	0.000145877	0	0	0	0	0.000229693	0.000234722	0.000456506	0.000129524	0.000296318	0.000301569	0.00059061	0.000168415	0.000820147	0.000829928	0.00057294	0.000145631	3
A0A1D6BVB5	W5HFZ6_WHEAT	0.0011329	0.0007128	0.00126572	0.000288632	0.000396165	0	0	0.000228726	0.000878383	0.00053564	0.000559081	0.000191475	0.0002767	0.000581684	0.000293408	0.000171463	0	0.000802459	0	0.0004633	0.000307738	0.0012579	0.000917426	0.000481396	0.000397	0	0.000395644	0.000228818	0	0	0.000767612	0.000443181	3
A0A1D5SHX1	A0A8R7P7C0_TRIUA	0.0021763	0.00273856	0.00351208	0.000670671	0.00304412	0.00321253	0.00348579	0.000222899	0.00149988	0.00274389	0.00214798	0.000622187	0.00354359	0.00347639	0.00450908	0.000577802	0.000709412	0.00274047	0.00212099	0.00104096	0.00131369	0.00187943	0.00208873	0.000400949	0.00271159	0.00275964	0.00236453	0.000215587	0.00187628	0.00158221	0.00229379	0.000357566	3
A0A1D5XQA7	A0A453HX40_AEGTS	0.000697467	0.00117022	0.00103898	0.000244046	0.00097559	0.000926607	0.0012187	0.000156426	0.000961374	0.000659529	0.000917856	0.000163165	0.00090853	0.000716224	0.000722543	0.00010925	0.000682065	0	0.00135949	0.000679744	0.00050522	0.000774422	0.00075308	0.000149644	0.000651765	0.000663314	0.000649537	7.39541e-06	0.000601317	0.000304244	0.000945155	0.00032074	3
A0A1D5VFP5	A0A3B6EIX7_WHEAT	0.000413418	0	0	0.000238687	0	0	0	0	0	0	0	0	0.000403893	0	0	0.000233188	0	0.00117133	0	0.000676269	0	0	0	0	0	0	0	0	0.00106928	0.00162304	0.00112047	0.000306012	3
A0A1D5SWQ8	A0A452Z1L4_AEGTS	0.000215848	0.000814843	0.000482307	0.000300104	0.000905758	0.00028676	0.000282866	0.000358508	0	0.000204107	0	0.000117841	0.000632624	0.00088661	0.000670824	0.00013695	0.00126649	0.00183468	0.00126217	0.000329296	0.000234528	0.000479326	0.000466117	0.000137679	0.000302556	0.000307917	0.000301522	3.43303e-06	0.000279138	0.000564933	0.000292501	0.000161285	3
A0A1D5SHM0	A0A3B5YVB1_WHEAT	0.000907325	0.000856306	0.000760273	7.46652e-05	0.000634565	0.000904057	0.000594518	0.000168347	0.000703484	0.000428986	0.000895519	0.000234478	0.00110803	0.000465862	0.000939945	0.000333011	0.000665466	0.000642678	0.0006632	1.2554e-05	0.000739387	0.000755575	0.000734753	1.09325e-05	0.000317952	0.000323586	0.000316865	3.60772e-06	0.000293342	0.00029684	0.000614769	0.000184575	3
U5HTF2	U5HTF2_WHEAT	0.0010643	0.00089285	0.00118908	0.000148726	0.0014887	0.000471319	0.00139475	0.000562232	0.00110026	0.00134188	0.000350151	0.000517134	0.00103978	0.00109292	0.00110257	3.38112e-05	0	0	0	0	0.00115641	0.00078782	0.00114916	0.000210745	0.000497281	0.00101219	0.00148674	0.000494869	0.000458791	0.000928523	0.000480754	0.000265088	3
A0A1D5WIA8	A0A453GDS9_AEGTS	0.000820222	0.00103213	0.000610922	0.000210608	0.00114729	0.00108969	0.00107489	3.82528e-05	0.000847932	0.000775606	0.000809549	3.61857e-05	0.000801324	0.000842279	0.000566474	0.000148829	0.00240633	0.00232392	0.00159875	0.000444377	0.000594139	0.00091072	0.000590415	0.000183863	0.00114971	0.00117009	0.00114578	1.30455e-05	0.00106072	0.00107337	0.000741002	0.000188349	3
A0A1D6B9U4	A0A453PUM6_AEGTS	0	0	0	0	0	0	0	0	0	0	0	0	0	0	0	0	0.00183409	0.00177128	0	0.00104125	0.00135855	0.00138829	0.00135003	2.00873e-05	0.00175261	0.00178367	0.00174662	1.98864e-05	0.00161696	0.00163624	0.000847182	0.000450099	3
A0A1D6BMG3	A0A453SL46_AEGTS	0	0	0	0	0	0	0	0	0	0	0	0	0	0	0	0	0	0	0	0	0.000406573	0.000415475	0.00121207	0.000462508	0	0.0010676	0	0.000616377	0	0	0.000507072	0.000292758	3
A0A1D5ZRZ2	W5G100_WHEAT	0.000768958	0.000967626	0.000859109	9.94755e-05	0.00179265	0.00136211	0.000671806	0.000565415	0.00158987	0.00121188	0.00202387	0.000406315	0.0017529	0.00236891	0.00185874	0.00032938	0	0	0	0	0.000835507	0.0008538	0.000553514	0.000168338	0.000718571	0.00182826	0.00214835	0.000750347	0.00232033	0.00301886	0.00277876	0.000354905	3
A0A1D6S5J5	A0A3B6MR18_WHEAT	0.000694319	0.000728086	0.00103429	0.000187299	0.000809321	0.000768686	0.000758246	2.69842e-05	0.000837405	0.000547126	0.00057107	0.000161126	0.000565268	0.000594159	0.000479521	5.96225e-05	0.00101848	0.000655734	0.00101501	0.000208437	0.00113161	0.00154185	0.00112452	0.000238925	0.000811028	0.00066032	0.000323302	0.000249723	0.000748253	0.000605741	0.000313629	0.000221561	3
A0A1D6BNR2	A0A453T0C6_AEGTS	0.00126059	0.000528757	0.000938917	0.000366805	0.000587753	0.000558243	0	0.000331149	0.00130317	0.000794679	0.000829456	0.000284074	0.000410514	0.000431495	0.000435303	1.33489e-05	0	0	0	0	0	0.000466557	0.0004537	0.000265733	0.000588992	0	0.00058698	0.000339475	0.000543404	0.000549884	0	0.000315622	3
A0A1D5ZXR9	A0A453L7X7_AEGTS	0.000627721	0.000526599	0.000935085	0.000212743	0.000585354	0.000833946	0.000822619	0.000140369	0.000648928	0.000791435	0.000619553	9.19373e-05	0.000613258	0.000644601	0.000433526	0.0001139	0	0	0	0	0	0.000232327	0.000225924	0.000132324	0.000586588	0.000895474	0.000584584	0.000178917	0.00108237	0.000821459	0.000567093	0.000257646	3
A0A1D6BLB8	A0A1D6BLB8_WHEAT	0.00227839	0.00191136	0.00254551	0.000318383	0.00318693	0.00302692	0.00199054	0.000649492	0.00157024	0.00143631	0.000749582	0.000440269	0.00296787	0.00233966	0.00236031	0.000356883	0.00222808	0.00215178	0	0.00126493	0	0	0	0	0.00106455	0.00108341	0.00106091	1.20792e-05	0.00392861	0.00298159	0.00308751	0.000518894	3
A0A1D6CL77	A0A3B6TFY0_WHEAT	0.000967243	0.000811427	0.000360213	0.000315266	0.00135294	0.00128501	0.00126756	4.51094e-05	0	0.000609753	0.00127288	0.000636624	0.000314986	0.000993254	0.000668012	0.000339229	0	0	0	0	0.000700635	0	0.000348122	0.00035032	0.000903862	0.000919879	0.000900774	1.02559e-05	0.000833902	0.000421923	0.000436911	0.00023365	3
A0A1D5XT66	A0A3B6ILB8_WHEAT	0.000367483	0.000462426	0.000410566	4.75391e-05	0.00051402	0.000488212	0.000481581	1.71383e-05	0.000379898	0.000347494	0.000362701	1.62122e-05	0.00143606	0.00150946	0.00152278	4.66974e-05	0	0.00104118	0.00107443	0.000610952	0.000399287	0.000408029	0.000396784	5.9038e-06	0.00103021	0.00104846	0.000513344	0.000303819	0.00285141	0.00240451	0.00248993	0.000237235	3
A0A1D5SLL7	A0A3B5ZQ95_WHEAT	0	0	0	0	0	0	0	0	0.000439799	0.000402285	0	0.000243811	0	0.000436867	0	0.000252225	0	0	0	0	0.00092449	0.000472365	0.000459348	0.000264872	0	0	0	0	0	0	0	0	3
A0A1D5ZQ33	A0A3B6MMI9_WHEAT	0.00106246	0.000668481	0	0.000537109	0	0.000705758	0	0.000407469	0.000549179	0.000502336	0.000524319	2.34363e-05	0.000518992	0	0	0.00029964	0	0.00150513	0.00155319	0.00088319	0	0.000589845	0	0.000340547	0.000744633	0.000757828	0.000742088	8.44916e-06	0	0	0	0	3
W5GC44	A0A3B6NKB6_WHEAT	0.000592646	0.000745762	0.000662126	7.66671e-05	0	0.000393674	0.000776654	0.000388339	0.000306334	0.000280205	0.000292467	1.30729e-05	0.000289496	0.000304292	0	0.000171571	0.000869337	0.00167913	0.000866377	0.000468394	0.000643936	0.000329017	0.0006399	0.000180665	0.000830718	0.000845438	0.000827879	9.42595e-06	0.000383209	0.00116334	0.000803109	0.000390444	3
A0A1D5YZJ3	B2LXU4_WHEAT	0.0010462	0.00109708	0.00136367	0.000170508	0.00146338	0.00138991	0.00114253	0.000168101	0.00162232	0.00164882	0.00154888	5.17748e-05	0.000851747	0.000358112	0.000541907	0.000249485	0.000511549	0.000494031	0	0.000290418	0.00189457	0.00193605	0.0018827	2.8013e-05	0.00146647	0.0017412	0.00194861	0.000241853	0.000450988	0.000684549	0.000708867	0.000142386	3
W5DW20	A0A3B6HQP9_WHEAT	0	0	0	0	0	0	0	0	0	0	0	0	0.000365567	0.000384251	0.000387642	1.18874e-05	0	0	0	0	0	0	0	0	0	0	0	0	0.000483907	0.000489678	0.000507072	1.20591e-05	3
A0A1D6BU17	Q9XEN9_WHEAT	0.00181465	0.00159844	0.00162192	0.000118634	0.00253826	0.0026519	0.00214027	0.000268664	0.00243874	0.00205913	0.00214924	0.000198341	0.0010637	0.000931725	0.00112793	0.000100035	0.00372661	0.003599	0.00477504	0.000645314	0.00276038	0.00282081	0.00235121	0.000255474	0.00279797	0.00258869	0.00253492	0.000138978	0.00140804	0.00142483	0.00147545	3.50887e-05	3
A0A077S6B3	A0A077S6B3_WHEAT	0.000317423	0.000399433	0.000354637	4.10632e-05	0	0.000421707	0	0.000243472	0.000328147	0.000300157	0	0.000181915	0.00031011	0	0	0.000179042	0.00186248	0.000899351	0.00185614	0.000554242	0.000689789	0.000704892	0.000685466	1.01991e-05	0.000444935	0.00090564	0.000443415	0.000266428	0.000410497	0.000830784	0.000430148	0.000237184	3
A0A1D5WD22	A0A3B6H2R9_WHEAT	0.000317423	0	0.000354637	0.000194897	0	0	0	0	0	0.000300157	0	0.000173296	0	0	0	0	0.00093124	0.0017987	0.00278421	0.000927111	0.000689789	0.000704892	0.000685466	1.01991e-05	0.000889871	0.00045282	0.000443415	0.00025509	0	0.000415392	0.000430148	0.000244198	3
W4ZQT9	W4ZQT9_WHEAT	0.00105699	0.00133007	0.00118091	0.000136736	0.00147847	0.00140424	0.00138517	4.92948e-05	0.0010927	0.000999493	0.00104323	4.6631e-05	0.00103263	0.00108541	0.00109499	3.35788e-05	0	0	0	0	0.00114846	0	0.00114127	0.000660998	0	0	0	0	0	0.00138321	0.00143235	0.000813154	3
A0A1D6BSJ9	A0A8R7R2T8_TRIUA	0.00125801	0.00131919	0.00117125	7.43398e-05	0.00190629	0.0016713	0.00178599	0.000117505	0.00195076	0.00198263	0.00196593	1.59409e-05	0.000409675	0.000430613	0.000543016	7.17083e-05	0.00153778	0.000891075	0.00122604	0.000323424	0.00182251	0.00139681	0.00124512	0.000299335	0.00146947	0.00134596	0.00102511	0.000229365	0.000677865	0.000960329	0.000710316	0.000154566	3
A0A1D5RY73	A0A3B5Y6M5_WHEAT	0.000342902	0.000862989	0.000383103	0.000289366	0.000479638	0.000455556	0.000449368	1.5992e-05	0.000354487	0.00032425	0.00033844	1.51278e-05	0.000670003	0.000352123	0.00071046	0.000196252	0.00100599	0.00097154	0	0.000571123	0.000372579	0.000380736	0.000370243	5.5089e-06	0.000480649	0.000489167	0.000479007	5.45381e-06	0.000443446	0.000448735	0.00092935	0.000279023	3
A0A1D6RLC0	A0A3B6CBS4_WHEAT	0.000649938	0.00102232	0.0010892	0.000236677	0.00113638	0.00151106	0.0012776	0.00018922	0.00117582	0.00138282	0.00144333	0.000140282	0.00111119	0.00083427	0.00100996	0.000140116	0	0.0013811	0.000475066	0.000701665	0.000882734	0.00126288	0.000701761	0.000286393	0.00113878	0.000927168	0.00113489	0.000121067	0.00126077	0.000850533	0.00132112	0.000256055	3
A0A1D5S737	A0A3B5YXW9_WHEAT	0.000611497	0.000769484	0.000455459	0.000157014	0	0	0	0	0	0	0	0	0	0	0	0	0.000597993	0.000577516	0	0.000339495	0	0	0	0	0	0	0	0	0	0	0	0	3
A0A1D5WV94	A0A3B6GP47_WHEAT	0	0	0	0	0	0	0	0	0	0	0	0	0.000513669	0.000539923	0	0.000304429	0	0	0	0	0	0	0	0	0	0	0	0	0.0013599	0.00068806	0.000712502	0.000381029	3
A0A1D5YGI6	M7YRX9_TRIUA	0.00206432	0.00230903	0.00307511	0.000527332	0.00288748	0.00274251	0.00300584	0.000131892	0.0014227	0.00238581	0.00203746	0.000487656	0.00313717	0.00329751	0.00403945	0.000481368	0.00067291	0.0019496	0.00134124	0.00063858	0.000996877	0.00152805	0.0017336	0.000380167	0.00225056	0.00229044	0.00192246	0.000201928	0.00177974	0.0015008	0.00217576	0.000339168	3
W5CDN8	A0A8R7TZD1_TRIUA	0.00183495	0.00259765	0.00333137	0.000748258	0.00320832	0.00304723	0.00330643	0.000130867	0.00165982	0.00260271	0.00226384	0.000477615	0.00336126	0.00353305	0.00427707	0.000486789	0.00134582	0.00259947	0.00201186	0.000627232	0.0012461	0.00178273	0.00198126	0.000380318	0.00257207	0.00261764	0.00224287	0.000204494	0.00207636	0.00180096	0.00248658	0.000345013	3
A0A1D5XGN9	A0A3B6IQU7_WHEAT	0.000785653	0.000988635	0.000658321	0.000166594	0.00054947	0.000521882	0.000514794	1.83203e-05	0.000406098	0.000371459	0.000193857	0.000113863	0.000575664	0.000201695	0.00040695	0.000187282	0	0.000556495	0.000574265	0.000326543	0	0	0	0	0	0.000280193	0.000548747	0.000274394	0.00050801	0.000514068	0.000532329	1.26597e-05	3
P20858	#N/A	0.000823516	0.00103628	0.000920063	0.000106533	0	0	0	0	0	0	0	0	0.000201136	0.000211415	0	0.000119204	0.000603997	0.000583314	0	0.000342903	0	0	0	0	0	0	0	0	0	0	0	0	3
W5FAL7	A0A3B6LJ54_WHEAT	0.000660404	0.000207757	0.000368914	0.00022943	0.000461873	0	0.000432725	0.000258659	0.000512036	0.000468361	0.000488858	2.18512e-05	0.000967782	0.000847704	0.000684147	0.000142372	0.000484365	0.000467778	0.000482716	9.13755e-06	0.000538169	0.000183317	0.000534796	0.000203907	0.000231424	0.000235525	0	0.000134812	0.000427022	0.000432115	0.000671197	0.000139528	3
A0A1D5WPA1	A0A8R7PWK0_TRIUA	0	0	0	0	0.00116595	0.00110741	0.00109237	3.88748e-05	0	0	0.000822712	0.000474993	0	0	0	0	0	0	0	0	0	0	0	0	0	0	0	0	0	0	0	0	3
A0A1D5ZLP4	A0A3B6MQ33_WHEAT	0.000320399	0	0.000357962	0.000196725	0	0	0	0	0.000331224	0	0	0.000191232	0.000313017	0.000329015	0.000331918	1.01786e-05	0	0	0	0	0	0	0	0	0	0	0	0	0	0	0.000434181	0.000250674	3
A0A1D5Y3B8	A0A3B6U6K4_WHEAT	0.000616894	0.00031051	0.000689217	0.000201048	0.000862886	0.000819562	0.000485058	0.00020677	0.000765282	0.000700006	0.000852413	7.64644e-05	0.000361608	0.000506786	0.000383443	7.82805e-05	0	0	0	0	0.000670283	0.000684958	0.000799298	7.06327e-05	0.000518824	0.000704023	0.000861751	0.000171647	0.000159555	0.000322916	0.000334387	9.77961e-05	3
A0A077RY90	A0A077RY90_WHEAT	0.000606673	0.000381707	0.000338899	0.000143843	0	0.000402992	0	0.000232667	0.00125434	0.00114735	0.000898168	0.000182754	0	0.000311494	0.000314242	0.00018064	0.000889913	0.000859439	0.000886883	1.67882e-05	0.000988766	0.00101041	0.00131009	0.000179595	0.00170076	0.000865449	0.00169495	0.000480598	0.00039228	0.000396958	0	0.000227845	3
Q8W3V4	A8IEC9_9POAL	0.000688105	0.000865885	0.000768778	8.90162e-05	0.000962495	0.00137125	0.00180351	0.00042056	0.000711352	0.000650676	0.0013583	0.000392208	0	0	0	0	0.00100936	0	0	0.000582757	0.00448595	0.00534819	0.00482932	0.000434088	0.00192905	0.00196323	0.00240307	0.000264362	0.000444935	0.00045024	0.000466234	1.10879e-05	3
A0A1D6A860	F6IB53_WHEAT	0.000426311	0.000268226	0.000714436	0.000226241	0.000596306	0.00084955	0.000558674	0.000158197	0.000440713	0.0010078	0.000420763	0.000333319	0.000832977	0.000656663	0.000220819	0.000315115	0	0	0.00124643	0.000719627	0.000463206	0.000473347	0.000460303	6.8489e-06	0.000597564	0.000608153	0.000297761	0.000176228	0.000275656	0.00111577	0.000288852	0.000481277	3
W5A7U9	A0A3B5YSJ3_WHEAT	0	0	0	0	0	0	0	0	0	0	0	0	0.000408839	0.000644601	0.000216763	0.000214291	0	0	0	0	0	0	0	0	0	0	0	0	0.000270593	0	0.000283547	0.000160097	3
A0A1D5SUQ2	A0A3B5Y1S1_WHEAT	0.00129782	0.00163312	0.00144997	0.000167891	0.00181534	0.00172419	0.00170077	6.05265e-05	0.0020125	0.00184084	0.0019214	8.58837e-05	0	0.00066636	0	0.000384723	0.00190374	0.00183855	0.00189726	3.5914e-05	0.00141014	0.00144101	0.00210195	0.00039081	0.00181917	0.0018514	0.00181295	2.06416e-05	0.00083918	0.000849188	0.000879354	2.09126e-05	3
A0A1D6SFC8	A0A453SI82_AEGTS	0.00102528	0	0	0.000591944	0.00143412	0	0	0.000827988	0	0	0.00101194	0.000584242	0.00100165	0	0.00106214	0.000596533	0.00300791	0.0029049	0.00299767	5.67442e-05	0	0.0011384	0.00110703	0.000648389	0	0.00146261	0	0.000844437	0.0013259	0.00134172	0.00138938	3.30419e-05	3
A0A1D6ABG5	A0A3B6NU71_WHEAT	0	0	0	0	0.00100994	0.000959234	0.000946205	3.36732e-05	0	0	0.000712631	0.000411438	0	0	0	0	0	0	0	0	0	0.00080169	0.000779597	0.000456612	0.00202414	0.00103001	0.00100861	0.00058024	0	0	0	0	3
A0A1D5YLH5	M7ZXL3_TRIUA	0.000765132	0.000962812	0	0.000508513	0	0.0010165	0.00200539	0.00100273	0.000790982	0.000723513	0.000755176	3.37553e-05	0.000747504	0.000785708	0	0.000443012	0	0	0	0	0	0.000849552	0.00082614	0.000483872	0.00107249	0	0	0.000619204	0	0	0	0	3
P0CZ05	A0A173DQZ4_WHEAT	0.000359746	0.000452691	0.000401922	4.65383e-05	0.000503199	0.000477934	0.000471443	1.67775e-05	0.0003719	0.000340178	0.000355065	1.58709e-05	0.000351458	0	0.00037268	0.00020931	0	0	0	0	0.00117264	0.00159775	0.00116529	0.000247588	0	0.000513196	0.000502537	0.000293265	0.00046523	0	0.000487501	0.000275255	3
A0A1D5YUK4	A0A8R7UEY8_TRIUA	0.000169748	0.000427208	0.000379298	0.000136926	0.00071231	0.000676546	0.000889809	0.000114212	0.0010529	0.000802573	0.000335078	0.000364343	0.000995021	0.000871564	0.000703403	0.000146379	0.000497998	0	0.000496302	0.000287031	0.000368877	0.000376954	0.000366565	5.45418e-06	0.000951749	0.000726461	0.000711373	0.000134637	0.000658562	0.000888554	0.000460059	0.00021444	3
A0A1D6D1Q0	F4Y594_WHEAT	0.000596091	0.000562573	0.000332988	0.000143211	0.000416895	0.000593944	0.000390585	0.0001106	0.000770287	0.000281834	0.000441251	0.000249087	0.000727947	0.000459091	0.000617522	0.00013514	0.000874391	0.000844449	0.000871414	1.64954e-05	0.00097152	0.000661861	0.000643621	0.000184273	0.00062666	0.00106294	0.00104086	0.000245762	0.00134903	0.000780068	0.000807778	0.000320791	3
Q2A784	M8BZB2_AEGTA	0.00244114	0.00153591	0.0020455	0.000453804	0.00256092	0.00243234	0.00319908	0.000410619	0.00189271	0.00173126	0.00120469	0.000359796	0.00178867	0.00188009	0.000632225	0.000695567	0	0	0	0	0.00530481	0.00474333	0.00527156	0.000315008	0.00342177	0.0026118	0.00426259	0.000825443	0	0	0.000827011	0.000477475	3
A0A1D6DBP9	A0A3B6DBK7_WHEAT	0.00226013	0.00232696	0.00298421	0.000400156	0.00344878	0.00354859	0.00242335	0.000622848	0.00403575	0.0038858	0.00405586	9.29212e-05	0.00180659	0.00210992	0.00212853	0.000180739	0.00241115	0.00232858	0.00360441	0.000713959	0.00669745	0.00684409	0.00709918	0.000203286	0.00576009	0.00498283	0.00459232	0.00059446	0.0021257	0.00268881	0.0016706	0.000510061	3
A0A1D6ABW2	A0A3B6NUA5_WHEAT	0.000615166	0.000774101	0.000458191	0.000157956	0.000286823	0.000272422	0.00107489	0.000459204	0.000423966	0.000775606	0.00101194	0.000295863	0.000600993	0.00042114	0.000637283	0.000115746	0.00120316	0.00116196	0	0.000683063	0.00111401	0.00091072	0.000442811	0.000344183	0.00114971	0.000585043	0.00114578	0.000324884	0.000265181	0	0	0.000153102	3
A0A1D5UA15	A0A453B7J4_AEGTS	0.00036617	0.000460774	0.000818199	0.000238409	0.000512185	0.000486469	0.000479861	1.70771e-05	0.000378541	0	0.000361406	0.000213776	0	0	0.000379335	0.000219009	0.00107425	0.00103747	0.00107059	2.02658e-05	0.000397861	0.000406572	0.000790734	0.000224353	0.000513265	0.00052236	0.000511511	5.82389e-06	0	0.000479184	0	0.000276657	3
W5BPQ7	A0A3B6C2K4_WHEAT	0.000561796	0.00106041	0.000941489	0.000260425	0.000785818	0.00111954	0.000736226	0.000208473	0.000290388	0.000531237	0.000554485	0.000146228	0	0	0	0	0.000824084	0.00159173	0.000821278	0.000444012	0.000305208	0.00031189	0.00060659	0.000172107	0.00118121	0	0	0.000681973	0	0.000735187	0.000380652	0.000367671	3
A0A1D5ZYV1	A0A453KIU9_AEGTS	0.000861577	0	0.000962587	0.000529007	0	0	0	0	0	0.000814712	0.0025511	0.001303	0.000841727	0.000884747	0.000892553	2.73709e-05	0.00505531	0	0.00251905	0.00252766	0.000936143	0.000956639	0.000930275	1.38417e-05	0	0.00245816	0	0.00141922	0	0	0	0	3
A0A1D5TQ62	A0A3B6AXC6_WHEAT	0.00224216	0.00256495	0.00296048	0.000359776	0.00342135	0.00352037	0.00240408	0.000617895	0.00400366	0.00366216	0.00382242	0.000170857	0.00179223	0.00188383	0.00211161	0.000164459	0.00239197	0.00173255	0.00297979	0.000623963	0.00642272	0.00678966	0.00682264	0.000221986	0.00571428	0.00494321	0.0045558	0.000589733	0.0018452	0.00266743	0.00165731	0.000537231	3
A0A1D5SGZ2	A0A3B5YZG7_WHEAT	0.00189866	0.0031856	0.00212126	0.000687821	0.00177051	0.00084081	0.00082939	0.000540092	0.00196281	0.00239385	0.00312326	0.000586585	0.000618305	0	0.000655641	0.00036823	0	0.00179315	0.00370082	0.00185071	0.00137532	0.00140543	0.00068335	0.000408479	0.000887124	0.00180569	0.00265228	0.000882821	0.00081846	0	0.000857641	0.000484245	3
P08819	A0A3B5YSY9_WHEAT	0.000461837	0.000290578	0.000773972	0.000245094	0.000322999	0.000306782	0.000302615	1.07694e-05	0.00023872	0.000218358	0.000455827	0.000131619	0.000225598	0.000237128	0.00023922	7.33591e-06	0	0	0	0	0	0	0	0	0	0	0	0	0	0	0	0	3
A0A1D5YLP7	A0A3B6KPV0_WHEAT	0	0	0	0	0	0	0	0	0	0.000566964	0.000591775	0.000334729	0.000585763	0.000615701	0.000621134	1.90476e-05	0	0	0	0	0	0.000665731	0	0.00038436	0	0	0	0	0	0	0	0	3
A0A1D6D208	A0A3B6TBJ4_WHEAT	0.000443843	0.000558514	0.000495878	5.74173e-05	0	0	0	0	0	0	0	0	0	0	0	0	0	0	0	0	0	0	0	0	0	0	0	0	0	0	0	0	3
A0A1D5V2R4	A0A1D5V2R4_WHEAT	0.000584203	0.000367569	0.000652694	0.000148839	0.00122574	0.000776132	0.000765591	0.000262678	0.00060394	0.000552426	0.000576602	2.57733e-05	0	0	0	0	0	0	0	0	0.000317382	0.000648661	0.000315392	0.000191841	0.000818884	0.000833395	0.000816086	9.29167e-06	0	0	0	0	3
A0A1D5YIB0	A0A3B6KT66_WHEAT	0.000398941	0.000502011	0.000891423	0.000259745	0	0	0	0	0.000412418	0	0.000393749	0.000232908	0.000389749	0	0	0.000225022	0	0	0	0	0	0	0	0	0	0	0	0	0	0	0	0	3
A0A1D6CWR2	A0A453RUQ5_AEGTS	0.000995415	0.00125259	0.00111212	0.000128771	0.00139235	0.00132244	0.00130448	4.64233e-05	0.00154357	0.00094127	0.000982462	0.000336476	0.00097248	0.00102218	0.0010312	3.16227e-05	0.0029203	0.00282029	0.00291035	5.50914e-05	0.00108156	0.000552621	0.00161218	0.000529778	0.00139528	0.00142001	0.00139051	1.58319e-05	0.00128729	0.000651319	0.00134891	0.000386197	3
A0A1D5VT74	A0A3B6E9X3_WHEAT	0.000873816	0.00109958	0.00065084	0.000224369	0.000814839	0.000386964	0.000763416	0.000233609	0.000602225	0.000826285	0.000574964	0.000137906	0.00113824	0.00119642	0.000301744	0.000500593	0.000854519	0.000825257	0.00085161	1.61205e-05	0.00094944	0.000323409	0.000628993	0.000313045	0.000408279	0.000415514	0.00122065	0.000466949	0.000376678	0.00152468	0.00078942	0.000581502	3
A0A1D5WS21	A0A453E4U1_AEGTS	0.000172897	0	0	9.98219e-05	0	0	0.000226579	0.000130815	0	0.000326984	0.000170647	0.000163544	0	0	0	0	0	0	0	0	0.00037572	0.000383946	0.000373365	5.55535e-06	0	0	0	0	0	0	0	0	3
A0A1D6D1G4	A0A453QEL5_AEGTS	0.00088386	0.00083416	0.000987482	7.8225e-05	0.000618154	0.00117423	0.000579143	0.000332887	0.00091372	0.000626837	0.00109045	0.000233977	0.00107937	0.000907628	0.00114455	0.000122388	0.000648256	0.00125211	0.0012921	0.000360734	0.000720265	0.00098138	0.000954334	0.000143585	0.000619457	0.000945652	0.000617341	0.000188942	0.000857266	0.00115665	0.000898305	0.000162306	3
A0A1D5ZLM1	A0A453L729_AEGTS	0.000794788	0.00100013	0.00177594	0.000517476	0.00111172	0.0010559	0.00104156	3.70666e-05	0.00082164	0.00150311	0.00156889	0.000413747	0.00155295	0.00244849	0.00164673	0.000492204	0.00233171	0.00225186	0.00232377	4.39877e-05	0.000863574	0	0	0.000498584	0.00111406	0.0011338	0.00111026	1.2641e-05	0.00102783	0.00208018	0.00323111	0.00110201	3
A0A1D5S9J2	A0A3B5YW81_WHEAT	0	0.0013032	0.000578525	0.000652965	0.0014486	0.00137587	0.000678592	0.000425129	0.00107062	0.000979301	0.000511079	0.000300183	0.00101177	0.000531742	0.00107287	0.000296361	0.00151914	0.00146712	0.00151397	2.86587e-05	0.000562631	0.00057495	0.00111821	0.000317267	0.000725829	0	0.0014467	0.00072335	0.000669649	0.00135527	0	0.00067765	3
A0A1D5VE64	A0A3B6ENC3_WHEAT	0.000971827	0.00183436	0.00162864	0.000450499	0.00101951	0.000968326	0.000955174	3.39924e-05	0.00150699	0.00114871	0.000959181	0.000278202	0.00237359	0.00199592	0.00176184	0.00030867	0	0	0.000710347	0.000410119	0.00131992	0.00134882	0.00131164	1.95161e-05	0.00068111	0.000693179	0.000678782	7.72838e-06	0.000942586	0.00127177	0.000329237	0.000478352	3
A0A1D5YAL8	A0A453I168_AEGTS	0.000321403	0.000404441	0.000359084	4.15781e-05	0.000899133	0.000426994	0.00084239	0.000257775	0.000332262	0.000303921	0.000317221	1.41793e-05	0.000627997	0.000660093	0.000332959	0.000180321	0.000942917	0.000910628	0.000939707	1.77881e-05	0.000698439	0.000356865	0.000694061	0.000195956	0.000901029	0.000916996	0.00089795	1.02238e-05	0.000831288	0.000841201	0.000871084	2.07159e-05	3
A0A1D5WSN4	A0A8R7PPS7_TRIUA	0.000334511	0.000210468	0.000186864	7.93132e-05	0	0	0	0	0.000172906	0.000158158	0	9.58541e-05	0.000490206	0.000343507	0.000346538	8.38357e-05	0	0	0	0	0	0	0	0	0	0	0	0	0	0	0	0	3
Q9FUU6	Q9FUU6_WHEAT	0.00169467	0.00149276	0.00151468	0.000110791	0.0021334	0.00247657	0.00199876	0.000246371	0.0022775	0.00176274	0.00200715	0.00025749	0.000993377	0.000696098	0.00105336	0.000191315	0.00348022	0.00336105	0.00445934	0.000602649	0.00257787	0.00263431	0.00219576	0.000238583	0.00261298	0.00241753	0.00236732	0.000129789	0.00109579	0.00133063	0.0013779	0.000151089	3
A0A1D5RVB3	A0A3B5Y4E5_WHEAT	0.000635502	0.000799691	0.000710007	8.22112e-05	0.00059261	0.000281428	0.000277606	0.000180775	0.000437981	0.000400623	0.000418155	1.86909e-05	0.000413907	0.000870123	0.0004389	0.000256486	0.000621468	0.000600187	0.000619352	1.1724e-05	0.000230167	0.000235207	0.000228725	3.40323e-06	0.00029693	0.000302192	0.000295915	3.36919e-06	0.000547895	0.000554428	0.000861185	0.000179022	3
A0A1D6DKP7	A0A3B6QD89_WHEAT	0.000408477	0.000514011	0	0.000271477	0.000571361	0	0.000535303	0.000319975	0.000844554	0.000772516	0.000806324	3.60415e-05	0	0	0	0	0	0	0	0	0.000443829	0.000453546	0	0.000259095	0	0	0.00057061	0.000329442	0	0	0	0	3
A0A1D5SU27	A0A3B6A325_WHEAT	0.000328614	0.000413515	0.000367141	4.25109e-05	0.000459653	0.000436574	0.000430645	1.53256e-05	0.000339716	0.000621479	0.000648677	0.000171069	0.000321043	0.000337452	0.000340429	1.04396e-05	0.000964073	0.000931059	0.00096079	1.81872e-05	0.000357054	0.000364872	0	0.000208439	0	0.000468785	0.000918096	0.000459083	0	0	0	0	3
A0A1D5X2X8	A0A3B6HYB1_WHEAT	0.000705871	0.00044412	0.000788626	0.000179836	0.000740508	0.000468885	0.000925034	0.000229456	0.000912147	0.00100121	0.000870857	6.6621e-05	0.00103441	0.000906066	0.00109687	9.72805e-05	0.000517712	0	0.00154785	0.000787934	0.00134218	0.00117563	0.000762153	0.000298645	0.0017315	0.00151044	0.000986045	0.000382873	0.00136926	0.00115466	0.00167395	0.000260943	3
A0A1D5SZ58	A0A8R7P3H6_TRIUA	0.000336156	0.000423006	0.000375567	4.34866e-05	0.000470202	0.000446594	0.000440528	1.56774e-05	0.00104254	0.000953614	0.000995347	4.44906e-05	0.000656823	0.000690393	0.000348242	0.000188598	0.000986199	0.000952427	0.000982841	1.86047e-05	0.000365249	0.000373246	0.00036296	5.40053e-06	0.000471194	0.000479544	0.000469584	5.34652e-06	0.000869446	0.000439907	0.000911068	0.000260841	3
A0A1D6AIF0	A0A3B6NNP8_WHEAT	0.000651659	0.000273341	0.000485372	0.00018962	0.000303838	0	0.000284664	0.000170156	0.000449117	0.000410808	0.000428786	1.91661e-05	0.000636645	0.000446122	0.000450059	0.00010888	0.000637268	0.000615446	0.000635099	1.20221e-05	0.000236019	0.000241186	0.00023454	3.48975e-06	0	0	0	0	0.000280912	0.000284262	0.00058872	0.000176754	3
A0A1D5XW51	A0A3B6JKI7_WHEAT	0.000976454	0	0.00109093	0.000599542	0.00136583	0	0.00127963	0.000764893	0	0.000923341	0.000963749	0.00054513	0.000953957	0	0.00101156	0.000568127	0.00286467	0.00276657	0.00285492	5.40421e-05	0.00106096	0.00108419	0.00105431	1.56873e-05	0.00136871	0.00139296	0.00136403	1.55304e-05	0.00126277	0.00127783	0.00132322	3.14685e-05	3
A0A1D5SGD9	A0A3B5ZTY5_WHEAT	0.000976454	0.00122873	0.00109093	0.000126318	0.00136583	0.00129725	0.00127963	4.5539e-05	0.00100944	0.000923341	0.000963749	4.30782e-05	0.000953957	0.00100271	0.00101156	3.10204e-05	0	0	0	0	0.00106096	0.00108419	0.00105431	1.56873e-05	0.00136871	0	0.00136403	0.000788876	0.00126277	0.00127783	0	0.000733444	3
A0A1D5XQ16	A0A8R7U795_TRIUA	0.00311871	0.00196223	0.00261326	0.000579765	0.000545292	0.00103583	0.00102176	0.000279238	0.00120903	0.0011059	0.0011543	5.15955e-05	0.00304686	0.00200161	0.00282698	0.000551077	0	0	0	0	0.00127073	0.000865704	0	0.000649135	0	0	0	0	0	0	0	0	3
A0A1D6CRV6	A0A3B6TYI2_WHEAT	0	0	0	0	0	0	0	0	0	0	0	0	0.000259496	0.000272759	0.000550331	0.000164219	0	0	0	0	0	0	0	0	0	0	0	0	0.000686997	0.000347595	0.000719885	0.000206105	3
A0A1D6B131	A0A3B6PHC2_WHEAT	0.000400499	0	0	0.000231228	0	0	0.0010497	0.000606043	0.000414029	0.000378714	0.000395288	1.76688e-05	0	0	0	0	0	0	0	0	0.00043516	0	0	0.00025124	0	0	0	0	0	0	0	0	3
A0A1D5XVS7	A0A453IR91_AEGTS	0	0	0	0	0	0	0	0	0	0	0	0	0.000166942	0.000175475	0.000177023	5.42857e-06	0.00100264	0.000968301	0.000999222	1.89147e-05	0	0	0	0	0	0	0	0	0.000883937	0.0011181	0.00138938	0.000252948	3
Q9ST58	M7ZQF1_TRIUA	0.00103043	0.00162081	0.00201466	0.000495376	0.00252232	0.00239567	0.00135036	0.000643193	0.00239679	0.00243595	0.00203404	0.000221604	0.000503344	0.000264535	0.000533738	0.000147436	0.0068018	0.00802863	0.00677864	0.000715089	0.00531814	0.00486251	0.00556295	0.000355468	0.00505527	0.00477736	0.00539785	0.000310806	0.000999426	0.00134846	0.00174545	0.000373269	3
A0A1D5SQ24	A0A3B5ZTA5_WHEAT	0.000891545	0.000841414	0.000498034	0.000214194	0	0.000296111	0	0.00017096	0	0.000210763	0	0.000121684	0	0	0	0	0.000653893	0.000631501	0.000651666	1.23357e-05	0	0	0	0	0	0	0	0	0	0	0	0	3
A0A1D5RQM3	A0A8R7P8E4_TRIUA	0	0.000392148	0	0.000226407	0.000435902	0.000414016	0	0.000245594	0.000322163	0.000294683	0.000307579	1.37484e-05	0.000608909	0.00064003	0.000322838	0.00017484	0	0	0	0	0	0	0	0	0	0	0	0	0	0	0	0	3
A0A1D5S0J4	A0A3B5XV10_WHEAT	0	0	0	0	0	0	0	0	0	0	0	0	0.000408839	0.000644601	0.000216763	0.000214291	0	0	0	0	0	0	0	0	0	0	0	0	0.000541186	0.00027382	0.000567093	0.00016236	3
A0A1D6D1B6	A0A3B6TB39_WHEAT	0	0.000578551	0.000513668	0.000316961	0	0	0.000200839	0.000115954	0.000475298	0.000579676	0.000605044	6.87655e-05	0.000149724	0	0.000158765	8.91678e-05	0	0	0	0	0.000333037	0.000340329	0.00033095	4.92425e-06	0	0	0	0	0	0	0	0	3
A0A096UL74	A0A3B6B7Y5_WHEAT	0.000613938	0.000515037	0.000685915	8.57919e-05	0.000286251	0.000815636	0.000804558	0.000302493	0.00084624	0.000387029	0.00060595	0.000229688	0.000599793	0.000630448	0.000848015	0.000135332	0.000600381	0	0	0.00034663	0.000444715	0.000454451	0.000662891	0.00012325	0.000286855	0.000583875	0.000857623	0.000285463	0.000529303	0.000803423	0.000554642	0.000151479	3
W5BHJ0	A0A3B6CHW0_WHEAT	0.000408477	0	0.000228183	0.000204706	0	0.000271337	0.000267652	0.000155604	0.000844554	0.000193129	0.000403162	0.000332489	0.000598599	0.000419462	0.000634744	0.000115284	0.000599185	0	0	0.000345939	0.000221914	0.000226773	0.000220523	3.2812e-06	0	0.000291356	0.000285305	0.000166495	0.000264124	0.000267274	0.000276769	6.58205e-06	3
A4K4Z0	A4K4Z0_WHEAT	0.00068504	0.000287343	0.000765353	0.000255965	0.000319402	0.000606731	0.000598491	0.000163562	0.000472123	0.000863704	0.000676127	0.000195848	0.000223086	0.000468975	0.000709669	0.000243296	0	0.000646972	0	0.000373529	0.000992436	0.000507083	0.000739662	0.000242747	0.000960228	0.000651496	0.000956947	0.000177307	0.000295302	0.000298823	0.000618877	0.000185808	3
A0A1D5WAS5	A0A3B6H0E5_WHEAT	0.000531232	0	0.000296756	0.000266224	0	0.000352879	0.000348086	0.000202365	0.000549179	0.000251168	0.000524319	0.000165348	0.000778488	0.000545518	0.000825496	0.000149929	0	0	0	0	0.000288604	0.000589845	0.000573589	0.000169424	0.000372316	0.000757828	0.000371044	0.000222943	0.000686997	0.00069519	0.000719885	1.71201e-05	3
A0A1D5ZF00	A0A3B6LGZ6_WHEAT	0	0	0	0	0	0.000279121	0.00027533	0.000160068	0	0.00019867	0.000414728	0.000207425	0.000615771	0.000431495	0.000652954	0.000118592	0	0	0	0	0.000228281	0.000233279	0.00022685	3.37533e-06	0.000294496	0.000299715	0.00029349	3.34158e-06	0.000543404	0.000549884	0.000569417	1.35418e-05	3
A0A1D5SR31	A0A3B5ZZG3_WHEAT	0.000606673	0.000763413	0.000677798	7.84817e-05	0.000282863	0.000268661	0.000265012	9.43116e-06	0.000418113	0.000382449	0.000399186	1.7843e-05	0.00039513	0.00083065	0.00041899	0.000244851	0.000593275	0.000572959	0.000591256	1.11921e-05	0.000439452	0.000224537	0.000218349	0.000125906	0.00028346	0.000288483	0.000282491	3.21635e-06	0.000523039	0.000264638	0.000822117	0.000278987	3
A0A1D5WVJ6	A0A3B6GMS8_WHEAT	0	0.000385125	0	0.000222352	0	0.000406601	0	0.000234751	0.000316393	0.000289405	0.00030207	1.35021e-05	0.000299001	0.000314283	0.000317056	9.72281e-06	0.000897883	0.000867135	0.000894826	1.69386e-05	0.000665081	0.000339821	0.000330456	0.00019055	0.000428997	0.000436599	0.000427531	4.86773e-06	0.000395792	0.000400512	0.00041474	9.86325e-06	3
A0A097KUG3	A0A097KUG3_WHEAT	0.00141418	0.000889771	0.000789985	0.000335303	0.000989046	0.00187878	0.00185326	0.00050648	0.0029239	0.00200588	0.00279155	0.000496247	0.00276319	0.00217831	0.00219753	0.00033227	0	0	0	0	0.00153657	0.00235531	0.00152693	0.000475507	0.0029734	0.00201739	0.00197549	0.000564435	0.00182883	0.000925322	0.00191638	0.000548666	3
A0A1D5YKH6	A0A3B6KJX5_WHEAT	0.00184024	0.00181947	0.00190913	4.69341e-05	0.00220633	0.00209556	0.00258387	0.000256012	0.00217419	0.00186444	0.0018163	0.000194227	0.00141259	0.00134981	0.00149789	7.43253e-05	0.00192815	0.00148969	0.00192158	0.000251266	0.00185668	0.00131354	0.00141927	0.000287958	0.00221099	0.00187514	0.00220343	0.000191758	0.000679951	0.0012041	0.00160313	0.000463	3
M9TGF7	H8Y0J0_AEGUN	0.00031354	0.000789094	0.000700599	0.000252915	0.000877136	0.000833096	0.000821781	2.92452e-05	0.000648266	0.000296486	0.000618921	0.000195182	0.000306316	0.000321972	0.000324813	9.96068e-06	0.0018397	0.00088835	0.000916717	0.000541258	0.00102203	0.0010444	0.0016927	0.000380919	0.000878986	0.000894561	0.000875982	9.97363e-06	0.000810951	0.000820622	0.000849773	2.02091e-05	3
A0A1D5Z2E0	A0A3B6LNG5_WHEAT	0.00157533	0.00165194	0.00190669	0.000173475	0.00201988	0.00209287	0.00258056	0.000304829	0.0021714	0.00173791	0.00194354	0.000216839	0.00141078	0.00121327	0.00149597	0.000145021	0.00192568	0.00148779	0.00191912	0.000250945	0.00171167	0.00131186	0.00141745	0.000207188	0.00220816	0.00187274	0.00201723	0.000168244	0.000679081	0.00120256	0.00160108	0.000462407	3
A0A1D5VHJ6	A0A3B6EC38_WHEAT	0.00102528	0.000645084	0.00114548	0.000261212	0.00143412	0.000681056	0.000671806	0.000437475	0.000529958	0.000484754	0.000505968	2.2616e-05	0.000500827	0.00157927	0.000531069	0.000614097	0.00150395	0.00145245	0.00299767	0.00087764	0.000557005	0.0005692	0.000553514	8.23581e-06	0.000718571	0.000731304	0.000716115	8.15344e-06	0.000662952	0.000670858	0.000694689	1.65209e-05	3
A0A1D5TK48	A0A3B6AS74_WHEAT	0	0.00034589	0.000307099	0.000189497	0.000384482	0	0	0.000221981	0	0	0.000271297	0.000156633	0.00053708	0.000282265	0.000284756	0.000146404	0.000806409	0.000778794	0.000803664	1.52129e-05	0	0.000305201	0	0.000176208	0.000385293	0.00078424	0.000383976	0.000230714	0.00035547	0.000359709	0.000372488	8.85841e-06	3
A0A1D6BUT5	A0A3B6REW7_WHEAT	0.00091271	0.00114852	0.00135962	0.000223568	0.00170222	0.00121256	0.00119609	0.000287574	0.00188709	0.00172613	0.00180167	8.05319e-05	0.00208059	0.00156209	0.00157587	0.000295457	0.00178511	0.00172398	0.00177903	3.36761e-05	0.00165283	0.00168902	0.00131398	0.000206877	0.00213226	0.00130202	0.00127498	0.000487329	0.00157377	0.00119441	0.00123684	0.000207865	3
A0A1D5TS16	A0A8R7TER3_TRIUA	0	0	0	0	0.000949746	0.000902061	0.000444905	0.000278727	0.000701931	0.000642058	0.000670156	2.9955e-05	0.000331674	0.000697251	0.000703403	0.000212864	0	0	0	0	0.000368877	0.000753907	0.000733131	0.000216549	0.000951749	0.000484307	0.000948497	0.000268944	0.000439041	0.000444277	0.000920118	0.000276251	3
A0A1D5SW06	A0A3B5ZUK3_WHEAT	0.000199859	0.000251495	0.00044658	0.000130126	0.00055911	0.000265519	0.000785738	0.000260827	0.000206611	0.000566964	0.000394517	0.000180232	0	0	0	0	0	0	0	0	0.000434312	0.000887642	0.000647385	0.000226801	0	0.000285109	0.000279187	0.000162925	0	0	0	0	3
W5F377	A0A3B6KGR2_WHEAT	0.000549256	0.000460774	0.000613649	7.67531e-05	0.000512185	0.000243234	0.000479861	0.00014684	0.000378541	0.000692506	0.000361406	0.000186411	0.000536601	0.000376017	0.000379335	9.17701e-05	0	0.000518733	0	0.00029949	0.00019893	0.000406572	0.000197684	0.000120243	0.000513265	0.00026118	0.000511511	0.000145038	0.000473537	0.000239592	0.000248103	0.00013268	3
A0A1D5TH37	A0A8R7TLN7_TRIUA	0	0	0	0	0	0	0	0	0.000412418	0.00037724	0.000787499	0.000227389	0.000389749	0	0.000413283	0.000232114	0	0	0	0	0	0	0	0	0	0	0	0	0.000515916	0	0	0.000297864	3
A0A1D6BVV8	A0A3B6RJH1_WHEAT	0.000645844	0.000609528	0.000901952	0.000159385	0.00045169	0.000429012	0.00105796	0.000356758	0.000500747	0.000305357	0.0007968	0.000247434	0.000473223	0.000663212	0.000501798	0.000102443	0	0	0	0	0.000350869	0.000896378	0.00069734	0.000276055	0.000226321	0.000230332	0.000225548	2.56801e-06	0.000208804	0.000422588	0.000656399	0.000223872	3
A0A1D5U5L3	A0A3B6C7J9_WHEAT	0.000927253	0.000666754	0.00118396	0.000258604	0.000926432	0.0010559	0.00104156	7.09719e-05	0.00082164	0.00112733	0.000915188	0.000156635	0.000647064	0.000816162	0.000823363	9.97726e-05	0.000777237	0.00112593	0.000774591	0.000202087	0.00158322	0.00191204	0.00128724	0.000312544	0.00111406	0.0011338	0.00111026	1.2641e-05	0.000513917	0.000520045	0.000359013	9.12545e-05	3
A0A1D6BTS5	A0A3B6RD95_WHEAT	0.000483621	0	0.00054032	0.000296943	0	0.000642506	0	0.000370951	0.00049996	0.00091463	0.000954657	0.000251761	0.000472479	0.000496627	0	0.000280017	0	0	0	0	0.00105095	0.00107396	0.000522183	0.00031214	0.000677897	0.000689909	0	0.000394897	0	0	0	0	3
W4ZZP4	A0A3B5YWV4_WHEAT	0.000258256	0.000324979	0.000288534	3.34091e-05	0.000361239	0.000343101	0	0.000203528	0.000266981	0.000488417	0.000509791	0.000134442	0.000252306	0.000530402	0.000267541	0.000156347	0	0	0	0	0	0	0	0	0	0.000368415	0.000721526	0.00036079	0	0	0	0	3
A0A1D5VNK5	A0A080YTU1_WHEAT	0	0	0	0	0	0	0	0	0	0	0	0	0.00103263	0.00108541	0.00164248	0.000337893	0	0	0	0	0	0	0	0	0	0	0	0	0.000683456	0.000691606	0.000716175	1.70319e-05	3
A0A1D6BPM3	A0A3B6RHJ8_WHEAT	0.000184735	0.000232463	0.000206393	2.3898e-05	0.000258399	0.000245426	0.000484184	0.000134259	0.000190976	0.000349372	0.000182331	9.40452e-05	0.000360957	0.000379405	0.000191376	0.000103644	0.000541965	0	0.00054012	0.000312372	0.000200722	0.000410234	0.000199464	0.000121327	0.000258944	0.000263533	0.000258059	2.93818e-06	0.000238902	0.000241751	0.000250338	5.95349e-06	3
A0A1D6CQP0	A0A453S3L3_AEGTS	0.000369469	0.000232463	0.000412785	9.41304e-05	0.000258399	0.000245426	0.000484184	0.000134259	0.000381951	0.000524058	0.000182331	0.000171668	0.000360957	0.000379405	0.000191376	0.000103644	0.000541965	0	0.00054012	0.000312372	0.000200722	0.000410234	0.000199464	0.000121327	0.000258944	0.000263533	0.000258059	2.93818e-06	0.000238902	0.000241751	0.000250338	5.95349e-06	3
A0A1D5YCD4	A0A453KKQ9_AEGTS	0.00245575	0.00334774	0.0029723	0.00044785	0.00343501	0.00244691	0.00295005	0.000494079	0.00401964	0.00464435	0.00343372	0.00060542	0.00199931	0.00189135	0.00169603	0.000153723	0.0030019	0.00405875	0.00359002	0.000529545	0.00266829	0.00295393	0.0024306	0.000262033	0.00487653	0.004671	0.00457399	0.000154479	0.00185256	0.00160685	0.00194125	0.000173237	3
A0A1D6B7P8	A0A453Q3U8_AEGTS	0.00136704	0.0015879	0.00129233	0.000153688	0.00176507	0.00139704	0.00110245	0.000331986	0.00130451	0.00139211	0.00166061	0.000185551	0.000616403	0.000863876	0.000980435	0.000185898	0.00092551	0.00119176	0.00122981	0.000165798	0.00205663	0.00186814	0.00204374	0.000105301	0.00147399	0.00120009	0.00146895	0.000156704	0.00108792	0.000825672	0.0012825	0.00022925	3
A0A1D5XFB6	A0A3B6IWE6_WHEAT	0	0	0	0	0	0	0	0	0.000815319	0.000745775	0	0.000451989	0	0	0	0	0	0	0	0	0.000856931	0.000875693	0.00085156	1.26705e-05	0	0.00112508	0	0.000649567	0	0	0	0	3
A0A1D5TIA2	A0A3B6AYC5_WHEAT	0.000355999	0.000447975	0	0.0002366	0	0.000472956	0	0.000273061	0.000368026	0.000336635	0.000351367	1.57056e-05	0.000347797	0.000365573	0	0.000206124	0	0	0	0	0	0	0	0	0	0	0	0	0	0.000465874	0.000482423	0.000273875	3
A0A1D5RU19	A0A3B5Y225_WHEAT	0.000290447	0.000365487	0.000324498	3.75734e-05	0.000812531	0	0	0.000469115	0	0	0.000573335	0.000331015	0.000283755	0.000298257	0.000300889	9.22703e-06	0	0	0	0	0.000315584	0	0.000313606	0.000181634	0	0	0	0	0	0	0.000393592	0.00022724	3
A0A1D6AQV8	A0A3B6PT84_WHEAT	0.000944472	0.00145259	0.0010552	0.000267199	0.00146788	0.00111534	0.00096267	0.000259109	0.00108487	0.00138926	0.00155364	0.000237845	0.000717665	0.000754344	0.000869714	7.93459e-05	0.000615743	0.000891987	0.00092047	0.000168315	0.00182438	0.00163128	0.00169963	9.7911e-05	0.00132388	0.00119763	0.00131935	7.1617e-05	0.00108569	0.000686651	0.000853252	0.000200425	3
A0A1D5YDP6	A0A3B6KDR3_WHEAT	0.00041998	0.000330304	0.000234609	9.2702e-05	0.00051402	0.000418468	0.000481581	4.85901e-05	0.000379898	0.000347494	0.000310887	3.4527e-05	0.000359016	0.000485184	0.00032631	8.38937e-05	0.000154015	0	0.00015349	8.87694e-05	0.000114082	5.82898e-05	5.66834e-05	3.26852e-05	7.35863e-05	0.000149781	0.00014667	4.31208e-05	0.000203672	0.000206101	0.000213422	5.07556e-06	3
A0A1D6S634	A0A1D6S634_WHEAT	0	0	0	0	0	0	0	0	0	0	0	0	0.000538524	0.000566048	0.000571042	1.75115e-05	0	0	0	0	0.00059893	0.000612043	0.000595176	8.85571e-06	0	0	0	0	0.000712852	0	0.000746978	0.000421762	3
P04464	O22641_MAIZE	0.000688105	0.000865885	0.000768778	8.90162e-05	0.000962495	0.000914169	0.000901753	3.20913e-05	0	0	0	0	0.000672252	0	0.000712845	0.000400358	0	0	0	0	0	0	0	0	0.000964524	0.000981616	0.000961228	1.09442e-05	0.000889869	0.000900481	0	0.000516857	3
W4ZZE8	A0A3B5Z085_WHEAT	0.000400499	0	0	0.000231228	0.000280101	0.000266038	0.000262424	9.33906e-06	0.000414029	0.000378714	0.000395288	1.76688e-05	0.000391271	0.000411269	0.000414898	1.27232e-05	0	0	0	0	0.00021758	0	0	0.00012562	0	0	0	0	0.000776897	0.000524108	0.000542726	0.000140881	3
A0A1D6RV38	A0A3B6I687_WHEAT	0.000610284	0.000548541	0.000487023	6.16304e-05	0.000365846	0.000579129	0.000685516	0.000162787	0.000540773	0.000577088	0.000688392	7.69184e-05	0.000511048	0.000626696	0.000541907	5.98828e-05	0.000511549	0.000494031	0.000509807	9.65037e-06	0.000473644	0.000484014	0.00056481	4.99114e-05	0.000488824	0.000746229	0.00073073	0.000144347	0.000676482	0.000570458	0.000590722	5.62829e-05	3
A0A1D5VLG1	A0A3B6EGL7_WHEAT	0.000322414	0.000811427	0.000720427	0.000260073	0	0	0	0	0	0	0.000318219	0.000183724	0	0	0	0	0	0	0	0	0	0	0	0	0	0	0	0	0	0	0	0	3
A0A1D6CVZ8	A0A3B6TEQ7_WHEAT	0.000389839	0.000490558	0.000435543	5.04312e-05	0	0.000517913	0.000510879	0.000297008	0	0	0	0	0.000380857	0	0	0.000219888	0	0	0	0	0	0	0.000420923	0.00024302	0	0	0	0	0	0.000510158	0	0.00029454	3
A0A1D5UZA7	A0A1D5UZA7_WHEAT	0.000453662	0.000285435	0.000506849	0.00011558	0.000317283	0	0.000297259	0.000177685	0	0.000214493	0.00022388	0.000126634	0.000221605	0.000232931	0.000234986	7.20607e-06	0	0	0.0006632	0.000382899	0.000246462	0	0	0.000142295	0.000317952	0.000323586	0	0.000185217	0.000293342	0.00089052	0.000614769	0.00029888	3
W5HLQ5	A0A3B6SGA4_WHEAT	0.000388363	0.0004887	0.000867787	0.000252858	0	0.0010319	0.00101789	0.000591765	0.000401483	0	0.000383309	0.000226732	0	0.000398806	0.00080465	0.00040233	0	0	0	0	0.000843947	0.000431212	0	0.000422007	0.00108874	0.000554018	0.00108502	0.000307655	0.00100447	0.000508226	0.00052628	0.000281442	3
W5DUX9	A0A3B6HUM3_WHEAT	0.000472478	0.000594548	0.00052787	6.11217e-05	0.000660883	0	0.000619176	0.000370109	0.00146532	0.000446778	0.00093266	0.00050945	0.000461592	0.000485184	0.000978929	0.000292113	0.00138613	0.00133867	0.00138141	2.61494e-05	0.000513369	0.000524608	0.000510151	7.59061e-06	0.000662277	0.000674013	0.000660014	7.51469e-06	0	0.000618302	0.000640267	0.000363484	3
A0A1D5VHT9	A0A3B6EDT9_WHEAT	0	0	0	0	0	0	0	0	0.000701931	0	0	0.00040526	0.000663348	0	0	0.000382984	0	0	0	0	0	0	0	0	0	0.000968615	0.000948497	0.000553514	0.000878083	0.000888554	0.000920118	2.1882e-05	3
A0A1D5Y1Y5	A0A3B6JHS3_WHEAT	0.000794788	0.000333377	0.000295989	0.000277819	0	0	0.000347186	0.000200448	0	0.000250519	0	0.000144637	0.000776477	0.000272054	0.000548909	0.000252612	0	0	0	0	0	0	0	0	0	0	0	0	0	0	0	0	3
A0A1D6AG49	A0A3B6NL89_WHEAT	0.000492922	0.000620273	0.000550711	6.37664e-05	0.000689479	0.000654862	0.000645967	2.29884e-05	0.000509575	0.00046611	0.000486508	2.17462e-05	0.000481565	0.000506177	0.000510643	1.56593e-05	0.00289222	0.00139659	0	0.00144639	0.00107116	0.00109462	0.00106445	1.58381e-05	0.000690933	0.000703177	0.00137714	0.000392697	0	0.000645056	0.00066797	0.000379211	3
A0A1D5W7U8	A0A077RYE6_WHEAT	0.000246461	0	0.000275355	0.000151327	0	0	0	0	0	0	0	0	0	0.000253089	0.000255322	0.00014677	0	0	0	0	0.000267791	0.000273654	0.000266112	3.95952e-06	0	0	0.000344286	0.000198774	0	0	0	0	3
A0A1D6A749	A0A3B6NQX8_WHEAT	0.000722026	0.000908569	0	0.000479864	0.00100994	0.000959234	0.000946205	3.36732e-05	0.000746419	0.000682752	0.000712631	3.18536e-05	0.000705391	0	0	0.000407258	0	0	0	0	0.000784514	0	0.000779597	0.000451527	0.00101207	0.00103001	0.00100861	1.14837e-05	0	0	0	0	3
A0A1D6AWC5	A0A8R7UQB8_TRIUA	0	0	0	0	0	0	0	0	0	0	0	0	0.000556475	0.000584916	0.000590077	1.80952e-05	0	0	0	0	0	0	0	0	0	0	0	0	0.000736614	0	0	0.000425284	3
A0A1D6CUM8	A0A3B6TNV7_WHEAT	0	0.000431494	0.000191552	0.000216199	0.000239819	0.000227778	0.000224684	7.99598e-06	0.000354487	0.00032425	0.00033844	1.51278e-05	0	0	0.000177615	0.000102546	0	0	0	0	0.000372579	0.000380736	0.000555365	0.000103258	0	0	0	0	0	0	0	0	3
A0A1D5V9L9	M7YWL9_TRIUA	0.00103773	0.00208934	0.00139127	0.000535129	0.000580614	0.000551462	0.00108794	0.000301675	0.000858231	0.00058877	0.000819381	0.00014566	0.000405528	0.000639382	0.000430016	0.000128531	0.000608888	0.000588037	0.000606815	1.14867e-05	0.00157856	0.00115223	0.00134457	0.000213504	0.000290919	0.000592149	0.000289925	0.000174203	0	0	0.000281251	0.00016238	3
A0A1D5VIX9	A0A3B6EAD2_WHEAT	0.000634847	0.000798866	0.000709275	8.21264e-05	0.000887998	0.000843413	0.000831958	2.96074e-05	0.000984441	0.000900472	0.00125317	0.000184239	0.00031011	0.000325959	0.000328835	1.0084e-05	0	0	0	0	0.00137958	0.00105734	0.0010282	0.000195003	0.00133481	0.00135846	0.00088683	0.000265731	0.000410497	0	0	0.000237	3
A0A1D5XZU1	A0A3B6JIU6_WHEAT	0.000761344	0.000958046	0.00113414	0.000186491	0.00106494	0.00101147	0.00116402	7.74035e-05	0.000918243	0.00083992	0.000500958	0.000221794	0.000619836	0.000390909	0.000394358	0.000131187	0.000744531	0	0.000370998	0.000372266	0.00055149	0.000704456	0.000685042	8.32781e-05	0.000533592	0.000362032	0.000531769	9.85283e-05	0.000492291	0.000166054	0.000343906	0.00016334	3
A0A1D6BJ78	A0A3B6RIC2_WHEAT	0.000347552	0.000437345	0.000388298	4.49607e-05	0.000243071	0.000461733	0.000455462	0.000124474	0.000359293	0.000164323	0	0.000179864	0.000339544	0.000535347	0.000360047	0.000107618	0	0	0	0	0	0.000192949	0.000187632	0.000109896	0	0	0	0	0	0	0	0	3
A0A0C4BIR6	A0A0C4BIR6_WHEAT	0.000468163	0.000589118	0.00052305	6.05635e-05	0.000654848	0.000621969	0.000613521	2.18338e-05	0.000967959	0.000442698	0.000462071	0.000297825	0	0.000480753	0	0.000277563	0	0	0	0	0	0.000519817	0	0.000300117	0	0	0	0	0	0	0	0	3
A0A1D5W3N0	A0A453F4Y9_AEGTS	0.000468163	0.00117824	0.00052305	0.000395071	0.000654848	0.000621969	0.000613521	2.18338e-05	0.00048398	0.000442698	0.000462071	2.06539e-05	0.00137213	0.000961506	0.000969989	0.000234663	0.00274695	0.00265288	0.0013688	0.000769958	0.00050868	0.000519817	0.000505492	7.52129e-06	0.000656229	0.000667858	0.000653986	7.44607e-06	0.00121087	0.00122531	0.00126884	3.01752e-05	3
A0A1D5YW19	A0A453K4Q5_AEGTS	0.000536794	0.000675481	0.000599727	6.94419e-05	0	0	0	0	0	0	0	0	0	0	0	0	0	0	0	0	0	0	0.000579596	0.00033463	0	0	0	0	0	0	0	0	3
A0A1D6AG05	A0A3B6NQQ1_WHEAT	0.000765132	0.000962812	0.000683868	0.000143464	0.00107024	0.000609901	0.0010027	0.000248582	0.000949178	0.000868216	0.000755176	9.74418e-05	0.000448502	0.000628566	0.000792641	0.000172131	0.000897883	0.000867135	0.000447413	0.000251673	0.00033254	0.000339821	0.000330456	4.9169e-06	0.000428997	0.000436599	0.000427531	4.86773e-06	0.000593689	0.000600769	0.00062211	1.47949e-05	3
A0A1D6AAA6	A0A8R7UWC3_TRIUA	0.00109305	0.000825268	0.000732716	0.000187131	0.00122313	0.00116172	0.00114594	4.07812e-05	0.00112997	0.00103359	0.000863058	0.000135163	0.00085429	0.000673464	0.000679406	0.000102727	0.000641345	0.000619382	0.000639161	1.2099e-05	0.000475058	0.000242729	0.00047208	0.000133284	0.000612853	0.000623713	0.00030538	0.000180737	0	0.00028608	0.000296243	0.000168179	3
A0A1D6C1D8	A0A3B6RAT3_WHEAT	0	0	0	0	0	0	0	0	0	0	0	0	0.00149501	0.00157142	0.00158528	4.86141e-05	0	0	0	0	0	0	0	0	0	0	0	0	0.00131931	0.00133504	0.000691233	0.000367245	3
A0A1D5WXJ2	A0A3B6I5T4_WHEAT	0	0	0	0	0	0	0	0	0	0	0	0	0.000498336	0.000523805	0.00105685	0.000315366	0	0	0	0	0	0	0	0	0	0	0	0	0.000659654	0.000667521	0.000691233	1.64387e-05	3
W5FJ36	A0A3B6LQW4_WHEAT	0	0	0	0	0	0	0	0	0.000762529	0.000348744	0.000364006	0.000234617	0	0	0	0	0	0	0	0	0	0	0	0	0	0	0	0	0	0	0	0	3
P12782	A0A8R7RFM1_TRIUA	0.000427199	0.000268785	0.000477283	0.000108838	0.000597549	0.000283773	0.000279919	0.000182281	0.000220816	0.000403962	0	0.000202273	0.000626034	0.000219344	0.000221279	0.000234246	0.00125329	0.000605188	0.000624514	0.000368732	0.000232085	0.000237167	0.000230631	3.43159e-06	0.000299404	0.00030471	0.000298381	3.39727e-06	0	0.000559048	0.000578908	0.00032865	3
A0A1D6CXU7	A0A453RE10_AEGTS	0	0	0.000662126	0.000382279	0	0	0	0	0.000612668	0.000560409	0	0.000339645	0.000578991	0.000608583	0.000613953	1.88274e-05	0	0	0	0	0	0	0	0	0	0	0	0	0.000766419	0.000775559	0.000803109	1.90994e-05	3
A0A1D6AGQ1	A0A3B6NIT9_WHEAT	0	0	0	0	0	0	0	0	0	0	0	0	0.000228688	0	0	0.000132033	0	0	0	0	0	0	0	0	0	0	0	0	0.000605436	0.000459492	0.000793024	0.000167199	3
A0A1D5SY85	A0A3B5ZWW3_WHEAT	0.000392826	0	0.000438881	0.000241195	0	0	0	0	0	0	0	0	0	0	0.00040695	0.000234952	0.00230491	0.00222598	0.00229706	4.34821e-05	0.000853647	0.000436169	0.000424149	0.000244575	0.000550629	0	0.000548747	0.000317364	0.00101602	0.00102814	0.00106466	2.53194e-05	3
A0A1D5W2P2	W5CRJ0_WHEAT	0.00058924	0.00111221	0.000329161	0.000398814	0.000824205	0.000782823	0.000386095	0.000241883	0.000609147	0.000835783	0.000581572	0.000139491	0.00115133	0.000605086	0.000915637	0.000273975	0.000864341	0	0.000861398	0.00049818	0.000320118	0.000327127	0.000318111	4.73322e-06	0.000412972	0.00042029	0	0.00024057	0.00114302	0.000771101	0.00119774	0.000232142	3
A0A1D6RLX0	A0A3B6CC73_WHEAT	0.000320399	0	0	0.000184983	0	0	0	0	0.000662447	0	0	0.000382464	0.000313017	0.000329015	0.000331918	1.01786e-05	0	0	0	0	0	0	0	0	0	0	0	0	0	0	0	0	3
A0A1D5ZBL7	A0A3B6MWJ8_WHEAT	0.00103043	0.00162081	0.00201466	0.000495376	0.00216199	0.00205344	0.00135036	0.00044061	0.00213048	0.00219235	0.00203404	7.97826e-05	0.000503344	0.000264535	0.000533738	0.000147436	0.00604604	0.00729875	0.00677864	0.000629351	0.00531814	0.00486251	0.00556295	0.000355468	0.00505527	0.00514485	0.00575771	0.000382326	0.000999426	0.00134846	0.00174545	0.000373269	3
A0A1D5T4V4	Q6XPZ6_WHEAT	0.00234349	0.00221172	0.00196368	0.000192849	0.00327798	0.0031134	0.00383889	0.00038036	0.001817	0.00332403	0.00289125	0.000775935	0.00171712	0.00300814	0.00182081	0.000717313	0.00343761	0.00165994	0.00171295	0.00101138	0.00190973	0.00130103	0.00126517	0.000362229	0.00328489	0.00250733	0.00327367	0.000445723	0.00227298	0.00230009	0.00317572	0.000513553	3
A0A1D6BBG6	A0A453NUJ5_AEGTS	0.000763992	0.000769102	0.000853561	5.03025e-05	0.00106864	0.000811989	0.0010012	0.000133054	0.000947763	0.000866922	0.000754051	9.72966e-05	0.000447834	0.00062763	0.000791459	0.000171875	0.000896544	0.000432921	0.000893492	0.000266796	0.000332045	0.000339315	0.000329964	4.90957e-06	0.000428358	0.000217974	0.000426894	0.000121045	0.000592804	0.000599873	0.000621183	1.47728e-05	3
A0A1D5U621	A0A3B6CH63_WHEAT	0.00383281	0.00120576	0.00214108	0.00133155	0.00402089	0.002546	0.00376714	0.000788547	0.00297172	0.00181216	0.0028372	0.000634216	0.0037445	0.00295191	0.00297796	0.000450273	0.00562226	0.00542973	0.00560311	0.000106064	0.00208226	0.00319178	0.00206921	0.000644379	0.00402937	0.00546769	0.00267707	0.00139553	0.00247833	0.00376182	0.00389545	0.00078246	3
A0A1D5YYQ7	A0A3B6LKX4_WHEAT	0.000876305	0	0.000979042	0.00053805	0.00122574	0	0	0.000707682	0	0	0	0	0	0	0	0	0	0.00248282	0	0.00143346	0.000952145	0	0	0.000549721	0.00122833	0.00125009	0.00122413	1.39375e-05	0.00113325	0.00114677	0	0.000658219	3
W4ZTR7	A0A3B5Y6N2_WHEAT	0.000840391	0.000528757	0.000938917	0.000214108	0.00117551	0.00111649	0.00110132	3.91934e-05	0.000868783	0.000397339	0.000829456	0.000261575	0.000410514	0.000862991	0.000870605	0.000263463	0.00123275	0	0.00122855	0.000710519	0.000456561	0.000466557	0.0004537	6.75066e-06	0.000588992	0	0.00058698	0.000339475	0.000543404	0.000549884	0.000569417	1.35418e-05	3
A0A1D5SI36	A0A452ZZH2_AEGTS	0.000840391	0.000528757	0.000938917	0.000214108	0.00117551	0.00111649	0.00110132	3.91934e-05	0.000868783	0.000397339	0.000829456	0.000261575	0.000410514	0.000862991	0.000870605	0.000263463	0	0.00119053	0.00122855	0.000698589	0.000456561	0.000466557	0.0004537	6.75066e-06	0.000588992	0.00059943	0.00058698	6.68315e-06	0.000543404	0.000549884	0.000569417	1.35418e-05	3
A0A1D5YV20	A0A3B6KCM5_WHEAT	0	0	0	0	0.000431963	0.000410275	0.000404702	1.44024e-05	0.000319252	0.00029202	0.0003048	1.36241e-05	0.000301703	0	0.000319921	0.000179679	0	0	0	0	0	0	0.000666884	0.000385026	0.000865748	0.000881089	0	0.000504327	0.000798738	0.000404131	0.000836975	0.000239628	3
A0A1D5RVJ6	A0A8R7K0Y7_TRIUA	0	0	0	0	0	0	0	0	0.000585589	0.00026782	0.00027954	0.000180176	0	0	0	0	0	0	0	0	0	0	0	0	0	0	0	0	0	0	0	0	3
W5B855	A0A3B6CAU8_WHEAT	0.000923673	0.00116231	0.00103196	0.00011949	0.000861332	0.000818085	0.000806974	2.87183e-05	0.000954879	0.00087343	0.000911654	4.07496e-05	0.000601594	0.000316171	0.000637921	0.000176215	0.00180655	0.000872343	0.0009002	0.000531506	0	0	0	0	0.000431574	0.000439222	0.000430099	4.89696e-06	0.000796339	0.00120875	0.00125169	0.000251421	3
A0A1D5WXK4	A0A3B6I3B5_WHEAT	0.000153715	0.000386857	0.000343472	0.000123993	0	0	0	0	0.000317816	0.000581414	0.000455144	0.000131838	0	0	0	0	0	0	0	0	0.000167018	0.000341349	0.000331942	9.80476e-05	0	0	0	0	0	0	0	0	3
A0A1D5SZS1	A0A3B6A1E9_WHEAT	0	0	0	0	0	0	0	0	0.000490701	0.000448846	0.000468489	2.09408e-05	0.000463729	0.00048743	0.000983461	0.000293465	0	0	0	0	0	0	0	0	0	0.000677133	0	0.000390943	0	0	0	0	3
A0A1D5VVN9	N1QW22_AEGTA	0.00129782	0.0013065	0.000579989	0.000416968	0.000726135	0.000344839	0.00102046	0.000338745	0.00134166	0.00147267	0.00153712	9.95974e-05	0.0015215	0.00133272	0.00188227	0.000279225	0.000761495	0.000735419	0	0.000432318	0.000846083	0.000576405	0.00028026	0.000283015	0.0010915	0.000740561	0.00072518	0.000207198	0.00100702	0.0013587	0.00105522	0.000190658	3
A0A1D5VEF3	A0A3B6ESH1_WHEAT	0.000241242	0	0.000269524	0.000148122	0	0	0	0	0.000249392	0	0.000238103	0.000140841	0.000942734	0.000495458	0.000749745	0.000224337	0	0	0	0	0.00052424	0.000535718	0.000260477	0.000155703	0.000338151	0.000344143	0.00101099	0.000386743	0.000623955	0.000631396	0.000326913	0.000173685	3
Q5EI64	Q5EI64_WHEAT	0.000714479	0.000899072	0.000798243	9.24279e-05	0.000499692	0.000474604	0.000468157	1.66606e-05	0.000738617	0.000337808	0.000705182	0.000222385	0.000698017	0.000733693	0.000740166	2.26979e-05	0	0	0	0	0.000388157	0.000396655	0.000385724	5.73924e-06	0.000500746	0	0	0.000289106	0	0	0	0	3
A0A1D5V7B4	A0A077RU59_WHEAT	0.000224595	0.000282622	0.000125463	7.94702e-05	0.000157077	0.000298382	0.000147164	8.4589e-05	0.000232183	0.000212378	0.000332509	6.44061e-05	0.000438841	0.000230635	0.00023267	0.000119625	0	0	0	0	0.000366049	0.000124688	0.000363755	0.000138692	0.000314817	0.000320396	0.000313742	3.57216e-06	0.00029045	0	0.000152177	0.000145281	3
A0A096UKY2	A0A452YCG8_AEGTS	0.000711998	0.000447975	0	0.000359938	0	0	0	0	0	0	0.000351367	0.000202862	0	0.000365573	0.000368798	0.000212001	0	0	0	0	0.000386809	0.000790556	0.000768769	0.000227076	0	0	0	0	0	0	0	0	3
A0A1D6RU20	A0A3B6GNH2_WHEAT	0.000322414	0.000405713	0	0.000214279	0.00045098	0	0	0.000260374	0	0	0	0	0.000314986	0.000331085	0.000334006	1.02426e-05	0	0	0	0	0	0	0	0	0	0	0	0	0	0	0	0	3
A0A1D5S955	A0A3B5Z6M2_WHEAT	0.000572781	0.000720764	0.000959898	0.000195339	0.000400591	0.00114143	0.00112593	0.000423322	0.00118426	0.00108325	0.00113065	5.05386e-05	0.00111917	0.000588184	0.00089006	0.000266322	0.000840197	0.000811425	0.000837337	1.58503e-05	0.000311176	0.000635978	0.000618451	0.000182675	0.00120431	0.000817099	0.00120019	0.000222377	0.000370364	0.000374781	0.000388095	9.22958e-06	3
A0A1D5UHV2	A0A453C1V0_AEGTS	0.000981126	0.000617305	0.00109615	0.000249964	0.000857726	0.000977592	0.000964315	6.57085e-05	0.000760705	0.00104373	0.000847315	0.000145018	0.000599076	0.000755633	0.0007623	9.23732e-05	0.000719595	0.00104243	0.000717145	0.0001871	0.0014658	0.00190641	0.0013242	0.000303635	0.00103144	0.00104972	0.00102792	1.17035e-05	0.000475803	0.000481477	0.000332387	8.44868e-05	3
A0A1D6RHP8	A0A3B6C6J9_WHEAT	0.000613204	0.000771632	0.000685095	7.93266e-05	0.00068618	0.000488796	0.000642876	0.000103744	0.000633921	0.000811789	0.00048418	0.000164006	0.000359446	0.000503755	0.0005082	8.46296e-05	0.000359797	0.000347476	0.000358572	6.78758e-06	0.000399764	0.000408517	0.000529678	7.26112e-05	0.000343814	0.000349906	0.000342639	3.90117e-06	0.000317202	0.000320985	0.000332387	7.90476e-06	3
A0A1D6AYF2	A0A3B6PMK1_WHEAT	0.000745114	0.000937622	0.00083247	9.6391e-05	0.00104224	0.000791926	0.000976462	0.000129766	0.000924345	0.000845501	0.000735419	9.48925e-05	0.000436768	0.000612121	0.000771903	0.000167628	0.000874391	0.000844449	0.000435707	0.000245088	0.00032384	0.00033093	0.00032181	4.78826e-06	0.000417774	0.000425177	0.000416346	4.74037e-06	0.000578156	0.000585051	0.000605834	1.44078e-05	3
A0A1D5RQE5	A0A3B5Y2T4_WHEAT	0.000670116	0.00112433	0.000748679	0.00024276	0.000937331	0.000593513	0.000878178	0.000183823	0.000461837	0.000422444	0.000440931	1.9709e-05	0.000436451	0.000229379	0.000462805	0.000127842	0.000655317	0.00126575	0	0.000633009	0.000728111	0.000744052	0.000723547	1.07658e-05	0.000313103	0.000318651	0.000312033	3.5527e-06	0.000288868	0.000292313	0.000302697	7.19867e-06	3
W5CXQ8	W5CXQ8_WHEAT	0.000284799	0.00035838	0.000954566	0.000367296	0	0	0.000373225	0.000215482	0.000883263	0.000807923	0.000281093	0.000328084	0	0	0	0	0	0	0	0	0.000928342	0.000316222	0.000615015	0.000306088	0	0.00040628	0.000397842	0.000232168	0	0	0	0	3
W5DU51	A0A3B6I0R6_WHEAT	0.000466035	0.00058644	0.000260336	0.000164901	0.000651871	0.000309571	0	0.000326073	0.00024089	0.000440685	0.000229985	0.000118625	0.000227649	0.000239284	0.000241395	7.4026e-06	0.000683615	0.000660205	0.000681288	1.28964e-05	0.000253184	0.000258727	0.000251597	3.74355e-06	0.000326623	0.000332411	0.000325507	3.70611e-06	0.000301342	0.000304936	0.000315768	7.50952e-06	3
A0A1D5V1U2	A0A2X0SGH3_WHEAT	0.000640798	0.000806355	0.000715924	8.28963e-05	0.000896323	0.00085132	0.000839757	2.9885e-05	0.000662447	0.000605942	0	0.000367241	0.000626034	0.000658031	0.000663836	2.03571e-05	0.00187994	0	0.00187354	0.00108354	0.000696256	0.0007115	0.000691892	1.02948e-05	0.000898213	0.00091413	0.000895144	1.01918e-05	0.000828691	0.000838573	0	0.000481323	3
A0A1D5TC14	A0A3B6B2X3_WHEAT	0.000854398	0	0.000954566	0.000524599	0	0	0	0	0	0	0	0	0.000834712	0.000877374	0.000885115	2.71429e-05	0.00250659	0.00242075	0.00249805	4.72868e-05	0	0	0	0	0	0	0	0	0.00110492	0.0011181	0.00115782	2.75349e-05	3
A0A1D5ZN88	A0A3B6MVZ0_WHEAT	0.000661469	0.000832367	0.000739019	8.55704e-05	0.000925237	0.000878782	0.000866846	3.0849e-05	0.000683816	0.000625489	0.000652862	2.9182e-05	0.000646229	0.000339629	0.000342625	0.000176157	0	0.000937066	0	0.000541015	0.000718716	0.000734452	0.000714211	1.06268e-05	0.000463594	0.000471809	0.000924019	0.000263487	0	0	0.000448187	0.000258761	3
A0A1D5SQU7	A0A3B6A2D3_WHEAT	0.000902003	0.00113505	0.000671835	0.000231607	0.000420562	0.00119834	0.00118206	0.000444426	0.000621651	0.000568626	0.000890266	0.000172442	0.000881221	0.00092626	0.000934433	2.86552e-05	0	0.00170376	0.00175816	0.00099974	0.000653378	0.000667683	0.000649283	9.66077e-06	0.000842898	0.000857835	0.000840018	9.56416e-06	0.00116649	0.00078693	0.00122233	0.000236907	3
A0A1D6BNV7	A0A3B6RLZ9_WHEAT	0	0	0.000307924	0.00017778	0	0	0	0	0	0	0	0	0.000269262	0.000283024	0.000571042	0.000170399	0	0	0	0	0	0	0	0	0	0	0	0	0.000356426	0.000360676	0.000373489	8.88223e-06	3
A0A1D5XC38	A0A3B6HQU5_WHEAT	0.000577079	0.000484116	0	0.000309847	0	0.000255556	0.000252085	0.000146553	0.000198858	0	0.000189857	0.000112303	0.000187928	0.000197533	0.000398551	0.000118928	0	0	0	0	0	0	0	0	0	0	0	0	0	0	0	0	3
A0A1D5X5N1	A0A453HSG4_AEGTS	0	0	0.000334935	0.000193375	0	0	0	0	0	0	0	0	0	0.000307851	0	0.000177738	0.000879505	0.000849387	0.00087651	1.65919e-05	0	0	0	0	0	0.000427663	0	0.000246911	0.000387691	0	0	0.000223834	3
A0A080YUX3	A0A080YUX3_WHEAT	0.00169467	0.00106625	0.000946677	0.00040181	0	0.00112571	0.00111042	0.000645562	0.000875963	0.000801246	0.000836311	3.73819e-05	0.000827814	0.000870123	0.0008778	2.69185e-05	0	0	0	0	0	0.000940827	0.000914899	0.000535859	0.00118772	0	0	0.000685731	0	0	0	0	3
A0A1D5Z0L3	A0A3B6LW86_WHEAT	0.000171738	0.000648326	0.000575617	0.000256756	0.000240221	0.000456319	0.000675182	0.000217482	0.000532621	0.00048719	0.000169504	0.000197839	0.000503344	0.00052907	0.000533738	1.63676e-05	0	0	0	0	0	0	0	0	0	0	0.000239905	0.000138509	0.000222095	0.000449486	0.000232727	0.000128326	3
A0A1D5YK20	A0A3B6KGT8_WHEAT	0.000405248	0.0010199	0.000452758	0.000341978	0	0	0	0	0.000418939	0	0.000399975	0.00023659	0.000791822	0.000832292	0.000839635	2.57482e-05	0	0	0	0	0	0	0	0	0	0	0	0	0.000524073	0	0.000549161	0.00031007	3
A0A1D5YGF9	A0A8R7UI77_TRIUA	0.00134905	0.00169759	0.000753604	0.000477344	0.000943498	0.000896126	0.000883955	3.14579e-05	0.000697313	0.000637834	0.000665747	2.97579e-05	0.00263593	0.00207799	0.00139755	0.000620201	0.00395777	0.00191112	0.00197215	0.00116442	0.000732901	0.000748948	0.000728308	1.08366e-05	0.000945488	0.000962242	0	0.000550778	0.00348922	0.00264812	0.00274219	0.000460859	3
A0A1D6DKE2	A0A3B5XZJ7_WHEAT	0.000220017	0.00055372	0.000245811	0.000185666	0.00030775	0.000292299	0.000576657	0.000159901	0.000454899	0.000416098	0.000651461	0.000126186	0.000214947	0.000225933	0.000227927	6.98958e-06	0	0	0	0	0	0.000488584	0.00023756	0.000244323	0.000308399	0.000313864	0.000307346	3.49933e-06	0.000284529	0.000287922	0.00029815	7.09053e-06	3
A0A1D6D2C5	A0A453RHP7_AEGTS	0	0	0	0	0	0	0	0	0.000454899	0.000416098	0	0.000252183	0	0	0	0	0	0	0	0	0	0	0.000950238	0.00054862	0.000616799	0.000627729	0.000614691	6.99866e-06	0	0	0	0	3
A0A1D6S992	A0A453NY31_AEGTS	0.000776725	0.0009774	0.000867787	0.00010048	0.00108645	0.000515952	0.00101789	0.000311478	0.00120445	0.00110171	0.00114993	5.14001e-05	0.00113824	0.00119642	0.00120698	3.7013e-05	0.00113936	0.00220068	0	0.00110057	0.000843947	0.00129364	0.00125799	0.000249973	0.00108874	0.000554018	0.000542511	0.000312099	0.00150671	0.000508226	0.00210512	0.000806756	3
A0A1D6S6G4	A0A3B6N0N5_WHEAT	0.000388363	0.0004887	0.000433893	5.02402e-05	0.000543226	0.000515952	0.000508944	1.81121e-05	0.000802966	0.000367238	0.000766618	0.000241759	0	0.000398806	0.000402325	0.000231273	0	0	0	0	0.000421973	0.000431212	0	0.000246337	0.000544372	0.000554018	0	0.000317115	0.000502237	0.000508226	0.00052628	1.25159e-05	3
A0A1D6A8D7	A0A3B6NRM2_WHEAT	0.00031547	0	0.000352455	0.000193698	0	0	0	0	0.000326128	0.00029831	0.000311365	1.39176e-05	0.000616403	0.000323954	0.000326812	0.000168027	0	0	0	0	0	0.000350277	0	0.000202233	0.000442197	0	0.000440686	0.000254868	0.000407971	0.000412836	0.000427501	1.01667e-05	3
A0A1D6AQP2	A0A3B6PRU4_WHEAT	0	0	0	0	0	0	0	0	0	0	0	0	0	0	0	0	0.00227872	0	0.00227096	0.00131338	0	0	0	0	0	0	0	0	0.00100447	0.00101645	0.00105256	2.50317e-05	3
A0A1D6RJV6	A0A3B6B1U3_WHEAT	0.000629004	0.000527676	0.000468498	8.11701e-05	0.000293275	0.000557101	0.000274767	0.000157934	0.000433503	0.00059479	0.00041388	9.92699e-05	0.000204837	0.000430613	0.000434412	0.000131462	0	0	0	0	0.000227814	0.000232802	0.000679158	0.000259156	0.000293894	0.000598204	0.000585779	0.000172219	0	0.000548759	0	0.000316826	3
A0A1D5XG59	A0A3B6ISM7_WHEAT	0	0	0	0	0	0	0	0	0	0	0	0	0.000146655	0.000308301	0.000155511	9.0878e-05	0	0.000425315	0	0.000245556	0	0	0	0	0	0	0	0	0.000776518	0.00117867	0.000813692	0.000222229	3
A0A1D6D6X1	A0A3B6C3I1_WHEAT	0.000813712	0.00102394	0.00090911	0.000105265	0.000758792	0.000360347	0.000355453	0.000231468	0.000280401	0.000512967	0.000267708	0.000138082	0	0.000278531	0	0.00016081	0	0	0	0	0	0	0.000292864	0.000169085	0.000380196	0.000386933	0	0.000221477	0.000350768	0	0.00036756	0.000207534	3
A0A0C4BJH4	A0A8R7Q4G8_TRIUA	0.000385443	0.000485026	0.000430631	4.98624e-05	0	0	0	0	0	0	0	0	0.000376562	0	0	0.000217408	0	0	0.00112694	0.00065064	0	0	0	0	0	0.000549853	0.000538432	0.000314213	0	0.000504405	0.000522323	0.000296526	3
A0A1D5X8T9	A0A3B6I4G1_WHEAT	0.000444806	0.000559726	0.000993908	0.000289607	0.000622177	0.000886407	0.000582912	0.00016506	0.000229917	0.000420611	0.000658527	0.000214738	0.000434557	0.000456767	0	0.000257543	0.000652474	0.00126026	0.000650253	0.000351549	0.000483301	0.000740824	0.000720408	0.000143152	0.000935233	0.000634537	0.000621358	0.000177534	0.000287615	0	0.000301384	0.000170169	3
A0A1D5SNF6	A0A452XUU3_AEGTS	0.000625169	0.000786688	0.000698463	8.08744e-05	0.000874462	0.000830556	0.000819275	2.91561e-05	0.00064629	0.000591163	0.000617034	2.75805e-05	0.000610765	0.000641981	0.000647645	1.98606e-05	0	0.00177128	0	0.00102265	0.000679274	0.000694146	0.000675017	1.00437e-05	0.000876306	0.000891834	0.000873311	9.94322e-06	0.000808479	0.00081812	0.000847182	2.01475e-05	3
A0A1D5W9W3	A0A3B6FRW8_WHEAT	0.000625169	0.000393344	0.00104769	0.000331774	0.000874462	0.000830556	0.000409638	0.000256632	0.00064629	0.000591163	0.000617034	2.75805e-05	0.000610765	0.000641981	0.000647645	1.98606e-05	0.000917045	0.00177128	0.00182784	0.000510307	0.000679274	0.000694146	0.000675017	1.00437e-05	0.000876306	0.000445917	0.000436656	0.000251201	0.000808479	0.00040906	0.000847182	0.00024255	3
A0A1D5X7Z8	A0A3B6I572_WHEAT	0	0.000393344	0.000349231	0.000215495	0.000437231	0.000415278	0.000409638	1.4578e-05	0.000323145	0.000591163	0.000617034	0.000162724	0.000305383	0.000320991	0	0.000180987	0	0	0	0	0	0.000347073	0	0.000200383	0	0	0	0	0	0	0	0	3
A0A1D6CRD5	A0A453SCX8_AEGTS	0	0	0.000302237	0.000174497	0	0	0	0	0	0	0	0	0.000264289	0.000277797	0.000280248	8.59404e-06	0	0	0	0	0	0	0	0	0	0	0	0	0.000699686	0.00070803	0.000366591	0.000194766	3
A0A1D6AU93	A0A3B6PTR8_WHEAT	0	0	0	0	0	0	0	0	0.000278925	0.000510267	0.000266299	0.000137355	0.00131797	0.00166239	0.00139755	0.000180326	0	0	0	0	0	0	0	0	0	0	0.000376903	0.000217605	0.00139569	0.00141233	0.00109688	0.000177519	3
A0A1D6AD64	A0A3B6NVQ4_WHEAT	0	0	0	0	0	0	0	0	0.000278925	0.000510267	0.000266299	0.000137355	0.00210875	0.00249359	0.00223608	0.000196056	0	0	0	0	0	0	0	0	0	0	0.000376903	0.000217605	0.00244246	0.00247158	0.00255938	6.08666e-05	3
A0A1D5S7D0	A0A3B6NLD0_WHEAT	0.000907325	0.00114174	0.0010137	0.000117375	0.00126913	0.00120541	0	0.000715048	0.000937978	0.000857972	0.000895519	4.00284e-05	0.00088642	0.000931725	0	0.000525342	0	0	0	0	0.000985849	0.00100743	0.00097967	1.45767e-05	0.00127181	0.00129434	0.00126746	1.44309e-05	0.00117337	0.00118736	0.00122954	2.92406e-05	3
W5GXB0	A0A453P2C6_AEGTS	0.00130775	0.0013165	0.00116886	8.28319e-05	0.00182923	0.00138991	0.00171379	0.000227753	0.000540773	0.00074197	0.000516294	0.000123834	0.000255524	0	0.000270954	0.000152177	0	0	0	0	0.000568372	0.000580816	0.00056481	8.40389e-06	0.000733235	0.000746229	0.00073073	8.31984e-06	0	0.000342275	0	0.000197612	3
A0A1D5XB89	A0A3B6HRI7_WHEAT	0.000177384	0.000669637	0.000594539	0.000265196	0.000248117	0.000706979	0.000697376	0.000262196	0.000183376	0.000503205	0.000350151	0.000159963	0.000173297	0.000364308	0.000367522	0.00011122	0	0	0.000518627	0.00029943	0.000578206	0.000590865	0.000574582	8.54928e-06	0.000745921	0.00101219	0.000743372	0.000154469	0.000458791	0.000464262	0.000480754	1.14332e-05	3
A0A1D6AX61	A0A3B6NK10_WHEAT	0.000319401	0.000401922	0.000356847	4.1319e-05	0.000893531	0.000848668	0.000418571	0.000262229	0.000330192	0.000302027	0.000315245	1.4091e-05	0.000312042	0	0.000330884	0.000185836	0.000937043	0.00180991	0.0018677	0.000521435	0.000347044	0.000354642	0.000344868	5.13134e-06	0.000895415	0.000911282	0.000892355	1.01601e-05	0.000413054	0.00041798	0.000865656	0.0002599	3
A0A1D5VF48	A0A3B6ESZ6_WHEAT	0	0	0	0	0	0	0	0	0	0	0	0	0.000345398	0.000363051	0.000366255	1.12315e-05	0	0	0	0	0	0	0	0	0	0	0	0	0.000914417	0.000462661	0.000479096	0.000256209	3
A0A1D6D1Q3	A0A1D6D1Q3_WHEAT	0.00036617	0.000460774	0.0004091	4.73693e-05	0.000512185	0.000486469	0.000479861	1.70771e-05	0.000378541	0.000519379	0.000542109	8.86061e-05	0.000715468	0.000564026	0.000569003	8.60342e-05	0	0	0	0	0.000397861	0.000406572	0.000395367	5.88272e-06	0.000513265	0.00052236	0.000511511	5.82389e-06	0.000236769	0.000239592	0.000248103	5.90034e-06	3
A0A1D6BST6	A0A3B6RF77_WHEAT	0.000219545	0.000276267	0.000245285	2.84013e-05	0.000307091	0.000291673	0.000575423	0.000159558	0.000226963	0.000207603	0.000433377	0.000125137	0.000428974	0.000225449	0.000227439	0.000116935	0	0.000622035	0.000641898	0.000365001	0.000238546	0.000243769	0.000474102	0.000134516	0.000307739	0.000313192	0.000306687	3.49184e-06	0.00028392	0.000287305	0.000297511	7.07535e-06	3
A0A1D5XDP6	A0A3B6HR88_WHEAT	0	0	0	0	0	0	0	0	0.000638503	0	0	0.00036864	0.000603407	0	0	0.000348377	0	0	0	0	0.00067109	0.000685783	0.000666884	9.92266e-06	0	0	0	0	0	0	0	0	3
A0A1D5VEP3	A0A3B6GZ56_WHEAT	0.00105337	0.00132552	0.00117686	0.000136268	0.00147341	0.00139943	0.000920282	0.000300279	0.000725969	0.00132809	0.00103966	0.00030115	0.0010291	0.00108169	0.00109124	3.34638e-05	0.00206021	0.00099483	0.0020532	0.000613083	0.00076302	0.000779726	0.000758238	1.12819e-05	0.000984343	0.00150268	0.00147147	0.000290671	0.00136223	0.000918984	0.00142744	0.000276662	3
A0A1D6CLX4	A0A3B6TRP9_WHEAT	0.000392826	0.000494317	0.000438881	5.08176e-05	0	0	0	0	0	0.000371459	0	0.000214462	0.000383776	0	0	0.000221573	0	0	0	0	0	0	0	0	0	0	0	0	0	0	0	0	3
A0A1D6CMM5	A0A3B6TP95_WHEAT	0.000316444	0	0	0.000182699	0	0	0	0	0	0.000299231	0	0.000172761	0.000618305	0.000649907	0.00032782	0.000177539	0	0	0	0	0	0	0	0	0	0.000451422	0	0.000260629	0	0	0	0	3
A0A1D5YIV6	A0A3B6KEK6_WHEAT	0.000560261	0.000352505	0.000938917	0.000297328	0.000391835	0.000372162	0.000367107	1.30645e-05	0.000289594	0.000794679	0.000829456	0.000302151	0.000821029	0.000575327	0.000580403	0.000140413	0.000821832	0	0	0.000474485	0.000913123	0.000622077	0.000604933	0.000173197	0.000392662	0.000799239	0.00117396	0.000390757	0.000724538	0.000366589	0.000759223	0.000217368	3
A0A1D5VJV5	A0A3B6ED22_WHEAT	0.000560261	0.00070501	0.000312972	0.000198241	0.000783671	0.000372162	0.000734214	0.000224673	0.000579189	0.000264893	0.000276485	0.000178207	0.000547352	0.000575327	0.000580403	1.77986e-05	0.000821832	0.000793689	0.000819034	1.55039e-05	0.000304374	0.000622077	0.000302467	0.000183979	0.000392662	0.00039962	0.00039132	4.45543e-06	0.000362269	0.000366589	0.000379612	9.02784e-06	3
A0A1D5XVH4	A0A1D5XVH4_WHEAT	0.00093207	0.00058644	0.000520672	0.000220995	0	0.000619142	0.000610733	0.000355059	0.00048178	0.000440685	0	0.000267084	0.000910595	0	0.00048279	0.000455574	0.00136723	0.00132041	0.00136258	2.57928e-05	0.000506368	0.000517455	0.000503194	7.4871e-06	0.000653246	0.000664822	0.000651014	7.41222e-06	0.000602684	0.000609871	0.000631536	1.5019e-05	3
A0A1D5VCB9	A0A3B6EQ19_WHEAT	0	0	0	0	0.000379396	0	0.000355453	0.00021247	0.000560802	0.000512967	0.000803124	0.000155563	0.000264988	0.000278531	0.000280989	8.61678e-06	0	0	0	0	0.000294712	0	0	0.000170152	0.000380196	0.000386933	0.000378897	4.31399e-06	0	0	0	0	3
A0A1D5VF80	A0A3B6EJ95_WHEAT	0.000790702	0.000331663	0.000588935	0.000230078	0	0	0.000345401	0.000199418	0.000544944	0.000498462	0.000260138	0.000152792	0.000257495	0.00054131	0.000546087	0.000165257	0	0	0	0	0.000572756	0.000877944	0.000853749	0.000169648	0	0	0	0	0	0	0	0	3
U5HTD8	U5HTD8_WHEAT	0.000807305	0.00101588	0.000901952	0.000104436	0.00112923	0.00107253	0.00105796	3.76504e-05	0.000834579	0.000763392	0.0007968	3.56158e-05	0	0.000829015	0.000836329	0.000480757	0	0	0	0	0	0	0	0	0.00113161	0	0	0.000653334	0.00104402	0	0	0.000602765	3
A0A1D6ANG2	A0A3B6PQN7_WHEAT	0.00110542	0.00173877	0.00185253	0.000402542	0.00193277	0.00183573	0.00217296	0.000173603	0.00171415	0.00156794	0.00163655	7.31516e-05	0.00134994	0.00141893	0.00143145	4.38968e-05	0.00162151	0.00156599	0.000807996	0.000454504	0.00180163	0.00214793	0.00208873	0.000185224	0.00193685	0.00157694	0.00154418	0.000217867	0.000714774	0.00108495	0.00112349	0.000225669	3
A0A1D5TN45	A0A8R7TFA6_TRIUA	0.00193449	0.00121714	0.00216128	0.000492853	0.00270588	0.00128501	0.00253512	0.000775757	0.00099992	0.00091463	0.000954657	4.26718e-05	0.000944957	0.00198651	0.00100202	0.000585563	0	0	0	0	0	0.00107396	0.00104437	0.000611688	0.00135579	0	0.00135116	0.000781434	0.00125085	0	0.00131073	0.000740073	3
A0A1D5VDX9	A0A3B6EIU5_WHEAT	0.000967243	0.00060857	0.00054032	0.000229335	0	0.00128501	0.000633779	0.000642525	0.00049996	0.000457315	0.000954657	0.000275656	0.000472479	0.000496627	0.00100202	0.000299002	0.00141882	0	0	0.000819158	0.00157643	0.00107396	0.000522183	0.000527315	0.00135579	0.000689909	0.00067558	0.000388651	0.000625427	0.00126577	0.000655367	0.00036137	3
A0A1D5Y386	A0A453IVN4_AEGTS	0.00028401	0.000357387	0.000317307	3.67407e-05	0.000397262	0.000377316	0.000372192	1.32454e-05	0.000293605	0.000537123	0.000560629	0.000147849	0.000277467	0.000291648	0.000294221	9.02256e-06	0	0	0	0	0.00030859	0.000315346	0.000306656	4.56277e-06	0	0	0	0	0	0	0	0	3
A0A1D5TDX0	A0A8R7PJD5_TRIUA	0.000459766	0.000578551	0.000513668	5.94772e-05	0	0.000610813	0	0.000352653	0.000475298	0.000434757	0.000453783	2.02834e-05	0.000449173	0.00047213	0.000476295	1.4606e-05	0	0.00130265	0	0.000752084	0.000499556	0.00102099	0	0.000510532	0.000644458	0.000655878	0.000642256	7.31251e-06	0.000594576	0.000601667	0.00062304	1.4817e-05	3
Q35980	Q35980_WHEAT	0.00107172	0.000899072	0.00119736	0.000149762	0.00149908	0.00142381	0.000936315	0.00030551	0.000738617	0.000675615	0.000705182	3.15206e-05	0.00104703	0.00146739	0.00111025	0.000226659	0	0.00101216	0	0.000584372	0.000776313	0.000396655	0.000771448	0.000217805	0.00100149	0.00050962	0.000499035	0.000287087	0.000923976	0.000934994	0.000968208	2.30257e-05	3
A0A172Q4F0	A0A172Q4F0_WHEAT	0.000904656	0.000758922	0.00101072	0.000126417	0.000843598	0	0.00039518	0.000422079	0.00062348	0.000855448	0.000892885	0.00014594	0	0	0	0	0	0	0	0	0	0	0	0	0	0	0	0	0	0	0	0	3
A0A1D6RZI6	A0A3B6IUM3_WHEAT	0.000260885	0.000328287	0.000582941	0.000169859	0.000729831	0.000346593	0.00102566	0.000340469	0.000269699	0	0.00051498	0.000257587	0	0	0	0	0.000765371	0.00147832	0.000762765	0.000412377	0.000566926	0.000579339	0.000563373	8.3825e-06	0.00073137	0.00074433	0.000364435	0.000215688	0.00033738	0.000341404	0.000353531	8.4076e-06	3
A0A1D5X4L4	A0A8R7RFH9_TRIUA	0	0	0.00119321	0.000688898	0	0	0.0013996	0.000808057	0.00110408	0.0010099	0.0021082	0.00060874	0.00313017	0.00329015	0.00221279	0.000581363	0	0	0	0	0.00116043	0	0.00115315	0.000667883	0	0	0	0	0.00138115	0.00139762	0.00144727	3.44186e-05	3
W5G6L7	A0A3B6NW66_WHEAT	0.000204238	0.000514011	0.000228183	0.000172352	0.000571361	0.000542674	0.000267652	0.00016768	0.000633415	0.000579387	0.000604743	2.70311e-05	0.000399066	0.000629193	0.000423163	0.000126483	0.000599185	0	0.000597145	0.000345352	0.00110957	0.000680319	0.00066157	0.000253415	0.000572566	0.000874069	0.000855914	0.000169076	0.000528249	0.000534548	0	0.000306819	3
A0A096ULJ8	A0A8R7PM10_TRIUA	0	0.000335109	0	0.000193475	0	0	0	0	0.000275303	0.00025182	0.000262841	1.17486e-05	0.00130085	0.00109387	0.00055176	0.000386837	0	0	0	0	0.000289353	0	0	0.000167058	0	0	0.000372008	0.000214779	0.000344391	0.000348498	0.000360878	8.58231e-06	3
A0A1D5WCS2	A0A453F3K6_AEGTS	0	0	0	0	0	0.000385867	0.000380627	0.000221283	0	0.000274648	0	0.000158568	0.000283755	0.000298257	0.000300889	9.22703e-06	0	0	0	0	0.000946751	0.000322493	0	0.000481324	0	0	0	0	0	0.000760179	0	0.00043889	3
A0A1D6RCW1	A0A3B5XYS8_WHEAT	0	0	0	0	0	0	0	0	0	0	0	0	0.000217751	0.00022888	0.0002309	7.08074e-06	0.000653893	0.000631501	0.000651666	1.23357e-05	0	0	0	0	0	0	0	0	0.00057648	0.000875032	0.000906116	0.000182007	3
A0A1D6RXK4	A0A3B6IQT6_WHEAT	0.000258908	0.0003258	0.000289262	3.34935e-05	0.000362151	0.000343968	0.000339296	1.20747e-05	0	0.000244825	0.000255539	0.000144542	0.000252943	0.000531742	0.000268217	0.000156742	0.000759572	0.000733561	0.000756986	1.43293e-05	0.000281316	0	0.000279552	0.000161911	0.000362914	0.000369345	0.000361674	4.1179e-06	0.000669649	0.000338817	0.000350853	0.000187628	3
A0A1D5XNK4	A0A3B6IXV7_WHEAT	0.000455679	0	0	0.000263086	0	0	0	0	0.000471073	0.000430892	0.000449749	2.01031e-05	0	0.000467933	0	0.000270161	0	0	0	0	0.000495115	0.00101191	0.000984025	0.000290657	0.000638729	0	0.000636547	0.000368142	0	0	0	0	3
A0A1D6C2C1	A0A3B6SP12_WHEAT	0.000796848	0.00033424	0.000593512	0.000231866	0.000743066	0.000352879	0.000696172	0.000213032	0.000823768	0.000502336	0.000524319	0.00017957	0.000778488	0.000545518	0.000825496	0.000149929	0.00077925	0.000752566	0	0.000442398	0.000577207	0.000589845	0.000573589	8.53452e-06	0.000744633	0.000757828	0.000742088	8.44916e-06	0.000686997	0.000347595	0.000359943	0.000192489	3
A0A1D5XL00	A0A3B6IV90_WHEAT	0.000382566	0	0	0.000220875	0.000535118	0.000508251	0.000501348	1.78418e-05	0.000790982	0.000723513	0.000377588	0.000221777	0.000747504	0.000392854	0.000792641	0.000218953	0	0	0	0	0.000831351	0.000849552	0.00041307	0.000246917	0.000536247	0	0	0.000309602	0	0	0.000518425	0.000299313	3
W5CNH7	A0A3B6ED37_WHEAT	0.000636818	0.000534231	0.000474318	8.21785e-05	0.000593837	0.000564022	0.000556361	1.97996e-05	0.000658332	0.000401453	0.000838042	0.000219429	0.000622146	0.000653943	0.000659713	2.02307e-05	0	0	0.000620635	0.000358324	0.000461288	0.000707081	0.000229198	0.000238974	0.00059509	0.000605635	0.000593056	6.75233e-06	0.000549029	0.000555576	0.000862968	0.000179393	3
A0A1D5WAK7	F2CTB3_HORVV	0.00173776	0.00109336	0.00194149	0.000442732	0.00243071	0.00230866	0.00227731	8.1044e-05	0.000898233	0.00164323	0.00171515	0.000452317	0.00169772	0.000892245	0.000900117	0.000462785	0.00254907	0.00246178	0.00254039	4.80883e-05	0.000944076	0.000964746	0.000938159	1.3959e-05	0.00243583	0.002479	0.00121375	0.000718352	0.0022473	0.0022741	0.00353232	0.000734294	3
A0A1D5V1J8	A0A453AQF3_AEGTS	0	0	0	0	0	0	0	0	0	0	0	0	0.000491007	0.000258051	0.000260328	0.000133845	0	0	0	0	0	0	0	0	0	0	0	0	0	0.000328852	0.000340534	0.000193323	3
A0A1D5SYE1	A0A452YF81_AEGTS	0.00036617	0.000460774	0.0004091	4.73693e-05	0.000512185	0.000486469	0.000479861	1.70771e-05	0.000378541	0.000346253	0.000361406	1.61543e-05	0.000715468	0.000376017	0.00075867	0.000209569	0.00107425	0.00103747	0.00107059	2.02658e-05	0.000397861	0.000406572	0	0.00023226	0.000513265	0.00052236	0.000511511	5.82389e-06	0.000473537	0.000479184	0.000496207	1.18007e-05	3
A0A1D5V0G3	A0A3B6D8I0_WHEAT	0.000547106	0.000550766	0.000488998	3.46533e-05	0.000612216	0.000581478	0.00057358	2.04124e-05	0.000678708	0.000827755	0.000539987	0.000143915	0.000855202	0.00101127	0.00113355	0.000139517	0	0	0.000639843	0.000369414	0.000475565	0.000850459	0.00059073	0.000192037	0.000460131	0.000780474	0.000611411	0.000160254	0.000990537	0.000572771	0.000593118	0.000235544	3
A0A096UMR0	A0A3B6C4X7_WHEAT	0.000575998	0	0.000965291	0.000485646	0.000402842	0	0.000377419	0.0002256	0	0.000272334	0.000568503	0.000284335	0.000281364	0.000295744	0	0.000166752	0	0	0	0	0.000938772	0.000959326	0.000932888	1.38806e-05	0	0.000410845	0	0.000237201	0	0	0	0	3
A0A1D6DB23	A0A453R3I9_AEGTS	0	0	0	0	0	0	0	0	0.000297729	0.000272334	0	0.000165052	0	0	0	0	0	0	0	0	0.000312924	0.000319775	0.000310963	4.62686e-06	0	0.000410845	0.000402312	0.000234777	0	0	0	0	3
A0A1D6A933	A0A3B6NX51_WHEAT	0.000364867	0.000459135	0	0.000242494	0.000510362	0.000484737	0	0.000287546	0.000377194	0.000345021	0.00036012	1.60968e-05	0.000712922	0.000749359	0.000377985	0.000204706	0	0	0	0	0	0	0	0	0	0.000520501	0	0.000300511	0.000471852	0.000477479	0.000494441	1.17587e-05	3
A0A1D5WUL4	A0A453EAF3_AEGTS	0	0	0	0	0	0	0	0	0	0	0	0	0	0.000422831	0.000426562	0.000245206	0	0	0	0	0	0	0	0	0	0	0	0	0.000532492	0.000538842	0.000557983	1.32698e-05	3
A0A1D6AIH2	A0A3B6NNI7_WHEAT	0.000220017	0.00083058	0.000737433	0.000328934	0.000615501	0.000292299	0.000576657	0.00017646	0.000682349	0.000416098	0.000217154	0.000233408	0.00085979	0.000903733	0.00113963	0.000150495	0.000645473	0.00187011	0.000643276	0.000707679	0.000717174	0.000488584	0.000475119	0.00013603	0.000616799	0.000627729	0.000614691	6.99866e-06	0.000569058	0.000863766	0.0005963	0.000162856	3
A0A1D6CJD7	A0A3B6SF84_WHEAT	0.000368805	0.000309393	0.000274695	4.75926e-05	0.000343913	0.000326646	0.000322209	1.14667e-05	0.000381264	0.000464992	0.000364006	5.40159e-05	0.000240205	0.000252482	0.000254709	7.81089e-06	0.00036066	0	0.000359432	0.000207874	0.000400723	0.000409496	0.000398211	5.92504e-06	0.000516957	0.000350745	0.000515191	9.54566e-05	0.000476944	0.000321755	0	0.000243271	3
A0A1D5WNG5	A0A453G352_AEGTS	0.000295469	0.000371806	0	0.000196371	0.00041329	0.00039254	0.000387208	1.37798e-05	0.000305451	0.000279397	0.000291624	1.30352e-05	0.000577323	0.000303415	0.000306092	0.000157374	0	0	0	0	0.00032104	0.000328069	0.000319028	4.74686e-06	0	0.000421501	0.000412746	0.000240866	0.000382105	0.000386662	0.000400397	9.52216e-06	3
A0A1D5ZPQ0	A0A3B6MZ59_WHEAT	0.0001602	0.000806355	0.000715924	0.000349887	0.000224081	0.00042566	0.000839757	0.000313892	0.000828059	0.000757428	0.000474345	0.000187189	0.000626034	0.000658031	0.000663836	2.03571e-05	0.000469985	0.000453891	0.000468385	8.86628e-06	0.000348128	0.00035575	0.000345946	5.14738e-06	0.000449107	0.000457065	0.000671358	0.000126082	0.000621518	0.00062893	0.000651271	1.54884e-05	3
A0A1D6BSA1	A0A3B6RG95_WHEAT	0.000454165	0.000571503	0.000761115	0.000154887	0.000635268	0.000452529	0.000446383	0.000107323	0.000586886	0.000322096	0.000560319	0.000145814	0.000665551	0.000816162	0.00070574	7.79868e-05	0.000333101	0.000321695	0.000331967	6.28396e-06	0.000370103	0.000378206	0.000490378	6.72237e-05	0.000477456	0.000323944	0.000317216	9.06346e-05	0.000734167	0.000594337	0.000461588	0.000136305	3
A0A1D6CFI9	A0A3B6SG49_WHEAT	0.000567706	0.000714379	0.000887968	0.000160319	0.000635268	0.000754215	0.000595177	8.27132e-05	0.000704263	0.000536826	0.000672383	8.89072e-05	0.000887402	0.000816162	0.000823363	3.92172e-05	0.000333101	0.000321695	0.000331967	6.28396e-06	0.000493471	0.000378206	0.000367783	6.97518e-05	0.000477456	0.000161972	0.000317216	0.000157748	0.000734167	0.000742922	0.000461588	0.000159961	3
A0A1D5WKN0	A0A453EZ64_AEGTS	0.000126891	0	0	7.32604e-05	0.00017749	0.000168578	0.000166289	5.91782e-06	0.000131178	0	0	7.57354e-05	0.000247934	0.000260606	0.000262906	8.06223e-06	0	0	0	0	0	0	0	0	0	0	0.000177256	0.000102339	0	0.000166054	0.000515858	0.000263327	3
A0A1D5SNU7	A0A3B5YTL5_WHEAT	0.00054152	0.000227142	0.000806675	0.000290115	0.000504971	0.000479617	0.000473103	1.68366e-05	0.000559814	0.000170688	0.000356316	0.000194632	0.000176348	0.000370721	0	0.000185434	0	0.000511427	0.000527758	0.000300098	0.000392257	0	0	0.00022647	0.00101207	0.000515003	0.000504306	0.00029012	0	0.000236218	0.000244609	0.000138866	3
A0A1D6A8I1	A0A8R7QPI3_TRIUA	0.000551224	0.000693639	0.000615849	7.13086e-05	0.000771031	0.000732318	0.000722372	2.57075e-05	0	0	0	0	0	0.000566048	0	0.000326808	0	0	0	0	0	0	0	0	0	0	0	0	0	0	0	0	3
F8WTQ5	F8WTQ5_WHEAT	0.000479101	0.000602882	0.000802906	0.000163391	0.000670148	0.000954751	0.00156964	0.000459741	0.00123822	0.00158564	0.0014186	0.000173755	0.000936126	0.00122996	0.00124082	0.000172865	0.00140556	0.000678716	0.00140078	0.000418271	0.00130141	0.00132991	0.00103461	0.000162891	0.00100734	0.00102519	0.0010039	1.14301e-05	0.000929373	0.000940455	0.000973863	2.31602e-05	3
W5E0U1	A0A3B6HMP8_WHEAT	0.000454668	0.000286068	0.000761959	0.00024129	0	0	0	0	0	0	0	0	0	0	0.000235507	0.00013597	0.00133388	0.00128821	0.00132934	2.51637e-05	0	0	0	0	0	0	0	0	0.000293992	0.000297498	0	0.000170758	3
A0A1D5Y3I8	A0A453IYV4_AEGTS	0.000728438	0.000687479	0.000813839	6.44696e-05	0.000509455	0.000725815	0.000715957	0.000122169	0.000564786	0.000516612	0.00035948	0.000107364	0.000533741	0.000748028	0.000565971	0.000115544	0.000534264	0.000515969	0.000532445	1.00789e-05	0.000791481	0.000606608	0.00058989	0.000111875	0.000765795	0.000779365	0.000763178	8.68928e-06	0.000706521	0.000238316	0.000740344	0.000280593	3
A0A1D6S3H5	A0A3B6LM58_WHEAT	0	0	0	0	0	0	0	0	0	0	0.000315245	0.000182007	0.000312042	0.00032799	0.000330884	1.01469e-05	0	0	0	0	0	0	0	0	0	0	0	0	0	0.00041798	0	0.000241321	3
A0A1D5XC28	A0A3B6HPU4_WHEAT	0	0	0	0	0	0	0	0	0	0	0	0	0.000430819	0.000226419	0.000685251	0.00022987	0	0	0	0	0	0	0	0	0	0	0	0	0	0.000288541	0	0.000166589	3
A0A1D5T695	A0A8R7TK54_TRIUA	0	0	0	0	0	0	0	0	0	0	0	0	0	0	0	0	0.00208882	0.00201729	0.00208171	3.94057e-05	0	0	0	0	0	0	0	0	0	0	0	0	3
P11383	A0A6G5NTM2_9POAL	0.000429886	0.000540951	0.000480285	5.56118e-05	0	0.000285558	0.00028168	0.000163759	0.000666613	0.000609753	0.000636438	2.84478e-05	0.000839962	0.000441446	0	0.000420164	0.00126118	0.000608994	0.000628441	0.000371051	0.000233545	0.000715975	0.000696244	0.000273013	0.000602575	0.000613253	0.000600516	6.83727e-06	0.000277967	0.000281282	0.000873823	0.000343064	3
W5DZA0	A0A3B6HNX1_WHEAT	0.000329671	0.000414845	0.000736642	0.000214644	0	0.000437978	0.000432029	0.000251167	0.000340809	0.000311739	0.000325381	1.45441e-05	0.000322076	0.000338537	0.000341524	1.04731e-05	0	0	0	0	0.000358203	0.000366045	0.000355957	5.29634e-06	0.000462103	0.000470292	0.000460524	5.24337e-06	0	0	0	0	3
A0A1D6D852	A0A3B6SU01_WHEAT	0	0	0	0	0	0	0	0	0	0	0	0	0	0	0.000433526	0.000250296	0.00122772	0.00118567	0.00122354	2.31609e-05	0.000454698	0	0.000451848	0.000261701	0	0.000596983	0.000584584	0.000341145	0.000541186	0.000547639	0	0.000314333	3
A0A1D6BMS5	A0A3B6RQB4_WHEAT	0.000232753	0.000439331	0.000260041	0.000112223	0	0	0	0	0	0.000110046	0	6.35353e-05	0.000568476	0.000597531	0.000602803	1.84855e-05	0	0.000329728	0	0.000190369	0	0	0	0	0.000163126	0	0.000162569	9.40204e-05	0.0007525	0.000609179	0.000788524	9.48711e-05	3
A0A1D5XSR5	A0A3B6IK29_WHEAT	0.000632887	0.0007964	0.000176771	0.000321122	0.000663943	0.000630607	0.000414695	0.000135311	0.00114497	0.000598462	0.000312326	0.000423053	0.000618305	0.000812383	0.000655641	0.000102979	0	0	0	0	0.000515745	0.000351358	0.00068335	0.000165999	0.000443562	0.000677133	0.000663069	0.000130981	0.00040923	0.00082822	0.000428821	0.000236452	3
A0A1D6BLJ0	A0A3B6RHI3_WHEAT	0.000632887	0.0007964	0.000707086	8.18729e-05	0.000885257	0.000420405	0.00082939	0.000253797	0.000327134	0.000598462	0.000624652	0.000164733	0.000309153	0	0.00032782	0.000184115	0	0	0	0	0.00034383	0.000351358	0	0.000200719	0.000443562	0.000451422	0.000442046	5.03299e-06	0.00040923	0.00041411	0.000428821	1.01981e-05	3
A0A1D6ANH1	A0A3B6PQ22_WHEAT	0	0	0.000602884	0.000348075	0.000754798	0	0	0.000435783	0.00055785	0.000510267	0.000532598	2.38064e-05	0	0.000554131	0.00055902	0.000321348	0	0	0	0	0	0	0	0	0	0	0	0	0.000697845	0.000706167	0	0.000405324	3
W5EPT4	A0A453GYY1_AEGTS	0.000295469	0.000371806	0.000330109	3.82231e-05	0.00041329	0.00039254	0.000387208	1.37798e-05	0.000305451	0.000279397	0.000291624	1.30352e-05	0.00115465	0.00151707	0.00153046	0.000213217	0	0.000837148	0.000863881	0.000491227	0.00032104	0.000328069	0.000319028	4.74686e-06	0.000828324	0.000843002	0.000412746	0.000244281	0.00229263	0.00154665	0.00240238	0.000465622	3
A0A1D6RRI2	A0A3B6EDY7_WHEAT	0.000361013	0.000908569	0.000134446	0.000397999	0.000504971	0.000479617	0.000315402	0.000102912	0.00037321	0.000341376	0.000237544	7.09457e-05	0.00023513	0.000370721	0.000373992	7.92447e-05	0.000353041	0.000340951	0.000351839	6.66012e-06	0.000523009	0.00026723	0.000649664	0.000194816	0.000506036	0.000343335	0.000336204	9.60599e-05	0.000155623	0.000157478	0.000163073	3.87815e-06	3
A0A1D6SCX2	A0A3B6REV7_WHEAT	0.000128642	0.000323756	0.000143724	0.000108558	0	0.000170905	0.000674335	0.000350566	0.000531952	0.000851513	0.000761809	0.000164823	0.000502713	0.000792609	0.000533068	0.000159333	0	0	0	0	0.000139775	0.000428507	0.000694497	0.000277438	0.000721275	0.000367028	0.000718811	0.000203817	0.000998172	0.000505038	0.000697304	0.000248552	3
A0A1D5V8Z6	A0A3B6FNB6_WHEAT	0.000776725	0.0004887	0.000867787	0.000197888	0.000814839	0.000515952	0.000254472	0.000280392	0.000802966	0.000918095	0.000766618	7.90789e-05	0.000379415	0.00059821	0.000603488	0.000127872	0.00113936	0	0.00056774	0.00056968	0.000843947	0.000646818	0.000838657	0.000112316	0.000816558	0.00110804	0.000813767	0.000169097	0.000502237	0.000508226	0.00052628	1.25159e-05	3
A0A1D6S9K0	A0A3B6PSA3_WHEAT	0.000351122	0.000441838	0	0.000233359	0.000491136	0.000466477	0	0.000276714	0.000362985	0.000332023	0.000346553	1.54904e-05	0.000343032	0.000360565	0.000363746	1.11546e-05	0	0	0	0	0	0	0	0	0	0.000500893	0	0.000289191	0.000908154	0.000459492	0.000475815	0.000254454	3
A0A1D5W2F2	A0A3B6G229_WHEAT	0	0	0	0	0	0	0	0	0	0	0	0	0	0	0	0	0	0	0	0	0.00076302	0.000779726	0.000758238	1.12819e-05	0.000984343	0	0	0.000568311	0.000908154	0.000918984	0	0.000527477	3
W5ENI9	M8BBD2_AEGTA	0.000325485	0.000409577	0.000363644	4.21061e-05	0	0.000432417	0.000426543	0.000247978	0.000336481	0.00030778	0.00032125	1.43594e-05	0	0.000334238	0.000337187	0.000193829	0	0	0	0	0.000353654	0.000361397	0.000351437	5.22908e-06	0.000456235	0.00046432	0.000454676	5.17679e-06	0.000420922	0	0	0.00024302	3
A0A1D5TMK8	A0A453AR45_AEGTS	0.000276355	0	0.000308754	0.000169682	0	0.000367146	0	0.000211972	0.000285691	0.000261323	0.000272759	1.21919e-05	0.00107995	0.000283787	0.00114516	0.0004796	0	0	0	0	0.000300272	0.000306846	0.00029839	4.43979e-06	0	0	0	0	0.00107216	0.000723297	0.00149798	0.000387979	3
A0A1D5ZV66	A0A453M5L3_AEGTS	0	0	0	0	0	0	0	0	0.000785122	0	0.000749582	0.000443387	0.000741967	0.000779888	0.000786769	2.4127e-05	0.00222808	0.00430356	0.00444099	0.00123986	0.000825192	0.000843259	0.00082002	1.22012e-05	0	0.00108341	0.00106091	0.000619115	0.0019643	0.000993864	0.00205834	0.000589308	3
A0A077RXY9	A0A077RXY9_WHEAT	0.000442884	0.000278654	0.000247404	0.000105009	0.000309745	0.000294193	0	0.000174515	0.000228923	0.000418794	0.000218561	0.000112732	0.00021634	0.000227397	0.000229404	7.03487e-06	0	0.000627409	0.000647444	0.000368155	0.000481214	0.00049175	0.000478198	7.11517e-06	0.000310398	0.000315898	0.000309337	3.52201e-06	0.000286373	0.000289788	0	0.000166332	3
A0A1D5YYQ5	A0A3B6LKX6_WHEAT	0.000224104	0.000282004	0.000500756	0.000145911	0.000156734	0.000446594	0.000440528	0.000165628	0.000463351	0.000423829	0.000221188	0.000129915	0.00010947	0.000230131	0.000116081	6.78357e-05	0.000328733	0.000634952	0.000327614	0.000177119	0.00012175	0.000373246	0.000241973	0.000125789	0.000314129	0.000479544	0.000469584	9.27606e-05	0.000144908	0	0.000151845	8.57352e-05	3
A0A1D6BPU7	A0A3B6RIF8_WHEAT	0.000336156	0.000846012	0.000751134	0.000271158	0	0.000893188	0	0.000515682	0.000695026	0.000635743	0.000331782	0.000194873	0.000656823	0.000690393	0.000696484	2.13583e-05	0	0	0	0	0.000365249	0	0.00036296	0.000210219	0.000471194	0.000479544	0.000939167	0.000267807	0.000434723	0.000439907	0.000455534	1.08334e-05	3
A0A1D5W7J4	A0A3B6FF92_WHEAT	0.00100517	0.000421624	0.000748679	0.000292485	0.000468666	0.000667702	0.00131727	0.000443785	0.000519566	0.000475249	0.000496047	2.21726e-05	0.000163669	0.000516102	0.000347104	0.000176266	0.000491488	0.000474657	0.000489815	9.27193e-06	0.000546083	0.000372026	0.000904434	0.000271468	0.000469654	0.000238988	0.000468049	0.000132714	0.000649953	0.000657704	0.000681068	1.6197e-05	3
W5FYH5	A0A3B6MR53_WHEAT	0.00075388	0.00071149	0.000421132	0.00018112	0.000527249	0.000751165	0.000493975	0.000139876	0.000584512	0.000534655	0.000558053	2.49442e-05	0.000736511	0.000580615	0.000780984	0.000105221	0.00110585	0.00106798	0	0.000627815	0.000819125	0.000627794	0.000813991	0.000109013	0.00026418	0.000537724	0.000789833	0.000262899	0.000731198	0.000246639	0.000510801	0.000242608	3
A0A1D5W9K7	A0A077RXM8_WHEAT	0.000177384	0.000223212	0	0.000117891	0.000496234	0.000471319	0.000232459	0.000145632	0.000183376	0.00033547	0.000175075	9.03029e-05	0.00051989	0.000364308	0.000367522	8.89122e-05	0	0	0	0	0.000192735	0	0.000191527	0.000110929	0.000497281	0.000506093	0.000495581	5.64252e-06	0.000229395	0.000464262	0.000480754	0.000140603	3
A0A1D6AA13	A0A3B6NWG8_WHEAT	0.000291272	0.000366525	0.00065084	0.000189643	0.00040742	0.000386964	0.000763416	0.000211687	0.000301112	0.000275428	0.000574964	0.00016602	0.000569122	0.000299105	0.000301744	0.000155138	0	0.000825257	0.00170322	0.000851745	0.00063296	0.000323409	0.000314496	0.000181347	0.000408279	0.000831027	0.000813767	0.000239247	0.000753355	0.000381169	0.00039471	0.000211081	3
A0A1D6CDM3	A0A3B6SD29_WHEAT	0.000380672	0.000638697	0.000141767	0.000248526	0.00017749	0.000505735	0.000997731	0.000412836	0.000787066	0.000959909	0.00100192	0.000113872	0.000619836	0.000912122	0.000788717	0.000146731	0	0	0.000370998	0.000214196	0.00055149	0.000704456	0.000959059	0.000205886	0.00124505	0.000724063	0.000709025	0.000305225	0.00131278	0.000996324	0.00103172	0.000173393	3
A0A1D5WV40	A0A3B6GS31_WHEAT	0	0.000222443	0	0.000128427	0.000494523	0.000469694	0.000231657	0.00014513	0.000365488	0.000334313	0.000523415	0.000101384	0.000345398	0.000544577	0.000549382	0.000116408	0	0.000500845	0	0.000289163	0.000576212	0.000392552	0.000572601	0.000105009	0.000495566	0.000504348	0.000493872	5.62306e-06	0.000228604	0.000462661	0.000479096	0.000140118	3
A0A1D5Y4T4	A0A3B6U272_WHEAT	0.000692755	0	0	0.000399962	0	0.000920346	0.000907846	0.000527791	0.000716159	0.000655073	0.000683741	3.05622e-05	0.000676794	0.000711384	0	0.000401106	0	0	0	0	0	0	0	0	0	0	0	0	0	0	0	0	3
A0A1D5SEK2	A0A3B5YYZ5_WHEAT	0.000219545	0	0	0.000126755	0	0	0	0	0.000226963	0.000207603	0.000216689	9.68567e-06	0	0.000225449	0.000454877	0.000227442	0	0.000622035	0.000641898	0.000365001	0	0	0	0	0	0	0	0	0.00028392	0.000574611	0.000297511	0.000164048	3
A0A1D6SBS9	C0J028_TRITD	0.00150041	0.0025174	0.00167631	0.000543547	0.00209871	0.00132889	0.00196626	0.000411583	0.00310219	0.00236465	0.00296176	0.000391625	0.00439751	0.00513585	0.00569928	0.000652841	0	0	0	0	0.00108684	0.00111063	0.00108003	1.60699e-05	0.000701045	0.0021404	0.0013973	0.000719806	0.00258713	0.00327248	0.00338873	0.000433161	3
O64393	A0A453GU69_AEGTS	0	0	0	0	0	0	0	0	0	0	0	0	0	0	0	0	0	0	0	0	0.000752709	0.000769189	0.000747992	1.11295e-05	0.000971041	0.000988249	0.000967723	1.10182e-05	0.000895882	0	0	0.000517238	3
W5DX68	A0A3B6HUM7_WHEAT	0.000256962	0.00032335	0.000287087	3.32416e-05	0.000718856	0.000682763	0.000336745	0.000210966	0.000531286	0.000485969	0.000507236	2.26727e-05	0.000251041	0.000263872	0	0.000148781	0	0	0	0	0.000558401	0.000570627	0.000832352	0.000154757	0.000360186	0.000733137	0.000358955	0.00021568	0	0	0.000348215	0.000201042	3
A0A1D6BRW0	A0A3B6RKF9_WHEAT	0.000499323	0.000418886	0.000557863	6.97755e-05	0.000698434	0.000442244	0.000654356	0.000136972	0.000860321	0.000944326	0.00114993	0.000148997	0.000975638	0.00119642	0.00120698	0.000130622	0.000976593	0.000471575	0.000973268	0.000290617	0.000723383	0.000739221	0.000898561	9.68914e-05	0.00163312	0.000949745	0.00116252	0.000349696	0.00107622	0.00130687	0.00135329	0.000148391	3
W5F6Q2	A0A3B6LK94_WHEAT	0.000561283	0.000706296	0.000418058	0.00014412	0.0005234	0.000745682	0.000490369	0.000138855	0.000580246	0.000530752	0.00055398	2.47621e-05	0.000731135	0.000576377	0.000775283	0.000104453	0.00109778	0.000530092	0	0.000548995	0.000813146	0.000623212	0.000606037	0.000114938	0.000262252	0.000266899	0.000784068	0.000299938	0.00072586	0.000244839	0.000507072	0.000240838	3
A0A1D5RS02	A0A3B5Y0F4_WHEAT	0.000219076	0	0.00024476	0.000134513	0	0	0	0	0.000226478	0.00020716	0.000216226	9.66497e-06	0	0.000224968	0.000453905	0.000226956	0	0.000620706	0.000640527	0.000364221	0.000238036	0	0	0.00013743	0.000307081	0	0	0.000177294	0.000566626	0.000573383	0.000593752	1.41205e-05	3
A0A1D5VBL5	A0A3B6EPI0_WHEAT	0.000748377	0.000941729	0.000418058	0.000264804	0	0	0	0	0	0	0	0	0	0	0	0	0.00109778	0	0.00218808	0.00109404	0	0	0	0	0	0	0	0	0	0	0	0	3
A0A077RYW2	A0A077RYW2_WHEAT	0.000203832	0.000256495	0.000455459	0.000132713	0.000285113	0.000270798	0.00026712	9.50616e-06	0	0	0.00020118	0.000116151	0.000597408	0.000418628	0.000422321	0.000102169	0	0	0	0	0	0	0	0	0	0	0	0	0.000263599	0.000266743	0	0.000153105	3
A0A1D5SFT9	A0A3B5XY56_WHEAT	0.000640798	0.000806355	0.000715924	8.28963e-05	0	0	0.000839757	0.000484834	0	0.000605942	0	0.000349841	0	0	0	0	0	0	0	0	0	0	0	0	0	0	0	0	0	0	0	0	3
W5EXP6	A0A3B6KNS6_WHEAT	0.00025568	0.000321738	0.000285656	3.30758e-05	0	0	0.000335065	0.00019345	0.000264318	0	0.000252353	0.00014927	0	0.000262556	0.000264872	0.00015226	0	0	0	0	0.000277808	0.000567781	0.000552133	0.000163087	0.000358389	0	0.000357165	0.000206564	0	0.000334593	0	0.000193177	3
A0A1D5VWI3	A0A453EVA1_AEGTS	0.000786658	0.00164983	0.00146481	0.000454457	0.00110035	0.0010451	0.0010309	3.66874e-05	0.00162647	0.00148774	0.00129404	0.000166972	0.0023056	0.00215417	0.00162988	0.00035459	0	0	0.000766666	0.000442635	0.00142457	0.00145575	0.00141564	2.10634e-05	0.000735111	0.000748137	0.000732599	8.34112e-06	0.00101732	0.0013726	0.00035534	0.000516278	3
A0A1D5Z461	A0A3B6LKE7_WHEAT	0.000405248	0.000509948	0.000452758	5.24245e-05	0	0	0	0	0.000418939	0	0	0.000241874	0.000791822	0.000832292	0.000839635	2.57482e-05	0	0	0	0	0	0	0	0	0	0	0	0	0	0	0	0	3
A0A1D6AF78	A0A453N1D3_AEGTS	0.007005	0.00881481	0.00853773	0.000974805	0.00890756	0.00930636	0.00917996	0.000203804	0.00789999	0.00662397	0.00754238	0.00065823	0.00435502	0.00523155	0.00395828	0.000651525	0.00560479	0.00541286	0.00744762	0.00112347	0.00691932	0.00919205	0.00825114	0.00114196	0.00624844	0.00817607	0.00711667	0.000965393	0.00247063	0.00166673	0.000862968	0.000803831	3
A0A1D6AQG9	A0A3B6PSK0_WHEAT	0.000222886	0.000280471	0.000249017	2.88335e-05	0.000311765	0	0.00029209	0.000174595	0.000230416	0.000210763	0.000219986	9.83306e-06	0.000435502	0.00022888	0.0002309	0.000118715	0.000653893	0	0.000651666	0.000376884	0.000242176	0.000247478	0.000240658	3.58079e-06	0.000312422	0.000317958	0.000311354	3.54498e-06	0.00028824	0.000291677	0.000302039	7.18302e-06	3
A0A1D5W6J8	A0A3B6FRB1_WHEAT	0.000247055	0.000621768	0.000276019	0.000208483	0	0	0	0	0	0	0	0	0	0	0	0	0	0	0	0	0	0	0	0	0	0	0	0	0	0	0	0	3
A0A1D6AYR7	A0A3B6PFB7_WHEAT	0.000296323	0	0	0.000171082	0	0	0.000388327	0.000224201	0	0	0	0	0	0	0	0	0	0.000839567	0	0.000484724	0.000321968	0.000329017	0	0.000187956	0.000415359	0.000422719	0.000413939	4.71297e-06	0	0.000387779	0	0.000223884	3
A0A1D6D3P6	A0A3B6TEW5_WHEAT	0.000116907	0	0.000130613	7.17809e-05	0	0	0	0	0.000362571	0.000221096	0.000230772	7.90353e-05	0.000114214	0.000120051	0.00012111	3.71396e-06	0	0	0	0	0.000127025	0.000129806	0	7.41538e-05	0	0	0	0	0	0	0.000158424	9.14661e-05	3
A0A1D5WF55	A0A3B6H6Y0_WHEAT	0.000210962	0	0.000235695	0.000129531	0	0.00028027	0	0.000161814	0	0.000598462	0.000416435	0.000306787	0.000412204	0.000433271	0.000218547	0.000118359	0	0	0	0	0.00022922	0	0	0.00013234	0	0	0	0	0.00027282	0.000276073	0.00028588	6.79874e-06	3
W5DWT9	A0A3B6HUP0_WHEAT	0.000305142	0	0	0.000176174	0.000426821	0.000405391	0.000399884	1.42309e-05	0.000315451	0.000288544	0.000301171	1.34619e-05	0.000298112	0.000313348	0.000316113	9.69388e-06	0.00089521	0.000864555	0	0.000508232	0.000331551	0	0.000329473	0.000190824	0	0.0004353	0.000426259	0.000248752	0.000394615	0.00039932	0.000827011	0.000248297	3
A0A1D5U9K9	A0A3B6C486_WHEAT	0.00104089	0.000654908	0.000581461	0.000246797	0.000727978	0.00138285	0.000682036	0.000392029	0.00107606	0.000984272	0.00102735	4.59209e-05	0.000508454	0.000534441	0.000539157	1.65337e-05	0.00152686	0.00147457	0.00152166	2.88042e-05	0.00113097	0.000577868	0.000561943	0.000324031	0.00145903	0.000742441	0.00072702	0.000418244	0.000673048	0.000681074	0.000705268	1.67725e-05	3
A0A1D5TLG6	A0A3B6AXA1_WHEAT	0.000520445	0.000654908	0.000581461	6.73269e-05	0.000727978	0.000691427	0.000682036	2.42721e-05	0.000538028	0.000492136	0.000513673	2.29604e-05	0.000508454	0	0.000539157	0.000302809	0	0	0.00152166	0.000878529	0.000565487	0.000577868	0.000561943	8.36123e-06	0.000729513	0.000742441	0.00072702	8.27761e-06	0.000673048	0.000681074	0.000705268	1.67725e-05	3
A0A1D5XYK5	A0A3B6JPF1_WHEAT	0.000520445	0.000654908	0.000581461	6.73269e-05	0.000727978	0.000691427	0.000682036	2.42721e-05	0.000538028	0.000492136	0.000513673	2.29604e-05	0.000508454	0.000534441	0.000539157	1.65337e-05	0.00152686	0.00147457	0.00152166	2.88042e-05	0.000565487	0.000577868	0.00112389	0.000318878	0.000729513	0.000742441	0.00072702	8.27761e-06	0.000673048	0.000681074	0.000705268	1.67725e-05	3
B2Y2Q1	B2Y2Q1_WHEAT	0.000284799	0.00035838	0.000318189	3.68428e-05	0.000398366	0.000378364	0.000746451	0.000206983	0.000294421	0.000538615	0.000562187	0.000148259	0	0	0	0	0.00083553	0	0.000832685	0.000481574	0.00185668	0.00189733	0.00153754	0.000197044	0.000798412	0.00081256	0.000795683	9.05938e-06	0.000368307	0	0.000385938	0.00021791	3
A0A1D5YEH2	M7ZQM3_TRIUA	0.000519128	0.000979875	0.000579989	0.0002503	0	0.000344839	0	0.000199093	0.000268333	0.00049089	0	0.0002458	0.000507167	0.000266544	0.000268896	0.00013825	0.00304598	0.00220626	0.00227671	0.000465812	0.000846083	0.000576405	0.00056052	0.000160481	0.000727667	0.000370281	0.00072518	0.000205623	0.00134269	0.0013587	0.00105522	0.000170777	3
A0A1D5TLB5	A0A3B6AXG8_WHEAT	0.000903328	0.000568356	0.000252308	0.000325556	0.000315885	0.000600049	0.000591899	0.000161761	0.000233462	0.000427096	0.000445787	0.000117563	0.000441258	0.00046381	0.000467902	1.43486e-05	0	0.000639847	0	0.000369416	0.000245377	0.000250749	0.000243839	3.62811e-06	0	0	0.000630938	0.000364272	0	0	0	0	3
W5DNX6	A0A3B6HY72_WHEAT	0	0	0	0	0	0	0	0	0.000178437	0.000326434	0	0.000163453	0.000337258	0.000354495	0.000357622	1.09668e-05	0	0	0	0	0	0	0	0	0	0	0	0	0.000223216	0.000451756	0.000233902	0.000128974	3
W5ERL4	A0A3B6JDF8_WHEAT	0	0	0	0	0	0	0	0	0	0	0	0	0.000429895	0.000451866	0.000455853	1.39792e-05	0	0	0	0	0	0	0	0	0	0	0	0	0	0.000575844	0.0005963	0.000338523	3
A0A1D6C0M7	A0A3B6RDJ1_WHEAT	0	0	0	0	0	0.000375237	0	0.000216643	0.000291988	0.000267082	0.00027877	1.24606e-05	0.000275938	0.000290041	0.0002926	8.97284e-06	0	0	0	0	0	0	0	0	0.000395907	0.000402922	0.000394554	4.49226e-06	0	0	0	0	3
A0A1D6B0B5	F2DQH9_HORVV	0.000546814	0.000344045	0	0.000276432	0	0	0.000358296	0.000206863	0	0	0	0	0.000534216	0.000561519	0.000283237	0.000153393	0	0	0	0	0	0	0	0	0	0	0	0	0.000707149	0.000715582	0.000741002	1.76223e-05	3
A0A1D6SDQ7	A0A3B6SI29_WHEAT	0	0	0	0	0.00111172	0.0010559	0	0.00062636	0	0	0.000784447	0.0004529	0	0	0.000823363	0.000475369	0	0	0	0	0	0	0	0	0	0	0	0	0.00102783	0.00104009	0.00107704	2.56139e-05	3
A0A1D5W330	M7YVE5_TRIUA	0.000582544	0	0	0.000336332	0	0	0	0	0	0	0	0	0.000569122	0.00059821	0.000603488	1.85065e-05	0	0	0	0	0	0	0	0	0	0	0	0	0.000753355	0	0	0.00043495	3
A0A1D6S4C5	A0A3B6LHM9_WHEAT	0.000443843	0.000558514	0.000495878	5.74173e-05	0	0.000196553	0	0.00011348	0.000152946	0	0.000146023	8.63741e-05	0	0	0.000306533	0.000176977	0	0	0	0	0	0	0	0	0	0	0	0	0	0	0	0	3
A0A1D5YFT5	A0A3B6KQQ3_WHEAT	0	0	0	0	0	0	0	0	0	0	0	0	0.000362918	0.000381467	0.000192416	0.000104207	0	0	0	0	0	0	0	0	0	0	0	0	0.0007206	0.000729194	0.000503398	0.000127955	3
A0A1D6BS44	A0A453RTU3_AEGTS	0.000670116	0.000843247	0.000748679	8.66889e-05	0.000937331	0.000890269	0.000878178	3.12523e-05	0	0.000633665	0	0.000365847	0.000654676	0	0	0.000377978	0	0	0	0	0.000728111	0	0.000723547	0.000419064	0.000939308	0	0	0.00054231	0	0	0	0	3
A0A1D5RQU8	A0A3B5Y323_WHEAT	0.000680795	0.000685348	0.000456366	0.000130908	0.000380908	0.000361783	0.000356869	1.27001e-05	0.000140759	0.000386258	0.000134387	0.000143614	0.000133022	0.000279641	0.000282108	8.53718e-05	0	0	0	0	0	0	0	0	0	0	0	0	0	0	0	0	3
A0A1D5Y6E9	A0A3B6JCX9_WHEAT	0.000305597	0.000192275	0.000170712	7.24575e-05	0.000213728	0.000202997	0.00020024	7.12608e-06	0.000473882	0.000144487	0.00015081	0.000188377	0	0.000156907	0.000158292	9.09928e-05	0	0	0	0	0.000166022	0.000339315	0.000329964	9.74631e-05	0	0	0.000213447	0.000123234	0	0	0.000207061	0.000119547	3
A0A1D5VF15	A0A8R7PX53_TRIUA	0.000189166	0.000476077	0.000211343	0.000159632	0.000264597	0.000251312	0.000247899	8.82213e-06	0.000391113	0.000357752	0.000373408	1.66908e-05	0.000554421	0.00077701	0.000783866	0.000130536	0.000554964	0	0.000553075	0.000319865	0.000205537	0.000210037	0.000204249	3.03904e-06	0.000265155	0.000539708	0.000264249	0.000158775	0.000978528	0.000990197	0.00102537	2.43852e-05	3
A0A1D5XC60	A0A3B6HMZ7_WHEAT	0.000705466	0.00059182	0.000788173	9.8582e-05	0.000328926	0.000312411	0.000308168	1.0967e-05	0.0002431	0	0.000232095	0.000137287	0.000229737	0.000482958	0.000487219	0.000147443	0.00137977	0.000666262	0.00137508	0.000410597	0.000255507	0.000261101	0.000507811	0.00014408	0	0	0.000328493	0.000189656	0	0.000307733	0	0.00017767	3
A0A1D5X106	A0A3B6HT79_WHEAT	0.000634061	0.000638302	0.000566718	4.01609e-05	0.00053214	0.000673896	0.00058165	7.19436e-05	0.000524386	0.000539615	0.000625811	5.46941e-05	0.000309726	0.000651112	0.0004598	0.000171108	0.000186018	0.000179648	0	0.000105607	0.000344468	0.000422412	0.000479233	6.76577e-05	0.000444385	0.00045226	0.000442866	5.04233e-06	0.000573985	0.000414878	0.000515539	8.04813e-05	3
A0A1D6RZZ1	A0A453HKR4_AEGTS	0.000321403	0	0	0.000185562	0	0.000853989	0.000421195	0.000427008	0.000332262	0.000607842	0.000634443	0.000167315	0.00125599	0.000660093	0.000332959	0.000467993	0	0	0	0	0.000349219	0	0	0.000201622	0	0	0	0	0	0	0.000435542	0.00025146	3
Q8S4P7	Q8S4P7_WHEAT	0.00136704	0.000573408	0.0010182	0.00039778	0.00127477	0.00121077	0.000597161	0.000374113	0.000942147	0.00172357	0.000899499	0.000463956	0.00267108	0.00187173	0.00236031	0.000402956	0.00133685	0.00129107	0	0.000758959	0.000990231	0.000505956	0.000984025	0.000277822	0.00127746	0.000650048	0.00127309	0.000360982	0.00353575	0.00238527	0.00432251	0.000974293	3
A0A1D5VIQ7	A0A3B6EDF7_WHEAT	0.00064891	0.000272187	0.000241662	0.000226827	0	0.000862096	0.000283462	0.000439389	0.000223611	0.000409075	0	0.000204834	0.00021132	0.00022212	0.00022408	6.87161e-06	0	0	0	0	0.00070507	0.000480338	0.00023355	0.000235846	0.000303194	0	0.000604316	0.000302159	0.000559454	0.000283063	0.000293118	0.000156752	3
A0A1D5ZZJ8	A0A3B6MV97_WHEAT	0.000575998	0.00144963	0.000643527	0.00048607	0.00161137	0.00229569	0.000754838	0.00077203	0.000595458	0.000544667	0.000568503	2.54113e-05	0.000562727	0.000591488	0.00119341	0.000356115	0.00168984	0.00163197	0	0.000959358	0.000625848	0.0012791	0.000621926	0.000378293	0.000807383	0.00082169	0.000804624	9.16117e-06	0	0.000753773	0.00078055	0.000443123	3
W5ATC6	A0A3B6B1B4_WHEAT	0	0.000701178	0.000311271	0.000351323	0.000389706	0.000370139	0.000730224	0.000202483	0.00028802	0.00079036	0.000824948	0.000300508	0.000272189	0.0002861	0.000288625	8.85093e-06	0	0	0	0	0.00090816	0.000618696	0.000902468	0.000165504	0.000390528	0.00119234	0.000389193	0.000463314	0.0007206	0	0	0.000416039	3
A0A1D5VGX8	A0A3B6EAP4_WHEAT	0.000586991	0	0.000437206	0.000304998	0	0.000259945	0.000769243	0.000391299	0.000202274	0.000185021	0.000193118	8.63208e-06	0	0.000200925	0.000202698	0.000116519	0	0	0	0	0.000425195	0.000217252	0.000633794	0.000208271	0.000274264	0	0	0.000158346	0.000253035	0.000256053	0.000265149	6.3057e-06	3
A0A1D5VLH6	A0A3B6EDK9_WHEAT	0.000436908	0.000366525	0.00048813	6.10536e-05	0.000814839	0.000386964	0.000572562	0.000214563	0.000903337	0.000688571	0.000718705	0.000116277	0.000426842	0.000448657	0.000452616	1.38799e-05	0.000854519	0.000825257	0.000425805	0.000239518	0.00047472	0.000485114	0.000628993	8.62258e-05	0.000816558	0.00062327	0.000610325	0.000115513	0.000376678	0.000381169	0.00039471	9.3869e-06	3
A0A1D5SY63	A0A3B5ZV13_WHEAT	0	0	0	0	0	0.00108535	0.000535303	0.000542691	0.000422277	0.000386258	0.000403162	1.80207e-05	0.000399066	0	0	0.000230401	0	0	0	0	0	0.000453546	0	0.000261855	0	0	0	0	0	0	0	0	3
A0A1D5RT17	A0A8R7K0L3_TRIUA	0	0	0	0	0	0.000542674	0.00107061	0.00053532	0.000422277	0.000772516	0.000403162	0.000207949	0.000399066	0	0	0.000230401	0	0	0	0	0.000443829	0.000907092	0.000441047	0.000268272	0.000572566	0.000582712	0.00057061	6.49677e-06	0	0	0	0	3
W5BNP0	A0A3B6C304_WHEAT	0.0011392	0.00071676	0	0.0005759	0	0.000756729	0.000373225	0.000378376	0.000294421	0.000807923	0.00140547	0.000556052	0.0022259	0.00175475	0.00206527	0.000239517	0	0	0	0	0.00154724	0.000316222	0.000307508	0.000713255	0	0	0	0	0.000368307	0.000372699	0.000771877	0.000231744	3
W5BHH8	A0A3B6CAI7_WHEAT	0	0.000346819	0	0.000200236	0.000385515	0.000366159	0.000722372	0.000200306	0.000284923	0.000521241	0.000544052	0.000143477	0.000269262	0.000283024	0.000285521	8.75576e-06	0.000808577	0.000780888	0.000805824	1.52538e-05	0.000299465	0	0.000297588	0.000172357	0.000386328	0.000393174	0.000770016	0.000219573	0	0.000360676	0.000746978	0.000373562	3
A0A1D5W9D9	A0A3B6FGM9_WHEAT	0	0	0	0	0	0	0	0	0.000353305	0.000646339	0.000674624	0.000177911	0.000333885	0.00035095	0	0.000197879	0	0	0	0	0	0	0	0	0	0	0	0	0	0	0	0	3
A0A1D5T0E2	A0A452YZR6_AEGTS	0	0	0	0	0	0	0	0	0	0	0.000383309	0.000221304	0	0	0	0	0	0	0	0	0	0	0	0	0	0	0	0	0.000502237	0.00101645	0.00105256	0.000307835	3
A0A1D5VEE4	A0A3B6FXS0_WHEAT	0	0	0	0	0	0	0	0	0	0	0	0	0	0	0	0	0	0	0	0	0	0	0	0	0	0	0	0	0.000298627	0.000302188	0.000625846	0.0001879	3
A0A1D5VGJ8	A0A453E2P8_AEGTS	0.000293776	0.000369676	0.000328217	3.8004e-05	0	0.00039029	0.000384989	0.000223819	0.000607401	0.000277796	0.000289953	0.000186887	0.000287007	0.000301676	0.000304338	9.33279e-06	0	0	0	0	0.000319201	0.000326189	0	0.000186341	0	0	0	0	0	0	0	0	3
A0A1D6CJF6	A0A3B6S8Z3_WHEAT	0	0.000184838	0	0.000106716	0	0	0	0	0.00015185	0.000138898	0.000144977	6.48024e-06	0.000430511	0.000301676	0.000152169	0.000139299	0.000861864	0.000416175	0.000429465	0.000253569	0.0001596	0.000163095	0.0003172	8.99984e-05	0.000205894	0.000419085	0.000205191	0.00012329	0.000379915	0.000384446	0.000398103	9.46759e-06	3
A0A1D5WA93	A0A453ES01_AEGTS	0.000141809	0.000356893	0.000316868	0.000114389	0.000396713	0.000376794	0.000371677	1.32271e-05	0.000293199	0.000402285	0.00041989	6.86299e-05	0.000415624	0.000291245	0.000293814	7.10806e-05	0.000416031	0.000401785	0.00082923	0.000242777	0.000154082	0.000157455	0.000459348	0.00017528	0.000198775	0.000202297	0.000198095	2.25545e-06	0.000183389	0.000185576	0.000192169	4.57011e-06	3
A0A1D5Z3D0	A0A3B6LLP8_WHEAT	0	0	0	0	0	0	0	0	0	0	0	0	0.000263593	0.000554131	0.00055902	0.000169171	0	0	0	0	0	0	0	0	0	0	0	0	0.000348922	0.000176542	0.000182813	9.7764e-05	3
A0A1D6CM14	A0A453TAZ8_AEGTS	0	0.000485026	0	0.00028003	0	0	0	0	0	0	0	0	0	0	0	0	0	0	0	0	0	0	0	0	0	0	0.000538432	0.000310864	0.000996921	0.00100881	0.00104465	2.48435e-05	3
A0A1D5YAF5	A0A453H999_AEGTS	0	0	0	0	0	0	0	0	0	0	0	0	0.000423533	0.00022259	0.000449107	0.000124058	0	0	0	0	0	0	0	0	0.000303835	0	0	0.000175419	0.000280318	0.000283661	0	0.000162815	3
W5CN13	Q5I7L2_WHEAT	0.000603104	0.000758922	0	0.000400828	0	0	0.00079036	0.000456314	0	0	0	0	0.000589209	0.000619323	0.000624787	1.91597e-05	0	0	0	0	0	0	0.000651193	0.000375966	0	0	0	0	0.000779944	0	0	0.000450301	3
A0A1D5YHU5	A0A1D5YHU5_WHEAT	0.000603104	0.000758922	0	0.000400828	0.000421799	0.000801242	0.00079036	0.000215999	0.000935219	0.000285149	0.000892885	0.000363714	0.000883813	0.000928984	0.000624787	0.00016415	0.000884678	0	0	0.000510769	0.0006553	0.000334824	0.000651193	0.000183853	0.000845377	0	0.000842488	0.000487247	0.000389972	0.000394622	0.000408641	9.7182e-06	3
A0A1D5ZDU5	A0A3B6LLP4_WHEAT	0.00140449	0.000589118	0.0010461	0.000408678	0.00196454	0.00124394	0.00122704	0.000421004	0.00145194	0.000885395	0.000462071	0.000496658	0.00137213	0.00144226	0.00145498	4.46184e-05	0.00274695	0.00132644	0.0013688	0.00080818	0.00101736	0.00103963	0.00101098	1.50426e-05	0.00131246	0.00133572	0.00130797	1.48921e-05	0.00121087	0.00183797	0.00126884	0.000346534	3
A0A1D6D2N0	A0A3B6TJ74_WHEAT	0.00036617	0	0	0.000211409	0.000512185	0.000486469	0.000479861	1.70771e-05	0.000757082	0.000692506	0.000722811	3.23086e-05	0	0	0.000379335	0.000219009	0.00107425	0	0.00107059	0.000619167	0.000397861	0	0	0.000229705	0.00102653	0	0.000511511	0.000513266	0	0.000479184	0	0.000276657	3
A0A1D5ZA24	A0A3B6LKD8_WHEAT	0.000614306	0.000618415	0.000549061	3.89097e-05	0.000429634	0.000571287	0.000563528	7.96384e-05	0.000508048	0.000522802	0.000606313	5.299e-05	0.000360092	0.000630826	0.000509114	0.000135597	0.000180222	0.000174051	0	0.000102316	0.000333736	0.00047746	0.000464302	7.94535e-05	0.00043054	0.000438169	0.000343255	5.27346e-05	0.000476658	0.000321562	0.000499477	9.68069e-05	3
A0A1D5WQ92	A0A453DV48_AEGTS	0.000578436	0.00036394	0.000484688	0.000107531	0.00060682	0.000384235	0.000568524	0.000119005	0.000896966	0.000683715	0.000713636	0.000115457	0.000423831	0.000445493	0.000449424	1.3782e-05	0.000424246	0.000409718	0.000422802	8.00341e-06	0.000314248	0.000321128	0.000468418	8.70917e-05	0.000810799	0.000618875	0.000808028	0.000110016	0.000374021	0.000378481	0.000195963	0.000104113	3
A0A1D5ZBG0	A0A3B6LJ29_WHEAT	0.000570655	0.000478727	0.000637558	7.97435e-05	0.00053214	0.000505422	0.000498557	1.77425e-05	0.000589934	0.000539615	0.00056323	2.51756e-05	0.000743343	0.000781335	0.000591172	0.000100633	0.00111611	0.00107789	0.000556153	0.00031284	0.000620043	0.000633618	0.000616156	9.16787e-06	0.000799893	0.000814068	0.00079716	9.07619e-06	0.000491987	0.000746781	0.000773309	0.000155331	3
A0A1D5RRU8	W5A2D2_WHEAT	0.0020924	0.00175533	0.00311695	0.000709145	0.00292677	0.00277982	0.00365609	0.000469279	0.00216309	0.00197859	0.00137678	0.000411196	0.00272559	0.00214867	0.00289017	0.00038939	0.00613858	0.00197612	0.00407846	0.00208127	0.00075783	0.00154884	0.00150616	0.000444883	0.00293294	0.00298491	0.00292292	3.32794e-05	0.00270593	0.0027382	0.00378062	0.000611372	3
A0A1D6RSV2	A0A3B6GXC7_WHEAT	0.000676007	0.000283553	0.000251754	0.000236298	0	0	0.000590599	0.000340982	0.000465897	0.000426157	0.000444807	1.98822e-05	0.000440288	0.000231395	0.000466874	0.000128966	0	0	0	0	0.000489675	0.000750594	0.000729908	0.00014504	0.000315855	0.000321452	0	0.000183996	0	0.000294883	0	0.000170251	3
A0A1D5RUK0	A0A3B5XY59_WHEAT	0.000512639	0.000483813	0.000429555	4.21858e-05	0.000537794	0.000170264	0.000335903	0.000184063	0.000662447	0.000242377	0.000252984	0.000239524	0.000125207	0.000394818	0.000531069	0.000206551	0.000751977	0.000726226	0.000749416	1.4186e-05	0.000417754	0.0004269	0.000415135	6.17686e-06	0.000179643	0.000365652	0.000358058	0.000105269	0.000497214	0.000335429	0.000694689	0.000179925	3
A0A1D5W0W7	M7YFT5_TRIUA	0.000237883	0	0.000265772	0.00014606	0.000332742	0.000316035	0.000311743	1.10942e-05	0.00049184	0.000449888	0.000469576	2.09894e-05	0.000464805	0.00024428	0.000492872	0.000136147	0	0.000673991	0	0.000389129	0.000258471	0.00026413	0.000256851	3.82172e-06	0.000333443	0.000339352	0.000664608	0.000189515	0	0.000311303	0.000322362	0.000183007	3
A0A1D5Z199	A0A3B6LUV8_WHEAT	0.000639466	0.000536452	0.000476291	8.25202e-05	0	0	0	0	0.000220357	0.000201561	0	0.000122159	0.000208244	0.000218888	0.000220819	6.77161e-06	0.00250138	0.00181179	0.00186965	0.000382527	0.000694809	0.000236674	0.000460303	0.000229089	0.000298782	0.000304077	0.000297761	3.39021e-06	0.00110262	0.00111577	0.000866556	0.000140243	3
W4ZZ38	A0A3B5XW71_WHEAT	0.00028639	0.000360382	0.000639932	0.000186465	0.000801183	0.000760956	0.000750621	2.67128e-05	0.000592131	0.000541624	0.000282664	0.000166023	0.000559584	0.000588184	0.000593373	1.81963e-05	0.000840197	0	0.000837337	0.000484264	0.000311176	0.000317989	0.000309226	4.60101e-06	0.000401436	0	0.000400064	0.000231374	0.000740729	0.000749562	0.000776189	1.84592e-05	3
A0A077RVJ6	A0A077RVJ6_WHEAT	0.000572781	0.000360382	0.000479949	0.000106479	0.000801183	0.000190239	0.000375311	0.000313281	0.000888197	0.000677031	0.000706659	0.000114328	0.000419688	0.000294092	0.00044503	8.08279e-05	0.000420099	0.000405713	0.000418668	7.92517e-06	0.000311176	0.000476983	0.000618451	0.000153798	0.000802872	0.000612825	0.000800129	0.000108941	0.000185182	0.000187391	0.000388095	0.000116519	3
A0A1D5Y818	A0A453HGA4_AEGTS	0	0.000803843	0.000356847	0.000402763	0.000893531	0.000848668	0.000837141	2.97919e-05	0.000330192	0.000604055	0.00063049	0.000166272	0.000624084	0.000655981	0.000661768	2.02937e-05	0.000937043	0	0	0.000541002	0.000347044	0	0.000344868	0.000199741	0.000447708	0.000455641	0.000446178	5.08003e-06	0.000413054	0.00041798	0	0.000239912	3
A0A1D6SCT1	A0A3B6REZ9_WHEAT	0.000613938	0.000386278	0.00102887	0.000325814	0	0	0.000402279	0.000232256	0.00063468	0.000290272	0.00060595	0.000191091	0.000299897	0.0012609	0.000954017	0.000490844	0	0	0	0	0.000333536	0.000681677	0.000331445	0.000201605	0	0	0.000428811	0.000247574	0.000396978	0.000401711	0.000415982	9.89278e-06	3
A0A1D6AAJ1	A0A453PTN4_AEGTS	0.00206234	0.00148295	0.000987482	0.000537974	0.00123631	0.000782823	0.00115829	0.000242456	0.00213201	0.00111438	0.00174472	0.000513633	0.00287832	0.00242034	0.00183127	0.000524889	0.000864341	0.00166948	0.0017228	0.000480979	0.000960353	0.00098138	0.000954334	1.41997e-05	0.000825943	0.000840579	0.00164624	0.000469431	0.00190504	0.00192775	0.00159699	0.00018476	3
A0A1D5RXH7	A0A452ZE94_AEGTS	0.00117848	0.00148295	0.00131664	0.000152453	0.00164841	0.00156565	0.00231657	0.00041174	0.00121829	0.00167157	0.00174472	0.000285169	0.00172699	0.00181526	0.00183127	5.61576e-05	0.00345736	0.00333897	0.00344559	6.52232e-05	0.000640236	0.000654253	0.000636223	9.46645e-06	0.00247783	0.000840579	0	0.00126008	0.00228604	0.000771101	0.00239548	0.000907894	3
A0A1D5TBC5	A0A3B6B026_WHEAT	0	0	0	0	0	0	0	0	0.000355676	0.000325338	0	0.000197176	0	0	0	0	0	0	0	0	0.000373829	0.000764027	0.000371486	0.00022596	0	0	0	0	0	0	0	0	3
A0A1D6SDX1	A0A3B6SSI9_WHEAT	0.000568546	0.000596196	0.000423467	9.27789e-05	0.000265086	0.000377665	0.000248357	7.03259e-05	0.000587753	0.000358413	0.000374098	0.000128122	0.000277723	0.000486529	0.000294493	0.000116016	0	0.000268475	0	0.000155004	0.000720709	0.000736488	0.000511565	0.000125552	0.000796936	0.000811058	0.000661844	8.23754e-05	0.000367626	0.00037201	0.000256817	6.52782e-05	3
A0A1D5UN76	W5BUF4_WHEAT	0.000411758	0.00051814	0	0.000273658	0	0	0	0	0	0	0	0	0.000804542	0	0.000853123	0.000479143	0	0.00116663	0	0.000673553	0.000447394	0	0	0.000258303	0	0	0.000575193	0.000332088	0.00372744	0.00269421	0.00278992	0.000570919	3
A0A1D6CKM2	A0A453T5T6_AEGTS	0.00047335	0.000357387	0.000423076	5.81521e-05	0.000529683	0.000251544	0.000248128	0.000161579	0.000685079	0.000447603	0.000467191	0.000131817	0.000369956	0.00048608	0.000294221	9.66353e-05	0	0.000268227	0	0.000154861	0.000720043	0.000525577	0.000511093	0.000116681	0.0006635	0.000810309	0.000661233	8.54223e-05	0.000367287	0.000371667	0.00025658	6.52179e-05	3
A0A1D5V5W5	A0A3B6ESN6_WHEAT	0.000493713	0.000828358	0.000551595	0.000178856	0.000230195	0.000218638	0.000215668	7.67512e-06	0.000170131	0.000155619	0.00016243	7.26037e-06	0.000321559	0.000337993	0.000340975	1.04563e-05	0.00048281	0.000466277	0.000481166	9.10822e-06	0.000178814	0.000182729	0.000177693	2.64392e-06	0.000230681	0.000234769	0.000229892	2.61748e-06	0.000212826	0.000215364	0.000223014	5.30367e-06	3
A0A1D5W5U9	A0A3B6FME7_WHEAT	0.000482483	0.000910707	0.000539049	0.000232632	0.000674879	0.000320497	0.000632288	0.000193483	0.000748175	0.000684358	0.000714308	3.19285e-05	0.000471367	0.000743187	0.00049983	0.000149398	0	0	0	0	0.00078636	0.000535718	0.000781431	0.000143307	0.000338151	0	0	0.000195232	0.000623955	0.000631396	0	0.000362408	3
A0A1D5YXC6	A0A3B6RBU0_WHEAT	0.000346768	0.000436359	0.000258282	8.90393e-05	0.000323363	0.000307128	0.000151478	9.4899e-05	0.000238989	0.000437208	0.00022817	0.000117689	0.000225852	0.000237395	0.00023949	7.34418e-06	0.00033911	0	0.000337956	0.000195453	0.000502372	0.000513371	0.000499223	7.42801e-06	0.000324045	0.000329788	0.000484407	9.09725e-05	0.000298964	0.000151265	0	0.000149485	3
A0A1D5XXY5	R7WF68_AEGTA	0.000546814	0.00068809	0.000610922	7.07382e-05	0.000764862	0.00036323	0.000358296	0.00023332	0.000565288	0.000517071	0.000539699	2.41238e-05	0.000801324	0.000842279	0.000849711	2.60571e-05	0.000802108	0.000774641	0.000799377	1.51318e-05	0.000297069	0.000607147	0.000885622	0.000294418	0.000383238	0.000780058	0.000763856	0.000224573	0.000353575	0.000715582	0.000741002	0.000216716	3
A0A1D6RX24	A0A3B6HPR6_WHEAT	0.000234082	0	0.000261525	0.000143726	0	0.000310985	0.000306761	0.00017834	0	0.000221349	0.000231036	0.000130682	0.000228688	0.000240376	0.000242497	7.4364e-06	0	0	0	0	0	0	0	0	0	0	0	0	0.000302718	0	0.00031721	0.000179104	3
W5G4R7	A0A3B6MN60_WHEAT	0.000154409	0.000194302	0.000172512	1.9975e-05	0.000431963	0.000410275	0.000404702	1.44024e-05	0.000638503	0.000438031	0.0003048	0.000167977	0.000754258	0.000317123	0.000479882	0.00022093	0.000452998	0.000437485	0.000451456	8.54581e-06	0.000335545	0.000514337	0.000333442	0.000103838	0.000649311	0.000440545	0.000647092	0.000119896	0.000399369	0.000606197	0.000836975	0.000218912	3
W5H7C3	A0A3B6RMH6_WHEAT	0.00054536	0.00068626	0.000913946	0.000185988	0.000381414	0.000362264	0.000357344	1.2717e-05	0.000281892	0.000515696	0.000538264	0.00014195	0.000532795	0.000560026	0.000564967	1.73252e-05	0	0	0	0	0.000592558	0.000605532	0.000588844	8.7615e-06	0.000764437	0.000777983	0.000761825	8.67388e-06	0.000705269	0.000713679	0.000739031	1.75755e-05	3
A0A1D5RXW0	A0A3B5XZJ3_WHEAT	0.000389839	0.000490558	0.000871086	0.000253819	0	0	0	0	0	0	0	0	0.000380857	0.000400323	0.000403855	1.23846e-05	0.00114369	0.00110453	0.0011398	2.15757e-05	0	0	0	0	0	0	0	0	0.00100829	0.000510158	0.000528281	0.000282512	3
A0A1D5ZEF6	A0A3B6LFH5_WHEAT	0.000154409	0.000194302	0.000172512	1.9975e-05	0.000647944	0.000410275	0	0.000327782	0.000798129	0.00029202	0.0003048	0.000288583	0.000754258	0.000475685	0.000319921	0.000220043	0	0.000437485	0	0.000252582	0.000335545	0.000171446	0.000166721	9.61357e-05	0.000432874	0.000660817	0.000431395	0.000132032	0.000199684	0	0.000209244	0.000118144	3
A0A1D5WVQ8	A0A3B6GM87_WHEAT	0.000348142	0.000219044	0.000388957	8.86967e-05	0	0	0	0	0	0	0	0	0.00017006	0.000178752	0.000180329	5.52995e-06	0	0	0.000508942	0.000293838	0	0	0	0	0	0	0	0	0	0	0	0	3
A0A1D5SR78	A0A3B5ZTD9_WHEAT	0.000314502	0.000791514	0.000351374	0.0002654	0.000439913	0.000417826	0.000412151	1.46675e-05	0.000325127	0.000297395	0.00031041	1.38749e-05	0.000307256	0.00032296	0.000325809	9.99123e-06	0	0	0	0	0.000341721	0.000349203	0.000339579	5.05264e-06	0.000440841	0.000448653	0.000439334	5.00211e-06	0.000406719	0.000411569	0.00042619	1.01355e-05	3
A0A1D5VZJ0	A0A8R7PN46_TRIUA	0.000471753	0	0.000351374	0.000245121	0.000219957	0.000208913	0.000206075	7.33374e-06	0.000162564	0.000297395	0	0.000148913	0.000460884	0.00016148	0.000488714	0.000181429	0	0.000445537	0	0.000257231	0.00017086	0.000349203	0.00016979	0.000103276	0.00022042	0	0.000219667	0.000127043	0	0	0.000213095	0.00012303	3
A0A1D6CM95	A0A453SJW1_AEGTS	0	0	0	0	0	0	0	0	0.000468989	0.000428986	0.000447759	2.00142e-05	0.00044321	0.000465862	0.000469973	1.44121e-05	0	0	0	0	0	0	0	0	0	0	0	0	0	0	0	0	3
A0A1D5VEL3	A0A3B6ET22_WHEAT	0.000247055	0.000310884	0.000552038	0.000160854	0	0.00032822	0.000323762	0.000188224	0.000255401	0	0	0.000147456	0.000482725	0.000507397	0.000511874	1.56971e-05	0	0	0	0	0	0	0	0	0	0	0	0	0.00063899	0.00064661	0.00033479	0.000177871	3
A0A1D6BY32	A0A3B6RB63_WHEAT	0.000211834	0.000133282	0	0.000107089	0	0	0	0	0	0.000100156	0.000104539	5.91309e-05	0.000103477	0.000217531	0.00021945	6.64101e-05	0	0	0	0	0	0	0	0	0	0	0	0	0.000136974	0.000277214	0.000143531	7.91429e-05	3
W5I035	W5I035_WHEAT	0	0.000854416	0.000758595	0.000468095	0.000949746	0.000902061	0.000889809	3.16662e-05	0.000701931	0.000642058	0.000670156	2.9955e-05	0.000663348	0.000697251	0.000703403	2.15705e-05	0.00199199	0.00192378	0.00198521	3.75789e-05	0.000737755	0.000753907	0.000733131	1.09084e-05	0.000951749	0	0.000948497	0.000548556	0.000878083	0.000888554	0.000920118	2.1882e-05	3
W5ASI9	A0A3B6B176_WHEAT	0.000413975	0.000520929	0.000462508	5.35535e-05	0.000386034	0.000366652	0.000542508	9.64237e-05	0.00042796	0.000391457	0.000272392	8.13536e-05	0.000539249	0.000425107	0.000428858	6.48441e-05	0.000404833	0.000390969	0.000403454	7.63717e-06	0.000599736	0.000612867	0.000595977	8.86763e-06	0.000580272	0.000590555	0.000385526	0.00011552	0.000356906	0.000180581	0.000186996	0.000100001	3
W5BPN7	A0A3B6BXQ0_WHEAT	0	0.000310137	0.000275355	0.000169909	0	0	0	0	0.000509575	0.000233055	0.000243254	0.000156788	0	0	0	0	0.000723054	0.000698294	0.000720593	1.36404e-05	0.000535582	0.000273654	0.000266112	0.000153447	0.000345467	0.000351588	0.000688572	0.000196349	0.000318727	0.000322528	0.000333985	7.94276e-06	3
A0A1D5TFS7	A0A3B6B6Y3_WHEAT	0	0	0	0	0	0	0.000819275	0.000473009	0	0.000591163	0.000617034	0.000349016	0.000610765	0.000641981	0.000647645	1.98606e-05	0	0	0	0	0.000679274	0.000694146	0.000675017	1.00437e-05	0	0.000891834	0	0.000514901	0	0	0.000847182	0.000489121	3
A0A1D5WFD3	A0A453FDU8_AEGTS	0	0	0.000238641	0.00013778	0	0	0	0	0	0.000201981	0.00042164	0.000210882	0.000417356	0.000438687	0.000442558	1.35714e-05	0.000626647	0	0	0.000361795	0.000232085	0.000237167	0.000691892	0.000264015	0	0	0	0	0	0.000559048	0	0.000322767	3
A0A1D6CIZ7	A0A3B6SEU6_WHEAT	0.00023144	0.000291234	0	0.000153817	0.000323728	0.000307475	0.000303298	1.07937e-05	0.000478517	0.000218851	0.000228428	0.000147232	0.000226107	0.000237663	0.00023976	7.35247e-06	0.000678986	0.000655734	0.000676674	1.28091e-05	0.000251469	0.000256975	0.000249893	3.7182e-06	0.000324411	0.00033016	0.000323302	3.68101e-06	0.000299301	0.000302871	0.000313629	7.45866e-06	3
A0A1D5XA55	A0A3B6HPU5_WHEAT	0	0	0	0	0	0	0	0	0	0	0	0	0.000545861	0.00057376	0.000289411	0.000156737	0	0	0	0	0	0	0	0	0	0	0	0	0.00108385	0.000731181	0	0.000552829	3
A0A1D6BM40	A0A3B6RRX8_WHEAT	0.000371814	0.000467876	0.000623107	0.000126802	0.000260039	0.000370475	0.000243629	6.8987e-05	0.000480469	0.000439487	0.00045872	2.05041e-05	0.000272436	0.000477266	0.000385182	0.000102589	0	0.000263364	0	0.000152053	0.000807985	0.000619257	0.000602191	0.000114208	0.000651469	0.000795616	0.000779092	7.88869e-05	0.000480836	0.00048657	0.000251927	0.000133846	3
A0A1D5RZB4	A0A3B5Y5D9_WHEAT	0.00046533	0.000390369	0.000693179	0.000157707	0.000650885	0.000412137	0.000813078	0.000201685	0.000641401	0.000586692	0.000459275	9.34505e-05	0.000606145	0.000637125	0.00048206	8.2059e-05	0.000455054	0.000439471	0.000453505	8.5846e-06	0.000337068	0.000516672	0.000669911	0.000166595	0.000652258	0.000885088	0.000433353	0.000225904	0.000401182	0.000608948	0.00063058	0.000126662	3
A0A1D5VMP2	A0A453E7J4_AEGTS	0.000575998	0.000724814	0	0.000382813	0	0.000765232	0	0.000441807	0.000595458	0.000544667	0.000568503	2.54113e-05	0.000562727	0.000591488	0	0.000333504	0	0	0	0	0	0	0.000621926	0.000359069	0	0	0	0	0	0	0	0	3
A0A1D6DI18	A0A3B6QF60_WHEAT	0	0	0.000176771	0.000102059	0	0	0	0	0	0	0	0	0.000309153	0.00048743	0.000655641	0.000173268	0	0	0	0	0	0	0	0	0	0	0	0	0	0.00041411	0	0.000239087	3
A0A1D5UZY9	A0A1D5UZY9_WHEAT	0.000402859	0.000380207	0.000337567	3.31519e-05	0.000140876	0.000669014	0.000527942	0.00027345	0.00041647	0.000571419	0.000397617	9.53693e-05	0.000787155	0.000930809	0.000834686	7.31841e-05	0.000295472	0.000570708	0.000294466	0.000159199	0.000218862	0.000223654	0.000217491	3.23607e-06	0.000141173	0.000143675	0.000140691	1.60186e-06	0.00117221	0.00118619	0.000955368	0.00012942	3
A0A077RYD3	A0A077RYD3_WHEAT	0	0.000349639	0	0.000201864	0	0	0	0	0.00028724	0.000262739	0.000548475	0.000158371	0	0	0	0	0	0	0	0	0.0003019	0.00030851	0.000300007	4.46385e-06	0	0	0	0	0	0	0	0	3
A0A1D5TBX4	A0A7H4LPA3_WHEAT	0	0.000422314	0	0.000243823	0	0.000222932	0	0.00012871	0.000173472	0.000158676	0.00016562	7.40296e-06	0.000163937	0	0.000347672	0.00017393	0.000984585	0.000475434	0	0.000492389	0.000182326	0.000186318	0.000181183	2.69585e-06	0	0.000239379	0.000234408	0.000136793	0.000217006	0	0.000454788	0.000227473	3
A0A1D5UBB0	A0A3B6C1V4_WHEAT	0.00050308	0.000506445	0.000337236	9.6736e-05	0.000281475	0.000668357	0.000527424	0.000195802	0.00020803	0.000475715	0.000397227	0.000137605	0.000786383	0.00103322	0.0006254	0.000205409	0.000295182	0.000570148	0.000294177	0.000159042	0.000327971	0.000335152	0.000325916	4.84935e-06	0.000282069	0.000143534	0.000281105	7.97066e-05	0.00117106	0.000921689	0.000954431	0.000135517	3
A0A1D6S585	A0A453KBV5_AEGTS	0.000596091	0.000375049	0.000332988	0.000141334	0	0	0	0	0	0	0	0	0.000291179	0.000306061	0.000308761	9.46844e-06	0	0	0	0	0	0	0	0	0	0	0	0	0	0	0	0	3
A0A1D5Y8B7	W5DVC9_WHEAT	0	0	0	0	0	0	0.000619176	0.000357481	0.00048844	0	0	0.000282001	0.000461592	0.000485184	0.000489465	1.50099e-05	0	0	0	0	0	0	0	0	0	0	0	0	0	0	0	0	3
A0A1D5XF07	A0A3B6HR50_WHEAT	0.000333966	0.00042025	0.00037312	4.32033e-05	0.000467139	0.000443685	0.000437659	1.55752e-05	0.000345249	0.000315801	0.000329621	1.47336e-05	0	0	0	0	0.000979774	0.000946223	0.000976438	1.84834e-05	0.00036287	0.000370814	0.000360595	5.36535e-06	0.000468124	0.00047642	0.000933049	0.000266062	0	0.000437041	0.000452566	0.000256925	3
A0A1D6SBS1	M7ZP21_TRIUA	0.000433521	0.000272763	0.000242173	0.000102789	0.000303196	0.000287973	0.000284062	1.01091e-05	0.000224084	0.00040994	0	0.000205267	0.000211766	0.000445179	0.000449107	0.000135909	0.000635921	0.000614144	0.000633756	1.19967e-05	0.00023552	0.000240677	0.000234044	3.48237e-06	0	0	0.000302797	0.00017482	0.000560636	0.000283661	0.000293738	0.000157084	3
W5AY74	W5AY74_WHEAT	0	0	0	0	0	0	0	0	0.000436179	0.000398974	0.000416435	1.8614e-05	0.000412204	0.000433271	0.000437094	1.34039e-05	0	0	0	0	0.000916881	0	0	0.000529361	0	0	0	0	0	0	0	0	3
A0A1D6BFQ2	A0A3B6QDQ8_WHEAT	0	0	0	0	0	0	0	0	0.000259148	0.000237043	0.000247417	1.10592e-05	0.000489807	0.00025742	0	0.00024501	0	0	0	0	0	0	0	0	0	0	0.000350179	0.000202176	0	0.000328048	0.000339701	0.000192851	3
W5AB71	A0A3B5YTY7_WHEAT	0	0	0	0	0	0	0	0	0	0	0	0	0	0	0	0	0	0	0.00203923	0.00117735	0	0	0	0	0	0.000497486	0	0.000287224	0.000450988	0.000456366	0.000472578	1.12387e-05	3
A0A1D5W4W8	A0A3B6FTX9_WHEAT	0	0.000387438	0	0.000223687	0	0	0	0	0	0	0	0	0.000601594	0.000316171	0.00031896	0.00016399	0	0	0	0	0	0	0	0	0	0	0	0	0	0.000402918	0	0.000232625	3
A0A1D5UH41	A0A453BLM1_AEGTS	0.000532611	0.000670217	0.000595054	6.89008e-05	0.000744996	0	0	0.000430124	0.000275303	0	0.000262841	0.000155473	0.00026017	0.000273467	0.00027588	8.46011e-06	0	0	0	0	0	0.000295688	0.00028754	0.000168413	0	0	0	0	0	0	0	0	3
W5B7W5	W5B7W5_WHEAT	0	0	0	0	0	0	0	0	0.000434391	0.000397339	0.000414728	1.85377e-05	0	0.000431495	0	0.000249124	0.00123275	0.00119053	0.00122855	2.32558e-05	0.00136968	0.000933115	0.0009074	0.000259795	0.00117798	0.00059943	0.00117396	0.000332873	0.000543404	0.000549884	0.00113883	0.000341917	3
A0A1D5ST87	A0A452ZZM2_AEGTS	0	0	0	0	0	0	0	0	0	0	0	0	0	0	0	0	0.00180114	0.00173946	0.00359002	0.00105107	0	0	0	0	0	0	0	0	0.000793955	0	0.000831963	0.000469747	3
A0A1D5SCU2	A0A3B5Z662_WHEAT	0	0	0	0	0	0	0	0	0	0	0	0	0	0	0	0	0.00180114	0.00173946	0.00179501	3.39786e-05	0	0	0	0	0	0	0	0	0.000793955	0.000803423	0	0.000461148	3
A0A1D6RKS9	A0A3B6IUV6_WHEAT	0	0	0	0	0	0	0	0	0	0	0	0	0.000739229	0.00077701	0.000783866	2.4038e-05	0	0	0	0	0	0	0	0	0	0	0	0	0.000489264	0.000495098	0	0.000284176	3
A0A1D6RUP1	A0A453EQD8_AEGTS	0	0	0	0	0	0	0	0	0	0	0	0	0.000776477	0.000816162	0.000823363	2.52492e-05	0	0	0	0	0	0	0	0	0	0	0	0	0	0	0	0	3
A0A1D5YMU2	A0A8R7ULR8_TRIUA	0.000881327	0.000369676	0.000984652	0.000329307	0	0	0.000384989	0.000222274	0.000303701	0.000555592	0.000289953	0.000149556	0.000574014	0.0012067	0.000913013	0.000316615	0	0	0	0	0.000319201	0.000652378	0.0003172	0.00019294	0	0.000419085	0.000410381	0.000239486	0.000379915	0.000384446	0.000398103	9.46759e-06	3
A0A1D6A4N1	A0A453JRZ6_AEGTS	0.000564891	0.000710836	0.000631118	7.30766e-05	0.000790147	0.000750475	0.000740282	2.63449e-05	0.000583975	0.000534164	0.000557541	2.49213e-05	0.000551876	0.000580082	0.0005852	1.79457e-05	0.000828624	0.000800249	0.000825803	1.5632e-05	0.00061378	0.000627218	0.000609933	9.07527e-06	0.000791813	0.000805845	0.000789107	8.98451e-06	0.000365263	0	0	0.000210885	3
A0A077RZZ9	A0A077S025_WHEAT	0.000277102	0.000174347	0.000309589	7.05978e-05	0.0001938	0.000184069	0.000181569	6.46162e-06	0.000286464	0.000393044	0.000136748	0.000128751	0.000270718	0.000426831	0.000287064	8.58032e-05	0	0.000392554	0.00040509	0.000230345	0.000150542	0.000307676	0.000149598	9.09949e-05	0.000388417	0.00019765	0.000193545	0.000111343	0.000358353	0.000181313	0.000187754	0.000100406	3
A0A1D6RW63	A0A3B6HTK9_WHEAT	0.000647271	0.0004887	0.000723156	0.000119633	0.000905377	0.000859919	0.00084824	3.01868e-05	0.000669138	0.000734476	0.000766618	4.9673e-05	0.000758829	0.000664677	0.00080465	7.13636e-05	0.000759572	0.00110034	0.000756986	0.000197494	0.000562631	0.00057495	0.000698881	7.536e-05	0.000725829	0.000738691	0.000723349	8.2358e-06	0.000669649	0.000677635	0.00052628	8.51731e-05	3
A0A1D5VTL0	A0A3B6FWR8_WHEAT	0.000438153	0.000551354	0.000489521	5.66812e-05	0	0	0	0	0	0	0	0	0.000428058	0	0.000453905	0.000254929	0.00128543	0.00124141	0.00128105	2.42497e-05	0	0	0	0	0	0	0	0	0.000566626	0.000573383	0.000593752	1.41205e-05	3
A0A1D5TL34	A0A453B252_AEGTS	0.000876305	0.00110271	0.000979042	0.000113362	0.00122574	0.0011642	0.00114839	4.08683e-05	0.00090591	0.000828639	0.000864903	3.86599e-05	0.000856115	0.000899871	0.000907811	2.78388e-05	0	0	0	0	0	0	0	0	0	0	0	0	0	0	0	0	3
A0A1D6B3S5	A0A3B6QGU7_WHEAT	0.000535859	0.000449536	0.000399122	6.91502e-05	0.000499692	0.000237302	0.000702236	0.000233108	0.000738617	0.000506711	0.000705182	0.000125359	0.000174504	0.000550269	0.000555125	0.000218363	0	0.000506081	0	0.000292186	0.000194078	0.000396655	0.000385724	0.000113933	0.000250373	0.00025481	0.000499035	0.000142301	0.000230994	0.000233748	0	0.000134167	3
A0A1D5SY62	A0A453A5D7_AEGTS	0.000811565	0.000680828	0.000604474	0.000104729	0.000378395	0.000359396	0.000354515	1.26164e-05	0.000279661	0.000255807	0.000534003	0.000154193	0.000264289	0.000277797	0.000280248	8.59404e-06	0	0	0	0	0.000293934	0.000300369	0.000292092	4.34607e-06	0.000379193	0.000385912	0.000377897	4.30261e-06	0.000349843	0.000354015	0.000366591	8.71817e-06	3
A0A1D5XV37	A0A3B6IPL2_WHEAT	0.000601924	0.000252479	0.000896657	0.000322476	0.000841947	0.000799674	0.000262938	0.000322781	0.000622259	0.00075891	0.000594092	8.8159e-05	0.000392037	0.000618111	0.000623565	0.000132126	0.000588631	0	0	0.000339847	0.000436012	0	0.000216639	0.000218007	0.000281241	0.000286225	0.00084084	0.000321655	0.000518945	0.000525134	0.000271894	0.000144455	3
A0A1D5VEG0	A0A3B6EG31_WHEAT	0.000579253	0.000728909	0.000647163	7.49345e-05	0	0	0	0	0	0	0	0	0	0.000297415	0	0.000171713	0	0	0	0	0	0	0	0	0	0	0	0	0	0	0	0	3
A0A1D5UZ54	A0A453APT7_AEGTS	0	0	0	0	0	0	0	0	0	0	0	0	0.0017458	0.00114689	0.00115701	0.000342897	0	0	0	0	0	0	0	0	0	0	0	0	0.00144434	0.000584626	0.00121079	0.000444548	3
A0A1D5VBQ2	A0A3B6EQ09_WHEAT	0	0.000350589	0.000311271	0.000192071	0	0	0	0	0.00028802	0.000263453	0.000274983	1.22913e-05	0	0	0	0	0	0	0	0	0.00030272	0.000309348	0.000300823	4.47598e-06	0.000390528	0	0	0.000225471	0	0	0	0	3
A0A1D6BMX1	A0A3B6RLQ1_WHEAT	0.000251293	0.000316218	0.000280755	3.25083e-05	0	0.000333851	0.000329317	0.000191453	0.000519566	0.000475249	0.000496047	2.21726e-05	0.000491007	0	0.000520656	0.000292418	0	0	0	0	0	0	0	0	0	0	0	0	0.000649953	0.000657704	0.000340534	0.000180922	3
A0A1D5UW17	A0A3B6DC98_WHEAT	0.000599577	0.000251495	0.000669871	0.000224032	0.000279555	0.000265519	0.000523825	0.000145251	0.000413222	0.000377976	0.000394517	1.76343e-05	0.000390509	0.000410467	0.000207045	0.00011213	0.000586337	0.000566258	0.00058434	1.10612e-05	0.000651468	0.000887642	0.000647385	0.000137549	0.000280145	0.000285109	0.000279187	3.17873e-06	0	0.000261543	0.000270834	0.000153754	3
A0A1D5WTN1	A0A453DT61_AEGTS	0.000507563	0	0.000378046	0.000263728	0	0.000224771	0.000665154	0.000338351	0.000174904	0.000159985	0.000166986	7.46404e-06	0	0.000173737	0.000350541	0.000175273	0	0	0	0	0.00036766	0.000187855	0.000548033	0.000180089	0.000237152	0	0	0.00013692	0.000437592	0.000442811	0.00022927	0.000121809	3
A0A1D6BK48	A0A3B6RMN2_WHEAT	0.000517817	0.0006516	0	0.000344145	0.000724302	0.000687935	0	0.000408083	0.000535311	0.00048965	0.00102216	0.000295146	0.000505886	0.000531742	0.000536434	1.64502e-05	0	0	0	0	0.000562631	0.00057495	0	0.000328449	0.000725829	0.000738691	0.000723349	8.2358e-06	0	0.000677635	0.00140341	0.000701844	3
A0A1D6RW71	A0A3B6HP31_WHEAT	0.000210098	0.000264379	0.000234729	2.71791e-05	0.000587753	0.000279121	0.00027533	0.000179293	0.000217196	0.000596009	0	0.000301634	0.000205257	0.000862991	0.000652954	0.000335947	0.000616374	0.000595267	0.000614276	1.16279e-05	0.000456561	0.000466557	0.0004537	6.75066e-06	0.000588992	0.000299715	0.00058698	0.000166436	0.000815105	0.000824826	0.000569417	0.000144736	3
A0A1D5SY09	A0A3B5ZUK8_WHEAT	0.000455679	0.000286704	0.000254551	0.000108042	0.000318693	0.000302692	0.000597161	0.000165586	0.000235537	0.000430892	0	0.000215758	0.00022259	0.000467933	0.000236031	0.000137933	0	0	0	0	0	0.000252978	0.000246006	0.000144086	0.000319365	0.000325024	0.000318273	3.62375e-06	0	0.000298159	0	0.000172142	3
A0A1D5Z6D4	A0A3B6LKR2_WHEAT	0.000292518	0.000368094	0.000326813	3.78414e-05	0.000613745	0.00038862	0.000383341	0.000131526	0.000453601	0.000276607	0.000577424	0.00015119	0.000428668	0.000450577	0.000454553	1.39393e-05	0	0	0	0	0	0	0.000157921	9.11758e-05	0.000410026	0.000208646	0.000204312	0.000117538	0	0.000382801	0.000396399	0.000225038	3
A0A1D5WFB5	A0A453GTA0_AEGTS	0	0	0	0	0	0	0	0	0	0	0	0	0	0	0	0	0.000668424	0.000645534	0.000666148	1.26098e-05	0	0	0	0	0	0	0	0	0.000294646	0.000596318	0.000617502	0.000180597	3
W5B0R6	A0A3B6AUE3_WHEAT	0	0.000464089	0.000412043	0.000254253	0	0	0	0	0	0	0	0	0.000360307	0.000189361	0.000382064	0.000105539	0.00054099	0	0	0.000312341	0	0	0.000199106	0.000114954	0	0	0	0	0.000715416	0.000482632	0	0.000364907	3
W5FH41	A0A3B6LME7_WHEAT	0.000552412	0.00041708	0.000370306	9.4574e-05	0.000309077	0.000293559	0.000289571	1.03052e-05	0.000342645	0.000522364	0.000545224	0.00011095	0.000863496	0.000340361	0.000686727	0.00026611	0	0	0	0	0.000360132	0.000122672	0.000238584	0.000118741	0.000154864	0.000157609	0.000154335	1.75721e-06	0.000142878	0.000144582	0.000149718	3.56055e-06	3
W5ARG6	A0A3B6B1Y1_WHEAT	0.000748377	0.000941729	0.000836116	9.68132e-05	0.000697867	0.000662828	0.000326913	0.000204806	0	0.00047178	0	0.000272382	0	0	0.000258428	0.000149203	0	0	0	0	0	0	0.00026935	0.000155509	0	0	0	0	0	0	0	0	3
A0A1D6CVD4	A0A3B6TW73_WHEAT	0.00044193	0.000278053	0.000493741	0.000112591	0.000618154	0.000293559	0.000579143	0.00017722	0	0.000417891	0	0.00024127	0.000215874	0.000226907	0.000228909	7.0197e-06	0	0	0	0	0	0	0	0	0	0	0	0	0	0.000289163	0.000299435	0.000169991	3
A0A1D6RLW2	A0A3B6C954_WHEAT	0.000654711	0.00065909	0.000585174	4.14689e-05	0.00054947	0.000695843	0.00085799	0.000154327	0.00067683	0.000495279	0.000516953	9.91556e-05	0.000767552	0.000672317	0.000678249	5.33536e-05	0.000768303	0.000370997	0.000765687	0.000228634	0.000853647	0.000872337	0.000565531	0.000171993	0.000734172	0.000747182	0.000548747	0.000111001	0.00050801	0.000342712	0.000354886	9.21217e-05	3
A0A1D5YE08	A0A3B6KPU0_WHEAT	0.000529585	0.000533127	0.000473338	3.35435e-05	0.00059261	0.00070357	0.000416409	0.000144811	0.000766468	0.000801246	0.000731772	3.47371e-05	0.00031043	0.000326296	0.00021945	5.76559e-05	0.000621468	0.000300093	0.000619352	0.000184938	0.00103575	0.00105843	0.000686174	0.000208684	0.00089079	0.000906575	0.000887746	1.01076e-05	0.000273947	0.000277214	0.000143531	7.62565e-05	3
A0A1D5V3F2	A0A453B339_AEGTS	0	0.000463256	0.000411303	0.000253796	0	0	0	0	0	0	0	0	0.000359661	0.000189021	0.000381378	0.000105349	0.000540019	0	0	0.00031178	0	0	0.000198748	0.000114747	0	0	0	0	0.000714132	0.000722648	0.00024944	0.000270782	3
W5EU17	A0A453HFV0_AEGTS	0	0	0	0	0	0	0	0	0	0	0	0	0.00133258	0.00116724	0.00117754	9.26295e-05	0	0	0	0	0	0	0	0	0	0	0	0	0.00176395	0.00148749	0.00154033	0.00014676	3
W5AJZ4	W5AJZ4_WHEAT	0.000551224	0.000693639	0.000615849	7.13086e-05	0.000771031	0.000732318	0.000722372	2.57075e-05	0.000569847	0.000521241	0.000544052	2.43183e-05	0.000538524	0.000566048	0	0.000319159	0	0	0	0	0.00059893	0.000612043	0.000595176	8.85571e-06	0.000772657	0.000786348	0.000770016	8.76714e-06	0.000712852	0.000721353	0.000746978	1.77645e-05	3
A0A1D5YYZ5	A0A1D5YYZ5_WHEAT	0.000640798	0.000806355	0.000715924	8.28963e-05	0.000896323	0.00085132	0.000839757	2.9885e-05	0.000662447	0.000605942	0.00063246	2.827e-05	0.000626034	0.000658031	0.000663836	2.03571e-05	0	0	0	0	0	0.0007115	0	0.000410785	0	0	0	0	0.000828691	0.000838573	0	0.000481323	3
A0A1D5S9H6	A0A3B5Z1Q9_WHEAT	0.000548277	0	0	0.000316548	0.000766908	0	0.000718509	0.000429485	0.0005668	0.000518453	0	0.000314217	0	0.000563021	0	0.00032506	0	0	0	0	0.000595727	0.00060877	0.000591993	8.80835e-06	0.000768525	0.000782143	0.000765898	8.72026e-06	0.00070904	0.000717495	0.000742983	1.76695e-05	3
A0A1D5VLL6	A0A3B6ECV5_WHEAT	0.000426311	0.000804679	0.000238145	0.000288539	0.000596306	0.000566367	0.000279337	0.000175001	0.000440713	0.000604683	0.000210382	0.000198079	0.000624733	0.000437775	0.000441638	0.000106843	0	0	0.000623215	0.000359814	0.000463206	0.000473347	0.000460303	6.8489e-06	0.000597564	0.000304077	0	0.000298798	0.000551312	0.000557886	0.000577704	1.37388e-05	3
A0A1D5WWI8	A0A3B6GRQ6_WHEAT	0.000426311	0.000804679	0.000238145	0.000288539	0.000596306	0.000566367	0.000279337	0.000175001	0.000440713	0.000604683	0.000420763	0.000100921	0.000416488	0.000437775	0.000441638	1.35432e-05	0	0	0	0	0.000231603	0.000473347	0.000460303	0.000135962	0.000298782	0.000608153	0	0.000304092	0.000551312	0.000836829	0.000866556	0.000174061	3
A0A1D5RU67	A0A452ZSX4_AEGTS	0	0	0	0	0	0	0	0	0.000439799	0	0	0.000253918	0.000415624	0.000436867	0.000440721	1.35151e-05	0	0	0	0	0	0	0	0	0	0	0	0	0	0	0.000576506	0.000332846	3
A0A1D5UPZ8	A0A3B6DFW7_WHEAT	0.000636818	0.000801347	0	0.000423234	0.00178151	0.00169206	0.000834541	0.000522829	0.000658332	0.000602179	0.00125706	0.000362975	0.000622146	0.000653943	0.000659713	2.02307e-05	0.00186826	0.00721715	0.00372381	0.00271591	0.000691932	0.000707081	0.00137519	0.00039018	0.00178527	0.0018169	0.00177917	2.0257e-05	0.00164709	0.000833364	0.000862968	0.000461494	3
A0A1D6RXD1	A0A3B6HP22_WHEAT	0.000847336	0.00106625	0.000946677	0.000109615	0.00118522	0.00112571	0	0.000667772	0	0.000801246	0.000836311	0.000473047	0	0	0	0	0.00248587	0	0.00247741	0.00143278	0.000920669	0.000940827	0.0018298	0.000519164	0.00118772	0.00120877	0.00236732	0.00067505	0	0	0.00114825	0.000662941	3
A0A1D6RVU9	A0A3B6HRW9_WHEAT	0.000782654	0.000738646	0.000655808	6.44058e-05	0.000547373	0	0.000512829	0.000306541	0.000606822	0.000555062	0.000579353	2.58962e-05	0.000191156	0.000602776	0.000405396	0.000205868	0.000574028	0.000554371	0.000572074	1.0829e-05	0	0	0.00042253	0.000243948	0.000548527	0.000558247	0.000273326	0.000161766	0.000506071	0.000512105	0.000530297	1.26114e-05	3
A0A1D6BMK2	A0A8R7VF44_TRIUA	0	0	0.000315559	0.000182188	0.000395074	0.000375237	0.000740282	0.000205272	0.000291988	0.000534164	0.000557541	0.000147034	0.000551876	0.000580082	0.0005852	1.79457e-05	0.00165725	0	0.000825803	0.000828626	0.00030689	0.000313609	0.000609933	0.000173055	0.000791813	0.000402922	0.000789107	0.000223749	0.000730526	0.000739238	0.000765498	1.82049e-05	3
A0A1D5Z9K9	A0A3B6LQ45_WHEAT	0.000585873	0.000737239	0.000654559	7.57909e-05	0.000819495	0.00077835	0.000767778	2.73234e-05	0.000605666	0	0	0.000349681	0.000572374	0	0.000606936	0.000340876	0	0	0	0	0	0.000650514	0.000632587	0.000370508	0.000821224	0.000835776	0.000818417	9.31822e-06	0	0	0	0	3
W5CDW4	F2CUI5_HORVV	0.000632887	0.0007964	0.000707086	8.18729e-05	0	0	0	0	0	0	0	0	0	0	0	0	0	0	0	0	0	0	0	0	0	0	0	0	0	0	0	0	3
A0A1D5TKT7	W5C505_WHEAT	0.000690422	0.0004344	0.000771366	0.0001759	0.000482868	0.000917247	0.000904789	0.000247271	0.000713748	0.000652867	0.000681438	3.04593e-05	0.000337258	0.000708989	0.000715245	0.000216448	0.00101276	0.000978082	0.00100931	1.91058e-05	0.000750175	0.000766599	0.000745473	1.1092e-05	0.000967772	0.000492461	0.000964465	0.000273471	0.000892865	0.000903513	0.000935608	2.22504e-05	3
A0A1D6ANP9	A0A3B6PTD8_WHEAT	0	0	0	0	0.000482868	0.000458624	0.000452395	1.60997e-05	0	0.000326434	0.000340719	0.000192723	0.000337258	0.000354495	0.000357622	1.09668e-05	0	0	0	0	0	0.0003833	0.000372737	0.000218313	0.000483886	0.000492461	0.000482232	5.49053e-06	0.000446433	0.000451756	0.000467804	1.11252e-05	3
A0A1D6CVX8	A0A453QAI3_AEGTS	0.000161461	0.000203176	0.000541171	0.000208231	0.000225845	0.000214506	0.000211592	7.53007e-06	0.000333832	0.000305357	0.00031872	1.42463e-05	0.000315482	0.000165803	0.000334532	9.24086e-05	0	0	0	0	0.000175435	0.000179276	0.00034867	9.89274e-05	0.000226321	0.000230332	0.000225548	2.56801e-06	0.000208804	0.000211294	0.0002188	5.20345e-06	3
A0A1D6S1X0	A0A3B6KLZ6_WHEAT	0.000243534	0.000306453	0.000816256	0.000314077	0.000340645	0.000970626	0.000319148	0.000370082	0.000251761	0.000690861	0.000240365	0.000256867	0	0.000500166	0.000252289	0.000250086	0.000714467	0.000690001	0.000712035	1.34784e-05	0.000529221	0.000540808	0.000525904	7.825e-06	0.000341364	0.000694826	0.000680394	0.000200036	0.000314942	0.000956092	0.000330019	0.000365894	3
A0A1D6BP69	M7YG94_TRIUA	0	0	0	0	0	0	0	0	0	0	0	0	0	0	0	0	0	0	0	0	0.000584782	0.000298793	0.000581117	0.000164068	0	0	0.000375913	0.000217034	0	0	0.000364666	0.00021054	3
A0A1D5TPL2	A0A3B6AVR1_WHEAT	0.000579253	0.000728909	0.000647163	7.49345e-05	0	0	0	0	0	0	0	0	0	0	0	0	0	0	0	0	0	0	0	0	0	0	0	0	0	0	0	0	3
A0A1D6S8M3	A0A3B6NM00_WHEAT	0	0	0	0	0	0	0	0	0	0	0	0	0.000229737	0.000241479	0.00024361	7.47051e-06	0	0	0	0	0	0	0	0	0	0	0	0	0.000304107	0.000307733	0.000318665	7.57841e-06	3
A0A1D5YNH1	A0A3B6KFJ8_WHEAT	0.000341759	0.000430056	0.000381826	4.42114e-05	0.00023902	0.000454037	0.000223935	0.000128716	0.000353305	0.000323169	0.000505968	9.80047e-05	0.000500827	0.000526424	0.000354046	9.30181e-05	0.00100264	0.000968301	0.000499611	0.000281035	0.000371337	0.000379467	0.000369009	5.49054e-06	0.000479047	0.000487536	0.00047741	5.43563e-06	0.000441968	0.000670858	0.000463126	0.000126485	3
A0A1D6RS66	A0A3B6H1C1_WHEAT	0.00044193	0	0	0.000255148	0	0	0	0	0	0	0	0	0	0	0	0	0.00129651	0	0.0012921	0.00074727	0	0	0	0	0	0	0	0	0.000571511	0.000578326	0.00059887	1.42422e-05	3
A0A1D6ADM2	A0A453MWI4_AEGTS	0.0102528	0.00344045	0.00916383	0.00365948	0.0114729	0.00817267	0.00895741	0.00172411	0.00847932	0.00969508	0.00809549	0.000835073	0.00734547	0.00772089	0.00849711	0.000587328	0.00401054	0.0038732	0.00199844	0.00112414	0.00594139	0.00758934	0.00664217	0.000827039	0.00670666	0.00585043	0.00572892	0.000532895	0.00618756	0.00536687	0.00463126	0.000778535	3
A0A1D5WIG7	M8C5M2_AEGTA	0.000234617	0.000295233	0	0.000155928	0	0	0	0	0	0.000221855	0	0.000128088	0	0	0	0	0	0	0	0	0.000509844	0.000521007	0.000506649	7.5385e-06	0.000328865	0.000334693	0.000327741	3.73155e-06	0.000303411	0.000307029	0.000317936	7.56107e-06	3
A0A1D5XEW1	A0A3B6HR73_WHEAT	0.000833559	0.00104892	0.000931284	0.000107833	0.00116595	0.00110741	0.00109237	3.88748e-05	0.00086172	0.000788218	0.000411356	0.000241611	0.000814354	0.000427987	0.000863527	0.000238534	0	0	0	0	0.00135855	0.00138829	0.000900022	0.000273721	0	0.000594556	0.000582207	0.000339758	0.00107797	0.00109083	0.00112958	2.68633e-05	3
A0A1D5ZBJ6	A0A3B6LQP2_WHEAT	0	0	0	0	0	0	0	0	0	0	0	0	0.000349009	0.000366846	0.000370083	1.13489e-05	0	0	0	0	0	0	0	0	0.000500746	0.00050962	0	0.000291701	0	0.000467497	0.000484104	0.000274829	3
A0A1D6CAQ0	A0A3B6SML3_WHEAT	0.000394337	0.000496219	0	0.00026208	0.000551583	0.000523889	0.000516774	1.83908e-05	0.00040766	0.000372888	0.000389206	1.7397e-05	0.000385252	0.000404942	0.000408515	1.25275e-05	0	0	0	0	0	0	0	0	0	0	0	0	0	0	0	0	3
A0A1D5YI27	A0A3B6KHS0_WHEAT	0.000155581	0.000195777	0	0.0001034	0.00043524	0.000413388	0.000203886	0.000127732	0	0.000147118	0.000153556	8.68569e-05	0.000303992	0.000159765	0.000322349	8.90432e-05	0	0	0	0	0.000169046	0	0	9.75985e-05	0	0	0	0	0	0.000203599	0	0.000117548	3
W5C8M0	A0A453B5M1_AEGTS	0	0	0	0	0.000316582	0.000300687	0	0.000178367	0.000233977	0.000428039	0.000223385	0.000115221	0	0.000464834	0.000234468	0.00023242	0	0	0	0	0.000245918	0.000251302	0.000244377	3.63612e-06	0.000634499	0.000322872	0.000316166	0.000181885	0.000292694	0.000296185	0.000306706	7.29401e-06	3
A0A1D5T762	A0A6G7MCI4_WHEAT	0	0	0	0	0.000297535	0	0	0.000171782	0	0	0	0	0.000207812	0.000218433	0	0.000123161	0	0	0	0	0	0	0	0	0.000298162	0	0.000297143	0.000171851	0.000275084	0.000278364	0.000288253	6.85516e-06	3
W5ATK4	A0A3B6B8S9_WHEAT	0	0	0	0	0	0	0	0	0	0	0.000565327	0.000326392	0.000559584	0.000588184	0	0.00033164	0	0	0	0	0.000622352	0.000635978	0.000618451	9.20202e-06	0	0	0	0	0	0	0	0	3
A0A1D6S683	A0A3B6MTV9_WHEAT	0	0	0	0	0	0	0	0	0	0	0	0	0.000181459	0.000190733	0.000192416	5.90062e-06	0	0	0	0	0	0	0	0	0	0	0	0	0.0002402	0.000486129	0.000503398	0.000147226	3
A0A1D5U0G7	A0A3B6C6Y5_WHEAT	0	0	0	0	0	0	0	0	0	0	0	0	0	0	0	0	0.0015585	0.00150513	0	0.000884797	0	0.000589845	0.000573589	0.000335953	0.000744633	0.000757828	0.000742088	8.44916e-06	0	0	0	0	3
W5FZ59	N1QQI7_AEGTA	0	0.000848795	0	0.000490052	0.000943498	0	0.000883955	0.00052838	0.000697313	0	0	0.000402594	0.000658983	0.000692664	0	0.00039055	0.00197889	0	0	0.00114251	0	0.000748948	0	0.000432405	0.000945488	0.000962242	0.000942257	1.07282e-05	0	0.000882708	0.000914065	0.000518921	3
A0A1D5Y679	A0A453HJU8_AEGTS	0	0	0.000206765	0.000119376	0	0	0	0	0.00019132	0.000175001	0.00054798	0.000210786	0.000361608	0.00076018	0.000575165	0.000199456	0	0	0	0	0.000201085	0	0	0.000116096	0	0	0	0	0	0.000242187	0.00025079	0.000142375	3
W5AS54	A0A3B6B6S9_WHEAT	0.000389099	0.000489627	0.000434717	5.03355e-05	0.000272128	0	0.000254955	0.000152398	0.000402245	0.000551902	0.000576055	9.41545e-05	0.000380135	0.000399563	0.000403089	1.23611e-05	0.00057076	0	0	0.000329529	0.000422774	0.00043203	0.000420124	6.25109e-06	0	0.000277535	0	0.000160235	0	0	0	0	3
A0A1D6B9S3	A0A3B6QP42_WHEAT	0.000199859	0	0.00022329	0.000122713	0	0	0.000261913	0.000151215	0.000413222	0.000188988	0.000197258	0.000127142	0.000585763	0.000615701	0.000414089	0.000108793	0	0	0	0	0.000434312	0.000443821	0.000215795	0.000128993	0.000280145	0.000285109	0.000279187	3.17873e-06	0.000258461	0.000261543	0.000270834	6.44091e-06	3
A0A1D6ABB9	A0A3B6NSQ0_WHEAT	0.000672313	0.000423006	0.00056335	0.000124982	0.000705303	0.000446594	0.000660793	0.000138319	0.000695026	0.000635743	0.000663565	2.96604e-05	0.000328411	0.000517795	0.000522363	0.000110683	0.000493099	0.000476214	0	0.000279944	0.000365249	0.000559869	0.00036296	0.00011303	0.000471194	0	0.000469584	0.00027158	0.000434723	0.000219954	0.000227767	0.000121804	3
A0A1D5S0F0	A0A8R7P1P4_TRIUA	0	0.00116231	0.00103196	0.000636777	0.001292	0.00122713	0	0.000727932	0.000954879	0	0	0.000551299	0.000902392	0.000948513	0.000956881	2.93436e-05	0	0	0	0	0	0.00102559	0	0.000592122	0	0	0.0012903	0.000744954	0	0	0.00125169	0.000722665	3
A0A1D5WFZ6	A0A453GQY1_AEGTS	0	0	0	0	0	0	0	0	0	0	0	0	0	0	0	0	0	0	0	0	0	0	0	0	0	0	0	0	0.000280912	0.000284262	0.00058872	0.000176754	3
A0A1D6DMS2	A0A3B6FKR5_WHEAT	0.000417345	0.000175057	0.000466274	0.000155941	0.000389177	0.000369637	0.000182308	0.000114214	0.00028763	0.000394644	0.000549219	0.000131513	0.000543639	0.000428568	0.000576466	7.76667e-05	0	0.000788305	0.000406739	0.000394219	0.000302309	0.000154464	0.000150207	8.66135e-05	0.000389998	0.000396909	0.000194332	0.000115014	0.000359811	0.000546153	0.000754072	0.000197229	3
A0A1D5V067	A0A3B6DCQ7_WHEAT	0.000298915	0.000376142	0.000445278	7.32192e-05	0.00055748	0.000397117	0.000391724	9.41811e-05	0.000309013	0.000282655	0.000393367	5.78321e-05	0.00038937	0.000306953	0.000516102	0.000105354	0.000292314	0.000282304	0.000582637	0.000170581	0.000108261	0.000221263	0.000215166	6.35547e-05	0.000279328	0.000284278	0.000278373	3.16946e-06	0.000515415	0.000391171	0.000405067	6.80764e-05	3
A0A1D6CH72	A0A453RTM4_AEGTS	0.000163521	0	0.000182692	0.000100402	0.000457454	0.000434486	0.000428584	1.52523e-05	0.000169045	0.000154626	0.000161393	7.21405e-06	0.000319507	0.000335837	0.0003388	1.03896e-05	0	0	0	0	0	0	0	0	0	0	0	0	0.000422936	0.00021399	0.000443183	0.000126884	3
A0A1D5SPD5	A0A3B6HYG4_WHEAT	0.000459766	0	0	0.000265446	0	0	0	0	0	0	0	0	0.000449173	0.00047213	0.000476295	1.4606e-05	0	0	0	0	0	0	0	0	0	0	0	0	0.000594576	0.000601667	0	0.000345344	3
A0A1D6CUV7	A0A3B6TSN4_WHEAT	0	0	0.000341934	0.000197416	0	0	0	0	0	0	0.00030207	0.0001744	0.000299001	0.000314283	0.000317056	9.72281e-06	0	0	0	0	0	0	0	0	0	0	0	0	0.000395792	0.000400512	0.00041474	9.86325e-06	3
A0A1D6RKM3	A0A3B6AV98_WHEAT	0.000395478	0.000248827	0.000441843	0.000100757	0.000553179	0.000525405	0.000518269	1.8444e-05	0.000408839	0.000373966	0.000390332	1.74473e-05	0.000386366	0.000304585	0.000409697	5.5198e-05	0.000580117	0.000280126	0.000867213	0.000293567	0.000107426	0.000219556	0.000320259	0.000106467	0.000415759	0.000423127	0.000414338	4.71752e-06	0.000383579	0.000388153	0.000401942	9.55889e-06	3
A0A1D6AW49	A0A3B6PM43_WHEAT	0.000385443	0.000970051	0.000861262	0.000310914	0.00107828	0.000768108	0.000505117	0.000286907	0.000597697	0.000728953	0.000760854	8.64739e-05	0.000188281	0.000197904	0.00019965	6.12245e-06	0.00113079	0.000546034	0.000563471	0.000332691	0.000837601	0.000641955	0.00104044	0.000199253	0.000810418	0.000549853	0.000269216	0.000270663	0	0.000504405	0.000261161	0.000252255	3
A0A1D5YV33	A0A3B6KCY7_WHEAT	0.000732341	0.000460774	0.0004091	0.000173639	0.00102437	0.000486469	0.000479861	0.000312482	0.000378541	0.000692506	0.000722811	0.000190619	0.000715468	0.000376017	0.00075867	0.000209569	0	0.00103747	0.00107059	0.00060877	0.000397861	0.000406572	0.000790734	0.000224353	0	0.00052236	0.000511511	0.000298502	0.000947075	0.000479184	0.000496207	0.000265359	3
A0A1D6CED5	A0A3B6SEQ2_WHEAT	0.000563339	0.000708884	0.000629384	7.28759e-05	0.000787976	0.000748413	0.000738248	2.62725e-05	0.000582371	0.000532697	0.000556009	2.48528e-05	0.00055036	0.000578488	0.000583593	1.78964e-05	0	0	0	0	0	0	0	0	0	0	0	0	0.000728519	0.000737207	0.000763395	1.81549e-05	3
A0A1D5UYD0	A0A3B6AXL9_WHEAT	0.00066361	0.00083506	0.00074141	8.58473e-05	0.000464116	0.000440813	0.000869652	0.000241145	0.000343015	0.000313757	0.000327487	1.46382e-05	0.00032416	0.000340728	0.000343734	1.05409e-05	0	0	0	0	0	0	0	0	0.000465094	0	0	0.000268522	0.000429095	0	0	0.000247738	3
A0A1D5RTK6	A0A3B5Y470_WHEAT	0.000383999	0.000483209	0.000429018	4.96757e-05	0.000537123	0.000510154	0.000503225	1.79086e-05	0.000793944	0.000363112	0.000758005	0.000239043	0.000375152	0.000788651	0.000397805	0.000232471	0.00112656	0.00108798	0.00112272	2.12525e-05	0.000417232	0.000426367	0.000414617	6.16914e-06	0.000538255	0.000547793	0.000536416	6.10745e-06	0.000993187	0.00150755	0.00104073	0.000284236	3
A0A1D5Y580	A0A453HKY3_AEGTS	0	0	0	0	0	0	0	0	0.000838983	0.00102323	0.00106801	0.000121383	0.000264289	0.000277797	0.000280248	8.59404e-06	0	0	0	0	0	0	0	0	0	0	0	0	0	0	0	0	3
A0A077RXR6	#N/A	0.000780668	0.000982362	0.000872192	0.00010099	0.00109197	0.00103714	0.00102305	3.64081e-05	0.00107606	0.000984272	0.00102735	4.59209e-05	0.00101691	0.000801662	0.000808735	0.000122282	0.00229028	0.00147457	0.00228249	0.000468718	0.00113097	0.00115574	0.000842914	0.000173901	0.000729513	0.00111366	0.00109053	0.000215421	0.00100957	0.000681074	0.0010579	0.000205039	3
A0A1D5VKD4	A0A3B6EGI4_WHEAT	0.000437529	0.000734093	0.000325883	0.00021097	0.000407999	0.000193757	0.000191125	0.000124459	0.00015077	0.00013791	0.000143945	6.43415e-06	0.000142483	0.000149765	0.000151087	4.6332e-06	0	0	0	0	0	0	0	0	0	0	0	0	0	0	0	0	3
A0A1D6CA52	A0A453TCV8_AEGTS	0.000661469	0.000832367	0.000739019	8.55704e-05	0	0	0	0	0	0	0	0	0	0	0	0	0	0	0	0	0	0	0	0	0	0	0	0	0	0	0	0	3
A0A1D5Z541	A0A8R7U9S7_TRIUA	0.000291272	0.000366525	0.00032542	3.76801e-05	0.000814839	0.000773927	0.000763416	2.71682e-05	0.000602225	0.000550857	0.000574964	2.57e-05	0.000569122	0.000299105	0.000301744	0.000155138	0	0	0	0	0.00031648	0.000323409	0.000314496	4.67944e-06	0.000816558	0.000831027	0.000406884	0.000240811	0.000376678	0	0	0.000217475	3
A0A1D5TES6	M8A0Z1_TRIUA	0.000661469	0.000832367	0.000739019	8.55704e-05	0	0	0	0	0	0	0	0	0	0	0	0	0	0	0	0	0	0	0	0	0	0	0	0	0	0	0	0	3
A0A1D5SAF6	A0A3B5Z2J5_WHEAT	0	0.000481406	0.000427417	0.00026374	0.000535118	0.000508251	0.000501348	1.78418e-05	0.000395491	0.000361757	0.000377588	1.68776e-05	0.000373752	0.000392854	0.00039632	1.21535e-05	0.00112235	0.00108392	0.00111853	2.11732e-05	0.000415675	0.000424776	0.00041307	6.14612e-06	0.000536247	0.000545749	0.000534414	6.08466e-06	0.000494741	0.00050064	0.00103685	0.000311298	3
W5HZW2	A0A453SNR5_AEGTS	0.000936326	0.00147279	0.0010461	0.000283407	0.000982272	0.00124394	0.0015338	0.000275886	0.000967959	0.000664046	0.000924142	0.000164283	0.00114344	0.000721129	0.000969989	0.000212275	0.000686737	0	0.000684399	0.000395814	0.00076302	0.000779726	0.00101098	0.000138591	0.00131246	0.000667858	0.00098098	0.000322344	0.000908154	0.000918984	0.00158605	0.000388294	3
W5I3J3	A0A3B6TZE9_WHEAT	0.00031547	0.000198487	0.000176227	7.47984e-05	0	0.000209556	0.000413419	0.000206716	0	0.00059662	0	0.000344459	0.000154101	0	0.000326812	0.000163494	0	0.000446908	0	0.000258023	0.000514158	0.000875693	0.000510936	0.000209668	0	0.00067505	0.000440686	0.00034274	0.000203985	0.000206418	0.000213751	5.08337e-06	3
A0A1D6C7X8	A0A3B6SL02_WHEAT	0	0	0	0	0.000390768	0.000371148	0.000366107	1.30289e-05	0.000288805	0.000264171	0.000275732	1.23248e-05	0.00027293	0.00028688	0.000289411	8.87505e-06	0	0	0	0	0	0	0	0	0	0	0	0	0	0	0	0	3
A0A1D5XKU4	A0A3B6ISF0_WHEAT	0.000557216	0	0	0.000321709	0	0	0	0	0.000576041	0.000526906	0.000549965	2.45826e-05	0.000544378	0	0.000577249	0.000324203	0	0	0	0	0	0	0	0	0	0	0	0	0	0	0	0	3
A0A1D5T0R1	A0A3B6A011_WHEAT	0.000588113	0.000493372	0.000438042	7.58933e-05	0.00054842	0.000520884	0.000256905	0.000160947	0.000405321	0.000556123	0.000386974	9.28164e-05	0.000191521	0.00020131	0.000203086	6.22781e-06	0	0	0	0	0.000852015	0.000435335	0.000635006	0.0002084	0.000549576	0.000559315	0.000547698	6.2359e-06	0.000253519	0.000256542	0.000265656	6.31776e-06	3
A0A1D5S042	A0A811ME18_9POAL	0.000249459	0.00031391	0.000557411	0.00016242	0.000348934	0.000662828	0.000653826	0.000178685	0.000515774	0.00047178	0.000492426	2.20107e-05	0.000243712	0.000256168	0.000516856	0.00015423	0	0	0	0	0.000542097	0.000553966	0.0005387	8.01538e-06	0.000699339	0.000355866	0.000348474	0.000200472	0.000645209	0.000326452	0.000676097	0.000193568	3
A0A1D5WVU0	A0A3B6GSE8_WHEAT	0	0	0	0	0	0	0	0	0	0	0	0	0.000573467	0.000602776	0.000608094	1.86478e-05	0	0	0	0	0	0	0	0	0	0	0	0	0.000506071	0.000768158	0.000530297	0.00014483	3
A0A1D5WN94	A0A453F324_AEGTS	0.000190218	0.000478727	0.000425038	0.000153438	0.00026607	0.000505422	0.000249279	0.000143283	0.00039329	0.000539615	0.00056323	9.20583e-05	0.000185836	0.000390667	0.000197057	0.000115157	0	0.000538943	0.000556153	0.000316244	0.000206681	0.000211206	0.000616156	0.000235115	0.000266631	0.000271356	0.00026572	3.0254e-06	0.000245993	0.000248927	0.00025777	6.13022e-06	3
A0A1D5W130	A0A3B6FRH4_WHEAT	0.000190218	0.000239363	0.000212519	2.46074e-05	0.00026607	0.000252711	0.000249279	8.87124e-06	0.00039329	0.000179872	0.000187743	0.000121009	0.000185836	0.000195334	0.000197057	6.04294e-06	0	0.000538943	0.000556153	0.000316244	0.000206681	0.000211206	0.000205385	3.05596e-06	0.000266631	0.000271356	0.00026572	3.0254e-06	0.000245993	0.000248927	0.00025777	6.13022e-06	3
A0A1D5UT81	A0A3B6DK45_WHEAT	0.000361013	0.000908569	0.000806675	0.000291209	0.000504971	0.000959234	0.000946205	0.00025859	0	0.000341376	0.000712631	0.00035642	0.000705391	0.00111216	0.00112198	0.000237734	0	0.00102285	0	0.000590545	0.000392257	0	0	0.00022647	0.000506036	0.000515003	0	0.000294783	0.000466868	0	0.000489218	0.000276224	3
A0A1D5TN08	A0A3B6C2C6_WHEAT	0	0	0	0	0	0	0	0	0.000532621	0	0	0.000307509	0	0	0	0	0	0	0	0	0.000559804	0.00057206	0.000556295	8.27719e-06	0	0	0	0	0	0	0	0	3
A0A1D6DL02	A0A3B6I1E3_WHEAT	0.000327565	0.000412194	0.000365968	4.23751e-05	0.000458184	0.00043518	0.000858538	0.000238063	0.000677262	0.000309747	0.000646604	0.000203912	0	0.000336373	0.000339341	0.000195068	0.000960992	0.000928084	0.000957721	1.81291e-05	0.000355914	0.000363706	0.000353683	5.2625e-06	0.000459151	0.000467287	0.000457581	5.20987e-06	0.000423612	0.000428663	0.000443891	1.05565e-05	3
A0A1D6RLH8	A0A3B6C7Y4_WHEAT	0.000627081	0.000789094	0.000700599	8.11218e-05	0	0.000416548	0.00041089	0.000238878	0.000648266	0.000592971	0.000618921	2.76649e-05	0.000306316	0.000321972	0.000324813	9.96068e-06	0.000919849	0.00088835	0.000916717	1.7353e-05	0.000681352	0.000696269	0.000677081	1.00744e-05	0	0.000447281	0.000875982	0.000438024	0.000405475	0	0.000424886	0.000239901	3
A0A1D6RUI4	A0A3B6GQS5_WHEAT	0	0	0	0	0	0	0	0	0	0	0	0	0	0	0	0	0.00175901	0.00169877	0.00175302	3.31837e-05	0	0	0	0	0	0	0.000837561	0.000483566	0	0	0	0	3
A0A1D5XS19	A0A3B6INU4_WHEAT	0.000217681	0.000273921	0	0.000144672	0	0.000289196	0	0.000166967	0	0.00020584	0.000214848	0.000121526	0.000212666	0.000223535	0.000451014	0.000134583	0	0	0.000636447	0.000367453	0	0	0	0	0.000305126	0	0	0.000176164	0.000281508	0.000284865	0.000294985	7.01526e-06	3
A0A1D5T409	A0A3B5ZQM0_WHEAT	0.000189166	0	0	0.000109215	0.000264597	0.000251312	0.000247899	8.82213e-06	0.000391113	0.000357752	0.000186704	0.000109661	0	0.000388505	0.000391933	0.0002253	0	0.00053596	0	0.000309437	0.000411074	0	0.000204249	0.000205538	0.00053031	0	0.000264249	0.000265156	0.000489264	0.000495098	0.000512686	1.21926e-05	3
A0A1D6BSR1	A0A8R7V5F1_TRIUA	0	0	0	0	0.000529194	0.000502624	0.000495798	1.76443e-05	0	0.000357752	0.000373408	0.000211213	0.000369614	0.000388505	0.000391933	1.2019e-05	0	0	0	0	0	0	0	0	0	0	0	0	0	0.000495098	0	0.000285845	3
W5E8M7	A0A3B6ITX7_WHEAT	0	0	0	0	0	0	0	0	0	0	0	0	0	0.000409669	0	0.000236522	0	0	0	0	0	0	0	0	0	0	0	0	0.000515916	0.000522069	0.000540614	1.28568e-05	3
A0A1D6BCA6	A0A453NCV4_AEGTS	0.000159205	0.000400673	0.000533608	0.000189806	0.000222689	0	0	0.00012857	0.000164583	0.000301089	0.000471399	0.000153718	0.000466609	0.000326972	0.000329857	7.98001e-05	0	0	0	0	0.000345966	0.00035354	0.000515696	9.58821e-05	0.000223159	0	0	0.000128841	0.000411772	0.000625023	0.000431484	0.000117843	3
A0A1D5U769	A0A3B6C2G3_WHEAT	0.00209744	0.00217357	0.00179196	0.000201962	0.00189835	0.00196695	0.00226361	0.000194132	0.00204075	0.00186668	0.00158305	0.000231024	0.000843753	0.00101357	0.00102252	0.000100727	0	0.000349567	0	0.000201823	0.00120651	0.00178089	0.00146538	0.000287656	0.000864706	0.000880029	0.000861751	9.81161e-06	0	0.000161458	0.000334387	0.000167226	3
A0A1D5X245	A0A453QAI3_AEGTS	0.000304689	0.000383408	0.000510615	0.00010391	0.000426186	0.000404788	0.00039929	1.42098e-05	0.000314982	0.000288115	0.000300724	1.34419e-05	0.000297669	0.000156441	0.000315643	8.71909e-05	0	0	0	0	0.000331058	0.000338306	0.000328983	4.89498e-06	0.000427085	0.000434653	0.000425626	4.84603e-06	0.000394028	0.000398727	0.000206446	0.000109682	3
A0A1D5XIB4	A0A3B6IW06_WHEAT	0	0	0	0	0	0	0	0	0.00027388	0.000250519	0.000261482	1.16879e-05	0.000258826	0	0	0.000149433	0	0.000750621	0.000774591	0.000440454	0	0.000588321	0	0.000339667	0.000371354	0.00075587	0.000370085	0.000222367	0.000685222	0.000693393	0.000359013	0.00019074	3
A0A1D5XE21	A0A3B6HRZ3_WHEAT	0.000255044	0	0.000284945	0.000156597	0	0.000677668	0.000334232	0.000338844	0.000263661	0	0	0.000152224	0.000249168	0.000261903	0.000264214	8.10234e-06	0	0	0	0	0.000277117	0.000283184	0.00027538	4.09742e-06	0.000357498	0.000363833	0.000356276	4.05644e-06	0	0	0.000345617	0.000199542	3
A0A1D5ZGJ0	A0A3B6LDF3_WHEAT	0	0	0	0	0	0	0	0	0	0	0	0	0.00249168	0.00235712	0.00237792	7.24316e-05	0	0	0	0	0	0	0	0	0	0	0	0	0.0036281	0.00400512	0.00345617	0.000280792	3
A0A1D6AJ99	A0A3B6NKY9_WHEAT	0.000198313	0.000249549	0.000221563	2.56546e-05	0	0.000263465	0	0.000152111	0.000205013	0.000187526	0.000391465	0.000113035	0.000193744	0	0.000205443	0.000115384	0	0	0	0	0.000430952	0.000220193	0.000214125	0.00012347	0.000277977	0.000282903	0.000277027	3.15414e-06	0	0	0	0	3
A0A1D5V590	A0A8R7TUX5_TRIUA	0	0	0	0	0	0	0	0	0	0	0	0	0.000435502	0.00045776	0.000461799	1.41615e-05	0	0.001263	0	0.000729194	0	0	0	0	0	0	0	0	0	0	0	0	3
A0A1D6DK13	A0A453RVK2_AEGTS	0.00041848	0.000526599	0.000467542	5.41364e-05	0.000585354	0.000555964	0.000548413	1.95167e-05	0	0.000395717	0.000413035	0.000233627	0.000408839	0.000429734	0.000433526	1.32945e-05	0	0	0	0	0	0	0	0	0	0	0	0	0	0	0	0	3
A0A1D5URI6	A0A3B6DQ80_WHEAT	0.000187094	0.000470864	0.000209029	0.000157884	0	0.000248561	0	0.000143507	0.00038683	0.000353835	0.00018466	0.00010846	0.000182784	0.000192126	0.000193821	5.94369e-06	0.000548888	0	0	0.000316901	0.000203286	0.000207737	0.000202012	3.00577e-06	0	0	0	0	0	0	0	0	3
A0A1D5XDM2	A0A3B6HV95_WHEAT	0.000145018	0.00036497	0.00016202	0.000122377	0	0	0	0	0	0	0	0	0.000283354	0.000148918	0.000300463	8.29978e-05	0.000425446	0.000410877	0.000423998	8.02605e-06	0	0	0	0	0	0.000206875	0.000202579	0.000118219	0.00018754	0.000189776	0.000196517	4.67353e-06	3
A0A1D6B543	A0A3B6QNV0_WHEAT	0	0.000357387	0.000317307	0.000195796	0	0.000377316	0	0.000217844	0	0	0	0	0.000554933	0.000291648	0.000588442	0.000162547	0	0	0	0	0	0	0.000306656	0.000177048	0	0	0	0	0	0	0	0	3
W5BNZ6	A0A3B6C571_WHEAT	0.000707088	0	0.000789985	0.000434151	0	0.000939388	0.000926629	0.00053871	0.000730976	0.000668626	0.000697887	3.11945e-05	0.000690796	0.000726103	0	0.000409404	0	0	0	0	0.000768283	0.000785104	0.000763467	1.13597e-05	0.000991132	0	0	0.00057223	0	0	0	0	3
A0A1D6RYL4	A0A3B6ING4_WHEAT	0.000321403	0	0	0.000185562	0	0.000426994	0	0.000246525	0.000332262	0.000303921	0.000634443	0.000183194	0.000627997	0.000660093	0.000332959	0.000180321	0	0	0	0	0.000349219	0	0	0.000201622	0	0	0	0	0	0	0.000435542	0.00025146	3
W5DTE2	A0A3B6UAQ8_WHEAT	0	0.000378348	0	0.00021844	0	0	0	0	0	0	0	0	0.00014687	0.000308753	0.000467216	0.000160176	0	0	0	0	0	0	0	0	0	0	0	0	0.000194414	0	0	0.000112245	3
A0A1D6AZ51	A0A3B6NJT5_WHEAT	0	0	0	0	0	0	0	0	0	0	0	0	0.000475846	0.000250083	0.000252289	0.000129712	0	0	0	0	0	0	0	0	0	0	0	0	0.000314942	0.000318697	0.000330019	7.84843e-06	3
A0A1D6BTB4	A0A3B6RBW9_WHEAT	0.000320399	0.000403178	0.000357962	4.14481e-05	0.000448162	0.00042566	0.000419879	1.49425e-05	0.000331224	0.000302971	0.00031623	1.4135e-05	0.000313017	0.000329015	0.000331918	1.01786e-05	0	0	0	0	0.000348128	0.00035575	0.000345946	5.14738e-06	0.000449107	0.000457065	0.000447572	5.0959e-06	0	0.000419286	0	0.000242075	3
A0A1D5TFM6	A0A3B6U3S2_WHEAT	0.000361013	0.000454285	0.000403338	4.67021e-05	0.000504971	0.000719425	0.000473103	0.000133966	0.00037321	0.000682752	0.000356316	0.000183786	0.000529043	0.000556082	0.000373992	9.82586e-05	0	0	0.000527758	0.000304701	0.000588385	0.000601268	0.000584698	8.6998e-06	0.000759054	0.000772504	0.000504306	0.000151111	0.000466868	0.000472435	0.000733827	0.000152547	3
A0A1D6DLV1	A0A453N8U0_AEGTS	0.000475988	0.000479171	0.000425433	3.01487e-05	0.000532634	0.000252946	0.000374265	0.000140253	0.000393655	0.000270058	0.000187918	0.000103562	0.000465021	0.000293273	0.00039448	8.63292e-05	0	0	0	0	0.000103436	0	0	5.9719e-05	0.000133439	0	0.000132983	7.69099e-05	0.000369333	0.000124579	0.000387014	0.000146679	3
A0A1D6BNE7	A0A1D6BNE7_WHEAT	0.000502587	0.000632435	0.000561509	6.50167e-05	0.000702999	0.000667702	0	0.000396081	0.000519566	0.000475249	0.000496047	2.21726e-05	0.000491007	0.000516102	0.000520656	1.59664e-05	0	0	0	0	0.000546083	0	0.000542661	0.000314298	0.000704481	0	0	0.000406732	0	0.000657704	0	0.000379726	3
A0A1D6BU59	A0A0P0K3B8_WHEAT	0	0	0	0	0	0	0	0	0	0	0	0	0.000196403	0	0.000208262	0.000116967	0	0	0	0	0.000218433	0.000223216	0.000217064	3.22973e-06	0	0	0	0	0	0	0	0	3
A0A1D6D8Y8	A0A3B6NRW7_WHEAT	0.000529859	0.000500065	0.000443984	4.36029e-05	0.000370573	0.000879917	0.000694373	0.000257781	0.00082164	0.000626297	0.000653705	0.000105761	0.000647064	0.000544108	0.000411682	0.000117998	0	0	0	0	0.000719645	0.000882481	0.000572107	0.00015525	0.000928386	0.000944837	0.000370085	0.000327187	0.000342611	0.000346697	0.000538519	0.000111947	3
A0A1D6D3T8	A0A453QX84_AEGTS	0.000411758	0.00051814	0.000460032	5.32667e-05	0.000575951	0.000547033	0.000539603	1.92032e-05	0.000425669	0.000389361	0.0004064	1.81655e-05	0.000402271	0	0.000426562	0.000239571	0	0	0	0	0.000447394	0.000457189	0.000889179	0.000252285	0.000577165	0.000587393	0.000575193	6.54895e-06	0.000532492	0.000538842	0.000557983	1.32698e-05	3
A0A1D5XDT1	A0A453IBK3_AEGTS	0.000699848	0	0.000390948	0.000350725	0.00048946	0.000464885	0.000458571	1.63194e-05	0.000361746	0.00033089	0.000345371	1.54376e-05	0.000341862	0.000359334	0	0.000202606	0	0	0	0	0.000380208	0.000388533	0.000377825	5.62171e-06	0.000490492	0.000499184	0.000488816	5.56549e-06	0	0.000457924	0	0.000264382	3
A0A1D5XIK1	A0A3B6IZN0_WHEAT	0	0	0	0	0	0	0.000306062	0.000176705	0	0.000220845	0.000230509	0.000130384	0.000456335	0.000239829	0.000241945	0.000124393	0	0	0	0	0	0	0	0	0.000327367	0.000333168	0.000326248	3.71455e-06	0.000604057	0	0.000316487	0.000302144	3
A0A1D6CHP4	A0A3B6SL01_WHEAT	0	0	0	0	0	0	0	0	0.000267655	0.000244825	0.000255539	1.14222e-05	0	0.000265871	0.000268217	0.000154182	0	0	0	0	0.000281316	0.000287475	0	0.000164225	0	0.000369345	0	0.000213242	0	0	0	0	3
A0A1D5SDY6	A0A452ZJI3_AEGTS	0.000317423	0	0.000354637	0.000194897	0.000443999	0.000421707	0	0.000250156	0	0.000300157	0.000313293	0.00017721	0.00031011	0.000325959	0.000328835	1.0084e-05	0.00093124	0	0.00092807	0.000536739	0.000344895	0.000352446	0.000342733	5.09957e-06	0.000444935	0.00045282	0.000443415	5.04857e-06	0.000410497	0.000415392	0.000860296	0.00025829	3
A0A1D5YDM2	A0A8R7UP14_TRIUA	0.000410111	0.000516067	0.000458191	5.30536e-05	0.000573647	0	0.000537445	0.000321255	0.000423966	0.000387803	0.000404774	1.80928e-05	0.000400662	0.00042114	0.000424855	1.30286e-05	0.00120316	0.00116196	0	0.000683063	0	0.00045536	0.000442811	0.000259356	0.000574857	0.000585043	0.000572892	6.52276e-06	0	0	0	0	3
W5FDW1	A0A3B6LN09_WHEAT	0.000316444	0	0.000353543	0.000194296	0	0	0.000414695	0.000239424	0	0.000299231	0.000312326	0.000176663	0.000309153	0.000324953	0.00032782	1.00529e-05	0	0	0	0	0	0	0	0	0	0	0.000442046	0.000255216	0	0	0	0	3
A0A1D5RW28	A0A8R7P1L0_TRIUA	0	0	0	0	0	0	0.000759103	0.000438268	0	0.000547745	0	0.00031624	0	0	0	0	0	0	0	0	0.000629384	0.000643164	0.000625439	9.306e-06	0	0	0	0	0	0	0	0	3
A0A1D5YGF5	A0A3B6KJA2_WHEAT	0.00028881	0.000181714	0.000161335	6.84774e-05	0	0.000191847	0.000378482	0.000189247	0.000298568	0.000409651	0.000285052	6.83704e-05	0.000282156	0.000296577	0.000299194	9.17505e-06	0.000423649	0.000409141	0.000422206	7.99214e-06	0.000470708	0.000320676	0.000467758	8.57822e-05	0.000404829	0.000206001	0.000403445	0.000114396	0.000186747	0.000188974	0.000195687	4.65379e-06	3
A0A1D5ZQF0	A0A3B6MYU0_WHEAT	0.000301552	0	0.000336906	0.000185153	0	0	0.00039518	0.000228157	0.00031174	0	0	0.000179983	0.000294604	0	0.000312394	0.000175451	0.000884678	0.000854383	0.000881666	1.66895e-05	0.00032765	0.000334824	0.000325596	4.84459e-06	0.000422689	0.000860358	0.000421244	0.000253106	0.000389972	0	0.000408641	0.000230729	3
A0A1D6AS22	A0A3B6PNQ7_WHEAT	0	0	0	0	0	0	0	0	0.00031174	0.000285149	0.000297628	1.33036e-05	0	0.000309661	0.000312394	0.000179577	0	0	0	0	0.00032765	0.000334824	0	0.000191273	0.000422689	0.000430179	0.000421244	4.79614e-06	0.000389972	0	0	0.00022515	3
A0A1D6RMC5	A0A3B6C231_WHEAT	0	0	0	0	0	0	0	0	0	0	0	0	0.000225598	0.000474256	0.00023922	0.000139797	0	0	0	0	0	0	0	0	0	0	0	0	0	0.000302188	0.000625846	0.000312984	3
A0A1D5ZC02	A0A3B6LK97_WHEAT	0.000256319	0.000322542	0.00028637	3.31585e-05	0.000358529	0.000340528	0.000335903	1.1954e-05	0.000264979	0.000242377	0.000252984	1.1308e-05	0	0	0	0	0	0	0.000749416	0.000432676	0.000278502	0.0002846	0.000276757	4.1179e-06	0.000359285	0.000365652	0.000358058	4.07672e-06	0	0	0	0	3
A0A1D5WTW7	N1QT87_AEGTA	0.00019182	0.000362068	0.000321463	8.89198e-05	0.00026831	0	0.000125689	0.000134244	0.0001983	0.000181386	9.46619e-05	5.55999e-05	0.000374801	0.000393957	0.000198716	0.000107619	0.000281376	0.00027174	0.000280418	5.30816e-06	0.000208421	0.000106492	0.000207115	5.84752e-05	0.000134438	0	0.000133978	7.74855e-05	0.000372097	0.000502045	0.00051988	8.06686e-05	3
A0A1D5X5D7	A0A3B6I320_WHEAT	0.000405248	0.000509948	0	0.000269331	0.000566845	0.000538384	0.000531072	1.88996e-05	0.000418939	0.000383205	0.000399975	1.78783e-05	0.000395911	0.000416146	0.000419818	1.28741e-05	0	0	0.00118485	0.000684072	0.00044032	0	0	0.000254219	0	0	0	0	0.000524073	0.000530323	0.000549161	1.306e-05	3
A0A1D6D1H9	Q9LEC0_WHEAT	0	0	0	0	0	0.000295469	0	0.000170589	0.000919666	0.00105153	0.00109754	9.2327e-05	0.000217279	0.000228384	0.000230399	7.06539e-06	0	0	0	0	0.000966603	0.000493883	0.000480272	0.000276938	0.000311744	0.000317269	0.000310679	3.53729e-06	0	0.000291045	0.000301384	0.000171097	3
A0A1D5W202	W5CP58_WHEAT	0.000520974	0.000524459	0.000582052	3.43018e-05	0.000582974	0.000830556	0.000409638	0.000211548	0.00086172	0.000788218	0.000822712	3.6774e-05	0.000508971	0.000320991	0.000431764	9.44884e-05	0.000305682	0.000295214	0.000304641	5.76669e-06	0.000792487	0.000462764	0.000562514	0.000169093	0.000584204	0.000743195	0.000727759	8.76781e-05	0.000538986	0.000545413	0.000564788	1.34317e-05	3
A0A1D5YL07	A0A3B6KI26_WHEAT	0	0	0	0	0	0	0	0	0	0	0	0	0.000263593	0.000415598	0.00027951	8.35452e-05	0	0	0	0	0	0	0	0	0	0	0	0	0.000348922	0.000176542	0	0.000174465	3
A0A1D5SJZ4	A0A3B5YUJ8_WHEAT	0.000528493	0.000332518	0.000295226	0.000125307	0.000369618	0.00035106	0.000346292	1.23237e-05	0.000273174	0	0	0.000157717	0.000258158	0.000271353	0.000273747	8.3947e-06	0.000775234	0.000748686	0.000772594	1.46248e-05	0	0	0	0	0	0	0.000369131	0.000213118	0.000341728	0.000345803	0.000358087	8.51595e-06	3
A0A1D5UHB4	A0A453C7N5_AEGTS	0.000236785	0.000595921	0.000264545	0.000199816	0.000331205	0.000629151	0.000310303	0.00017836	0.000489568	0.000223905	0.000233703	0.000150632	0.000231329	0.000243152	0.000490595	0.000146394	0.000694667	0.000670878	0.000692302	1.31049e-05	0.000257277	0.00052582	0	0.00026293	0.000331903	0	0.000330769	0.000191298	0.000306214	0.000309865	0.000320873	7.63092e-06	3
A0A1D5TZ17	A0A3B6CG35_WHEAT	0.000245282	0	0.000274038	0.000150603	0.00034309	0.000325864	0.000321438	1.14392e-05	0.000507136	0.00023194	0.00024209	0.000156037	0.000479261	0.000503755	0.0002541	0.000137614	0	0	0	0	0.00026651	0.000272345	0.000264839	3.94058e-06	0.000343814	0.000349906	0	0.000200283	0.000317202	0.000320985	0.000332387	7.90476e-06	3
A0A1D6D9V5	A0A3B6C2X6_WHEAT	0	0.000665035	0.000590453	0.000364342	0.000739236	0.00140424	0	0.000702447	0.000546348	0.000499746	0.00104323	0.000301232	0	0.000542706	0.00109499	0.000547501	0	0	0.00154519	0.000892115	0.000574232	0.000586804	0.000570633	8.49052e-06	0.000740795	0.00150784	0	0.00075396	0	0.000691606	0.000716175	0.000406577	3
A0A1D5T660	A0A3B6AZG4_WHEAT	0.000403652	0.000380955	0.00056372	9.96156e-05	0.000282307	0.000536265	0.000528981	0.000144566	0.000104322	0.000286272	0.0002988	0.000108846	0.000394352	0.000725388	0.000418165	0.000184634	0.000296054	0.000857747	0.000295046	0.000324585	0.00032894	0.000336142	0.000217919	6.6275e-05	0.000282902	0.000143957	0.000281935	7.99419e-05	0.000913517	0.000924411	0.000683749	0.00013591	3
P80602	A0A7S9YWD1_HORVV	0.000488227	0	0.000545466	0.000299771	0	0	0	0	0.000504722	0.00046167	0.000481874	2.15391e-05	0.000476978	0	0.00050578	0.000284063	0	0	0	0	0	0	0	0	0	0.00069648	0.000682014	0.000398003	0	0	0	0	3
W5FRK2	A0A453K9F3_AEGTS	0	0	0	0	0	0	0	0	0	0	0	0	0.000208678	0.000219344	0.000221279	6.78571e-06	0	0	0	0	0	0	0	0	0	0	0	0	0	0.000279524	0	0.000161383	3
W5ALT8	A0A452Y759_AEGTS	0	0	0	0	0	0.000322775	0.000318391	0.000185102	0.000251165	0.000229741	0.000239795	1.07185e-05	0.000237359	0.000498981	0.000251692	0.000147084	0	0	0	0	0	0.000269763	0.000262329	0.000153647	0	0	0	0	0.000314195	0.000317942	0.000329237	7.82983e-06	3
A0A1D5TT46	A0A3B6C8S3_WHEAT	0	0	0	0	0	0	0	0	0	0.00053564	0	0.000309252	0	0	0	0	0	0	0	0	0.000615475	0.00062895	0.000611617	9.10034e-06	0	0	0.000791287	0.00045685	0	0	0	0	3
A0A1D5ZH27	A0A3B6LGA8_WHEAT	0.000339496	0.000427208	0	0.000225632	0.000474873	0	0	0.000274168	0	0.000321029	0.000335078	0.000189532	0.000331674	0.000348625	0.000351701	1.07852e-05	0	0	0	0	0.000368877	0.000376954	0.000366565	5.45418e-06	0	0.000484307	0	0.000279615	0.000878083	0	0	0.000506961	3
A0A1D5UH86	A0A453D451_AEGTS	0.000323431	0.000406993	0.00036135	4.18404e-05	0.000452403	0.000859377	0.000847705	0.000231671	0.000334358	0.000305838	0.000319223	1.42688e-05	0.000315979	0.000332129	0.000335059	1.02749e-05	0	0	0	0	0.000351423	0	0.00034922	0.000202261	0	0.000461391	0	0.000266384	0	0	0	0	3
A0A1D6AH28	A0A3B6NKB6_WHEAT	0.000339496	0.000427208	0.000379298	4.39186e-05	0	0	0	0	0	0	0	0	0	0	0	0	0.000995996	0.000961888	0.000992604	1.87895e-05	0.000368877	0.000376954	0.000366565	5.45418e-06	0	0	0	0	0	0	0	0	3
A0A1D6DLV4	A0A3B6LGV2_WHEAT	0.000174071	0.000328566	0.000194479	8.39291e-05	0.000121742	0.000115629	0.000228117	6.32545e-05	0.000179952	0.000246904	8.59029e-05	8.08795e-05	8.50301e-05	8.9376e-05	0.000180329	5.38102e-05	0	0	0.000254471	0.000146919	9.45679e-05	0	0	5.45988e-05	0	0	0.000121582	7.01951e-05	0	0	0	0	3
A0A1D6BJN4	A0A3B6TQA5_WHEAT	0.000307891	0.000387438	0.000343988	3.983e-05	0.000430666	0	0.000806974	0.000403792	0.000636586	0.000582287	0.000607769	2.71664e-05	0.000300797	0.000316171	0	0.000178269	0	0	0	0	0.000334537	0.000683724	0.000332441	0.000202211	0	0	0.000430099	0.000248318	0	0	0	0	3
A0A1D6B626	A0A453P4B5_AEGTS	0.000423668	0	0.000473338	0.000260132	0	0.000562856	0	0.000324965	0.000437981	0	0.000418155	0.000247344	0.000413907	0.000435062	0.0004389	1.34593e-05	0	0	0	0	0	0	0	0	0.00059386	0	0	0.000342865	0	0.000554428	0.000574123	0.000325934	3
F4Y590	F4Y590_WHEAT	0.000431999	0.00054361	0.000321764	0.000110924	0.000201421	0	0.00018871	0.0001128	0.000297729	0.000272334	0.000426378	8.25882e-05	0.000422046	0.000147872	0.00044753	0.00016614	0.000422459	0.000407992	0.00042102	7.96969e-06	0.000469386	0.000479663	0.000310963	9.45721e-05	0.000605537	0.00082169	0.000402312	0.000209722	0.000558668	0.00056533	0.000585412	1.39221e-05	3
A0A1D6BF38	A0A453NAL6_AEGTS	0	0	0	0	0	0	0.000682036	0.000393774	0.000538028	0.000492136	0.000513673	2.29604e-05	0.000508454	0.000534441	0.000539157	1.65337e-05	0	0	0	0	0	0	0	0	0	0	0	0	0.000673048	0.000681074	0.000705268	1.67725e-05	3
A0A1D5YCY0	A0A3B6KTE9_WHEAT	0.000587551	0.000739351	0.000328217	0.000207898	0.000821844	0.00039029	0.000384989	0.000250702	0	0.000277796	0.000289953	0.000164008	0.000287007	0	0.000304338	0.000170926	0	0	0	0	0.000319201	0.000652378	0	0.000326214	0	0	0	0	0.000379915	0.000384446	0.000398103	9.46759e-06	3
A0A1D5S4Q9	A0A8R7JWK4_TRIUA	0	0	0	0	0	0	0	0	0	0	0	0	0.000365567	0.000384251	0.000387642	1.18874e-05	0	0	0	0	0	0	0	0	0	0	0	0	0	0.000489678	0	0.000282715	3
A0A1D5TYB3	A0A453C698_AEGTS	0.000320399	0	0	0.000184983	0	0.00042566	0.000419879	0.000244103	0	0.000302971	0.00031623	0.000178871	0	0	0.000331918	0.000191633	0	0	0	0	0.000348128	0.00035575	0.000345946	5.14738e-06	0.000449107	0	0.000447572	0.00025885	0	0.000419286	0.000434181	0.000246487	3
A0A1D5YYC3	A0A3B6LWC4_WHEAT	0.000746561	0.000626295	0.000556058	9.63403e-05	0.000696173	0.000661219	0.000652239	2.32116e-05	0.000514522	0.000235317	0.000245616	0.00015831	0.00048624	0.000255546	0.000257801	0.000132545	0.00146015	0.000705074	0.000727589	0.000429591	0.000270391	0.000552621	0.000268696	0.000163437	0.000348821	0.000710004	0.000695257	0.000204405	0.000643643	0.000651319	0.000674456	1.60397e-05	3
A0A1D6BYN3	A0A3B6RBU5_WHEAT	0.000312584	0.000393344	0.000349231	4.04372e-05	0.000218615	0.000622917	0.000409638	0.000202253	0.000161572	0.000443372	0.000154259	0.000164849	0.000458074	0	0.000485734	0.000272805	0.000458522	0.000442821	0.000456961	8.65003e-06	0.000169819	0.000173537	0.000168754	2.51092e-06	0.000219076	0.000222959	0	0.000127619	0.000404239	0.00020453	0.000211796	0.000113263	3
A0A1D5UBN5	A0A3B6AVG1_WHEAT	0.000512639	0.000645084	0.000572739	6.6317e-05	0.000717059	0.000681056	0.000671806	2.3908e-05	0.00105992	0.000969508	0.00101194	4.52321e-05	0.000500827	0.00105285	0.000531069	0.000310348	0	0	0	0	0.00111401	0.0011384	0.00110703	1.64716e-05	0.000718571	0.000731304	0.000716115	8.15344e-06	0	0	0	0	3
A0A1D6CT74	A0A3B6TNC4_WHEAT	0.000133326	0.000167772	0.000148957	1.72476e-05	0.000186491	0.000354255	0.000174722	0.000100429	0	0.000126074	0.000131591	7.44326e-05	0.000260508	0.000136911	0.000414358	0.000138998	0	0	0	0	0.000144865	0.000296073	0	0.000148048	0	0	0	0	0.000344839	0	0.000180673	0.000172485	3
A0A1D5VGW3	A0A453RVJ3_AEGTS	0.00358847	0.0038705	0.00343644	0.000220255	0.00358529	0.00340528	0.00335903	0.00011954	0.00264979	0.00242377	0.00202387	0.000316958	0.00200331	0.00157927	0.00265535	0.000542047	0.00751977	0.00726226	0.00599533	0.000816018	0.00222802	0.002846	0.00221406	0.00036089	0.00359285	0.00365652	0.00358058	4.07672e-05	0.00397771	0.00402515	0.00486282	0.000497891	3
A0A1D6DM64	A0A3B6B2E3_WHEAT	0.000246461	0.000310137	0.000550711	0.000160467	0.00034474	0	0.000322984	0.000193062	0.000254787	0.000233055	0.000243254	1.08731e-05	0.000240782	0	0.000255322	0.000143397	0	0	0	0	0.000267791	0.000273654	0.000266112	3.95952e-06	0	0	0	0	0	0	0	0	3
W5DZX3	A0A3B6HRB1_WHEAT	0	0	0	0	0	0	0	0	0	0.00025182	0	0.000145388	0.00026017	0	0	0.000150209	0.000781274	0.00075452	0	0.000443548	0	0.000295688	0	0.000170716	0	0.000379898	0	0.000219334	0.000688782	0.000696996	0.000360878	0.000191731	3
A0A1D6BTM1	A0A3B6RED1_WHEAT	0	0	0	0	0	0	0	0	0	0	0	0	0.000573467	0.000401851	0.000405396	9.80749e-05	0	0	0	0	0	0	0	0	0	0	0	0	0	0.000256053	0.000265149	0.000150527	3
A0A1D6AS82	A0A3B6PNU4_WHEAT	0	0	0	0	0	0	0	0	0	0	0	0	0	0	0	0	0	0	0	0	0.000723383	0.000739221	0.000718849	1.06959e-05	0.000933209	0.000949745	0	0.000543625	0	0	0	0	3
W5AVN7	A0A3B6B2N0_WHEAT	0	0	0	0	0	0.000630607	0.000622042	0.000361634	0.000490701	0.000448846	0.000468489	2.09408e-05	0.000463729	0.00048743	0.000491731	1.50794e-05	0	0	0	0	0.000515745	0	0.000512513	0.000296837	0	0	0	0	0	0	0	0	3
A0A1D5ZMP0	A0A3B6N1N2_WHEAT	0.000174664	0.00021979	0.000195141	2.25952e-05	0	0.000232046	0	0.000133972	0.00036113	0.000165163	0.000344782	0.00010873	0.00017064	0	0.000180944	0.000101624	0	0	0	0	0.00037956	0.000193935	0.000188591	0.000108746	0.000489656	0.000498333	0.000487983	5.55601e-06	0	0	0	0	3
A0A1D5URZ6	A0A1D5URZ6_WHEAT	0.000179244	0	0	0.000103487	0.00025072	0	0	0.000144753	0.0003706	0.000677978	0.000176912	0.000252673	0.000350229	0.000184064	0.000185689	9.54697e-05	0	0	0	0	0.000584271	0.000398042	0.000580609	0.000106478	0.000251248	0	0.00025039	0.000144811	0	0.000234566	0.000242898	0.000137895	3
A0A1D5XZ61	A0A453IW51_AEGTS	0.00068657	0.000863952	0.000767062	8.88175e-05	0.000640231	0.000912129	0.000599827	0.00016985	0.000473176	0.000432816	0.000677636	0.000131256	0.000670751	0.000705033	0.000474169	0.000124578	0.000671408	0.000648416	0.000669122	1.26661e-05	0.000745989	0.000508214	0.000247104	0.000249533	0	0	0.000319694	0.000184576	0.000887883	0.00029949	0.000620258	0.000294596	3
A0A1D6BJE7	A0A8R7R5N4_TRIUA	0	0.000173877	0.000308754	0.000154787	0.000193277	0.000183573	0	0.000108895	0.000142846	0.000130661	0.00013638	6.09597e-06	0.000269988	0.000141893	0.000286291	7.90828e-05	0	0	0	0	0	0	0	0	0	0	0	0	0	0	0	0	3
W5FLZ1	W5FLZ1_WHEAT	0	0	0	0	0	0	0	0	0.00045686	0.000417891	0.000436179	1.94966e-05	0	0	0	0	0.00129651	0.00125211	0	0.000736059	0	0	0.000477167	0.000275493	0.000619457	0.000630434	0.00123468	0.000352074	0	0	0	0	3
A0A1D5W8N8	A0A3B6FP91_WHEAT	0	0	0	0	0	0	0	0	0	0	0	0	0.000294604	0	0	0.00017009	0	0	0	0	0	0	0	0	0	0	0	0	0.000779944	0.000394622	0.000408641	0.000218531	3
W5BBN2	A0A3B6CGV9_WHEAT	0.000169748	0.000213604	0.000189649	2.19593e-05	0.000237437	0.000451031	0.000222452	0.000127864	0.000350965	0.000481544	0.000167539	0.000157742	0.000331674	0.000348625	0.000175851	9.52359e-05	0	0	0	0	0.000368877	0.000376954	0.000366565	5.45418e-06	0.000475875	0.000484307	0.000474248	5.39963e-06	0.000219521	0.000222138	0.000460059	0.000138125	3
A0A1D5ULL6	A0A3B6DKB4_WHEAT	0.000472478	0.000594548	0.00052787	6.11217e-05	0.000660883	0.000627701	0	0.000372352	0.00048844	0.000446778	0.00046633	2.08443e-05	0.000461592	0.000485184	0	0.000273565	0	0	0	0	0.000513369	0.000524608	0.000510151	7.59061e-06	0	0	0	0	0	0	0	0	3
A0A1D5V3H4	N1QTB1_AEGTA	0.000620127	0.000520229	0.000461887	8.00246e-05	0.000578273	0.000549239	0.000812668	0.000144441	0.000213693	0.000586396	0.000612058	0.000222958	0.00060584	0.000424536	0.000214141	0.000196029	0.000606433	0.000585666	0.000604368	1.14404e-05	0.000673796	0.000688549	0.000446382	0.000135757	0.000579492	0.000589761	0.000577512	6.57536e-06	0.00026732	0.000541015	0.000560233	0.000163848	3
A0A1D6CRG8	A0A3B6TVK6_WHEAT	0.000367483	0.000462426	0.000410566	4.75391e-05	0.00051402	0.000488212	0.000481581	1.71383e-05	0.000379898	0.000347494	0	0.000210604	0.000359016	0.000377365	0	0.000212773	0	0.00104118	0.00214886	0.0010746	0.000399287	0	0	0.000230528	0.000515104	0.000524232	0.000513344	5.84476e-06	0	0.000480902	0	0.000277649	3
A0A1D5Z9C7	A0A3B6LS63_WHEAT	0	0.000832367	0.000739019	0.000456015	0	0.000878782	0.000866846	0.000503955	0.000683816	0.000625489	0.000652862	2.9182e-05	0.000646229	0	0	0.0003731	0	0.00187413	0	0.00108203	0.000718716	0.000734452	0.000714211	1.06268e-05	0.000927188	0.000943618	0.000924019	1.05206e-05	0.000855422	0.000865623	0.000896373	2.13173e-05	3
A0A1D5ZP70	A0A3B6N2T0_WHEAT	0	0	0.000615849	0.00035556	0.000771031	0	0	0.000445155	0.000569847	0	0.000544052	0.000321813	0.000538524	0.000566048	0.000571042	1.75115e-05	0.00161715	0	0	0.000933664	0.00059893	0	0	0.000345792	0	0	0	0	0.000712852	0	0	0.000411565	3
A0A1D6DEX7	Q5XUV6_WHEAT	0.000507563	0	0.000567069	0.000311643	0	0	0	0	0	0	0	0	0.000495869	0.00104242	0.00105162	0.000318243	0	0	0	0	0	0	0	0	0	0	0	0	0	0	0	0	3
A0A1D6RDV0	A0A3B5ZPE1_WHEAT	0	0	0	0	0	0.000302692	0	0.000174759	0	0	0	0	0	0	0	0	0	0	0	0	0.000247558	0.000252978	0.000246006	3.66036e-06	0	0	0	0	0	0	0	0	3
A0A1D5U2J2	A0A3B6CCJ6_WHEAT	0.000470311	0.00059182	0	0.000312572	0.000657852	0	0	0.000379811	0.0004862	0.000444728	0.000464191	2.07487e-05	0.000459475	0	0	0.000265278	0	0	0	0	0	0	0.000507811	0.000293185	0	0	0	0	0	0	0	0	3
W5BPN4	A0A3B6C2J0_WHEAT	0	0.000459953	0.00040837	0.000251987	0	0	0	0	0	0	0	0	0.000535644	0.000375347	0.000378659	9.16065e-05	0.000536169	0	0	0.000309557	0	0	0.000197331	0.000113929	0	0	0	0	0.00070904	0.000717495	0.000247661	0.000268851	3
A0A1D6BBP7	A0A453NS22_AEGTS	0.000703852	0.000590466	0.000524247	9.08288e-05	0.000656346	0.000467544	0.000461194	0.000110884	0.000485087	0.000443711	0.000463129	2.07012e-05	0.000458423	0.000602316	0.000486105	7.63508e-05	0.000688308	0.000332369	0.000342982	0.000202507	0.000509844	0.000521007	0.000506649	7.5385e-06	0.000657731	0.000669386	0.000655483	7.46311e-06	0.000606821	0.000614058	0.000635871	1.51221e-05	3
A0A1D6BAG6	A0A453P6C4_AEGTS	0.000533073	0.000670798	0.00059557	6.89605e-05	0.000745641	0.000944272	0.000698585	0.000130403	0.000367388	0.000672102	0.000175379	0.000250484	0.000694388	0.000547408	0.000736318	9.92034e-05	0	0	0	0	0.000579208	0.000591889	0.000767437	0.000105204	0.000249071	0.00050697	0	0.000253498	0.000459586	0.0006976	0.000240794	0.00022847	3
A0A1D6S124	A0A3B6KN99_WHEAT	0	0	0.000319075	0.000184218	0.000399476	0.000379418	0.000374265	1.33192e-05	0.000590482	0.000270058	0.000281876	0.000181681	0	0	0	0	0	0	0	0	0	0	0	0	0	0	0	0	0	0	0	0	3
A0A1D6BA11	A0A3B6QJK4_WHEAT	0	0	0	0	0	0	0	0	0	0	0	0	0.000428058	0.000449935	0.000453905	1.39194e-05	0	0	0	0	0	0	0	0	0	0	0	0	0	0	0	0	3
A0A1D5U2F0	M8A677_TRIUA	0.00054536	0	0	0.000314864	0	0.000724528	0.000714687	0.000415495	0.000563785	0.000515696	0.000538264	2.40596e-05	0.000532795	0.000560026	0.000564967	1.73252e-05	0	0	0	0	0	0	0	0	0	0	0	0	0.000705269	0	0	0.000407187	3
W5E789	A0A3B6IUH7_WHEAT	0	0.000444886	0.000394993	0.000243732	0	0.000469694	0.000231657	0.000234854	0.000182744	0.000167157	0	0.000101308	0	0.000181526	0.000183127	0.000105269	0	0	0	0	0.000192071	0.000196276	0.000381734	0.000108308	0	0.000504348	0.000246936	0.000252192	0.000228604	0.000462661	0.000239548	0.000132087	3
A0A1D6RQC5	A0A3B6EA73_WHEAT	0	0	0	0	0	0	0	0	0	0	0	0	0.000532795	0.000560026	0.000564967	1.73252e-05	0	0	0	0	0	0	0	0	0	0	0	0	0	0	0	0	3
A0A1D5ZQD0	A0A453L1X3_AEGTS	0.000408477	0.000514011	0.000456366	5.28423e-05	0	0	0	0	0	0	0	0	0	0	0.000423163	0.000244313	0.00119837	0.00115733	0.00119429	2.26072e-05	0	0	0	0	0	0	0	0	0	0	0	0	3
A0A1D5YWR0	A0A3B6LSP8_WHEAT	0.000250679	0	0.000560136	0.000280582	0.00035064	0.000333035	0	0.000197556	0	0	0	0	0.000244903	0	0	0.000141395	0	0	0	0	0	0.000278337	0.000270667	0.00015853	0.000351379	0.000357606	0.000350179	3.98701e-06	0.000648364	0.000656096	0.000339701	0.00018048	3
A0A1D6RJH6	A0A8R7PKT1_TRIUA	0.000220727	0.000138877	0.000123302	5.23348e-05	0.000154372	0	0.00014463	8.64518e-05	0.000114092	0.00010436	0.000217855	6.29053e-05	0.000431283	0.000566657	0.000457325	7.18305e-05	0	0	0	0	0.000119915	0	0	6.92329e-05	0	0	0	0	0.000713619	0.00101098	0.000747782	0.000162719	3
A0A1D5RQP8	A0A3B5Y090_WHEAT	0	0	0.000454555	0.000262437	0	0	0	0	0	0	0	0	0.000397482	0.000417797	0.000421483	1.29252e-05	0	0	0	0	0	0.000451746	0	0.000260816	0	0	0	0	0.00105231	0	0	0.000607549	3
A0A1D5YGG2	A0A8R7QGN0_TRIUA	0	0	0	0	0	0	0	0	0	0	0	0	0.000410514	0.000215748	0.000217651	0.000111903	0	0	0	0	0	0	0	0	0	0	0	0	0.000543404	0.000549884	0.000284709	0.000151263	3
A0A077RX53	A0A077RX53_WHEAT	0.000324455	0	0.000362493	0.000199215	0.000453835	0.000431048	0.000425194	1.51316e-05	0.000335416	0.000306806	0.000320233	1.43139e-05	0	0	0	0	0	0	0	0	0.000352535	0.000360253	0.000350325	5.21254e-06	0.000454792	0.000462851	0	0.000264931	0	0	0	0	3
A0A1D5XV20	A0A3B6IRU6_WHEAT	0.000432606	0	0.000483324	0.00026562	0.000605113	0	0.000566925	0.000338876	0.000894443	0.00081815	0.00128093	0.000248113	0.000845278	0.00133272	0.00134448	0.00028488	0	0	0	0	0.00141014	0.000960675	0.0004671	0.000471691	0.000606389	0.000617134	0.00120863	0.000344646	0.00111891	0.00113225	0.00117247	2.78834e-05	3
A0A1D5X277	A0A3B6HUZ3_WHEAT	0.00029462	0.000370738	0	0.000195807	0	0.000391412	0	0.000225982	0.000304573	0.000278594	0.000290786	1.29977e-05	0	0	0	0	0	0	0	0	0.000320118	0.000654253	0.000318111	0.000193495	0.000412972	0	0.00041156	0.000238023	0	0	0	0	3
A0A1D5YVL0	Q7X9G0_WHEAT	0.000431696	0.000543229	0.000241153	0.00015275	0.000301919	0.00028676	0.000282866	1.00665e-05	0.00022314	0.000204107	0	0.000123702	0.000210875	0.000221652	0.000223608	6.85714e-06	0	0	0	0	0	0.000239663	0.000233058	0.000136503	0.000302556	0.000307917	0.000301522	3.43303e-06	0.000558276	0.000282467	0.000585001	0.000167487	3
A0A1D6RNE3	D3K4D8_WHEAT	0.000497707	0.000626295	0.000556058	6.43855e-05	0	0	0	0	0	0	0	0	0.00048624	0	0	0.000280731	0	0	0	0	0	0	0	0	0	0	0	0	0	0	0	0	3
A0A1D5U3V2	A0A7H4LKF4_WHEAT	0	0	0	0	0	0	0	0	0.000334358	0.000305838	0.000319223	1.42688e-05	0	0	0	0	0	0	0	0	0	0	0	0	0	0	0	0	0	0	0	0	3
A0A1D5Y4R6	A0A3B6JLJ0_WHEAT	0.000402859	0.000506942	0.00045009	5.21155e-05	0.000563504	0.000535211	0.000527942	1.87882e-05	0.00041647	0.000380946	0.000397617	1.77729e-05	0.000393578	0.000413693	0.000417343	1.27982e-05	0	0	0	0	0.000437725	0.000447309	0.000434981	6.47215e-06	0.000564692	0.000574699	0.000281381	0.000166533	0.000520984	0.000527197	0.000545925	1.29831e-05	3
W5C8W2	W5C8W2_WHEAT	0.000256962	0.00032335	0.000287087	3.32416e-05	0.000359428	0.000341381	0.000336745	1.1984e-05	0.000531286	0.000485969	0.000253618	0.000148963	0.000502083	0.000527744	0.0005324	1.63265e-05	0	0	0	0	0.0002792	0.000285313	0.000277451	4.12822e-06	0.000360186	0	0.000358955	0.000207599	0	0	0	0	3
A0A1D5XSG3	A0A3B6IJ95_WHEAT	0.000247055	0.000466326	0.000552038	0.00015729	0.00034557	0.00016411	0.000161881	0.000105416	0	0.000350425	0.00048768	0.000251485	0.000844769	0.000761096	0.000767811	4.64918e-05	0	0	0	0	0.000536872	0.000548627	0.000266754	0.000159455	0	0	0.000172558	9.96263e-05	0.000319495	0.000323305	0.00033479	7.9619e-06	3
A0A1D5RZX1	A0A452Y8D1_AEGTS	0.00037694	0	0.000842264	0.000421904	0.000527249	0.000500777	0.000493975	1.75794e-05	0	0.000356437	0	0.000205789	0.000368255	0.000387077	0.000390492	1.19748e-05	0	0	0.00110208	0.000636288	0.000409562	0.00041853	0.000406995	6.05574e-06	0	0.000537724	0.000526555	0.000307282	0.000487465	0.000493278	0.000510801	1.21478e-05	3
A0A1D6S1M6	A0A1D5YY58_WHEAT	0.000457713	0.000575968	0.000511374	5.92116e-05	0.000640231	0.000608086	0.000599827	2.13464e-05	0.000473176	0.000432816	0.000451757	2.01929e-05	0.000447167	0.000470022	0.000948338	0.000282984	0.00134282	0.00129683	0.00133824	2.53322e-05	0.000497326	0.000508214	0.000494209	7.3534e-06	0.000641581	0.00065295	0.000639388	7.27986e-06	0.00118384	0.000598981	0.000620258	0.000331699	3
A0A1D5WXJ5	A0A3B6I6Q3_WHEAT	0	0	0	0	0	0	0	0	0	0	0	0	0.000569122	0	0.000603488	0.000338939	0	0	0	0	0	0	0	0	0	0	0	0	0.000753355	0.000762339	0.00078942	1.87738e-05	3
A0A1D5Y0R1	A0A3B6JNV3_WHEAT	0	0	0	0	0	0	0	0	0	0	0	0	0	0	0	0	0	0	0	0	0	0.000296458	0	0.00017116	0.000374256	0.000380887	0	0.000218016	0.000690575	0.000698811	0.000361817	0.00019223	3
A0A1D5X2B3	A0A3B6HYZ5_WHEAT	0.000261217	0.000493058	0.000291842	0.000125947	0	0.000347035	0.000513482	0.00026198	0.000270042	0.000247008	0.000128909	7.5715e-05	0.000255199	0.000536484	0.000405913	0.000140763	0	0	0	0	0	0	0	0	0	0	0	0	0.000168905	0.000512758	0.000176991	0.000196231	3
A0A1D5US99	A0A3B6DL70_WHEAT	0.000155581	0	0	8.98246e-05	0.00021762	0	0	0.000125643	0	0.000147118	0	8.49386e-05	0.000151996	0.000159765	0.000161174	4.94255e-06	0	0	0	0	0.000169046	0	0.000167986	9.72941e-05	0	0.000221944	0	0.000128139	0.000402399	0.000203599	0.000421663	0.000120723	3
W5DWX4	A0A3B6HQ31_WHEAT	0.000151668	0.000381707	0.00016945	0.000127989	0.000212147	0.000201496	0.000198759	7.07337e-06	0.000156792	0.000143418	0.000149695	6.69114e-06	0.000148174	0.000155747	0.000314242	9.37699e-05	0.000444957	0.000429719	0.000443442	8.39411e-06	0.000164794	0.000168402	0.000163761	2.43663e-06	0.000212595	0.000216362	0	0.000123844	0.00019614	0.000198479	0.000205529	4.88785e-06	3
A0A1D6B1C2	A0A3B6PHB7_WHEAT	0.000353544	0	0.000394993	0.000217075	0.000494523	0.000469694	0.000926629	0.000256944	0.000365488	0.000334313	0.000348943	1.55973e-05	0	0	0	0	0	0	0	0	0.000384141	0.000785104	0.000381734	0.000232194	0	0	0	0	0	0	0	0	3
A0A1D5YLE4	A0A3B6KM16_WHEAT	0.000318409	0	0.000355739	0.000195503	0	0	0.000417271	0.000240911	0.000329166	0	0	0.000190044	0	0	0	0	0.000934132	0.000902144	0.000930952	1.76224e-05	0.000345966	0.00035354	0.000343797	5.11541e-06	0	0.000454226	0.000444792	0.000259567	0	0	0	0	3
A0A1D5XYR3	A0A3B6JNW9_WHEAT	0	0	0	0	0	0	0	0	0	0	0	0	0.000218225	0.000229379	0.000347104	7.14065e-05	0	0	0	0	0	0	0	0	0	0	0	0	0.000288868	0.000292313	0.000151348	8.04099e-05	3
A0A1D5SCP6	A0A8R7P7E9_TRIUA	0.000186754	0.000235003	0.000208648	2.41592e-05	0.000261224	0	0.000244738	0.000146291	0.000386126	0.00035319	0.000368647	1.6478e-05	0.000182451	0.000191776	0	0.00010813	0	0	0.000546023	0.000315246	0.000405832	0.000414718	0.000403289	6.00059e-06	0.000261774	0	0.00026088	0.000150878	0.000241513	0.000244393	0.000253074	6.01856e-06	3
A0A1D6BER9	A0A3B6QDH8_WHEAT	0.000264247	0.000665035	0.00044284	0.000200789	0.000554427	0.00052659	0.000692583	8.8897e-05	0.000546348	0.00037481	0.000391212	9.46586e-05	0.000387238	0.000407029	0.000547494	8.73729e-05	0.000775234	0.000374343	0.000772594	0.000230696	0.000430674	0.000733505	0.000285316	0.000228659	0.000555596	0.000565441	0.000738263	0.000102739	0.00085432	0.000518705	0.000716175	0.000168679	3
A0A1D6CC31	A0A3B6TK99_WHEAT	0	0	0	0	0	0.00056054	0	0.000323628	0	0.000398974	0	0.000230348	0.000412204	0.000433271	0.000437094	1.34039e-05	0	0	0	0	0	0	0	0	0	0	0	0	0	0	0	0	3
A0A1D5WMC6	A0A453GL62_AEGTS	0.000242957	0.000611454	0.00027144	0.000205025	0.000679676	0.000645551	0.000636783	2.26616e-05	0.000251165	0.000459482	0.000479591	0.000126477	0.000237359	0.000498981	0.000251692	0.000147084	0.000712774	0.000688366	0.000710347	1.34465e-05	0	0	0	0	0.000340555	0.00034659	0.000339391	3.86419e-06	0	0	0.000329237	0.000190085	3
A0A1D5UV33	A0A1D5UV33_WHEAT	0.000274138	0	0	0.000158274	0.000383454	0.000364201	0.000359254	1.2785e-05	0.0002834	0.000259227	0.000270571	1.20941e-05	0.000267822	0.00028151	0	0.000158726	0	0	0	0	0	0	0	0	0	0	0	0	0	0	0	0	3
A0A1D5UDH5	A0A3B6C271_WHEAT	0.000394337	0.000496219	0.000440569	5.10131e-05	0.000551583	0.000523889	0	0.000310771	0.000815319	0.000372888	0.000389206	0.00025086	0.000385252	0.000404942	0.00081703	0.000243802	0.00115689	0.00111727	0.00115295	2.18247e-05	0.000428465	0.000437846	0.00042578	6.33524e-06	0.000552747	0.000562542	0.000550858	6.27188e-06	0.00101993	0.00103209	0.000534376	0.000283909	3
W5ANJ9	A0A452Y2L9_AEGTS	0.000670116	0.000505948	0.000748679	0.000123856	0.000562399	0.000890269	0.00122945	0.000333541	0.00110841	0.000506932	0.000793675	0.000300846	0.000392806	0.000688137	0.000416525	0.000164091	0.00117957	0.00113918	0.00156741	0.000236442	0.000728111	0.000744052	0.000578838	9.1134e-05	0.000751446	0.000764762	0.000748878	8.52648e-06	0.000693284	0.000350776	0.000726472	0.000207991	3
A0A1D6BTZ7	A0A3B6UB42_WHEAT	0.000224841	0	0.000502403	0.000251662	0	0.000298709	0	0.00017246	0	0.000212611	0.000443832	0.000221981	0.000219661	0	0	0.000126821	0.000659629	0	0.000657383	0.00038019	0.0002443	0.000249649	0.000242769	3.6122e-06	0.000315163	0.000320747	0.000314086	3.57607e-06	0.000290769	0.000294236	0.000304688	7.24603e-06	3
A0A1D5Y368	A0A3B6JNM7_WHEAT	0.000590371	0.000495266	0.000659585	8.24985e-05	0.000825787	0.000522884	0.000515782	0.000176967	0.000406877	0.000372172	0.000388459	1.73636e-05	0.000384512	0.000404165	0.000203865	0.000110408	0.000577333	0	0.00115074	0.000575369	0.000427643	0.000437006	0.000637444	0.000118518	0.000551686	0.000561462	0.0005498	6.25984e-06	0	0	0	0	3
A0A1D6C475	A0A3B6SQT9_WHEAT	0	0.000232882	0	0.000134455	0	0.000245869	0	0.000141952	0.000382641	0.000350003	0.00036532	1.63293e-05	0	0	0.000191722	0.000110691	0	0	0	0	0.00040217	0.000410975	0.000599473	0.000111459	0	0	0	0	0	0	0	0	3
A0A080YUW6	A0A080YUW6_WHEAT	0	0	0.000269524	0.00015561	0	0	0	0	0	0	0	0	0	0	0	0	0	0	0	0	0.00104848	0.00107144	0.000781431	0.000161216	0	0	0	0	0	0	0	0	3
A0A1D6C290	A0A3B6SI59_WHEAT	0	0	0	0	0	0	0	0	0	0	0	0	0.000255524	0.000268584	0.000270954	8.30904e-06	0	0	0	0	0	0	0	0	0	0	0	0	0.000338241	0.000342275	0	0.000196458	3
A0A1D5XL49	A0A3B6IYU5_WHEAT	0	0	0	0	0	0	0	0	0	0	0	0	0.000218463	0.000229629	0.000347483	7.14844e-05	0	0	0	0	0	0	0	0	0	0	0	0	0.000433775	0.000438948	0.000151513	0.000164477	3
A0A1D6D2G0	A0A3B6TEA9_WHEAT	0.000117984	0	0	6.81178e-05	0	0	0	0	0.00012197	0.000223132	0.000232897	6.14193e-05	0.00023053	0.000242313	0.000244451	7.4963e-06	0	0	0	0	0	0.000131001	0.000127391	7.46132e-05	0	0	0	0	0.000152578	0	0.000159882	9.02735e-05	3
A0A1D5YPL3	A0A8F4N506_WHEAT	0.000347552	0.000437345	0.000388298	4.49607e-05	0.000486141	0.000461733	0.000455462	1.62088e-05	0.000359293	0.000328647	0.000343029	1.53329e-05	0.000339544	0.000356898	0	0.000201233	0	0	0	0	0.00037763	0	0	0.000218025	0.000487167	0.000495799	0	0.000283791	0	0.000454819	0.000470976	0.000267376	3
P08823	A0A3B6U2Z7_WHEAT	0.000566451	0.0004752	0.000421907	7.3098e-05	0.00026411	0.000752548	0.000494885	0.000244342	0.000585589	0.000892733	0.000745441	0.000153615	0.000737867	0.00038779	0.000586817	0.000175586	0.00110788	0.00160492	0	0.000821606	0.000615475	0.00062895	0.000407745	0.000124006	0.00132333	0.00134678	0.00158257	0.000143383	0.000732544	0.00074128	0.00127935	0.00031321	3
Q10464	A0A0G2SSS4_9POAL	0	0.000871735	0.000773972	0.000477583	0.000968998	0.000920346	0.000907846	3.23081e-05	0.000716159	0	0	0.000413475	0	0	0.000717661	0.000414342	0	0	0	0	0.00150542	0.00153838	0.00149598	2.22589e-05	0.000971041	0.000988249	0.000967723	1.10182e-05	0	0	0	0	3
W5GZ13	W5GZ13_WHEAT	0	0.0007128	0.000632861	0.00039051	0.00079233	0.000752548	0.000742327	2.64177e-05	0.000585589	0	0.000559081	0.000330703	0.0005534	0.000581684	0.000586817	1.79953e-05	0	0	0	0	0	0	0.000611617	0.000353118	0	0	0	0	0	0	0.000767612	0.000443181	3
A0A1D5YWA9	A0A3B6KEA9_WHEAT	0.000207546	0	0.000231878	0.000127433	0	0.000551462	0	0.000318387	0.000214558	0.000392513	0.000409691	0.000108043	0.000405528	0.000426255	0.000430016	1.31868e-05	0	0	0	0	0.000225508	0	0	0.000130197	0	0	0	0	0	0.000271603	0	0.00015681	3
A0A1D6C5K7	A0A3B6SDE8_WHEAT	0.000108956	0	0.00012173	6.68989e-05	0	0	0	0	0.000225274	0.000206059	0.000215077	9.61362e-06	0.000106446	0.000111886	0	6.30857e-05	0	0	0	0	0	0	0	0	0	0	0	0	0	0	0	0	3
A0A1D6ADN2	A0A453NHG4_AEGTS	0.000388363	0.0004887	0	0.000258109	0.000543226	0	0	0.000313632	0.000401483	0	0.000383309	0.000226732	0.000379415	0.000398806	0	0.000224862	0.00113936	0.00110034	0.00113548	2.1494e-05	0	0.000431212	0.000419329	0.000245602	0	0.000554018	0.000542511	0.000316593	0.000502237	0.000508226	0	0.000291711	3
A0A1D6D3S8	A0A3B6THT0_WHEAT	0.000144609	0.00036394	0.000161563	0.000122032	0.000202273	0.000192117	0.000189508	6.74414e-06	0.000298989	0.000410229	0.000142727	0.000134381	0.000423831	0.000296995	0.000149808	0.000137138	0	0	0	0	0.000157124	0.000160564	0.000312279	8.86021e-05	0	0	0	0	0.000187011	0	0	0.000107971	3
A0A1D6AKY6	A0A3B6QHM9_WHEAT	0.000137806	0	0.000153962	8.46127e-05	0.000192758	0.00018308	0.000180593	6.42688e-06	0.000284923	0	0	0.000164501	0	0.000141512	0	8.1702e-05	0	0	0	0	0.000149733	0.000306022	0.000297588	8.79002e-05	0.000193164	0.000196587	0.000385008	0.000109786	0	0	0	0	3
A0A1D5W7E9	A0A3B6FWK7_WHEAT	0.000238437	0.000600078	0.00026639	0.00020121	0.000667031	0.000633541	0.000624936	2.224e-05	0.000246492	0.000450934	0.000470668	0.000124124	0.000232943	0.000489697	0.000494018	0.0001495	0.000699513	0.000675559	0.000697132	1.31963e-05	0.000259072	0.000264744	0.000257448	3.83061e-06	0.000668438	0.000340141	0.000333077	0.000191614	0.00030835	0.000312027	0.000323111	7.68416e-06	3
A0A1D5YXJ5	A0A3B6LXB6_WHEAT	0.000269102	0.000338627	0.000300651	3.48121e-05	0.000376409	0.00035751	0.000352654	1.25501e-05	0	0.000254464	0.0002656	0.000150233	0.000262902	0.000276338	0	0.00015581	0	0	0	0	0.000292391	0	0.000290558	0.000168286	0.000377202	0.000383887	0	0.000219733	0.000348007	0	0.000364666	0.000205899	3
A0A1D5Z703	A0A453LS27_AEGTS	0	0	0	0	0	0.000748413	0.000738248	0.000429192	0.000582371	0.000532697	0.000556009	2.48528e-05	0.00055036	0.000578488	0.000583593	1.78964e-05	0	0	0	0	0	0	0	0	0.000789638	0.000803631	0.00078694	8.95983e-06	0.000728519	0.000737207	0.000763395	1.81549e-05	3
A0A1D5YHK8	A0A453LS27_AEGTS	0	0	0	0	0	0.000748413	0.000738248	0.000429192	0.000582371	0.000532697	0.000556009	2.48528e-05	0.00055036	0.000578488	0.000583593	1.78964e-05	0	0	0	0	0.000612093	0.000625495	0.000608257	9.05034e-06	0.000789638	0.000803631	0.00078694	8.95983e-06	0.000728519	0	0.000763395	0.000431031	3
A0A1D5Z1R6	A0A3B6LS01_WHEAT	0.0011392	0.000819154	0.000727288	0.000216231	0.00136583	0.000864833	0.00127963	0.000267856	0.00100944	0.00123112	0.000963749	0.000143014	0.000635971	0.000668475	0.000674374	2.06803e-05	0.00143234	0.00138329	0.00095164	0.00026451	0.000707308	0.000903492	0.000878593	0.000106807	0.00114059	0.0011608	0.00113669	1.2942e-05	0.000841844	0.00106485	0.000882145	0.000118842	3
A0A1D6BJZ1	A0A3B6RK33_WHEAT	0.000280898	0.000353471	0.00031383	3.63381e-05	0.000392909	0.000373181	0.000368113	1.31003e-05	0.000290388	0	0.000277243	0.000163993	0	0.000288452	0.000290997	0.000167277	0	0.000795864	0.000821278	0.000467002	0.000610416	0.00031189	0.000303295	0.000174888	0.000393737	0.000801429	0.000392392	0.00023577	0.000363262	0.000367594	0.000380652	9.05257e-06	3
W5CF26	W5CF26_WHEAT	0.000474665	0	0	0.000274048	0.000663943	0.000630607	0.000622042	2.2137e-05	0	0	0	0	0.000463729	0.00048743	0	0.000274832	0	0	0	0	0	0	0	0	0	0	0	0	0	0	0	0	3
A0A1D6RPZ1	A0A453AKA9_AEGTS	0.000385443	0.000485026	0.000430631	4.98624e-05	0	0	0	0	0.000796929	0.000728953	0.000380427	0.000223445	0.000376562	0.000395808	0.0003993	1.22449e-05	0	0	0	0	0.000837601	0.00085594	0.000416176	0.000248773	0	0	0.000538432	0.000310864	0.00049846	0	0	0.000287786	3
A0A1D5RU21	A0A3B5Y268_WHEAT	0.000267696	0	0	0.000154555	0	0.000355643	0.000350812	0.00020395	0.000553481	0.00050627	0.000264213	0.000155186	0	0	0.000554641	0.000320222	0	0	0	0	0.000581728	0.000297232	0.000578082	0.000163211	0	0.000381882	0	0.00022048	0.000346189	0	0	0.000199872	3
A0A1D5VLH0	A0A3B6EFK5_WHEAT	0	0	0	0	0	0	0	0	0	0	0	0	0.00027293	0.00028688	0.000289411	8.87505e-06	0	0	0	0	0	0	0	0	0	0	0	0	0.000722564	0.00036559	0.000378577	0.000202454	3
A0A1D6D2A0	A0A3B6TD25_WHEAT	0.000584203	0.000735139	0.000652694	7.5575e-05	0.000817161	0.000388066	0.000382795	0.000249273	0	0.000552426	0.000576602	0.000326146	0.000570743	0.000299957	0.000605207	0.000167178	0	0	0	0	0.000317382	0.000648661	0.000630785	0.000186318	0.000818884	0.000833395	0.000816086	9.29167e-06	0.000377751	0	0	0.000218094	3
A0A1D5YGJ5	A0A3B6KJ98_WHEAT	0.000321403	0.000404441	0.000359084	4.15781e-05	0	0	0	0	0.000332262	0.000303921	0.000317221	1.41793e-05	0.000313998	0.000330047	0.000332959	1.02105e-05	0.000942917	0.000910628	0.000939707	1.77881e-05	0	0.000356865	0.000347031	0.000203257	0.000450515	0.000458498	0.000448975	5.11188e-06	0.000415644	0.000420601	0.000435542	1.0358e-05	3
W4ZNK5	A0A8R7K5M6_TRIUA	0.000359116	0	0.000401218	0.000220497	0.000251159	0.000238549	0.000235309	8.37407e-06	0.000371249	0	0	0.000214341	0	0.000184387	0.000186014	0.000106929	0	0	0	0	0	0	0	0	0	0	0	0	0	0	0	0	3
A0A1D6C2M1	A0A3B6SFD8_WHEAT	0.000762288	0.000479616	0.000425829	0.00018074	0	0	0	0	0.000394021	0.000360412	0.000376184	1.68149e-05	0	0.000391394	0	0.000225971	0	0	0	0	0.00041413	0	0.000411534	0.000238352	0	0	0	0	0	0	0	0	3
A0A1D5Y8D8	A0A453H7S6_AEGTS	0.000415092	0.000348224	0.000309171	5.35657e-05	0.000387076	0.000367642	0.000362648	1.29058e-05	0.000286077	0.000261676	0.000273127	1.22084e-05	0.000405528	0.000568339	0.000430016	8.77882e-05	0.000405925	0	0.000404543	0.000233963	0.000150339	0.00015363	0.000149396	2.22289e-06	0.000193946	0.000197383	0.000193283	2.20066e-06	0.000178935	0.000362137	0.000375001	0.000109674	3
A0A1D5XUI4	A0A3B6IMV7_WHEAT	0.000415092	0.000348224	0.000309171	5.35657e-05	0.000387076	0.000367642	0.000362648	1.29058e-05	0.000286077	0.000261676	0.000273127	1.22084e-05	0.000270352	0.000568339	0.000430016	0.000149121	0.000405925	0	0	0.000234361	0	0	0.000149396	8.62541e-05	0.000193946	0.000197383	0	0.00011298	0.000178935	0.000362137	0.000562501	0.000191847	3
A0A1D5WL41	A0A3B6GWG0_WHEAT	0.000392826	0	0	0.000226798	0	0.000260941	0	0.000150654	0.000203049	0.000371459	0.000387715	0.000102248	0.000191888	0.000201695	0	0.000113723	0	0	0	0	0.000426824	0.000218084	0.000212074	0.000122288	0.000275314	0.000560386	0.000274374	0.000164859	0.000254005	0.000257034	0.000266164	6.32986e-06	3
A0A1D5YNZ6	A0A3B6KH76_WHEAT	0.000468163	0	0.00052305	0.000287451	0.000654848	0.000621969	0.000613521	2.18338e-05	0.00048398	0.000442698	0.000462071	2.06539e-05	0.000457377	0.000480753	0.000484995	1.48728e-05	0	0	0	0	0.00050868	0.000519817	0.000505492	7.52129e-06	0.000656229	0.000667858	0.000653986	7.44607e-06	0.000605436	0.000612656	0.000634419	1.50876e-05	3
A0A1D6S5S4	A0A453A512_AEGTS	0	0	0	0	0	0	0	0	0.00027388	0.000250519	0.000261482	1.16879e-05	0	0.000272054	0	0.00015707	0	0	0	0	0.000287858	0	0	0.000166195	0	0	0	0	0	0	0	0	3
A7XA03	A7XA03_WHEAT	0	0	0	0	0	0	0	0	0.000449117	0.000410808	0.000428786	1.91661e-05	0	0	0	0	0	0	0	0	0	0	0	0	0	0	0	0	0	0	0	0	3
A0A1D6AGS8	A0A3B6NNA9_WHEAT	0	0	0	0	0	0	0	0	0	0	0	0	0.000312042	0.000163995	0.000165442	8.50603e-05	0	0	0	0	0	0	0	0	0	0	0	0	0.000413054	0.00041798	0	0.000239912	3
A0A1D5WX26	A0A453EQA7_AEGTS	0.000605777	0.000381143	0.000676797	0.000154335	0.000211834	0.000402396	0.000396931	0.000108478	0.000469682	0.000286413	0.000448421	0.000100238	0.00029591	0.00046655	0.000313778	9.37878e-05	0	0.000429085	0	0.000247732	0.000329102	0.000168154	0.00016352	9.42897e-05	0.000212281	0.000216043	0.000211555	2.4087e-06	0.00019585	0.000396371	0	0.00019819	3
A0A1D5VJZ9	A0A3B6EED3_WHEAT	0.000757221	0.000381143	0.000676797	0.000198038	0.000423668	0.000402396	0.000595397	0.000105824	0.000469682	0.000429619	0.000597894	8.79013e-05	0.000443865	0.00046655	0.000470667	1.44334e-05	0	0.000429085	0	0.000247732	0.000493653	0.000336307	0.000327039	9.36337e-05	0.000424562	0.000216043	0.000211555	0.000121705	0.0003917	0.000396371	0	0.000227509	3
A0A1D6D5C0	A0A2P1E8U0_WHEAT	0.000582544	0.00058644	0.000520672	3.68979e-05	0.000488904	0.000619142	0.000610733	7.2887e-05	0.000602225	0.000440685	0.000459971	8.8226e-05	0.000569122	0.000478568	0.00048279	5.11063e-05	0.00102542	0.000660205	0.00102193	0.000209858	0.000379776	0.000258727	0.000377396	6.92106e-05	0.000326623	0.000332411	0.000325507	3.70611e-06	0.000452013	0.000457403	0.000631536	0.000102127	3
A0A1D6BW51	A0A3B6RBP6_WHEAT	0	0.000693639	0	0.000400473	0	0.000732318	0	0.000422804	0	0.000521241	0.000544052	0.000307735	0.000538524	0.000566048	0	0.000319159	0	0.00156178	0	0.000901692	0.00059893	0	0	0.000345792	0.000772657	0	0	0.000446094	0.000712852	0.000721353	0.000746978	1.77645e-05	3
A0A1D6C1F0	A0A3B6RGY6_WHEAT	0.000414421	0.000208596	0.000277804	0.000104736	0.000115935	0.000110114	0	6.53197e-05	8.56843e-05	0.000156751	0	7.84892e-05	8.09745e-05	0	8.58641e-05	4.82242e-05	0	0	0	0	0.000270172	0.000184058	0.000178986	5.1245e-05	0	0	0	0	0	0.000108465	0	6.26225e-05	3
A0A1D5WD42	A0A3B6GWF1_WHEAT	0.000318409	0.000133558	0.000237159	9.26506e-05	0.000148459	0.000141005	0.00013909	4.94989e-06	0.000109722	0	0.000104755	6.19641e-05	0	0.000108991	0	6.29257e-05	0	0	0	0	0.000461288	0.000235694	0.000114599	0.00017595	0.000297545	0.000151409	0.000296528	8.40797e-05	0	0	0	0	3
A0A1D5RQA0	A0A8R7P122_TRIUA	0.000326521	0.000205441	0.000182401	7.74188e-05	0.000456725	0.000216897	0.000427902	0.00013094	0.000337553	0.00015438	0.000161136	0.000103859	0.000318998	0.000335302	0.000507391	0.000104381	0.000478966	0.000462564	0	0.00027192	0.00017739	0.000181274	0.000176278	2.62287e-06	0.000228844	0.000232899	0.000228062	2.59664e-06	0.000211131	0.000213649	0.000221239	5.26145e-06	3
W5B5G1	M7YZD9_TRIUA	0.000548277	0.00068993	0.000612555	7.09273e-05	0.000766908	0.000728402	0.000718509	2.557e-05	0.0005668	0.000518453	0.000541142	2.41883e-05	0.000535644	0.000563021	0.000567988	1.74179e-05	0	0	0	0	0	0	0	0	0	0	0	0	0	0	0	0	3
W5B5R3	A0A3B6AUT2_WHEAT	0.00226164	0.00252974	0.0018249	0.000355765	0.00193325	0.00250388	0.00263453	0.000372938	0.00207827	0.001901	0.00186018	0.000115941	0.000859263	0.0010322	0.00104131	0.000102578	0	0.000355993	0	0.000205533	0.00163825	0.00195314	0.00189931	0.000168427	0.00105672	0.00107545	0.00105311	1.19904e-05	0.000162488	0.000164426	0.000510801	0.000200541	3
A0A1D6DEM6	A0A3B5Y6D0_WHEAT	0.000389099	0.000244814	0.000434717	9.91316e-05	0.000544257	0.000516931	0.00050991	1.81465e-05	0.000402245	0.000367935	0.000384036	1.71659e-05	0.000380135	0.000399563	0.000403089	1.23611e-05	0	0	0	0	0.000422774	0.000648046	0.000420124	0.000130832	0.000545405	0.000555069	0.000543541	6.18857e-06	0.00050319	0.00050919	0.000263639	0.000140069	3
A0A1D5ZKF5	A0A453MEU5_AEGTS	0.000548277	0	0.000612555	0.000336641	0	0	0	0	0	0	0	0	0.000535644	0	0	0.000309254	0	0	0	0	0.000595727	0.00060877	0.000591993	8.80835e-06	0.000768525	0.000782143	0.000765898	8.72026e-06	0.00070904	0.000717495	0.000742983	1.76695e-05	3
A0A1D5SCK3	A0A3B5Z083_WHEAT	0	0	0	0	0	0	0	0	0	0	0	0	0.000654676	0.000688137	0.000694208	2.12885e-05	0	0	0	0	0	0	0	0	0	0	0	0	0	0.000876939	0.000908091	0.000515529	3
A0A1D6RK75	A0A3B6ANY1_WHEAT	0.000415092	0.000522335	0.000347817	8.80185e-05	0.000290307	0.000137866	0.000135993	8.85576e-05	0.000321837	0.000294385	0.000204845	6.11799e-05	0.000202764	0.000213127	0.000107504	5.82212e-05	0	0	0	0	0.000225508	0.000230445	0.000224095	3.33434e-06	0.00014546	0.000148037	0.000289925	8.26731e-05	0.000134201	0.000135801	0.000140625	3.34432e-06	3
A0A1D5V294	A0A3B6D7J1_WHEAT	0	0	0	0	0	0	0	0	0	0	0	0	0.000226107	0.000475327	0.000479521	0.000145113	0	0	0	0	0	0	0	0	0	0	0	0	0.000598603	0.000605741	0.000627259	1.49173e-05	3
A0A1D5RVP0	A0A3B5Y4V5_WHEAT	0.000166712	0	0.000186257	0.000102361	0	0	0	0	0	0	0	0	0.000162871	0.000171195	0.000172705	5.29617e-06	0.00048909	0	0	0.000282377	0.00018114	0.000370211	0	0.00018512	0.000233682	0	0.000232883	0.000134686	0.000215594	0.000218165	0	0.000125222	3
A0A1D5TD52	A0A3B6B2R3_WHEAT	0	0	0	0	0	0	0	0	0	0	0	0	0	0	0	0	0	0	0	0	0.000543419	0.000555317	0.000540013	8.03493e-06	0.000701045	0	0.000698649	0.000404058	0	0	0	0	3
A0A1D6B6F2	A0A3B6QKV4_WHEAT	0.000665764	0.000837772	0	0.000442472	0.000931245	0.000884488	0	0.000524678	0.000688257	0.000629551	0	0.000381549	0	0	0.0006897	0.000398199	0	0	0	0	0	0	0.000718849	0.000415028	0	0	0	0	0.000860977	0.000871244	0.000902194	2.14558e-05	3
A0A1D6AFS8	A0A3B6NQG6_WHEAT	0	0	0	0	0	0	0	0	0	0	0	0	0.000325213	0.000341834	0.00034485	1.05751e-05	0	0	0	0	0	0	0	0	0	0	0	0	0.000430489	0.000435622	0.000451097	1.07279e-05	3
A0A096UKY4	A0A3B5ZYH2_WHEAT	0.000277853	0.00017482	0.000155214	6.58794e-05	0.000194325	0	0	0.000112193	0.00014362	0.00013137	0	7.96186e-05	0.000135726	0	0	7.83612e-05	0	0	0	0	0	0	0	0	0	0	0	0	0.000179662	0.000181804	0.000188263	4.47722e-06	3
A0A1D6D5R8	A0A3B6TJT2_WHEAT	0	0	0	0	0	0.000567547	0	0.000327673	0.000441631	0.000403962	0.00042164	1.88467e-05	0.000417356	0.000438687	0.000442558	1.35714e-05	0	0	0	0	0	0	0	0	0	0	0	0	0	0	0	0	3
W5DRV6	A0A3B6I4C9_WHEAT	0.000425426	0	0	0.00024562	0	0	0	0	0.000439799	0.000402285	0.00041989	1.87685e-05	0.000415624	0.000436867	0.000440721	1.35151e-05	0	0	0	0	0	0	0	0	0	0	0	0	0	0	0	0	3
A0A1D5UN57	A0A3B6DN22_WHEAT	0.000330735	0.000416183	0.000369509	4.27852e-05	0.000462618	0	0	0.000267093	0.000341908	0.000312744	0	0.000189544	0	0	0	0	0	0	0	0	0	0	0	0	0	0	0	0	0	0	0	0	3
A0A1D6B4Y9	A0A3B6QJ90_WHEAT	0.00013544	0.000340863	0.000151318	0.000114294	0.000189447	0.000179936	0.000354983	9.8433e-05	0.00028003	0.000256145	0.000267354	1.19504e-05	0.000661595	0.000834491	0.000701545	9.05202e-05	0	0	0	0	0.000147161	0	0.000292478	0.00014624	0.000189847	0.000386422	0.000189198	0.000113681	0.00070061	0.000531724	0.000550612	9.25372e-05	3
P20973	A0A3B6LIE8_WHEAT	0.000292658	0.000245513	0.000326968	4.0896e-05	0.000409358	0.000259203	0.000383524	8.02803e-05	0.000403393	0.000461231	0.000481416	4.04974e-05	0.00038122	0.00050088	0.000404239	6.34924e-05	0.000286195	0.000552788	0.00028522	0.0001542	0.000317986	0.000324948	0.000421324	5.77574e-05	0.000410221	0.000556654	0.000272546	0.000142076	0.000630783	0.000510644	0.000396588	0.000117111	3
A0A1D6B7A9	A0A3B6NW13_WHEAT	0	0	0	0	0.000640231	0.000608086	0.000599827	2.13464e-05	0	0.000432816	0	0.000249886	0	0	0	0	0	0	0	0	0	0	0	0	0	0	0	0	0	0	0	0	3
A0A1D5Y9Y0	A0A3B6JEP5_WHEAT	0.000237333	0.0005973	0.000265157	0.000200279	0.000995915	0.00126121	0.000311021	0.000490294	0.000981403	0.000224423	0.000702733	0.000382852	0.000695594	0.00097486	0.000245865	0.000367804	0	0	0	0	0	0.000263519	0.000512513	0.000256291	0.000665343	0.0010157	0.00132614	0.000330599	0.00153461	0.000931747	0.00225131	0.000660598	3
A0A1D6CY97	A0A453QIM4_AEGTS	0	0	0	0	0	0	0	0	0	0.000374327	0	0.000216118	0.000386739	0.000406505	0.000410092	1.25758e-05	0	0	0	0	0	0	0	0	0.000554881	0.000564714	0.000552985	6.2961e-06	0.000511932	0.00103607	0.00053644	0.000295793	3
A0A1D5YRP7	A0A3B6KQ76_WHEAT	0.000203832	0.000256495	0.000227729	2.63686e-05	0.000285113	0.000270798	0.00026712	9.50616e-06	0.000421437	0.000192745	0.00040236	0.000126888	0.000398272	0.000209314	0.000422321	0.000116659	0	0	0	0	0	0	0	0	0	0	0	0	0.000263599	0.000266743	0.000276218	6.56896e-06	3
A0A1D5ZQF2	A0A453LY67_AEGTS	0.000407665	0.000256495	0.000227729	9.6658e-05	0.000285113	0.000270798	0.00026712	9.50616e-06	0.000421437	0.000192745	0.00020118	0.000129669	0.000398272	0.000209314	0.000422321	0.000116659	0	0	0	0	0	0	0	0	0	0	0	0	0.000527199	0.000533486	0.000552437	1.31379e-05	3
A0A1D5Y4I4	A0A3B6JLP2_WHEAT	0	0.000437345	0	0.000252501	0	0	0	0	0	0	0.000343029	0.000198048	0.000339544	0.000356898	0.000360047	1.10412e-05	0	0	0	0	0	0	0	0	0	0	0	0	0	0	0	0	3
A0A1D5VSD0	A0A3B6FX34_WHEAT	0.000256319	0.000322542	0.00028637	3.31585e-05	0.000358529	0.000340528	0.000335903	1.1954e-05	0.000264979	0	0.000252984	0.000149643	0.000250414	0.000263212	0.000265535	8.14286e-06	0	0	0	0	0.000557005	0.0005692	0.000276757	0.000165434	0.000359285	0.000365652	0.000358058	4.07672e-06	0.000331476	0.000335429	0.000347345	8.26047e-06	3
A0A1D6DKE3	A0A3B5YVW2_WHEAT	9.97351e-05	0.000125503	0	6.62847e-05	0.000139506	0.000132501	0.000261403	7.24842e-05	0.000103105	9.43101e-05	0.000196875	5.68473e-05	9.74372e-05	0.000102417	0.000103321	3.16843e-06	0	0	0	0	0	0.000110739	0.000107688	6.30729e-05	0.0001398	0.000142277	0.000139322	1.58627e-06	0.000128979	0.000130517	0.000135154	3.21419e-06	3
A0A1D5WN81	A0A3B6H0M7_WHEAT	0.000490563	0	0.000548076	0.000301205	0	0.000651728	0.000642876	0.000373746	0.000507136	0.000463879	0.00048418	2.16421e-05	0.000479261	0.000503755	0.0005082	1.55844e-05	0.00143919	0.00138991	0.00143429	2.71503e-05	0.000533019	0.000544689	0.000529678	7.88116e-06	0.000687627	0.000699812	0.000685278	7.80234e-06	0.000634404	0.00064197	0.000664774	1.58095e-05	3
A0A1D6RW57	A0A3B6HRK8_WHEAT	0.000122641	0.000154326	0.000274038	7.98498e-05	0.000171545	0.000162932	0.000160719	5.71961e-06	0.000126784	0	0	7.31988e-05	0.000359446	0.000503755	0.0002541	0.000125333	0	0	0	0	0	0	0	0	0	0	0	0	0.000158601	0.000160492	0.000166194	3.95238e-06	3
A0A1D5V927	A0A3B6EQL5_WHEAT	0	0	0	0	0	0	0	0	0.000217196	0.000397339	0.000207364	0.000106957	0	0	0	0	0	0	0	0	0	0	0	0	0	0	0	0	0	0	0	0	3
A0A1D5S6K7	A0A3B5Z1D1_WHEAT	0	0	0	0	0	0	0	0	0	0	0	0	0.000479261	0.000503755	0.0005082	1.55844e-05	0	0	0	0	0	0	0	0	0	0	0	0	0	0	0	0	3
A0A1D5TIV8	A0A3B6DBR1_WHEAT	0	0	0	0	0	0	0	0	0	0	0	0	0.000229737	0.000241479	0.00024361	7.47051e-06	0	0	0	0	0	0	0	0	0	0	0	0	0.000304107	0	0	0.000175576	3
A0A1D5YNB1	A0A3B6KIC4_WHEAT	0.00175762	0.00172022	0.00174549	1.90777e-05	0.00245849	0.0015567	0.00204741	0.000451479	0.00222077	0.00184668	0.001542	0.000339979	0.00133554	0.00160434	0.00121387	0.000199801	0.000572935	0.00165994	0.00228394	0.000865879	0.00148535	0.00173471	0.00147604	0.000146729	0.00218993	0.00139296	0.00163683	0.000408361	0.00126277	0.00102226	0.00158786	0.000283853	3
A0A1D6BLY6	A0A3B6RLQ5_WHEAT	0.000373734	0.000470292	0.00041755	4.83478e-05	0.000522764	0.000496517	0.000489773	1.74299e-05	0.00038636	0.000353405	0.000368871	1.6488e-05	0.000608539	0.000383785	0.000516228	0.000112973	0.000365481	0.000352965	0.000728473	0.000213278	0.000270719	0.000276646	0.000269023	4.00282e-06	0.000523867	0.000355433	0.000348051	9.94447e-05	0.000483319	0.000489083	0.000337638	8.58214e-05	3
A0A1D5VCR5	A0A3B6EFW5_WHEAT	0.000557216	0.000350589	0.000311271	0.000132117	0	0	0.000365112	0.000210797	0	0	0	0	0	0	0.000288625	0.000166637	0	0	0	0	0	0	0	0	0	0	0	0	0	0	0	0	3
A0A1D5XSM5	A0A3B6IRV7_WHEAT	0.000158222	0.0001991	0.000353543	0.000103016	0.000221314	0.000210202	0.000207347	7.37901e-06	0.000163567	0	0.000156163	9.23724e-05	0.000154576	0.000162477	0.00032782	9.78217e-05	0	0	0	0	0	0	0	0	0.000221781	0	0	0.000128045	0	0.000207055	0.00021441	0.000121722	3
A0A1D5YMR1	A0A3B6KHW7_WHEAT	0.000488227	0	0.000545466	0.000299771	0.000682913	0	0	0.00039428	0	0	0	0	0.000476978	0	0	0.000275384	0	0.00138329	0.00142746	0.000811693	0.000530481	0.000542095	0.000527156	7.84363e-06	0	0	0.000682014	0.000393761	0.00126277	0.000638913	0.000661609	0.000353812	3
A0A1D6CXF7	A0A3B6TD38_WHEAT	0	0	0	0	0	0	0	0	0	0	0	0	0.00103798	0.000545518	0.000550331	0.000282947	0	0	0	0	0	0	0	0	0	0	0	0	0.000686997	0.00069519	0.000719885	1.71201e-05	3
A0A1D6CBB8	A0A3B6SQ83_WHEAT	0	0	0	0	0	0	0	0	0	0	0	0	0	0	0	0	0.000951869	0.00183855	0.000948628	0.000512861	0	0	0	0	0	0	0	0	0	0.000424594	0	0.000245139	3
A0A1D5VSC6	A0A3B6G297_WHEAT	0.000416779	0.000524459	0.000465642	5.39163e-05	0.000582974	0	0.000546184	0.000326479	0.00043086	0.000394109	0.000411356	1.8387e-05	0.000407177	0.000427987	0.000431764	1.32404e-05	0.00122273	0.00118085	0.00121856	2.30667e-05	0.00045285	0.000462764	0.000450011	6.69578e-06	0.000584204	0.000594556	0.000582207	6.62882e-06	0.000538986	0.000545413	0.000564788	1.34317e-05	3
A0A1D6S3G6	A0A3B6LNY2_WHEAT	0.000485913	0	0.000542881	0.00029835	0	0	0.000636783	0.000367647	0	0	0	0	0.000474718	0.000498981	0.000503383	1.54367e-05	0.00142555	0	0	0.000823041	0	0	0	0	0	0	0	0	0	0.000635885	0.000658473	0.00037382	3
W5G076	W5G076_WHEAT	0	0.000459135	0.000407644	0.000251538	0.000510362	0.000484737	0.000478154	1.70164e-05	0.000377194	0.000345021	0.00036012	1.60968e-05	0.000356461	0.000374679	0.000377985	1.15913e-05	0	0	0	0	0.000396445	0.000405125	0.00039396	5.86178e-06	0.000511438	0	0.00050969	0.000294776	0	0.000477479	0.000494441	0.000280697	3
A0A1D5YKH4	A0A3B6KPY8_WHEAT	0	0.00031856	0	0.000183921	0	0	0	0	0	0	0	0	0	0	0	0	0	0	0.000740164	0.000427334	0.000275064	0.000281086	0.00027334	4.06707e-06	0	0	0	0	0	0	0	0	3
A0A1D5ZDY6	A0A3B6LWE2_WHEAT	0	0	0	0	0	0	0	0	0	0	0	0	0	0	0	0	0.00262699	0.00253703	0.00261805	4.95582e-05	0.00194587	0.00198847	0.00193367	2.87714e-05	0.00251029	0.00255477	0.00187628	0.000379537	0	0	0	0	3
A0A1D5Z6B8	A0A3B6LTW1_WHEAT	0.000306053	0.000385125	0.000341934	3.95923e-05	0	0	0	0	0	0	0	0	0	0	0	0	0	0	0	0	0	0	0	0	0	0	0	0	0	0	0	0	3
D2KZ12	D2KZ12_WHEAT	0.000670116	0.000281082	0.000499119	0.00019499	0.000624888	0.000890269	0.000585452	0.000165779	0.000692755	0.000633665	0.000661396	2.95634e-05	0.000654676	0.000688137	0.000694208	2.12885e-05	0	0	0.000653086	0.000377059	0.000485407	0.000496035	0.000241182	0.000144169	0.000626205	0.000637302	0.000624065	7.1054e-06	0.000866604	0.000876939	0.000908091	2.1596e-05	3
A0A1D5TTF2	A0A3B6CBM9_WHEAT	0.000276355	0	0.000308754	0.000169682	0	0	0	0	0.000571383	0.000522646	0.000272759	0.000160206	0.000269988	0	0	0.000155878	0	0	0	0	0.000600544	0.000613693	0.00059678	8.87958e-06	0	0	0.000386046	0.000222884	0	0	0.000374496	0.000216215	3
A0A1D6BUC3	A0A8R7QVP2_TRIUA	0.000445773	0.000560943	0.000498034	5.7667e-05	0.000623529	0	0.000584179	0.00034919	0.000460833	0.000421525	0.000439972	1.96661e-05	0	0	0	0	0	0	0	0	0	0	0	0	0	0	0	0	0	0	0	0	3
A0A1D6AK13	A0A3B6PSZ6_WHEAT	0.000222886	0.000280471	0	0.000148132	0.000311765	0.000296111	0.00029209	1.03948e-05	0	0.000210763	0.000219986	0.000124432	0.000217751	0.00045776	0.000461799	0.00013975	0	0	0	0	0.000242176	0.000247478	0.000240658	3.58079e-06	0.000312422	0	0	0.000180377	0.00057648	0.000583355	0.000604078	1.4366e-05	3
A0A1D6BX82	A0A3B6R827_WHEAT	0	0	0	0	0	0	0	0	0	0	0	0	0	0	0	0	0	0	0	0	0	0	0	0	0	0	0	0	0.000277386	0.000280694	0.000290665	6.91253e-06	3
A0A1D6DBB9	A0A3B6IUQ7_WHEAT	0	0	0	0	0	0	0	0	0.000314515	0.000287688	0.000300278	1.3422e-05	0.000297227	0.000624836	0.000630349	0.000190757	0	0	0	0	0	0	0	0	0	0	0	0	0	0	0	0	3
A0A1D5TJ13	A0A3B6ARF9_WHEAT	0	0	0	0	0	0	0	0	0	0	0	0	0.000313998	0.000330047	0.000332959	1.02105e-05	0	0	0	0	0	0	0	0	0	0	0	0	0	0	0	0	3
A0A1D6S6E2	M8CAX7_AEGTA	0.000320399	0.000403178	0.000357962	4.14481e-05	0.000448162	0.00042566	0.000419879	1.49425e-05	0	0.000302971	0.00031623	0.000178871	0.000313017	0	0	0.000180721	0.000939971	0.000907782	0.00093677	1.77326e-05	0	0	0	0	0.000449107	0.000457065	0.000447572	5.0959e-06	0	0	0	0	3
A0A1D5V258	A0A1D5V258_WHEAT	0	0	0	0	0	0	0	0	0	0	0	0	0	0	0	0	0	0	0	0	0	0	0	0	0	0	0	0	0.000414345	0.000419286	0.000434181	1.03256e-05	3
W5DR44	A0A3B6I2U5_WHEAT	0.000575998	0.000362407	0.000321764	0.00013657	0.000402842	0.000382616	0.000377419	1.34315e-05	0.000297729	0.000272334	0.000284252	1.27056e-05	0.000281364	0.000295744	0.000298353	9.14928e-06	0.000844918	0	0.000842041	0.000486985	0.000312924	0.000319775	0.000310963	4.62686e-06	0.000403691	0.000410845	0.000402312	4.58059e-06	0	0.000376887	0.00078055	0.000390351	3
W5DJR9	A0A453EFF9_AEGTS	0.000411758	0.00051814	0.000460032	5.32667e-05	0	0	0	0	0	0.000389361	0	0.000224797	0.000402271	0.000422831	0.000426562	1.30809e-05	0	0	0	0	0	0	0	0	0	0	0	0	0	0	0	0	3
A0A1D5S2A1	A0A452Y2Q2_AEGTS	0.000250679	0.000630889	0.000560136	0.000202208	0.00035064	0.000666069	0.000328511	0.000188826	0.000259148	0.000237043	0.000247417	1.10592e-05	0.000244903	0.000772261	0.000259692	0.000300292	0	0.000710245	0	0.00041006	0.000272374	0.000278337	0.000541334	0.000153591	0.000351379	0	0.000700357	0.000350179	0.000648364	0.000984144	0.0010191	0.000204702	3
A0A1D5VDQ8	A0A3B6EH16_WHEAT	0.000261217	0	0.000145921	0.000130907	0.00018269	0	0	0.000105476	0.000270042	0.000123504	0.000257818	8.1305e-05	0.000255199	0.000268242	0.000135304	7.32771e-05	0	0	0.000381868	0.000220472	0.000425736	0.000290038	0.000282045	8.07516e-05	0.000366151	0.000372639	0.00018245	0.000107982	0.00033781	0.000341839	0.000353982	8.41831e-06	3
A0A1D5XPX3	A0A453HAV9_AEGTS	0.00026155	0.000329125	0	0.000173828	0.000365846	0.000347478	0.000342758	1.2198e-05	0.000540773	0.000247323	0.000258147	0.000166387	0.000255524	0.000268584	0.000270954	8.30904e-06	0	0	0	0	0.000284186	0.000290408	0.000282405	4.20194e-06	0.000366618	0.000373114	0.000365365	4.15992e-06	0	0	0	0	3
A0A1D5ZW40	A0A453L7R3_AEGTS	0.000287192	0.000361392	0	0.00019087	0	0	0	0	0.000296895	0.000543142	0.000566911	0.000149505	0.000561151	0.000589831	0.000595036	1.82473e-05	0	0	0	0	0.000312048	0.000637759	0.000310092	0.000188617	0.000402561	0	0.000401185	0.000232022	0.000371402	0.000375831	0.000778363	0.000233691	3
A0A1D6CTR4	A0A3B6TII2_WHEAT	0.000318409	0	0.000355739	0.000195503	0	0	0	0	0.000329166	0.000301089	0	0.00018248	0	0.000326972	0	0.000188777	0.000934132	0	0	0.000539322	0	0.00035354	0	0.000204117	0.000446317	0.000454226	0.000444792	5.06425e-06	0.000411772	0.000416682	0.000431484	1.02615e-05	3
A0A1D5V9B9	A0A453EY83_AEGTS	0.000358489	0	0.000400517	0.000220111	0	0.000476263	0.000469794	0.000273122	0.0003706	0.000338989	0.000353824	1.58154e-05	0.000350229	0	0.000371377	0.000208578	0.00105172	0.0010157	0.00104813	1.98406e-05	0.000389514	0	0.000387073	0.000224185	0	0	0.00050078	0.000289125	0.000463603	0.000469132	0.000485797	1.15531e-05	3
A0A1D6BS59	A0A3B6RH68_WHEAT	0.000220017	0.00055372	0.000491622	0.000177475	0.00030775	0.000292299	0.000288329	1.02609e-05	0.00022745	0.000208049	0.000217154	9.70645e-06	0.000214947	0.000225933	0.000227927	6.98958e-06	0	0	0	0	0.000239058	0.000244292	0.00023756	3.53468e-06	0.000308399	0.000313864	0.000307346	3.49933e-06	0.000284529	0.000287922	0.00029815	7.09053e-06	3
A0A1D6CS62	A0A453SSU4_AEGTS	0.000381144	0.000479616	0	0.000253311	0	0.000506361	0	0.000292348	0.000394021	0.000360412	0.000376184	1.68149e-05	0	0	0.000394847	0.000227965	0.00111818	0.00107989	0.00111437	2.10945e-05	0.00041413	0.000846394	0.000823069	0.000243114	0	0	0.000532428	0.000307397	0.000492901	0	0.000516498	0.000291627	3
A0A1D6BD27	A0A3B6QBF7_WHEAT	0.000215394	0.000406566	0.00036097	9.9848e-05	0.000301285	0.000286158	0.000282271	1.00454e-05	0.000222671	0.000101839	0.000106296	6.85122e-05	0.000105216	0.000221187	0.000111569	6.51992e-05	0.000315957	0.000305137	0.000314881	5.96052e-06	0.000117018	0	0	6.75603e-05	0.00015096	0.000153635	0.000150444	1.71291e-06	0.000139276	0.000140937	0.000145943	3.47079e-06	3
A0A1D5Y9C1	A0A3B6JFH4_WHEAT	0	0.000194302	0	0.000112181	0	0	0.000202351	0.000116827	0.000159626	0.00029202	0.0001524	7.86071e-05	0.000150852	0.000158562	0.000159961	4.90534e-06	0	0	0	0	0	0	0	0	0	0	0	0	0	0	0	0	3
A0A1D5ZNN3	A0A453KXJ4_AEGTS	0.000203428	0	0	0.000117449	0	0	0	0	0	0	0	0	0.000397482	0	0.000421483	0.000236719	0	0	0	0	0	0	0	0	0	0	0	0	0.000263076	0.000266214	0.00027567	6.55593e-06	3
A0A1D6SBK2	A0A453P7U0_AEGTS	0.000569598	0	0.000636377	0.000349733	0.000796732	0.000756729	0.000746451	2.65644e-05	0.000588842	0.000538615	0.000562187	2.51289e-05	0	0	0	0	0	0	0	0	0.000618894	0.000632445	0.000615015	9.1509e-06	0.000798412	0.00081256	0.000795683	9.05938e-06	0	0	0	0	3
A0A1D6CWE4	A0A453QEH4_AEGTS	0	0	0	0	0	0	0	0	0.000588842	0.000538615	0.000562187	2.51289e-05	0.000556475	0.000584916	0.000590077	1.80952e-05	0	0	0	0	0.000618894	0.000632445	0.000615015	9.1509e-06	0	0.00081256	0.000795683	0.000464337	0.000736614	0.000745398	0.000771877	1.83566e-05	3
A0A1D6CAI2	A0A3B6SL74_WHEAT	0	0	0	0	0	0	0	0	0	0	0	0	0.000277852	0.000292052	0.000441944	9.0917e-05	0	0	0	0	0	0	0	0	0	0.000202858	0	0.00011712	0.000367796	0.000186091	0.000385403	0.000110342	3
W5ALZ8	A0A452Y0Y7_AEGTS	0.000347552	0.000145782	0.000129433	0.000121487	0.000162047	0.000307822	0.000151821	8.72652e-05	0.000359293	0.000328647	0.000343029	1.53329e-05	0.000339544	0.000356898	0.000240031	6.30631e-05	0	0	0	0	0.00037763	0.000257266	0.000500351	0.000121545	0.000162389	0.000330533	0.000323668	9.51582e-05	0.00029964	0.000303213	0.000156992	8.34083e-05	3
A0A1D5XKL4	A0A3B6IUC9_WHEAT	0.000420196	0.000264379	0.000234729	9.96291e-05	0.000293876	0	0.000550661	0.000275538	0.000217196	0.000397339	0.000414728	0.000109372	0.000410514	0.000215748	0.000217651	0.000111903	0	0	0	0	0.000228281	0.000466557	0.00022685	0.000137984	0.000588992	0.000299715	0.00029349	0.00016884	0.000271702	0.000274942	0.000569417	0.000170959	3
A0A1D5UBL3	A0A3B6C4A1_WHEAT	0.000436288	0.000549008	0.000487438	5.644e-05	0.000610263	0.000579622	0.00057175	2.03472e-05	0.000451028	0.000412557	0.000430611	1.92477e-05	0.000426236	0.000448021	0.000451974	1.38602e-05	0.00127996	0.00123613	0.0012756	2.41465e-05	0	0	0	0	0.00061155	0.000622386	0.00060946	6.9391e-06	0.000564215	0.000570943	0.000591225	1.40604e-05	3
A0A1D6D7Z6	A0A3B6C6H4_WHEAT	0.000436288	0.000549008	0.000487438	5.644e-05	0.000610263	0.000579622	0.0011435	0.00031708	0.000451028	0.000825113	0.000430611	0.000222107	0.000852472	0.000896042	0.000451974	0.000244777	0.00127996	0	0	0.000738985	0.000474047	0.000484426	0.000471076	7.0092e-06	0.0012231	0.00124477	0.00121892	1.38782e-05	0.00112843	0.00114189	0.00118245	2.81207e-05	3
W5AC26	F2EFV3_HORVV	0.000231179	0.000145453	0.000258282	5.88978e-05	0.000161682	0.000307128	0.000151478	8.70685e-05	0.000358483	0.000327906	0.000342256	1.52983e-05	0.000225852	0.000356093	0.00023949	7.15833e-05	0	0	0	0	0.000376779	0.000256686	0.000499223	0.000121271	0.000324045	0.000164894	0.000322938	9.15682e-05	0.000149482	0.000151265	0.000313276	9.40561e-05	3
A0A1D5UKX5	A0A8R7PJQ4_TRIUA	0.00024587	0.000309393	0.000274695	3.18067e-05	0	0	0	0	0	0	0	0	0	0	0	0	0	0	0	0	0.000267149	0	0	0.000154238	0.000344638	0.000350745	0	0.000200763	0	0	0.000333184	0.000192364	3
A0A1D5RYN7	A0A3B5Y6L7_WHEAT	0.00037694	0	0	0.000217626	0	0	0	0	0.000389675	0.000356437	0.000372035	1.66294e-05	0.000368255	0.000387077	0.000390492	1.19748e-05	0	0	0	0	0.000409562	0.00041853	0	0.000239092	0	0	0	0	0	0	0	0	3
A0A1D6B1V0	A0A453MUS2_AEGTS	0.000403652	0	0	0.000233049	0.000564613	0.000536265	0.000528981	1.88252e-05	0.000417289	0.000381696	0	0.000231333	0	0.000414507	0.000418165	0.000240379	0	0	0	0	0	0.000448189	0	0.000258762	0	0.00057583	0	0.000332456	0	0.000528235	0.000546999	0.000310535	3
W5C8D1	A0A3B6DB70_WHEAT	0.000940621	0.00059182	0.000525449	0.000223023	0.000657852	0.000624822	0.000616336	2.19339e-05	0.0004862	0.000889457	0.000464191	0.000239427	0.000459475	0.000482958	0.000487219	1.4941e-05	0.00137977	0.00133252	0.00137508	2.60294e-05	0.000511014	0.00156661	0.00101562	0.000527966	0.00131848	0.00134184	0.00131397	1.49604e-05	0.000608213	0.00123093	0.00127466	0.000372792	3
A0A1D5YMB8	A0A3B6KRS0_WHEAT	0.00021676	0.000272763	0	0.000144061	0	0	0	0	0.000448167	0.00020497	0.00021394	0.000137893	0.000423533	0.000445179	0.000224554	0.000121612	0	0	0	0	0	0	0	0	0	0	0.000302797	0.00017482	0.000560636	0.000567322	0.000293738	0.00015606	3
A0A1D5UBI3	A0A3B6C101_WHEAT	0.000940621	0.00118364	0.000525449	0.000332827	0.0013157	0.00124964	0.00123267	4.38679e-05	0.0004862	0.000889457	0.000928382	0.000244832	0.000918949	0.000965916	0.000974439	2.9882e-05	0.00137977	0.00133252	0.00137508	2.60294e-05	0.00102203	0.0010444	0.00101562	1.51116e-05	0.000659239	0.000670921	0.00131397	0.000374684	0.000608213	0.000615466	0.00127466	0.000382696	3
A0A1D6RWB3	A0A3B6HLV5_WHEAT	0.000470311	0.00059182	0.000525449	6.08413e-05	0.000657852	0	0.000616336	0.000368412	0	0.000444728	0	0.000256764	0	0	0.000487219	0.000281296	0	0	0	0	0	0	0	0	0	0	0	0	0	0	0	0	3
W4ZR29	A0A3B5Y176_WHEAT	0.000312584	0.000393344	0.000349231	4.04372e-05	0	0	0	0	0.000323145	0	0	0.000186568	0.000305383	0	0	0.000176313	0	0	0	0	0	0	0	0	0	0	0	0	0	0	0	0	3
A0A1D6RDZ0	A0A3B5Z0X4_WHEAT	0	0	0	0	0	0	0	0	0.000505926	0.000462772	0.000483024	2.15905e-05	0	0	0	0	0	0	0	0	0.000265873	0.000271695	0.000264207	3.93117e-06	0	0	0.000341821	0.00019735	0	0	0	0	3
A0A1D6BW43	A0A3B6RF72_WHEAT	0.000320399	0.000201589	0.000178981	7.59672e-05	0	0	0	0	0.000165612	0.000302971	0.00031623	8.33959e-05	0.000469526	0.000329015	0.000497877	9.04262e-05	0	0	0	0	0	0.000177875	0	0.000102696	0	0	0	0	0	0	0	0	3
A0A1D5Z2T7	A0A3B6LRZ6_WHEAT	0.00193449	0.00146057	0.00129677	0.000331187	0.00243529	0.00179902	0.00202809	0.000322267	0.00159987	0.00182926	0.00152745	0.000157561	0.00132294	0.000993254	0.00100202	0.000187866	0.00227012	0.00219238	0.00169679	0.000311007	0.00126114	0.00128876	0.00104437	0.000133841	0.00189811	0.00193175	0.00189162	2.15374e-05	0.00150102	0.00151892	0.00157288	3.74059e-05	3
A0A1D6S519	A0A1D6S519_WHEAT	0	0.000564625	0.000250652	0.000282904	0.000313811	0.000298055	0.000294007	1.0463e-05	0	0	0.00022143	0.000127843	0.00021918	0.000230383	0.000464831	0.000138706	0	0	0	0	0	0.000249103	0.000242238	0.000141879	0	0	0	0	0	0	0	0	3
A0A1D5VWD1	A0A077RY78_WHEAT	0	0.000320141	0	0.000184833	0.00035586	0.000337993	0.000333402	1.1865e-05	0.000263006	0.000240573	0	0.000145803	0.00024855	0	0.000263558	0.000148023	0	0	0	0	0.000276429	0	0.000274697	0.000159099	0.000356611	0.00036293	0.000355392	4.04637e-06	0	0.000332932	0.000344759	0.000195722	3
A0A1D6S5I2	A0A453KIC6_AEGTS	0.000174664	0.00021979	0.000195141	2.25952e-05	0	0.000232046	0	0.000133972	0.000180565	0.000165163	0	0.0001001	0.000341279	0.000179361	0.000180944	9.30301e-05	0	0	0	0	0.00018978	0.000193935	0.000188591	2.80607e-06	0.000244828	0.000249167	0	0.000142621	0.000225878	0.000228572	0.000236691	5.62894e-06	3
A0A1D5TD66	A0A3B6B2H0_WHEAT	0.000466035	0.00058644	0.000520672	6.02882e-05	0.000651871	0.000619142	0.000610733	2.17345e-05	0.00048178	0	0.000459971	0.000272079	0.000455298	0.000957135	0.00048279	0.000282135	0	0	0	0	0.000506368	0	0	0.000292352	0	0	0	0	0	0	0	0	3
A0A1D5VVK7	A0A080YUG0_WHEAT	0.000697467	0.000877665	0.000779237	9.02273e-05	0.000487795	0.000463303	0.000457011	1.62639e-05	0.00108155	0.00164882	0.000688392	0.000482839	0.0010221	0.00143245	0.00180636	0.000392272	0	0.000988062	0.00101961	0.000579781	0.00075783	0.000774422	0.00037654	0.00022508	0.00146647	0.00149246	0.00146146	1.66397e-05	0.00135296	0.00182546	0.00141773	0.000256156	3
A0A1D5RXJ2	A0A3B5Y3H0_WHEAT	0	0	0.000295989	0.00017089	0.000370573	0	0	0.00021395	0.00027388	0.000250519	0.000522964	0.000151005	0	0	0	0	0	0	0	0	0.000287858	0.00029416	0.000572107	0.000162323	0	0	0.000370085	0.000213669	0	0	0	0	3
A0A1D5XLB2	A0A3B6IYT7_WHEAT	0	0	0	0	0	0	0	0	0	0	0	0	0.000181459	0	0	0.000104766	0	0	0	0	0	0	0	0	0	0	0	0	0.0004804	0.000486129	0.000251699	0.000133725	3
A0A1D6BYY5	A0A3B6RG09_WHEAT	0.000461837	0	0.000515981	0.000283567	0	0	0	0	0	0	0	0	0	0	0.000478441	0.000276228	0	0	0	0	0	0	0	0	0	0	0	0	0.000597254	0.000604377	0.000625846	1.48837e-05	3
A0A1D5ZCL9	A0A3B6LUL8_WHEAT	0	0	0	0	0	0	0	0	0	0	0	0	0	0	0	0	0.00135491	0.00130851	0.0013503	2.55604e-05	0	0	0	0	0	0	0	0	0.000597254	0.000604377	0	0.000346899	3
A0A1D6B7D9	A0A3B6QL71_WHEAT	0.000386411	0.000162081	0	0.000194039	0.000180165	0.00017112	0.000168795	6.00703e-06	0.00026631	0.000121797	0.000127128	8.19392e-05	0.000251672	0	0.000266869	0.000149883	0	0	0	0	0.000139951	0	0	8.08007e-05	0	0	0	0	0.000333142	0.000168557	0.00034909	9.99454e-05	3
A0A1D6A830	A0A3B6NXI7_WHEAT	0.000263567	0	0.000294468	0.00016183	0	0	0	0	0.000272472	0.000249231	0.000260138	1.16278e-05	0.00051499	0.000270655	0.000273043	0.000140382	0	0	0	0	0.000286378	0	0	0.00016534	0	0	0	0	0.00034085	0	0.000357167	0.000201665	3
A0A1D6AUH4	A0A3B6PD02_WHEAT	0	0	0.000193167	0.000111525	0.000241841	0.000229699	0	0.000136257	0	0	0.000170647	9.8523e-05	0.000168913	0.000177546	0.000179113	5.49265e-06	0.000507235	0.000489866	0.000505509	9.569e-06	0	0	0	0	0	0	0	0	0.000447185	0.000226259	0	0.000223598	3
A0A1D5V0M2	A0A3B6DAD9_WHEAT	0.000460799	0.000579851	0.000257411	0.000163048	0.000644547	0.000306093	0.00060387	0.000184787	0.000476366	0.000217867	0.000227401	0.00014657	0.000225091	0.000236595	0	0.000133401	0.000675934	0.000652787	0	0.000383743	0	0.00025582	0.000497541	0.000248804	0	0.000328676	0	0.000189761	0	0	0.00062444	0.00036052	3
A0A1D6BWF1	A0A3B6RH17_WHEAT	0	0	0	0	0	0	0	0	0	0.000186803	0.000194978	0.000110286	0	0	0	0	0	0	0	0	0.000429291	0.00043869	0.0002133	0.000127502	0	0	0	0	0	0	0	0	3
E6Y289	E6Y289_WHEAT	0.000610284	0.000767957	0.000681833	7.89488e-05	0	0	0	0	0	0.000577088	0	0.000333182	0	0.000626696	0.000632225	0.00036343	0	0	0	0	0.000663101	0.000677619	0	0.000387101	0.000855441	0.0008706	0	0.000498323	0	0	0	0	3
A0A1D5SES1	A0A3B5ZSU1_WHEAT	0	0	0	0	0	0	0	0	0.000333307	0.000304877	0	0.000184775	0.000314986	0.000331085	0	0.000186678	0	0	0	0	0	0	0	0	0	0	0	0	0.000416951	0.000421923	0.000436911	1.03905e-05	3
A0A1D5VPJ9	W5D791_WHEAT	0.000202624	0	0.000226379	0.000124411	0.000283422	0.000269192	0	0.000159685	0.000209469	0.000191602	0.000199987	8.93915e-06	0.000197955	0.000208073	0	0.000117319	0	0	0	0	0.00022016	0.00022498	0.00021878	3.25526e-06	0.00028402	0.000289053	0	0.000165451	0	0.000265161	0	0.000153091	3
A0A1D5Y2H8	A0A3B6JHY7_WHEAT	0.000295895	0.000186171	0.000165293	7.01573e-05	0.000413887	0.000393106	0.000193883	0.000121465	0.000152946	0.0002798	0.000146023	7.53176e-05	0.000289078	0.000303852	0.000306533	9.40012e-06	0	0	0	0	0.000321504	0.000328543	0.000319488	4.75371e-06	0	0	0	0	0.000382657	0.00019361	0	0.000191333	3
A0A1D5ZA67	A0A3B6LUD1_WHEAT	0.000214493	0.00026991	0.00023964	2.77477e-05	0	0	0.00028109	0.000162288	0.00011087	0.000202826	0	0.00010156	0.000209551	0.000110131	0.000111102	5.71221e-05	0	0	0	0	0	0	0	0	0	0	0	0	0	0	0	0	3
A0A1D5X9J5	A0A3B6HZY1_WHEAT	0.000218144	0.000274504	0.000243719	2.822e-05	0.000305131	0.000289811	0.000285875	1.01736e-05	0.000225514	0.000206278	0.000215306	9.62385e-06	0.000213118	0.00022401	0.000451974	0.000134869	0	0	0	0	0.000474047	0.000242213	0.000471076	0.000133	0.000305775	0.000311193	0.00030473	3.46955e-06	0.000282107	0.000285472	0.000295612	7.03019e-06	3
A0A1D5YL81	A0A453LUR9_AEGTS	0.00029462	0.000185369	0.00016458	6.98549e-05	0.000206051	0.000195706	0.000193048	6.87011e-06	0	0	0.000145393	8.39428e-05	0	0	0	0	0.00043217	0.000417371	0	0.000245353	0	0	0	0	0	0	0	0	0	0	0	0	3
A0A1D5XPY3	A0A3B6ISD7_WHEAT	0.000419336	0.000527676	0.000468498	5.42471e-05	0	0	0.000274767	0.000158637	0.000216752	0.000198263	0.00020694	9.24991e-06	0.000204837	0.000215307	0.000217206	6.66082e-06	0	0	0	0	0.000227814	0.000232802	0.000226386	3.36843e-06	0	0	0	0	0	0.00027438	0	0.000158413	3
W5FSB3	M8A7U9_TRIUA	0.000302442	0	0	0.000174615	0.000423043	0	0.000396346	0.000236914	0.000625319	0	0.000597012	0.00035314	0	0.000310575	0.000313315	0.000180107	0.000887288	0.000856904	0	0.000503734	0.000657233	0.000335811	0.000326557	0.000188301	0.000423935	0.000431448	0.000844973	0.000240947	0.000391122	0.000395787	0.000409846	9.74687e-06	3
A0A1D6BSQ8	A0A8R7R0N9_TRIUA	0	0	0.000715924	0.000413339	0	0	0.000419879	0.000242417	0.000331224	0	0	0.000191232	0	0	0	0	0.000939971	0	0.00187354	0.000936772	0	0	0	0	0.000449107	0.000457065	0.000447572	5.0959e-06	0	0	0.000868362	0.000501349	3
A0A1D6RWX8	A0A8R7UAB9_TRIUA	0	0	0	0	0	0	0	0	0	0	0	0	0.00044321	0.000931725	0.000939945	0.000284447	0.00133093	0	0	0.000768414	0.000492925	0.00100743	0.00097967	0.000289371	0.000635903	0.000647172	0.00063373	7.21544e-06	0	0.00059368	0	0.000342761	3
A0A1D5RTA6	W4ZS35_WHEAT	0.000508402	0.000426502	0.000189335	0.00016571	0.000237044	0.000225142	0.000222085	7.90347e-06	0.000175193	0.000320498	0.000334524	8.82205e-05	0.000165563	0.000174025	0.00017556	5.38371e-06	0	0	0	0	0.000184134	0.000188165	0.00018298	2.72258e-06	0	0.000241753	0	0.000139576	0	0.000221771	0	0.00012804	3
A0A0E3Z7G8	A0A0E3Z5Y5_9POAL	0.000361013	0	0	0.000208431	0	0	0	0	0	0	0	0	0	0	0	0	0	0	0	0	0.000392257	0.000400845	0.000389798	5.79986e-06	0	0	0	0	0	0	0	0	3
A0A1D6S4M4	A0A3B6MTU9_WHEAT	0.000349328	0.000549475	0.000292712	0.000134902	0.000488626	0.000464093	0.000457789	1.62916e-05	0.000270847	0.000330326	0.000258587	3.83724e-05	0.000341279	0.000358722	0.000361887	1.10976e-05	0	0.000247436	0.000255338	0.000145192	0.00037956	0.000387871	0.000377181	5.61213e-06	0.000367242	0.000124583	0.000121996	0.000140852	0.000338817	0.000342858	0.000473383	7.65518e-05	3
A0A1D6A412	A0A453JIF5_AEGTS	0	0	0	0	0	0	0	0	0.000294421	0	0	0.000169984	0.000278237	0	0	0.00016064	0	0	0	0	0.000309447	0.000316222	0	0.000180647	0.000399206	0.00040628	0.000397842	4.52969e-06	0.000368307	0.000372699	0.000385938	9.1783e-06	3
A0A1D6CD86	A0A341YJJ6_WHEAT	0	0	0	0	0	0	0	0	0	0	0	0	0.000459475	0.000482958	0.00024361	0.000131932	0	0	0	0	0	0	0	0	0	0	0	0	0.000608213	0.000923199	0	0.000469297	3
A0A1D5UZ52	A0A3B6D6S6_WHEAT	0	0	0	0	0	0	0	0	0	0	0	0	0.000880576	0.000925581	0.00116719	0.000154133	0	0	0	0	0	0	0	0	0	0	0	0	0.000874223	0.000884648	0.000916074	2.17859e-05	3
A0A1D5TE01	A0A3B6B766_WHEAT	0	0	0	0	0	0	0	0	0	0	0	0	0.000188636	0.000198277	0.000200026	6.13398e-06	0	0	0	0	0	0	0	0	0	0	0	0	0.0002497	0.000505355	0.000523306	0.000153048	3
A0A1D6BQH4	A0A3B6RJA4_WHEAT	0.000299789	0.000377242	0.000334935	3.87819e-05	0.000838665	0.000398278	0.000392869	0.000255833	0.000619833	0.000283482	0.000295888	0.000190712	0.000292882	0.000307851	0.000310567	9.52381e-06	0.000879505	0.000849387	0.00087651	1.65919e-05	0.000325734	0.000332866	0.000323692	4.81626e-06	0.000420217	0.000427663	0.000418781	4.7681e-06	0.000387691	0.000392315	0.000406251	9.66137e-06	3
A0A1D5Y103	A0A453IMN6_AEGTS	0.000168354	0.000635551	0.000376183	0.000234072	0	0.000223664	0	0.000129132	0	0.000159197	0.000166164	9.3988e-05	0.000164475	0	0.000174407	9.79528e-05	0.000493909	0.000476996	0	0.000280404	0	0.000186929	0.000181778	0.000106468	0	0	0.000235177	0.00013578	0.000217718	0.000220315	0.000228141	5.4256e-06	3
A0A1D6B7I6	A0A3B6QKX9_WHEAT	0	0	0	0	0	0	0	0	0.000264979	0.000242377	0.000505968	0.000146098	0	0	0	0	0	0	0.000749416	0.000432676	0.000278502	0.0002846	0.000553514	0.000157047	0	0.000365652	0.000358058	0.000208951	0	0.000335429	0.000347345	0.00019719	3
A0A1D6AGQ4	A0A3B6NIU3_WHEAT	0	0	0	0	0	0	0	0	0	0	0	0	0.000389749	0.000409669	0.000619925	0.000127531	0	0	0	0	0	0	0	0	0	0	0	0	0.000773874	0.000783103	0.000270307	0.000293435	3
W5ELV8	A0A3B6JN13_WHEAT	0.000895439	0	0.000500209	0.000448744	0.000626252	0.000594809	0.00058673	2.08803e-05	0	0.000846732	0.000441893	0.000423501	0	0.000459759	0	0.000265442	0	0	0	0	0	0	0	0	0	0	0	0	0	0	0	0	3
A0A1D5STL6	A0A452YFD4_AEGTS	0.00025568	0.000321738	0.000285656	3.30758e-05	0.000357635	0.000339679	0.000335065	1.19242e-05	0.000264318	0.000483545	0.000252353	0.000130162	0	0.000262556	0.000264872	0.00015226	0.000750101	0	0	0.000433071	0.000277808	0.00028389	0.000276067	4.10763e-06	0.000358389	0.00036474	0.000357165	4.06656e-06	0.00033065	0	0.000346478	0.00019563	3
A0A1D5SBU1	A0A3B5Z6Q8_WHEAT	0.000413418	0.000520229	0.000461887	5.34815e-05	0.000578273	0.000549239	0	0.000325808	0.000427385	0.000390931	0.000408039	1.82387e-05	0	0.000424536	0.000428282	0.000246194	0.00121287	0.00117133	0.00120874	2.28807e-05	0.000449198	0.000459032	0.000446382	6.64178e-06	0.000579492	0.000589761	0.000577512	6.57536e-06	0.000534639	0.000541015	0.000560233	1.33233e-05	3
A0A1D6SDA3	A0A3B6SMP7_WHEAT	0	0	0	0	0	0	0	0	0	0	0	0	0.000524427	0.00055123	0.000556093	1.70531e-05	0	0	0	0	0	0	0	0	0	0	0	0	0.000694191	0	0	0.000400791	3
A0A077RQQ2	A0A077RQQ2_WHEAT	0	0	0	0	0	0	0	0	0.000326128	0.00029831	0.000311365	1.39176e-05	0	0	0	0	0	0	0	0	0	0	0	0	0	0	0	0	0	0	0	0	3
A0A1D6CWM4	A0A3B6TDT1_WHEAT	0	0	0	0	0	0	0	0	0.00014208	0.000129961	0.000135648	6.06328e-06	0	0	0	0	0	0	0	0	0	0.000152601	0	8.8104e-05	0.000192646	0	0	0.000111224	0	0	0	0	3
A0A1D5XVG2	A0A3B6ILS4_WHEAT	0.000133848	0.000336859	0.000299081	0.000107968	0.000374443	0.000177821	0.000350812	0.00010735	0.00041511	0.000379703	0.000264213	7.89109e-05	0.000523057	0.000412343	0.000415981	6.28971e-05	0.000392677	0.00037923	0.00039134	7.40786e-06	0.000581728	0.000445849	0.000578082	7.74191e-05	0.000750465	0.000763764	0.000747901	8.51535e-06	0.000692379	0.000525476	0.000544143	9.14499e-05	3
A0A1D5UL15	A0A453BUS3_AEGTS	0	0	0	0	0	0	0	0	0.000291185	0.000266348	0.000278004	1.24264e-05	0	0	0	0	0	0	0	0	0	0	0	0	0	0	0	0	0	0	0	0	3
A0A1D6CGC2	A0A3B6SIG7_WHEAT	0.000593503	0.000560131	0.000497313	4.88403e-05	0.000830169	0.000591366	0.000583334	0.000140249	0.000613554	0.00056122	0.000439335	8.93933e-05	0.000434872	0.000457098	0.000461131	1.4141e-05	0	0.000420391	0.000433816	0.00024668	0.000161217	0.000329494	0.000320413	9.46422e-05	0.00020798	0.000423331	0.000207269	0.000124539	0.000383764	0.00038834	0.000402136	9.5635e-06	3
A0A1D6BME6	A0A3B6RJM8_WHEAT	0	0	0	0	0	0	0	0	0	0	0	0	0.000226875	0.000357706	0.000240575	7.19075e-05	0	0	0	0	0	0	0	0	0	0	0	0	0.000150159	0.00015195	0	8.72159e-05	3
A0A1D6BEM4	A0A3B6QBD7_WHEAT	0	0	0	0	0	0	0	0	0	0	0	0	0.000306316	0.000321972	0.000324813	9.96068e-06	0	0	0	0	0	0	0	0	0	0	0	0	0	0	0	0	3
A0A1D5S563	A0A452Y2Q7_AEGTS	0	0.000418886	0	0.000241844	0	0	0	0	0	0.000314775	0	0.000181736	0.000325213	0.000341834	0.00034485	1.05751e-05	0	0	0	0	0	0	0	0	0	0	0	0	0	0	0	0	3
A0A1D5YWR2	A0A3B6LU07_WHEAT	0.00039358	0.000247633	0.000219862	9.33186e-05	0.000275262	0.000261442	0.000257891	9.17773e-06	0.000406877	0.000372172	0.000388459	1.73636e-05	0.000384512	0.000404165	0.000407731	1.25034e-05	0	0	0	0	0.000213821	0.000218503	0.000212481	3.16154e-06	0	0.000280731	0.0002749	0.000160423	0.000254492	0.000257527	0.000266675	6.34201e-06	3
A0A1D5Z197	A0A3B5YZP7_WHEAT	0.000408477	0	0	0.000235834	0.000571361	0.000542674	0.000535303	1.90502e-05	0.000422277	0.000386258	0.000403162	1.80207e-05	0.000399066	0.000419462	0.000423163	1.29767e-05	0	0	0	0	0.000443829	0	0.000441047	0.000255445	0.000572566	0.000582712	0.00057061	6.49677e-06	0	0	0	0	3
A0A1D5VHW0	A0A3B6EAW6_WHEAT	0.000303336	0.000190853	0.000338899	7.72816e-05	0	0	0	0	0.000156792	0.000286837	0.000149695	7.72117e-05	0.000444521	0.000155747	0.000471363	0.000174988	0	0	0	0	0.000164794	0.000336805	0.000327523	9.67422e-05	0.000212595	0	0	0.000122742	0.00039228	0.000595436	0.000616588	0.000123851	3
W5G3P9	A0A3B6KBY5_WHEAT	0.000630552	0.000793461	0.000563581	0.00011823	0.000705593	0.000670166	0.000661064	2.35257e-05	0.000782225	0.000596253	0.000622347	0.000100687	0.000492819	0.000906512	0.000653222	0.000208577	0.000739952	0.000714613	0.000737433	1.39592e-05	0.000685123	0.000560099	0.000544663	7.70263e-05	0.000707081	0.00071961	0.000528498	0.000106905	0.000652352	0.000660131	0.000683581	1.62568e-05	3
A0A1D5ZME3	A0A3B6MQX7_WHEAT	0.00014731	0.000185369	0.00016458	1.90566e-05	0	0	0.000193048	0.000111456	0	0.000139297	0.000145393	8.22395e-05	0.000431748	0.000151271	0.000457818	0.00016996	0	0	0	0	0	0	0.000159056	9.18308e-05	0	0	0	0	0	0.000192775	0	0.000111299	3
A0A1D5UV38	A0A453AH10_AEGTS	0.000353544	0.000444886	0.000394993	4.57359e-05	0.000494523	0.000469694	0.000463314	1.64883e-05	0.000365488	0.000334313	0.000348943	1.55973e-05	0.000345398	0.000363051	0.000366255	1.12315e-05	0.00103721	0.00100169	0	0.000588848	0.000768283	0	0.000381734	0.000384144	0.000495566	0	0.000493872	0.000285628	0.000457209	0.000462661	0.000479096	1.13938e-05	3
A0A1D6CT06	A0A3B6TYS2_WHEAT	0	0	0.000185053	0.00010684	0	0.00022005	0	0.000127046	0.00017123	0	0	9.88598e-05	0.000161818	0.000170089	0.000171589	5.26194e-06	0.00048593	0.00046929	0.000484276	9.16707e-06	0	0	0	0	0	0	0	0	0.000428402	0.000433511	0.000448911	1.06759e-05	3
A0A1D5Z9J5	A0A3B6LPP1_WHEAT	0	0.000605713	0.000537783	0.000331842	0.000673294	0.000639489	0	0.000379345	0	0	0	0	0.00047026	0	0	0.000271505	0	0	0	0	0.000523009	0.00053446	0.000519731	7.73315e-06	0	0	0	0	0	0	0	0	3
A0A1D6A213	A0A453JQF5_AEGTS	0	0	0	0	0.000284547	0	0.00026659	0.000159353	0.000420601	0.000384725	0.000200781	0.000117929	0	0	0.000210742	0.000121672	0	0	0	0	0	0	0	0	0.000570294	0.0005804	0.000568345	6.47099e-06	0.000263076	0	0.00027567	0.00015565	3
A0A1D6CRL9	A0A3B6TMW9_WHEAT	0.000528493	0.000332518	0.000885679	0.000280469	0.000369618	0.00070212	0	0.000351223	0.000273174	0.000249873	0.000260808	1.16578e-05	0.000258158	0.000271353	0.000547494	0.000163372	0	0	0.000772594	0.000446057	0.000287116	0.000586804	0.000570633	0.000168551	0	0.000376961	0.000738263	0.000369159	0.000341728	0	0	0.000197297	3
A0A1D5Z5T7	A0A3B6LLG4_WHEAT	0.000195291	0	0	0.000112751	0	0.00025945	0.000255926	0.000148787	0.000201889	0.000184668	0.00019275	8.61563e-06	0.000381583	0	0.000202312	0.000190907	0	0	0	0	0.000212192	0.000216838	0.000210862	3.13745e-06	0.000273741	0.000278592	0.000272806	3.10607e-06	0.000252553	0.000255565	0	0.000146689	3
A0A1D5SJ88	A0A3B5YSX9_WHEAT	0.000309751	0.000389779	0.000346066	4.00707e-05	0	0	0.000405925	0.000234361	0	0	0	0	0	0.000318081	0	0.000183644	0	0	0	0	0	0	0	0	0	0	0	0	0.000400575	0.000405352	0.000419752	9.98244e-06	3
A0A1D6BCS0	A0A3B6QBG0_WHEAT	0	0	0	0	0	0	0	0	0	0	0	0	0.000381583	0.000200543	0.000404624	0.00011177	0	0	0	0	0	0	0	0	0	0	0	0	0.000252553	0.000255565	0	0.000146689	3
A0A1D5V7R4	A0A3B6ES99_WHEAT	0.000202224	0.000508942	0	0.000256253	0.000565727	0.000537322	0.000530024	1.88623e-05	0.000209056	0.000382449	0.000399186	0.000105273	0.000197565	0.000415325	0.00041899	0.000126795	0.000593275	0.000572959	0.000591256	1.11921e-05	0.000219726	0.000224537	0.000218349	3.24884e-06	0.00056692	0.000288483	0.000282491	0.000162513	0.00026152	0.000264638	0.000274039	6.51714e-06	3
A0A1D5YYB8	A0A0E0RDJ8_ORYRU	0	0	0	0	0	0	0	0	0	0	0	0	0.000244903	0.00025742	0.000259692	7.96367e-06	0	0	0	0	0	0	0	0	0	0	0	0	0.000648364	0.000656096	0.000679403	1.61574e-05	3
A0A1D6C2M3	A0A3B6SJQ7_WHEAT	0.000125034	0.000157338	0.000139693	1.61749e-05	0	0	0	0	0	0.000118233	0.000123407	6.98033e-05	0.000244306	0.000385189	0.000388587	8.23372e-05	0	0	0	0	0	0	0	0	0	0	0	0	0.000161696	0.000327248	0.000338873	9.9108e-05	3
A0A1D5ZZT9	A0A3B6MYZ0_WHEAT	0.000437218	0.000550178	0.000488477	5.65604e-05	0	0	0	0	0.000225995	0.000206718	0	0.000125285	0.000213572	0.000224488	0.000226469	6.94487e-06	0.00256538	0.00247753	0.00255664	4.83959e-05	0.000237529	0.000242729	0.00023604	3.51207e-06	0.000306427	0.000311857	0.00030538	3.47695e-06	0.000848127	0.000858241	0.000888728	2.11355e-05	3
A0A1D6A7Z4	A0A8R7UTS0_TRIUA	0.000276355	0.000695508	0.000308754	0.000233209	0	0	0.000362159	0.000209093	0	0.000261323	0.000272759	0.000154282	0.000539976	0.000283787	0.000572581	0.000158166	0	0	0	0	0	0	0	0	0	0	0	0	0.000357387	0	0.000374496	0.000211449	3
A0A1D5YJG1	A0A3B6KFP5_WHEAT	0.00020143	0	0.000225045	0.000123678	0	0	0	0	0.000208235	0.000380946	0.000198809	0.000102544	0.000196789	0	0.000208672	0.000117197	0	0	0	0	0.000218862	0	0	0.00012636	0	0	0.000281381	0.000162455	0.000260492	0.000263599	0.000272962	6.49153e-06	3
A0A1D5UV94	A0A1D5UV92_WHEAT	0.000193814	0.000243888	0.000216537	2.50726e-05	0.000542199	0.000257488	0.000253991	0.000165397	0.000200362	0.000366544	0.000382585	0.000100895	0	0	0	0	0	0	0	0	0	0	0	0	0	0	0	0	0	0	0	0	3
A0A1D5XMA4	A0A3B6HPT6_WHEAT	0	0	0.000449207	0.00025935	0	0	0.000526907	0.00030421	0.000415653	0.000380199	0.000396838	1.77381e-05	0	0	0	0	0	0	0	0	0	0	0	0	0	0	0	0	0	0	0	0	3
A0A1D5UZ81	N1QPT5_AEGTA	0.000237333	0.00029865	0.000265157	3.07023e-05	0.000331972	0.000630607	0.000311021	0.000178773	0.000490701	0.000448846	0.000468489	2.09408e-05	0.000231865	0.000243715	0.000245865	7.53968e-06	0	0	0	0	0	0.000263519	0.000256256	0.00015009	0.000332672	0.000338567	0.000331535	3.77474e-06	0.000306922	0	0	0.000177202	3
W5HWL3	A0A3B6SFX4_WHEAT	0.000400499	0.000503972	0.000447453	5.18102e-05	0.000560202	0.000532075	0.000524848	1.86781e-05	0.000414029	0.000378714	0.000395288	1.76688e-05	0.000391271	0.000411269	0.000414898	1.27232e-05	0.00117496	0.00113473	0.00117096	2.21657e-05	0.00043516	0.000444688	0.000432433	6.43422e-06	0.000561383	0.000571331	0.000559465	6.36988e-06	0	0.000524108	0	0.000302594	3
A0A1D5U8G9	A0A3B6C0K1_WHEAT	0.000247651	0.000311635	0	0.000164591	0	0.000329013	0.000324544	0.000188679	0.000256018	0.000234181	0.000244429	1.09256e-05	0.000241946	0.000254311	0.000256555	7.86749e-06	0	0	0	0	0.000269085	0	0.000267398	0.000154871	0.000347136	0.000353287	0	0.000202218	0	0	0	0	3
A0A1D5V0U5	A0A3B6D4V2_WHEAT	0.000247055	0	0	0.000142637	0	0	0.000323762	0.000186924	0.000255401	0.000233616	0.00024384	1.08993e-05	0.000241363	0	0.000255937	0.000143743	0	0	0	0	0	0	0	0	0.000346299	0	0	0.000199936	0	0.000323305	0	0.00018666	3
A0A1D5UDE7	A0A3B6C4F6_WHEAT	0.000471392	0.000593181	0.000263328	0.000166796	0.000329682	0.000313129	0.000617753	0.000171296	0.000243659	0.000222875	0.000232629	1.03982e-05	0.000230265	0.000242034	0.00024417	7.48768e-06	0	0	0	0	0	0	0	0	0.000330377	0	0	0.000190743	0.000304806	0	0	0.00017598	3
A0A1D5YM25	A0A3B6KFK0_WHEAT	0.000470311	0.00059182	0.000525449	6.08413e-05	0.000328926	0.000312411	0.000616336	0.000170903	0.0002431	0.000444728	0.000464191	0.000122416	0.000459475	0.000482958	0.000487219	1.4941e-05	0	0.000666262	0.000687538	0.000390953	0.000511014	0.000522202	0.000253905	0.000151774	0.000659239	0.000335461	0.000328493	0.000188977	0.00091232	0.00123093	0.00127466	0.000197786	3
A0A1D5Z9X7	A0A3B6LV87_WHEAT	0.000184735	0.000232463	0.000206393	2.3898e-05	0.000516799	0.000245426	0.000726277	0.000241089	0.000190976	0.000524058	0.000364662	0.000166592	0.000180478	0.000189703	0.000191376	5.86873e-06	0.000541965	0.000523406	0.00054012	1.02242e-05	0.000401445	0.000410234	0.000199464	0.000119232	0.000776833	0.000263533	0.000774178	0.000295591	0.000477804	0.000725252	0.000500677	0.000136741	3
A0A1D5TJ12	A0A3B6AR34_WHEAT	0	0.000310137	0.000550711	0.000276087	0.000689479	0.000327431	0.000322984	0.000210324	0.000254787	0.000233055	0.000243254	1.08731e-05	0.000240782	0.000253089	0.000255322	7.82967e-06	0	0	0	0	0.000267791	0.000273654	0.000532225	0.000151007	0.000345467	0.000351588	0	0.000201246	0.000318727	0	0.000333985	0.000188576	3
A0A1D5YJ51	A0A3B6KPW6_WHEAT	0.000596091	0.000750098	0.000443984	0.000153058	0	0.000263975	0.00026039	0.000151382	0.00041082	0.000375778	0.000392223	1.75318e-05	0.000194119	0.000408081	0.000411682	0.000124583	0	0	0	0	0.000431787	0.00022062	0.00021454	0.00012371	0.000557032	0.000283451	0.000277564	0.000159678	0.000256958	0.000520045	0.000538519	0.000157497	3
A0A096UR28	A0A3B6JHY7_WHEAT	0.000278987	0	0	0.000161073	0.000195118	0.000185321	0.000182804	6.50557e-06	0.000144206	0.000263812	0	0.000132097	0.000272559	0.000286489	0.000289017	8.86297e-06	0	0	0	0	0.000151566	0.000154884	0.000150616	2.24104e-06	0	0	0	0	0.000180395	0.000182546	0	0.000104778	3
A0A1D5TFV4	A0A3B6B8S7_WHEAT	0.000183741	0.000231213	0	0.000122116	0	0	0	0	0	0	0	0	0	0.000188683	0	0.000108936	0	0	0	0	0	0	0	0	0	0	0	0	0.000237617	0.000240451	0.000248993	5.92148e-06	3
A0A1D5RSC8	A0A452YIN6_AEGTS	0.00102871	0.000862989	0.000766206	0.00013275	0.000959276	0.00182222	0.00179747	0.000491234	0.00106346	0.00097275	0.00135376	0.000199027	0.00301501	0.00316911	0.00426276	0.000680281	0.00201198	0.00194308	0.00100256	0.000563949	0.00111774	0.00114221	0.00148097	0.00020302	0.00144195	0.00195667	0.00143702	0.000298605	0.00354757	0.00358988	0.00418208	0.00035475	3
A0A1D5RUI1	A0A3B5XXY2_WHEAT	0.00022386	0.000281696	0.000250105	2.89594e-05	0.000313126	0.000297404	0.000293365	1.04402e-05	0.000231423	0.000211683	0.000441893	0.000127596	0.000437404	0.000459759	0.000695724	0.000143125	0	0	0	0	0.000243234	0.000248559	0	0.000141993	0	0.000319347	0	0.000184375	0.000578998	0.000292951	0.000606716	0.000173704	3
A0A1D5T6D6	A0A3B6B5P1_WHEAT	0.00128696	0.000539819	0.00191712	0.000689477	0.0012001	0.00170976	0.00168654	0.000287787	0.00177392	0.00121696	0.00127021	0.000307343	0.00125731	0.00176209	0.00133323	0.00027218	0	0	0	0	0.00186445	0.00190527	0.00138957	0.000286682	0.00180394	0.00183591	0.00179778	2.04689e-05	0.00110954	0.00112278	0.00116266	2.76501e-05	3
A0A096UQR1	A0A3B6HTY4_WHEAT	0	0.00017994	0	0.000103888	0	0	0	0	0	0	0	0	0.000419102	0.000146841	0.000296273	0.000136347	0	0	0	0	0	0	0	0	0	0	0	0	0.000184924	0.000187129	0	0.000107408	3
A0A1D5WCL1	A0A3B6H699_WHEAT	0.000244114	0.000307183	0.000272733	3.15795e-05	0.000341456	0	0.000319908	0.000191223	0.000252361	0.000230835	0	0.000139901	0.000238489	0.000250678	0.00025289	7.7551e-06	0	0	0	0	0	0	0	0	0	0	0.000341007	0.000196881	0	0	0	0	3
A0A1D5YP12	A0A3B6KNC5_WHEAT	0	0	0	0	0	0	0.000671806	0.000387867	0	0.000484754	0.000505968	0.000286193	0	0	0	0	0	0	0	0	0.000557005	0.0005692	0.000553514	8.23581e-06	0	0	0	0	0	0	0	0	3
A0A1D6BYA9	A0A3B6RIG2_WHEAT	0.000553456	0.000696447	0.000618342	7.15973e-05	0.000774152	0.000551462	0.000725296	0.000117044	0.000429115	0.000523351	0.000409691	6.07952e-05	0.000270352	0.000568339	0.000286677	0.000167529	0.000405925	0	0.000404543	0.000233963	0.000150339	0.000460891	0.000149396	0.00017957	0.000193946	0.000394766	0.000386567	0.00011365	0.000178935	0.000362137	0.000562501	0.000191847	3
A0A1D5YYP6	A0A3B6LRR0_WHEAT	0.000189166	0.000238038	0.000211343	2.44712e-05	0.000264597	0.000251312	0	0.000149078	0.000195556	0.000178876	0.000186704	8.3454e-06	0	0	0	0	0	0	0	0	0	0	0	0	0	0	0	0	0	0	0.000256343	0.000148	3
A0A1D5U699	W5B7A4_WHEAT	0	0	0	0	0	0	0	0	0	0.000371459	0	0.000214462	0	0.00040339	0.00040695	0.000233932	0	0	0	0	0	0	0.000424149	0.000244882	0.000550629	0.000560386	0.000548747	6.24785e-06	0.00050801	0.000514068	0.000532329	1.26597e-05	3
Q43199	A0A8R7R8V2_TRIUA	0.000566451	0.0007128	0	0.000376468	0.00079233	0.000752548	0.000742327	2.64177e-05	0	0.00053564	0.000559081	0.000316236	0	0	0	0	0.00166183	0.00160492	0.00165617	3.13504e-05	0.000615475	0.00062895	0.000611617	9.10034e-06	0.000794001	0.000808071	0.000791287	9.00933e-06	0	0	0	0	3
W5CXQ1	W5CXQ1_WHEAT	0.000424545	0	0.000237159	0.000212758	0	0	0	0	0.000219444	0.000200726	0.000419021	0.000120992	0.000207382	0.000217981	0.000439809	0.000131239	0	0	0.000620635	0.000358324	0	0.000235694	0.000229198	0.000134242	0.000297545	0.000302817	0.000296528	3.37617e-06	0.000274514	0.000555576	0.000575312	0.000168258	3
A0A1D6AWA4	A0A3B6PH36_WHEAT	0.000211834	0.000533127	0.000473338	0.000170874	0	0.000562856	0.000277606	0.000281437	0.000437981	0.000200312	0.000418155	0.000131869	0.000206953	0.000435062	0.0004389	0.00013282	0.000621468	0.000600187	0.000619352	1.1724e-05	0.000460335	0.000470413	0.000457449	6.80645e-06	0.00059386	0.000302192	0.000591831	0.000167812	0.000547895	0.000277214	0.000287062	0.000153514	3
A0A1D6AS38	A0A3B6PUF3_WHEAT	0.000112916	0.000142089	0.000126154	1.46073e-05	0	0	0	0	0.000116731	0.000106774	0.000111447	4.98151e-06	0.000110314	0.000115953	0.000233951	6.98111e-05	0	0	0	0	0	0	0	0	0	0	0	0	0.000146025	0	0	8.43074e-05	3
A0A1D5UR97	A0A3B6DM03_WHEAT	0	0.000492431	0.000437206	0.00026978	0.000547373	0.00051989	0.000512829	1.82504e-05	0.000404548	0.000370041	0.000386235	1.72642e-05	0.000382311	0.000401851	0.000405396	1.24318e-05	0.00114806	0	0.00114415	0.000661705	0.000425195	0.000434504	0.00042253	6.28688e-06	0.000548527	0.000558247	0.000546653	6.224e-06	0.000506071	0.000512105	0.000530297	1.26114e-05	3
A0A1D6CEN8	A0A3B6SCL5_WHEAT	0.000211397	0.000266014	0.000236181	2.73472e-05	0.000295694	0.000280848	0.000554067	0.000153637	0.000437078	0.000199899	0.000417293	0.000131597	0.000206527	0.000217082	0.000218998	6.71576e-06	0	0	0	0	0	0	0	0	0	0	0	0	0	0.000276643	0	0.00015972	3
A0A1D5RQA5	A0A3B5XYD7_WHEAT	0	0	0	0	0.000191984	0	0	0.000110842	0.00014189	0.000259574	0.000135467	6.98729e-05	0	0.000140944	0.000142187	8.17352e-05	0	0	0	0	0	0	0	0	0	0	0	0	0.000177497	0.000179614	0	0.000103095	3
A0A1D6BE72	A0A453NI68_AEGTS	0.000103459	0	0.000115588	6.35236e-05	0	0	0	0	0.000106954	9.78313e-05	0.000102113	4.56429e-06	0.00020215	0.000212482	0	0.000119805	0	0	0	0	0	0	0.000111708	6.44947e-05	0	0	0	0	0.000267589	0.00027078	0.000280399	6.66839e-06	3
A0A1D6AC93	A0A3B6NVQ1_WHEAT	0.000281283	0.000353956	0.00031426	3.63879e-05	0.000196724	0.000373693	0.000368618	0.00010074	0.000290786	0.000132991	0.000277623	8.75506e-05	0.000274802	0.000288847	0.000291396	8.93592e-06	0	0	0	0	0	0	0	0	0	0	0	0	0	0	0	0	3
A0A1D5VI27	A0A077RY29_WHEAT	0.000843849	0.000530933	0.000942781	0.000214989	0.00177051	0.00168162	0.00110585	0.000360829	0.000872358	0.0015959	0.0012493	0.000361876	0.00206102	0.00216636	0.00218547	6.70194e-05	0	0.00119543	0.00123361	0.000701463	0.000916881	0.000936955	0.000911134	1.35569e-05	0.00118283	0.00120379	0.00176819	0.000332068	0.00163692	0.00220859	0.000571761	0.000830719	3
A0A1D5VEE3	A0A3B6FY49_WHEAT	0	0	0	0	0	0	0	0	0.000327134	0.000299231	0.000312326	1.39605e-05	0.000309153	0.000324953	0.00032782	1.00529e-05	0	0	0	0	0	0	0	0	0.000443562	0.000451422	0.000442046	5.03299e-06	0.00040923	0.00041411	0	0.00023769	3
A0A1D5WML9	A0A3B6H3T4_WHEAT	0.000306053	0.000385125	0.000512901	0.000104375	0.000428095	0.000609901	0.000601617	0.000102658	0.000474589	0.000434108	0.00030207	9.02175e-05	0.000598003	0.000471425	0.000475584	7.19092e-05	0	0	0.000447413	0.000258314	0.00033254	0.000509731	0.000330456	0.000102908	0.000214499	0.000436599	0.000427531	0.000125694	0.000197896	0.000400512	0.00041474	0.000121296	3
A0A1D6BKJ4	A0A3B6RPJ5_WHEAT	0	0.000424397	0	0.000245026	0.000471749	0	0.000441978	0.00026419	0.000348656	0.000318917	0.000332874	1.4879e-05	0	0	0	0	0	0	0	0	0.000732901	0.000374474	0.000364154	0.000209981	0.000472744	0.000481121	0.000471128	5.36411e-06	0.000436153	0.000441354	0	0.000253328	3
A0A1D6CII9	B9FSW1_ORYSJ	0.000265616	0.000222827	0.000197837	3.42765e-05	0.000123844	0.000117626	0	6.97758e-05	9.15298e-05	0.000167445	0	8.38439e-05	0.000172997	0	9.17218e-05	8.65512e-05	0	0	0	0	0.000192402	0.000294922	9.55982e-05	9.96757e-05	0	0	0	0	0	0.000115865	0	6.68947e-05	3
A0A1D5S422	A0A3B5XVY1_WHEAT	0.000125878	0.0001584	0.000210954	4.29291e-05	0.000176073	0.000167233	0.000247442	4.39796e-05	0.000260262	0.000238062	0.00018636	3.79194e-05	0	0	6.52019e-05	3.76443e-05	0.000184647	0	0.000184019	0.000106425	0.000136772	0.00020965	6.79575e-05	7.0856e-05	0	0	8.79208e-05	5.07611e-05	0	0	0	0	3
A0A1D5TZN5	A0A3B6C5A1_WHEAT	0	0	0	0	0	0	0	0	0.000325127	0.000297395	0.00031041	1.38749e-05	0	0	0	0	0	0	0	0	0	0	0	0	0	0	0	0	0	0	0	0	3
W5C7G6	W5C7G6_WHEAT	0.00125544	0.000526599	0.000467542	0.00043884	0.00117071	0.000555964	0.00109683	0.000335634	0.00129786	0.00118715	0.00123911	5.53862e-05	0.000408839	0.000859468	0.000867052	0.000262388	0.00122772	0.00118567	0.00122354	2.31609e-05	0.000454698	0.000464653	0.000451848	6.72311e-06	0.000586588	0.000596983	0.000584584	6.65587e-06	0.000541186	0.000547639	0.00113419	0.000340522	3
A0A1D5TLL5	B2ZGL3_WHEAT	0.000231266	0.00019401	0.000172252	2.98438e-05	0	0	0.000101023	5.83259e-05	7.96929e-05	0.000218686	0.000228256	8.31482e-05	0.00030125	0.000158323	0.00023958	7.16866e-05	0	0	0	0	0	0	0	0	0	0	0	0	0	0.000100881	0.000208929	0.000104485	3
A0A1D6AR71	A0A3B6PS98_WHEAT	0.00031354	0.000394547	0.000350299	4.05609e-05	0.000438568	0	0	0.000253207	0.000324133	0	0	0.000187138	0	0	0.000324813	0.000187531	0	0	0	0	0.000340676	0.000348135	0.000338541	5.03719e-06	0	0	0	0	0	0	0	0	3
A0A1D5SHH6	A0A3B5YWC0_WHEAT	0	0	0	0	0	0	0	0	0.000398464	0	0	0.000230054	0	0	0	0	0	0	0	0	0	0	0	0	0	0	0	0	0.00049846	0.000504405	0.000522323	1.24218e-05	3
A0A1D6BYD9	A0A3B6RBK5_WHEAT	0.000312584	0	0.000349231	0.000191926	0.000437231	0.000415278	0.000409638	1.4578e-05	0.000323145	0.000295582	0.000308517	1.37903e-05	0.000305383	0.000320991	0.000323823	9.93031e-06	0	0	0	0	0.000339637	0	0	0.00019609	0.000438153	0.000445917	0.000436656	4.97161e-06	0.000404239	0.00040906	0.000423591	1.00737e-05	3
A0A1D5TLY0	A0A3B6AY87_WHEAT	0.000416779	0.000524459	0.000465642	5.39163e-05	0.000582974	0.000553704	0.000546184	1.94374e-05	0.00043086	0	0.000411356	0.000243322	0.000407177	0.000427987	0.000431764	1.32404e-05	0.00122273	0	0	0.000705941	0.00045285	0.000462764	0.000450011	6.69578e-06	0.000584204	0.000594556	0.000582207	6.62882e-06	0.000538986	0	0.000564788	0.000318893	3
A0A1D5X190	A0A1D6SCP9_WHEAT	0.00162313	0.00170207	0.00120895	0.000264873	0.00132438	0.00197668	0.00212709	0.000426703	0.00167797	0.00166274	0.00173551	3.83796e-05	0.000660722	0.00083339	0.000700619	9.04008e-05	0	0.000383233	0	0.000221259	0.00117574	0.00165203	0.00146046	0.000239661	0.000758386	0.000771825	0.000755794	8.60522e-06	0	0	0.000183295	0.000105826	3
A0A1D6SCG6	A0A3B6SK63_WHEAT	0	0	0.000349231	0.000201629	0.000437231	0	0.000409638	0.000244859	0	0	0	0	0	0	0	0	0	0.000885641	0.000913922	0.000519682	0.000339637	0	0.000337508	0.000195478	0.000438153	0.000445917	0.000436656	4.97161e-06	0.000404239	0	0	0.000233388	3
A0A1D6D332	A0A3B6TEW9_WHEAT	0.000121767	0.000153227	0.000136043	1.57523e-05	0.000170323	0.000161771	0.000159574	5.67886e-06	0	0.000115143	0.000240365	0.000120218	0	0	0	0	0	0	0	0	0.00026461	0.000135202	0.000131476	7.58125e-05	0.000170682	0	0	9.85432e-05	0	0	0	0	3
A0A1D6S3B0	W5F8V5_WHEAT	0.000237883	0.000299343	0.000265772	3.07736e-05	0.000332742	0	0.000311743	0.000186343	0.00049184	0.000224944	0.000234788	0.000151331	0	0	0	0	0	0.000673991	0	0.000389129	0	0.00026413	0.000513702	0.000256885	0.000333443	0	0	0.000192514	0.000307635	0	0	0.000177613	3
A0A1D5XZ28	A0A453ILG6_AEGTS	0	0	0	0	0	0	0	0	0	0	0	0	0.000390509	0.000205234	0	0.000195339	0	0	0	0	0	0	0	0	0	0	0	0	0.000258461	0.000261543	0.000270834	6.44091e-06	3
A0A1D6AC65	M7ZYJ6_TRIUA	0.000355999	0	0	0.000205536	0.000497957	0	0.000466532	0.000278867	0.000368026	0.000336635	0.000351367	1.57056e-05	0.000347797	0.000365573	0	0.000206124	0	0	0	0	0.000386809	0.000395278	0.000384385	5.71931e-06	0	0	0	0	0	0	0	0	3
A0A1D5TNV9	A0A3B6AUN0_WHEAT	0	0	0	0	0.000366782	0	0.000343635	0.000205406	0.000271078	0.000247956	0.000258807	1.15683e-05	0.000256178	0.000269271	0	0.000151825	0	0	0.000766666	0.000442635	0.000284913	0	0	0.000164495	0.000367555	0.000374069	0	0.000214113	0	0	0.00035534	0.000205156	3
A0A1D5TQF6	A0A3B6ATZ3_WHEAT	0	0	0	0	0	0	0	0	0	0.000224423	0.000234244	0.000132497	0.000231865	0.000243715	0.000245865	7.53968e-06	0	0	0	0	0.000257873	0.000263519	0.000256256	3.81287e-06	0.000332672	0.000338567	0.000331535	3.77474e-06	0	0	0.000321615	0.000185685	3
W5GDZ8	A0A3B6NLC6_WHEAT	0.000473569	0.00029796	0.000264545	0.000112284	0.000331205	0.000314576	0.000310303	1.10429e-05	0.000244784	0.000223905	0.000233703	1.04462e-05	0.000231329	0.000243152	0	0.000137098	0	0	0	0	0.000257277	0.00026291	0.000255665	3.80407e-06	0	0	0	0	0	0	0	0	3
A0A1D6DDV5	A0A3B6KEJ6_WHEAT	0.000142005	0.000178694	0.000317307	9.24577e-05	0.000198631	0.000188658	0.000186096	6.62271e-06	0.000293605	0.000134281	0.000140157	9.03374e-05	0	0	0	0	0	0	0	0	0.000154295	0.000157673	0.000153328	2.28139e-06	0.00019905	0	0.00039674	0.00019837	0	0	0	0	3
A0A1D6CXJ6	A0A3B6TJ13_WHEAT	0.00055271	0.000347754	0.000463132	0.000102748	0.000773109	0.000550719	0.000543239	0.00013061	0.000428537	0.000391984	0.000272759	8.14633e-05	0.000269988	0.000283787	0.000286291	8.77936e-06	0.000405378	0.000391496	0.000403998	7.64746e-06	0.000150136	0.000306846	0.00029839	8.81371e-05	0.000193685	0.000394234	0.000193023	0.000115979	0.000357387	0.000361649	0.000187248	9.94829e-05	3
A0A1D5VZD9	A0A453EBG0_AEGTS	0.000165367	0	0.000184755	0.000101535	0	0	0	0	0	0	0	0	0.000161557	0.000169814	0.000171313	5.25346e-06	0	0.000468533	0	0.000270508	0	0	0	0	0	0	0	0	0.000213856	0.000432812	0.000224093	0.000123565	3
A0A1D6DE65	A0A453H7E5_AEGTS	0.00034233	0.000430774	0.000382464	4.42852e-05	0.000478837	0.000454795	0.000448618	1.59653e-05	0.000353895	0.000323709	0.000337875	1.51025e-05	0.000334442	0.000351536	0.000177319	9.60309e-05	0	0	0	0	0.000371957	0.00019005	0.000184813	0.000106568	0.000239923	0.000244175	0.000239104	2.72235e-06	0	0	0	0	3
A0A1D5VFN3	A0A8R7PXB8_TRIUA	0	0	0	0	0	0	0	0	0	0	0	0	0	0.000299957	0	0.00017318	0.000856953	0.000827608	0	0.000486512	0	0	0	0	0	0	0	0	0.000377751	0.000382255	0.000395834	9.41364e-06	3
A0A1D6S217	M7ZHT1_TRIUA	0.000495303	0.00062327	0.000553371	6.40744e-05	0.00069281	0.000438683	0.000649088	0.000135869	0.000341358	0.000312241	0.000325905	1.45675e-05	0.000483891	0.000339082	0.000342074	8.27556e-05	0.000484365	0.000467778	0.000482716	9.13755e-06	0.000358779	0.000549952	0.000534796	0.000106269	0.000462847	0.000471049	0.000461266	5.25182e-06	0.000640534	0.000648172	0.000671197	1.59623e-05	3
A0A1D5TAC3	A0A3B6B8Y8_WHEAT	0.000206293	0.000519182	0.000230479	0.000174085	0.000288555	0.000548134	0.000270344	0.000155392	0.000213263	0.000195072	0.000203609	9.10102e-06	0.00020154	0.000211841	0.00021371	6.55361e-06	0	0	0	0	0	0	0	0	0	0	0.000288175	0.000166378	0.000266782	0.000269963	0.000279553	6.64827e-06	3
A0A1D6DKR9	A0A3B6R6K3_WHEAT	0.000494109	0.000621768	0.000552038	6.392e-05	0.000691141	0.00032822	0.000647524	0.000198145	0.000510803	0.000467233	0.00048768	2.17986e-05	0.000241363	0.000253699	0.000255937	7.84854e-06	0	0	0	0	0.000268436	0.000548627	0.000266754	0.000162256	0.000692598	0.000352436	0.000345116	0.00019854	0.000319495	0.000323305	0.00033479	7.9619e-06	3
A0A1D5YH99	A0A3B6KQ96_WHEAT	0	0.000135096	0	7.79978e-05	0	0.00014263	0	8.23472e-05	0.000110986	0.000101519	0	6.15273e-05	0.000209771	0.000220492	0.000222437	6.82124e-06	0	0.000304178	0	0.000175617	0.00011665	0.000119204	0.000115919	1.72478e-06	0.000150486	0.000153153	0.000149972	1.70753e-06	0.000138838	0	0.000145485	8.21442e-05	3
A0A1D5XK87	A0A3B6IV00_WHEAT	0	0	0	0	0	0	0	0	0	0	0	0	0	0.000298257	0	0.000172199	0	0	0	0	0	0	0	0	0	0	0	0	0.00037561	0.00038009	0.000393592	9.36031e-06	3
A0A1D6BW01	A0A3B6RDL8_WHEAT	0	0	0	0	0	0.000211508	0	0.000122114	0.000493749	0.000301089	0.000785665	0.000243976	0.000155536	0.000163486	0.000164928	5.05767e-06	0	0	0	0	0.000345966	0.00017677	0.000171899	9.91213e-05	0.000223159	0.000227113	0.000222396	2.53213e-06	0	0.000208341	0.000215742	0.000122478	3
A0A1D5SLB3	A0A452Y5U1_AEGTS	0.000410111	0.000516067	0.000458191	5.30536e-05	0.000573647	0.000544845	0.000537445	1.91264e-05	0.000423966	0.000387803	0.000404774	1.80928e-05	0.000400662	0.00042114	0.000424855	1.30286e-05	0.00120316	0.00116196	0	0.000683063	0.000445604	0.00045536	0.000442811	6.58865e-06	0.000574857	0.000585043	0	0.000334873	0.000530362	0.000536687	0.000555751	1.32168e-05	3
A0A1D6BML0	A0A3B6RJX1_WHEAT	0.000258908	0	0	0.000149481	0	0.000343968	0.000339296	0.000197255	0.000535311	0.000244825	0.000511079	0.000161173	0.000252943	0.000265871	0.000268217	8.22511e-06	0.000759572	0	0.000756986	0.000437795	0.000281316	0.000287475	0.000279552	4.1595e-06	0.00108874	0.000738691	0.000723349	0.000206674	0.000334824	0.000338817	0.000350853	8.34391e-06	3
A0A1D6C4L4	A0A3B6SHK0_WHEAT	0.000258908	0.0003258	0.000289262	3.34935e-05	0.000362151	0.000343968	0.000339296	1.20747e-05	0.000267655	0.000244825	0.000255539	1.14222e-05	0	0.000265871	0.000268217	0.000154182	0	0	0	0	0.000281316	0.000287475	0.000279552	4.1595e-06	0.000725829	0.000369345	0	0.000362933	0	0	0	0	3
A0A1D5ZZZ9	A0A453JPH5_AEGTS	0.000378331	0	0.000422686	0.000232295	0	0	0	0	0.000391113	0	0	0.000225809	0	0	0	0	0	0	0	0	0	0	0	0	0.00053031	0.000539708	0.000528498	6.0173e-06	0	0	0	0	3
A0A1D5TJN2	A0A3B6C3N4_WHEAT	0.00040089	0.000252232	0.000335918	7.45251e-05	0.000280375	0.000266298	0.000262681	9.34819e-06	0.000310826	0.000379084	0.000296755	4.40364e-05	0.00029374	0.000205836	0.000207652	5.02358e-05	0	0	0	0	0.000217793	0.000333842	0.000324642	6.45093e-05	0.000140483	0.000142972	0.000140003	1.59403e-06	0.000129609	0.000131155	0.000135814	3.2299e-06	3
A0A1D6CA53	A0A3B6SNX9_WHEAT	0	0	0	0	0	0	0	0	0	0	0	0	0.000191888	0.000201695	0.000203475	6.23974e-06	0	0	0	0	0	0	0	0	0	0	0	0	0.00050801	0.000514068	0.000532329	1.26597e-05	3
A0A1D6CAS9	A0A3B6SHX6_WHEAT	0	0.000308653	0	0.000178201	0	0	0	0	0	0.00023194	0.00024209	0.000136935	0	0.000251878	0.0002541	0.000146067	0	0	0	0	0	0	0	0	0	0.000349906	0	0.000202018	0.000317202	0.000320985	0.000332387	7.90476e-06	3
A0A1D6CQK3	A0A3B6TNF4_WHEAT	0	0	0	0	0	0	0	0	0	0	0	0	0.000383042	0.000402619	0.000406171	1.24556e-05	0	0	0	0	0	0	0	0	0	0	0	0	0.000507038	0.000769627	0.000531311	0.000145107	3
P08489	A0A8K1X5Q0_9POAL	0.000611741	0.000153958	0.000410076	0.00022943	0.000513407	0.000162543	0.000160336	0.000203212	0.000252963	0.000115693	0.000241512	7.61628e-05	0.000119529	0.000125638	0.000253494	7.56426e-05	0	0	0.000357717	0.000206528	0.000531747	0.000815084	0.000660518	0.000141864	0.00051449	0.000523607	0.000512732	5.83779e-06	0	0.000160109	0.000331594	0.000165829	3
A0A1D5V2Y6	A0A7H4LBE8_WHEAT	0.000128804	0.000162081	0.000287809	8.38624e-05	0.000180165	0.00017112	0.000506386	0.000191009	0.000133155	0.000243595	0.000254255	6.7052e-05	0.000251672	0.000132267	0.000133434	6.86039e-05	0	0	0	0	0.000279902	0.000143015	0.000139074	8.01936e-05	0.000180545	0.000183745	0.000179928	2.0486e-06	0.000166571	0	0.000174545	9.85524e-05	3
A0A1D5UYZ2	A0A453AQU3_AEGTS	0.000244696	0.000307916	0.000273384	3.16549e-05	0	0.000325086	0	0.000187689	0	0	0	0	0	0	0	0	0	0	0	0	0	0	0	0	0	0	0	0	0	0	0	0	3
A0A1D6BNA7	A0A3B6RKT2_WHEAT	0.00031195	0.000261697	0.000232349	4.02558e-05	0	0.00027629	0.000272538	0.000158444	0.000322489	0.000294982	0.000307891	1.37623e-05	0.000304763	0.00021356	0.000323166	5.86945e-05	0	0	0.000304023	0.000175528	0.000112983	0.000230913	0.000224549	6.63263e-05	0.000145755	0.000148338	0.000145257	1.65384e-06	0.000268946	0.00040823	0.000281821	7.69686e-05	3
A0A1D5RXT4	A0A3B5Y180_WHEAT	0.000250679	0.000157722	0.000140034	5.94364e-05	0.00017532	0.000166517	0.000328511	9.10926e-05	0.000259148	0.000237043	0.000247417	1.10592e-05	0.000367355	0.00025742	0.000259692	6.28255e-05	0	0	0	0	0.000136187	0.000139169	0	7.95023e-05	0	0	0	0	0	0.000164024	0	9.46993e-05	3
A0A1D6BVN0	A0A453Q9S7_AEGTS	0	0.000324163	0.000575617	0.000288573	0.000360331	0.000342239	0.000337591	1.20141e-05	0.000532621	0.00048719	0.000254255	0.000149337	0.000251672	0.000264535	0.000266869	8.18378e-06	0	0	0	0	0	0.00028603	0.000278148	0.000162912	0	0	0.000359857	0.000207763	0.000333142	0.000337115	0.00034909	8.30198e-06	3
A0A1D5WK90	A0A3B6H6J2_WHEAT	0	0	0	0	0	0	0	0	0	0.000192745	0.00020118	0.000113795	0.000398272	0.000418628	0.000422321	1.29509e-05	0	0	0	0	0	0	0	0	0	0	0	0	0	0	0	0	3
A0A1D5UP68	A0A7H4LIV8_WHEAT	0.000375559	0	0	0.000216829	0	0	0	0	0	0	0	0	0	0	0	0	0	0	0.00109805	0.000633957	0.000408062	0.000416996	0.000405505	6.03356e-06	0.000526425	0	0.000524626	0.000303414	0.000485679	0.000491471	0	0.000282094	3
A0A1D6RWH3	A0A3B6HQR2_WHEAT	0.000162613	0.000102313	9.08389e-05	3.85559e-05	0.000227457	0.000108018	0.000106551	6.93854e-05	0.000252161	0.000153768	0.000320995	8.40476e-05	0.0002383	0.000166986	8.42298e-05	7.71059e-05	0	0	0	0	0	0	0	0	0	0	0	0	0.000105147	0.000106401	0	6.10719e-05	3
A0A1D5YJS2	A0A453JD38_AEGTS	0.00044193	0.000556107	0.000493741	5.71699e-05	0.000618154	0.000587117	0.000579143	2.06103e-05	0.00045686	0.000417891	0.000436179	1.94966e-05	0.000431748	0.000453814	0.000457818	1.40394e-05	0	0	0.0012921	0.000745993	0.000480177	0.00049069	0.000477167	7.09983e-06	0.000619457	0.000630434	0.000617341	7.02883e-06	0.000571511	0.000578326	0.00059887	1.42422e-05	3
A0A1D6RH53	A0A3B5ZQJ7_WHEAT	0.000372828	0.000469152	0.000416538	4.82306e-05	0	0	0	0	0.000385424	0.000352548	0.000367977	1.6448e-05	0	0	0	0	0	0	0	0	0	0	0	0	0	0	0	0	0	0	0	0	3
A0A1D6CUR4	A0A453S8G8_AEGTS	0.000372828	0.000469152	0	0.000247784	0	0	0	0	0	0	0	0	0.000364238	0.000382854	0.000386232	1.18442e-05	0.00109378	0.00105633	0.00109006	2.06342e-05	0	0	0	0	0	0	0	0	0.000482147	0.000487897	0.000505229	1.20152e-05	3
A0A1D5VDE9	A0A3B6EFY2_WHEAT	0.000210098	0	0	0.0001213	0	0	0	0	0	0	0	0	0.000410514	0.000431495	0.000217651	0.000117874	0	0	0	0	0	0	0	0	0	0	0	0	0.000271702	0.000274942	0.000284709	6.77088e-06	3
A0A1D6B662	A0A3B6NXL4_WHEAT	0.000261217	0.000328705	0.000437763	8.90846e-05	0.00054807	0.00069407	0.000513482	9.58507e-05	0.000540084	0.000494017	0.000515636	2.30482e-05	0.000382798	0.000134121	0.000135304	0.000143233	0.000383173	0.000370051	0.000381868	7.22856e-06	0.000283824	0.000580077	0.000282045	0.000171557	0.000732301	0.000558958	0.000729799	9.9365e-05	0.00033781	0.000341839	0.000353982	8.41831e-06	3
A0A1D5Z0E1	A0A3B6LY08_WHEAT	0.000402069	0.000505948	0.000449207	5.20134e-05	0.000562399	0.000534162	0.000526907	1.87514e-05	0.000415653	0.000380199	0.000396838	1.77381e-05	0.000392806	0.000412882	0.000416525	1.27731e-05	0	0	0	0	0.000436867	0.000446431	0.000434128	6.45946e-06	0.000563585	0.000573572	0	0.000328307	0	0	0	0	3
A0A1D6A175	A0A453JP68_AEGTS	0	0	0	0	0	0	0	0	0	0	0	0	0.000168629	0.000177247	0.000178811	5.4834e-06	0	0	0	0	0	0	0	0	0	0	0	0	0.000223216	0.000225878	0.000233902	5.56261e-06	3
A0A1D5WF70	A0A341ZEZ4_WHEAT	0	0	0	0	0	0	0	0	0	0	0	0	0.000856115	0.00134981	0.000907811	0.000271343	0	0	0	0	0	0	0	0	0	0	0	0	0.00113325	0.000573383	0.000593752	0.000317524	3
A0A1D5VDH1	A0A3B6ER67_WHEAT	0	0	0	0	0	0	0	0	0	0	0	0	0	0	0	0	0	0	0	0	0	0	0	0	0	0	0	0	0.000296623	0.00030016	0.000310823	7.39192e-06	3
A0A1D5U0X1	A0A3B6C7W2_WHEAT	0.000533999	0	0.000596603	0.000327874	0.000746936	0	0	0.000431244	0	0.000504952	0.00052705	0.000298118	0.000521695	0.000548359	0.000553197	1.69643e-05	0.00156662	0.00151297	0.00156128	2.95543e-05	0.000580213	0.000592917	0.000576577	8.57897e-06	0.000748511	0.000761775	0	0.000436032	0.000690575	0.000698811	0.000723635	1.72093e-05	3
A0A1D5UT05	A0A096UNB2_WHEAT	0.000479101	0.000602882	0.00053527	6.19785e-05	0.000670148	0.000636501	0.000627856	2.23439e-05	0.000495287	0.000453041	0.000472867	2.11365e-05	0.000468063	0.000491985	0.000496326	1.52203e-05	0.00140556	0.00135743	0.00140078	2.6516e-05	0	0	0	0	0	0	0.000669266	0.000386401	0.000619582	0.00062697	0.000649242	1.54401e-05	3
A0A1D5UWR7	A0A453B3F8_AEGTS	0.00163341	0.00158109	0.00112302	0.000280791	0.00123025	0.00166926	0.00181124	0.000302887	0.00142881	0.00142575	0.00148814	3.51732e-05	0.000613759	0.000774154	0.00065082	8.39753e-05	0	0.000355993	0	0.000205533	0.000955646	0.00153461	0.00108532	0.000303829	0.000704481	0.000716965	0.000702074	7.99357e-06	0	0	0.000170267	9.83037e-05	3
A0A1D6APV3	A0A3B6QLC1_WHEAT	0.000414253	0.00052128	0.00046282	5.35895e-05	0.000579441	0.000275174	0.000542873	0.000166122	0.000428249	0.00039172	0.000408863	1.82756e-05	0.000404709	0.000425393	0.000429147	1.31602e-05	0	0.000586849	0	0.000338818	0.000450105	0.00045996	0.000447284	6.6552e-06	0.000580663	0.000590953	0.000578679	6.58864e-06	0.000535719	0.000542108	0.000561365	1.33503e-05	3
A0A1D5VIF1	A0A8R7TUN3_TRIUA	0.000207127	0	0	0.000119585	0.000289721	0	0	0.00016727	0.000214124	0.00019586	0.000204432	9.13779e-06	0.000202355	0.000212697	0.000214573	6.58009e-06	0	0	0	0	0	0	0	0	0.000290332	0.000295476	0	0.000169128	0	0.000542108	0	0.000312986	3
A0A1D5WCD2	A0A3B6GTV3_WHEAT	0.000397394	0.000500065	0.000443984	5.14086e-05	0.000555859	0.00052795	0.00052078	1.85333e-05	0.00082164	0.000375778	0.000392223	0.000252805	0.000388238	0.000408081	0.000411682	1.26246e-05	0	0	0	0	0	0	0.00042908	0.00024773	0	0	0	0	0	0	0	0	3
A0A1D5XHD5	A0A3B6ITD2_WHEAT	0.000206293	0.000519182	0.000230479	0.000174085	0	0.000274067	0.000540689	0.000270353	0.000213263	0.000390144	0.000407218	0.000107391	0.00040308	0.000211841	0.00021371	0.000109877	0	0	0	0	0.000448294	0.000458109	0.000222742	0.000133146	0.000289163	0.000294287	0.000288175	3.28106e-06	0.000266782	0	0	0.000154026	3
A0A1D5YN78	A0A8R7UL59_TRIUA	0.00010325	0	0	5.96117e-05	0.000288845	0.000137171	0.000135308	8.81117e-05	0.000106739	9.76342e-05	0.000101907	4.55509e-06	0	0.000106027	0	6.12148e-05	0	0	0	0	0	0	0	0	0	0	0	0	0.000133525	0.000135117	0.000279835	8.40159e-05	3
A0A1D5WCE0	A0A453FJA6_AEGTS	0.000474665	0.0005973	0.000530314	6.14047e-05	0.000663943	0.000630607	0.000622042	2.2137e-05	0	0.000448846	0.000468489	0.000264994	0.000463729	0.00048743	0.000491731	1.50794e-05	0	0	0	0	0.000515745	0.000527037	0.000512513	7.62575e-06	0	0.000677133	0.000663069	0.000386947	0	0	0	0	3
A0A1D6CR96	A0A3B6TWC8_WHEAT	0	0.000192275	0.000170712	0.000105339	0	0.000202997	0.00020024	0.000116413	0.000157961	0.000144487	0.00015081	6.74099e-06	0.000298556	0.000156907	0.000158292	8.1384e-05	0	0	0	0	0	0	0	0	0.000214179	0	0	0.000123656	0	0.000199958	0.000207061	0.00011755	3
A0A1D5ZWJ5	A0A3B6MRM0_WHEAT	0	0	0	0	0	0	0	0	0	0	0	0	0.000256835	0.000404942	0.000408515	8.65596e-05	0	0	0	0	0	0	0	0	0	0	0	0	0.000339976	0.00034403	0.000356251	8.47228e-06	3
A0A1D6AFJ7	A0A3B6PJL5_WHEAT	0	0	0	0	0	0	0	0	0	0	0	0	0.000385252	0	0.000408515	0.000229436	0	0	0	0	0	0	0	0	0	0	0	0	0.000509963	0.000516045	0.000534376	1.27084e-05	3
A0A1D6DCB4	A0A3B6QCI4_WHEAT	0.000378331	0.000238038	0.000211343	8.97029e-05	0.000264597	0.000251312	0.000247899	8.82213e-06	0.000195556	0.000178876	0.000186704	8.3454e-06	0.000184807	0.000194253	0.000195966	6.00949e-06	0.000554964	0.00053596	0	0.000315066	0.000205537	0.000210037	0.000204249	3.03904e-06	0.000265155	0.000269854	0.000264249	3.00865e-06	0.000244632	0.000247549	0.000256343	6.09629e-06	3
A0A1D5YYZ0	A0A3B6LKC6_WHEAT	0.000277102	0	0.000309589	0.00017014	0	0	0	0	0	0	0.000136748	7.89516e-05	0.000135359	0.000142277	0.000143532	4.40154e-06	0	0	0	0	0	0	0	0	0	0	0	0	0	0	0	0	3
A0A1D6RVM7	A0A3B6HU84_WHEAT	0.000415092	0.000522335	0.000463757	5.3698e-05	0.000580614	0.000551462	0.000543972	1.93587e-05	0.000143038	0.000261676	0.000136564	7.04387e-05	0.000405528	0.000426255	0.000430016	1.31868e-05	0	0	0	0	0.000451016	0.000460891	0.000448189	6.66867e-06	0.000581839	0.000592149	0.000386567	0.000115831	0.000357869	0.000362137	0.000562501	0.000116932	3
A0A1D6D0H6	A0A3B6TK81_WHEAT	0.000362289	0.00045589	0.000404763	4.68672e-05	0.000506755	0	0	0.000292575	0	0	0	0	0.000353942	0	0	0.000204348	0	0	0	0	0	0	0	0	0	0	0	0	0	0	0	0	3
A0A1D5TZM1	A0A452Y1N4_AEGTS	0	0.000394547	0	0.000227792	0.000438568	0.000416548	0.00041089	1.46226e-05	0.000324133	0.000296486	0.000309461	1.38324e-05	0.000306316	0.000321972	0.000324813	9.96068e-06	0	0	0	0	0	0	0	0	0.000439493	0.000447281	0.000437991	4.98682e-06	0.000405475	0.000410311	0.000424886	1.01046e-05	3
A0A1D5T9N4	A0A3B6AXU7_WHEAT	0.000306358	0.000128503	0.000228183	8.91439e-05	0	0.000135669	0.000267652	0.00013383	0.000105569	0.000289694	0.000201581	9.20904e-05	0.000199533	0.000209731	0.000211581	6.48833e-06	0	0	0	0	0.000110957	0.000113386	0.000220523	6.25686e-05	0	0.000145678	0.000142652	8.32476e-05	0.000132062	0.000133637	0.000138384	3.29102e-06	3
A0A1D5UUY7	A0A3B6D647_WHEAT	0	0	0	0	0	0	0	0	0	0	0	0	0	0.000320991	0	0.000185324	0	0	0	0	0	0	0	0	0	0	0	0	0.000404239	0.00040906	0.000423591	1.00737e-05	3
G0Z6F1	G0Z6F1_WHEAT	0.000333966	0.00042025	0.00037312	4.32033e-05	0	0	0	0	0.000345249	0	0	0.00019933	0.000326272	0	0.000345973	0.00019431	0	0	0	0	0	0	0	0	0	0	0	0	0	0	0	0	3
L7RYL1	L7RYL1_WHEAT	0.000292102	0	0.000326347	0.00017935	0	0	0	0	0.00030197	0.000552426	0.000576602	0.000152061	0	0.000299957	0.000302604	0.000173949	0	0	0	0	0	0	0.000315392	0.000182092	0.000409442	0	0	0.000236391	0	0	0	0	3
A0A1D5TRU3	A0A3B6AUM2_WHEAT	0.000389839	0.000327039	0.000290362	5.0307e-05	0.000363528	0.000517913	0.000510879	8.71749e-05	0.00040301	0.000368634	0.000384767	1.71985e-05	0.000380857	0.000400323	0.000403855	1.23846e-05	0.00076246	0.000736351	0.000759865	1.43838e-05	0.000423578	0.000288568	0.000420923	7.71931e-05	0.000546442	0.000556125	0.000363049	0.000108785	0.000336098	0.000510158	0.000528281	0.000106113	3
A0A1D5XJZ4	A0A3B6IVH0_WHEAT	0.000333966	0.00042025	0	0.000221957	0	0	0	0	0.000345249	0	0	0.00019933	0	0	0	0	0	0	0	0	0	0	0	0	0	0	0	0	0.000431891	0.000437041	0.000452566	1.07628e-05	3
A0A1D5ZKG3	A0A3B6MZY7_WHEAT	0.000203226	0.000127866	0.000227052	5.17764e-05	0.000142133	0.000134996	0.000133163	4.73895e-06	0.000210092	0.000192172	0.000200582	8.96572e-06	9.9272e-05	0.000104346	0.000105266	3.22809e-06	0	0	0.000297093	0.000171527	0.000110407	0.000338474	0.000329146	0.000129066	0.000284864	0.000289912	0.000567782	0.000161905	0.000131408	0.000132975	0.000137699	3.27472e-06	3
A0A1D6APT5	A0A3B6PMH0_WHEAT	0	0	0.000475302	0.000274416	0	0.000565192	0	0.000326314	0.000439799	0.000402285	0.00041989	1.87685e-05	0.000415624	0.000436867	0.000440721	1.35151e-05	0	0	0	0	0	0	0	0	0.000596324	0	0.000594286	0.000343701	0	0	0	0	3
A0A1D5U6K8	A0A3B6C4T1_WHEAT	0.000388363	0.0004887	0.000433893	5.02402e-05	0.000543226	0.000515952	0.000508944	1.81121e-05	0.000401483	0.000367238	0.000383309	1.71334e-05	0.000379415	0.000398806	0.000402325	1.23377e-05	0	0	0	0	0.000421973	0.000431212	0.000419329	6.23925e-06	0	0.000554018	0.000542511	0.000316593	0.000502237	0.000508226	0.00052628	1.25159e-05	3
A0A1D5RPV3	A0A452YXV4_AEGTS	0	0	0	0	0.000651871	0	0.000610733	0.000365062	0.00048178	0.000440685	0.000459971	2.056e-05	0.000455298	0.000478568	0	0.000269835	0	0	0	0	0	0	0	0	0	0	0	0	0	0	0	0	3
A0A1D6BZU7	A0A3B6RHG7_WHEAT	0	0	0	0	0	0	0	0	0	0	0	0	0.000325213	0.000341834	0.00034485	1.05751e-05	0	0	0	0	0	0	0	0	0	0	0	0	0.000430489	0.000435622	0	0.000250038	3
A0A1D5YZH3	A0A3B6LU21_WHEAT	0.000320399	0.000201589	0.000357962	8.16287e-05	0.000224081	0.00021283	0.000209939	7.47124e-06	0	0	0.00031623	0.000182575	0.000313017	0.000329015	0.000331918	1.01786e-05	0	0	0	0	0	0	0	0	0	0	0	0	0.000207173	0.000419286	0.00021709	0.000119704	3
A0A1D6RDC7	Q8LPA7_WHEAT	0.000489392	0.000615832	0.000273384	0.000173165	0.000342271	0.000325086	0.000641342	0.000177837	0.000758889	0.000694158	0.000483024	0.000144262	0.000478117	0.000251277	0.000253494	0.000130331	0.000717877	0	0	0.000414467	0.000531747	0	0.000528414	0.000306047	0.000342993	0.000698142	0.000683642	0.00020099	0.000316445	0.000640437	0	0.000320226	3
A0A1D5TL26	A0A3B6AU50_WHEAT	0	0	0	0	0	0	0	0	0	0.000168904	0	9.75167e-05	0	0	0	0	0	0	0	0	0.000388157	0.000198328	0.000192862	0.000111209	0	0	0.000249517	0.000144059	0	0	0	0	3
A0A1D5XXM6	A0A3B6JMI8_WHEAT	0	0	0	0	0	0	0	0	0	0	0	0	0	0	0	0	0	0.000940098	0	0.000542766	0	0	0.000358261	0.000206842	0	0	0.000463505	0.000267605	0.000429095	0.000434212	0.000449637	1.06932e-05	3
Q00M56	F8SGN4_WHEAT	0.000289626	0	0	0.000167216	0	0	0	0	0	0.000273872	0.000285858	0.000161691	0	0	0	0	0	0	0	0	0.000629384	0.000643164	0.000625439	9.306e-06	0.000405972	0	0.000404585	0.000233989	0	0	0.00039248	0.000226598	3
W5F826	W5F826_WHEAT	0.000463926	0.000583787	0.000518316	6.00154e-05	0	0	0	0	0	0	0	0	0	0	0	0	0	0	0	0	0	0	0	0	0	0	0	0	0	0	0	0	3
A0A1D5TMW4	A0A3B6AQU5_WHEAT	0.000515215	0	0	0.000297459	0.000720662	0	0	0.000416074	0	0.00048719	0.000508511	0.000287632	0.000503344	0.00052907	0.000533738	1.63676e-05	0	0	0	0	0	0	0	0	0	0	0	0	0.000666284	0.000674229	0.00069818	1.6604e-05	3
A0A1D5TVP4	A0A3B6EGR5_WHEAT	0.000107584	0.000406139	0.000360591	0.000160843	0.000150484	0.000142929	0.000281975	7.81886e-05	0.000111219	0.000203464	0.000106184	5.47692e-05	0.000105105	0.000110477	0.000111452	3.41778e-06	0	0	0	0	0.000116895	0	0	6.74894e-05	0	0	0	0	0	0	0.00014579	8.41719e-05	3
A0A1D6BT80	A0A8R7R4R4_TRIUA	0.000420196	0.000528757	0.000469458	5.43582e-05	0.000587753	0.000558243	0.000550661	1.95967e-05	0.000434391	0.000397339	0.000414728	1.85377e-05	0.000410514	0.000431495	0.000435303	1.33489e-05	0	0	0	0	0	0	0	0	0	0	0	0	0	0	0	0	3
A0A1D6A1B6	A0A3B6MML3_WHEAT	0.000230918	0.000145289	0.000128995	5.47511e-05	0.0001615	0.000153391	0.000151308	5.38468e-06	0.000358079	0.000109179	0.000227914	0.000124494	0.000112799	0.000118564	0.00011961	3.66795e-06	0	0	0	0	0.000125452	0.000128198	0.000124665	1.85491e-06	0.00016184	0.000164708	0.000161287	1.83636e-06	0.000149314	0.000151094	0.000156462	3.72093e-06	3
A0A096UMK8	A0A453AKD2_AEGTS	0.000306969	0.000386278	0.000342958	3.97108e-05	0	0	0	0	0.00031734	0	0	0.000183216	0.000299897	0.000945673	0.000636011	0.000322978	0	0	0	0	0.000333536	0.000340838	0.000331445	4.93162e-06	0	0	0	0	0	0	0	0	3
A0A1D6AEI6	A0A3B6NNW0_WHEAT	0.000241811	0.000304285	0	0.000160709	0.000338235	0.000321253	0	0.000190567	0.00024998	0.000228658	0.000238664	1.06679e-05	0.000236239	0	0	0.000136393	0	0	0	0	0.000262738	0.000268491	0.000261091	3.88481e-06	0.000338948	0	0.00033779	0.000195358	0	0	0	0	3
A0A1D5ZML4	A0A453LC27_AEGTS	0	0	0	0	0	0	0	0	0	0	0	0	0.000236239	0.000248313	0.000250504	7.68194e-06	0	0	0	0	0	0	0	0	0	0	0	0	0.000312713	0	0	0.000180545	3
P06659	M9TE83_WHEAT	0.000352329	0.000886714	0	0.000446461	0.000492824	0.00093616	0.000461722	0.000265394	0.000728464	0.000666328	0.000695489	3.10873e-05	0.000344211	0.000361804	0.000364996	1.11929e-05	0.00206729	0.000998249	0.00206025	0.000615189	0.00153129	0.00195601	0.00114127	0.000407497	0.000493863	0.000502614	0.000492175	5.60374e-06	0.000455637	0.000922142	0.000954899	0.000279273	3
A0A1D5YX75	A0A3B6LU53_WHEAT	0.00019889	0.000125138	0.000333311	0.00010555	0.0001391	0.000132116	0.000130321	4.63782e-06	0.000205609	0.000188071	9.81509e-05	5.76491e-05	9.71537e-05	0.000102119	0.00010302	3.15921e-06	0	0	0.000290753	0.000167866	0	0.000220834	0.000214748	0.000125779	0.000139393	0.000141863	0.00041675	0.000159424	0.000128604	0.000130137	0.00013476	3.20484e-06	3
W5EA17	A0A3B6IPP5_WHEAT	0	0	0.000364802	0.000210619	0.000456725	0.000433794	0	0.000257326	0.000337553	0	0.000322273	0.000190628	0	0	0	0	0	0	0	0	0.00035478	0.000362548	0.000352557	5.24574e-06	0	0	0	0	0	0	0	0	3
A0A1D6BX28	M7ZCZ6_TRIUA	0	0	0	0	0	0	0	0	0	0	0	0	0	0	0	0	0	0	0	0	0	0	0	0	0	0	0	0	0.000394615	0.00039932	0.000413506	9.83389e-06	3
A0A1D6A7I8	A0A3B6NTZ2_WHEAT	0.000304237	0.000382839	0.000339905	3.93573e-05	0.000425554	0	0	0.000245694	0	0.000287688	0.000300278	0.000169848	0	0.000312418	0.000315175	0.000181176	0	0.000861989	0.000889515	0.000505803	0	0.000337804	0	0.000195031	0.000426451	0.000434008	0.000424994	4.83884e-06	0.000393444	0.000398135	0.000412278	9.80471e-06	3
A0A1D6BJM2	A0A3B6RRI0_WHEAT	0.000349924	0.00044033	0.000390948	4.52676e-05	0.00048946	0.000464885	0.000458571	1.63194e-05	0.000361746	0.00033089	0.000345371	1.54376e-05	0.000341862	0.000359334	0.000362505	1.11165e-05	0	0	0	0	0.000380208	0.000388533	0.000377825	5.62171e-06	0.000490492	0.000499184	0	0.000285728	0.000452527	0	0.000474191	0.00026774	3
A0A1D5TMJ2	A0A3B6ARD4_WHEAT	0	0	0	0	0.000531154	0.000504486	0.000497634	1.77096e-05	0	0	0.000374791	0.000216386	0	0.000389944	0	0.000225134	0	0	0	0	0.000412596	0.00042163	0.00041001	6.1006e-06	0.000532275	0	0	0.000307309	0	0	0	0	3
W4ZUV9	A0A3B5XU58_WHEAT	0.000189166	0.000238038	0.000422686	0.000123163	0	0	0	0	0	0	0	0	0	0	0	0	0	0	0	0	0	0	0.000204249	0.000117923	0	0	0	0	0	0	0	0	3
A0A1D6BHG3	A0A7J0DNH7_9ERIC	0.000336708	0.000423701	0.000376183	4.3558e-05	0.000235487	0.000223664	0.000220626	7.85155e-06	0.000348084	0.000318393	0.000332327	1.48545e-05	0.000164475	0.000345763	0.000174407	0.000101921	0	0	0	0	0	0	0	0	0	0	0	0	0	0.000220315	0	0.000127199	3
A0A1D5UMA5	A0A453D928_AEGTS	0	0.000317775	0.000282138	0.000174094	0	0	0	0	0	0	0	0	0.000246713	0.000259322	0.00026161	8.02252e-06	0	0	0	0	0	0	0	0	0	0	0	0	0	0	0	0	3
A0A1D6B838	A0A453PAV0_AEGTS	0.000323431	0.000406993	0.00036135	4.18404e-05	0.000452403	0	0.000423852	0.000253356	0.000334358	0.000305838	0.000319223	1.42688e-05	0.000315979	0	0	0.000182431	0	0	0	0	0.000351423	0.000359117	0.00034922	5.19609e-06	0.000453357	0.000461391	0.000451808	5.14413e-06	0.000418267	0.000423254	0.00043829	1.04233e-05	3
A0A1D6B7P2	A0A3B6QJE0_WHEAT	0	0	0	0	0	0	0	0	0	0	0	0	0	0	0	0	0	0	0	0	0.000492925	0.000503717	0.00097967	0.00027796	0.000635903	0.000647172	0	0.000370435	0	0	0	0	3
A0A1D6RWC3	A0A3B6HRX1_WHEAT	0	0	0	0	0	0	0	0	0	0	0	0	0	0.000387077	0	0.000223479	0.00110585	0.00106798	0.00110208	2.08618e-05	0	0	0	0	0	0	0	0	0.000487465	0.000493278	0.000510801	1.21478e-05	3
A0A1D6AKK4	A0A3B6NSE6_WHEAT	0.000161207	0.000405713	0.000180107	0.000136038	0	0	0	0	0.000166653	0	0	9.62173e-05	0.000157493	0	0.000167003	9.37945e-05	0	0	0	0	0	0	0	0	0	0	0	0	0.000208476	0.000421923	0	0.000210967	3
A0A1D6ALY1	A0A3B6PND3_WHEAT	0.000346377	0.000435868	0.000386986	4.48088e-05	0.000484499	0.000460173	0	0.000272974	0.000358079	0.000327536	0.00034187	1.52811e-05	0.000338397	0.000355692	0.000358831	1.10039e-05	0	0	0	0	0	0.000384595	0.000373996	0.00021905	0.000485521	0.000494124	0.000483862	5.50908e-06	0.000447941	0.000453283	0.000469385	1.11628e-05	3
A0A1D5SPT9	A0A452YTG8_AEGTS	0.000640798	0.000403178	0.000357962	0.000151934	0.000448162	0.00085132	0.000419879	0.000241343	0.000331224	0.000302971	0.00031623	1.4135e-05	0.000313017	0.000329015	0.000331918	1.01786e-05	0	0	0	0	0.000696256	0.00035575	0.000691892	0.000195344	0.000449107	0.000457065	0.000447572	5.0959e-06	0.000414345	0.000419286	0.000434181	1.03256e-05	3
A0A1D5XFF9	A0A3B6ITN1_WHEAT	0.000224349	0.000282313	0.000250652	2.90228e-05	0.000313811	0.000298055	0.000294007	1.0463e-05	0.000231929	0.000212146	0.00022143	9.89761e-06	0.000438361	0.000345574	0.000232415	0.000103141	0.000329093	0.000317823	0.000327972	6.20834e-06	0.000121883	0.000249103	0.000121119	7.3672e-05	0.000314473	0.000320046	0.000313398	3.56825e-06	0.000290132	0.000293592	0.000304022	7.23017e-06	3
A0A096UW30	A0A453RX48_AEGTS	0.00028013	0.000352505	0.000312972	3.62388e-05	0	0	0.000367107	0.000211949	0.000289594	0.000264893	0.000276485	1.23585e-05	0.000821029	0.000575327	0.000870605	0.000158122	0	0	0	0	0.000608749	0	0.000604933	0.000350365	0	0	0	0	0.000362269	0.000733178	0.000379612	0.000209318	3
A0A1D5VXC7	A0A3B6FL79_WHEAT	0.000298915	0.000376142	0.000333959	3.86688e-05	0.00041811	0.000397117	0.000391724	1.39405e-05	0.000618026	0.000565311	0.000295025	0.000173284	0.000584055	0.000306953	0.000309661	0.000159209	0	0	0	0	0.000324784	0.000331895	0.000322749	4.80222e-06	0.000418992	0.000426416	0	0.000244076	0.000386561	0.000391171	0	0.000224524	3
W5ECM0	A0A3B6IQN9_WHEAT	0	0.000313148	0.000278029	0.000171559	0.000348087	0.00033061	0	0.000196118	0.000257261	0.000235317	0.000245616	1.09787e-05	0.00024312	0.000255546	0.000257801	7.90569e-06	0	0	0	0	0	0	0.000268696	0.000155132	0	0	0	0	0	0	0.000337228	0.000194699	3
A0A1D6C414	A0A3B6SK74_WHEAT	0.000344053	0.000432942	0.000384389	4.45081e-05	0.000481247	0.000457085	0.000450876	1.60456e-05	0.000355676	0.000325338	0.000339576	1.51785e-05	0.000336126	0.000353305	0.000356422	1.093e-05	0	0	0	0	0.000373829	0.000382014	0.000371486	5.52739e-06	0.000482262	0.000490808	0	0.000280934	0	0	0	0	3
A0A1D5UUY5	M8ANM1_AEGTA	0.000193814	0	0	0.000111899	0	0	0.000507982	0.000293283	0	0.000183272	0.000382585	0.000191348	0.000189349	0.000199026	0.000200782	6.15717e-06	0	0.000549131	0	0.000317041	0	0	0	0	0	0	0	0	0.000250644	0.000253633	0.000262642	6.2461e-06	3
A0A1D6ASU8	A0A3B6PTV7_WHEAT	0.000461144	0.000580286	0.000515208	5.96555e-05	0.00086004	0.000816859	0.000805764	2.86752e-05	0.000476723	0.000581414	0.000758573	0.000142469	0.000300346	0.000315697	0.000477723	9.82776e-05	0.00045096	0.000435518	0.000449425	8.50737e-06	0.000334036	0.000341349	0.000331942	4.93901e-06	0.000430927	0.000657845	0.000429454	0.000131438	0.000198786	0.000201157	0.000208303	4.95381e-06	3
A0A1D6S129	A0A0D9XBL5_9ORYZ	0.000469234	0.000295233	0.000524247	0.000119548	0.000328173	0.000311696	0.000307463	1.09419e-05	0.000485087	0.000443711	0.000463129	2.07012e-05	0.000458423	0.000481853	0.000486105	1.49068e-05	0	0	0	0	0.000509844	0.000521007	0.000506649	7.5385e-06	0.000657731	0.000669386	0.000327741	0.000193971	0.000606821	0.000614058	0.000635871	1.51221e-05	3
A0A1D5U6N6	A0A3B6C397_WHEAT	0	0	0.000262123	0.000151337	0.000328173	0	0.000307463	0.000183784	0	0	0.000231564	0.000133694	0.000229212	0.000240927	0.000243052	7.45342e-06	0	0	0	0	0	0.000260503	0	0.000150402	0	0	0	0	0.000303411	0.000307029	0.000317936	7.56107e-06	3
A0A1D6APK4	A0A453Q154_AEGTS	0	0	0	0	0	0	0	0	0.000384027	0	0	0.000221718	0.00254043	0.0022888	0.00153933	0.000520772	0	0	0	0	0.000403627	0	0	0.000233034	0	0	0	0	0	0	0.000503398	0.000290637	3
A0A1D6RJF3	A0A3B6B3Z4_WHEAT	0.000174664	0.00021979	0.000292712	5.95668e-05	0.000244313	0.00034807	0.000228895	6.48149e-05	0.000270847	0.000165163	0.000258587	5.78034e-05	0.000255959	0.000179361	0.000180944	4.37745e-05	0.00051242	0.000247436	0.000510676	0.000152487	0.00028467	0.000290903	0.000377181	5.17061e-05	0.000367242	0.00037375	0.000365987	4.16701e-06	0.000338817	0.000342858	0.000355037	8.44341e-06	3
A0A1D5TMT3	A0A3B6ARA1_WHEAT	0.00010838	0.000136381	0.000121087	1.40205e-05	0	0	0	0	0	0.000102485	0	5.91697e-05	0.000105883	0.000111295	0	6.27522e-05	0	0	0	0	0	0	0	0	0	0	0	0	0.000140159	0.00014183	0.000146869	3.4928e-06	3
A0A1D6CLB0	A0A8I6YPF7_HORVV	0	0.000587776	0	0.000339353	0.000653356	0	0.000612124	0.000365894	0.000241439	0.000441689	0.000230509	0.000118895	0.000456335	0.000239829	0.000241945	0.000124393	0	0	0	0	0	0	0.000504341	0.000291181	0.000327367	0	0.000652497	0.000326249	0	0.00030563	0	0.000176456	3
A0A1D6BQA3	A0A3B6RM25_WHEAT	0	0	0	0	0	0	0	0	0.00016382	0	0.000312809	0.000156463	0	0.000162728	0	9.39509e-05	0	0	0	0	0.000172181	0.000175951	0.000171102	2.54584e-06	0.000222124	0.00022606	0.000221365	2.52038e-06	0.000204931	0.000207375	0.000214742	5.10694e-06	3
B2Y2Q6	D6RVY4_WHEAT	0.000277102	0.000348694	0	0.000184164	0.000387599	0	0.000726277	0.000363413	0.000572927	0.000524058	0.000546992	2.44498e-05	0	0.000284554	0.000287064	0.000165017	0.0016259	0.000785109	0.00081018	0.000478355	0.00210759	0.00153838	0.00119679	0.000460116	0.000776833	0	0.000774178	0.00044774	0.000358353	0.000725252	0.000375508	0.000207055	3
A0A1D5VMI8	I1HF18_BRADI	0.000295469	0.000371806	0.000660218	0.000192376	0.00041329	0.00039254	0.000387208	1.37798e-05	0.000610902	0.000279397	0.000583248	0.000183932	0.000288661	0.000303415	0.000306092	9.38658e-06	0.000866832	0.000837148	0.000863881	1.63528e-05	0.00032104	0.000328069	0.000319028	4.74686e-06	0.000414162	0.000421501	0.000412746	4.69939e-06	0.000382105	0.000386662	0.000400397	9.52216e-06	3
A0A1D6S2X2	A0A3B6LP81_WHEAT	0.000145223	0.000274115	8.11246e-05	9.82913e-05	0.000203133	0.000289401	0.000190313	5.389e-05	7.50648e-05	0.000137324	0.000143334	3.77998e-05	0.000283755	0.000223693	0.000225667	3.41212e-05	0	0	0	0	0.000236688	0.000161246	0.000235204	4.31341e-05	0.000203561	0	0	0.000117526	9.39026e-05	0.000285067	0.000295194	0.000113405	3
A0A1D5SEZ4	A0A3B5Z5G7_WHEAT	0.000251911	0.000316995	0.000281444	3.25882e-05	0.000176181	0.000334671	0.000165063	9.48768e-05	0.000260421	0.000119104	0.000248633	7.84084e-05	0.00036916	0.00051737	0.000260968	0.000128721	0	0	0	0	0.000136856	0	0.000135998	7.87675e-05	0	0	0	0	0.000162888	0.00016483	0	9.46089e-05	3
A0A1D6D398	A0A3B6TQQ3_WHEAT	0.000400499	0.000503972	0.000447453	5.18102e-05	0.000560202	0.000532075	0.000524848	1.86781e-05	0.000414029	0.000378714	0.000395288	1.76688e-05	0.000391271	0.000411269	0.000414898	1.27232e-05	0	0	0	0	0.00043516	0.000444688	0.000432433	6.43422e-06	0.000561383	0.000571331	0.000559465	6.36988e-06	0.000517932	0.000524108	0.000542726	1.2907e-05	3
A0A1D5T7L9	A0A3B6AZK5_WHEAT	0.000489003	0.000615343	0.000546333	6.32595e-05	0.000683999	0.000433104	0.000427222	0.000146582	0.000337016	0.000462404	0.00032176	7.71749e-05	0.000477737	0.000334769	0.000506584	9.20076e-05	0.000478205	0.000461829	0.000476576	9.02133e-06	0.000354216	0.000361971	0.000351996	5.2374e-06	0.000456961	0.000465058	0.000455399	5.18502e-06	0.000421591	0.000213309	0.000441774	0.000126481	3
B2Y2S6	D3U318_WHEAT	0	0	0.00032728	0.000188955	0	0	0	0	0.000302833	0	0.000289125	0.000171021	0.000286187	0.000300814	0	0.00016961	0	0	0.000856476	0.000494487	0.000636577	0.000650514	0.000632587	9.41235e-06	0.000410612	0.000417888	0.000409209	4.65911e-06	0	0.000383348	0	0.000221326	3
[truncated: 501 more rows]
