# Supplementary material for: Cell‐type proteomic and metabolomic resolution of early and late grain filling stages of wheat endosperm
Source: Plant Biotechnol J. 2023 Dec 4;22(3):555–71. doi: 10.1111/pbi.14203 (PMC12047074; doi:10.1111/pbi.14203)
Supplement: Supplementary file 5 — Table S4 PCA loadings of identified protein candidates from different cell types during developing stages (15 and 26 DAA). [file PBI-22-555-s011.xlsx]

## Sheet: 15 DAA
Table S4. Loadings information of the PCA plot in 15 DAA. Abbreviations: DAA: Days after anthesis, AL: Aleurone, SA: Sub-aleurone, SE: Starchy endosperm, and ETCs: Endosperm transfer cell.
Note: Top 100 proteins were selected in positive and negative loadings according to the PC1/PC2 scores.
** Accession1 and 2 are Uniprot identifiers of the protein
Accession 1	Accession 2	Bin No	Functional Category	Discription	15 AL	15 SA	15 SE	15 ETCs	PC 1			Accession 1	Accession 2	Bin No	Functional Category	Discription	15 AL	15 SA	15 SE	15 ETCs	PC 2
W5FU06	A0A3B6MUL8_WHEAT	16.8.4	secondary metabolism.flavonoids.flavonols	1-aminocyclopropane-1-carboxylate oxidase 1 [Sotub10g027710.1.1]	0	0.000374986	0.000275485	0.00808599	0.148979			A0A1D5RZH5	A0A3B5Y1R8_WHEAT	6.5	gluconeogenesis / glyoxylate cycle.pyruvate dikinase	Pyruvate phosphate dikinase [Sotub01g022560.1.1]	0.0065678	0.00178563	0.000554553	0.0014728	0.121269
W5FGC3	A0A3B6LPM3_WHEAT	16.8.4	secondary metabolism.flavonoids.flavonols	1-aminocyclopropane-1-carboxylate oxidase 1 [Sotub10g027710.1.1]	0.000196626	0.000374986	0.000275485	0.00799526	0.140987			P20858	A0A075VXI8_WHEAT	1.1.4.2	PS.lightreaction.ATP synthase.beta subunit	ATP synthase subunit beta [Sotub04g006160.1.1]	0.00092662	0	0	0.000137517	0.113864
A0A1D6AD64	A0A3B6NVQ4_WHEAT	35.2	not assigned.unknown	Carboxyl-terminal peptidase [Sotub01g005770.1.1]	0	0	0.00035183	0.00227947	0.115524			A0A1D6BMS5	A0A3B6RQB4_WHEAT	2.2.2.1	major CHO metabolism.degradation.starch.starch cleavage	Alpha-glucosidase 1 [Sotub02g015880.1.1]	0.000310708	0	3.66821e-05	0.000589603	0.0925488
A0A1D6APK4	A0A453Q154_AEGTS	5.3	fermentation.ADH	Alcohol dehydrogenase [Sotub09g015620.1.1]	0	0	0.000128009	0.00212285	0.0998197			I6QQ39	B7U6L4_WHEAT	26.9	misc.glutathione S transferases	Vicilin (Fragment) [Sotub09g020260.1.1]	0.000638512	0.000234685	5.49608e-05	0.000353361	0.089678
A0A1D6CH98	A0A3B6SFL4_WHEAT	17.2.3	hormone metabolism.auxin.induced-regulated-responsive-activated	Aldo/keto reductase family protein [Sotub09g024390.1.1]	9.90606e-05	0	0.000396258	0.00170413	0.0969111			A0A1D5V0B6	A0A1D5V0B3_WHEAT	16.4.1	secondary metabolism.N misc.alkaloid-like	Strictosidine synthase family protein [Sotub05g020800.1.1]	0.0018933	0.000470038	0.000445652	0.00103888	0.0834784
A0A1D6AU93	A0A3B6PTR8_WHEAT	35.2	not assigned.unknown	Carboxyl-terminal peptidase [Sotub01g005770.1.1]	0	0	0.00035183	0.0014593	0.0963732			A0A1D5SQ24	A0A3B5ZTA5_WHEAT	13.2.3.4.1	amino acid metabolism.degradation.aspartate family.methionine.methionine gamma-lyase	Cystathionine gamma-lyase [Sotub08g027190.1.1]	0.000743665	9.87038e-05	7.02542e-05	0	0.0813877
A0A1D6SEP5	A0A3B6SDV0_WHEAT	17.2.3	hormone metabolism.auxin.induced-regulated-responsive-activated	Aldo/keto reductase family protein [Sotub09g024390.1.1]	9.84896e-05	0	0.000393974	0.00159317	0.0943236			A0A1D5XS10	A0A3B6ILV9_WHEAT	26.9	misc.glutathione S transferases	Vicilin (Fragment) [Sotub09g020260.1.1]	0.00061603	0.000280477	6.56848e-05	0.000422309	0.0809519
A0A1D5W5J6	A0A3B6FX77_WHEAT	26.4.1	misc.beta 1,3 glucan hydrolases.glucan endo-1,3-beta-glucosidase	Beta-1 3-glucanase [Sotub03g014160.1.1]	0	0.000379497	0.000462505	0.00230058	0.0927998			A0A1D5RX09	A0A452Z2U9_AEGTS	6.5	gluconeogenesis / glyoxylate cycle.pyruvate dikinase	Pyruvate phosphate dikinase [Sotub01g022560.1.1]	0.00696685	0.00260649	0.00129465	0.00184256	0.07946
A0A1D6CKU9	A0A453SCH6_AEGTS	35.2	not assigned.unknown	#N/A	0.000167468	0	0	0.00227076	0.0899835			A0A1D5VEG0	A0A3B6EG31_WHEAT	16.8.3.1	secondary metabolism.flavonoids.dihydroflavonols.dihydroflavonol 4-reductase	Dihydroflavonol 4-reductase [Sotub02g028180.1.1]	0.000651775	0	0	9.91383e-05	0.0754572
Q3ZPM9	A0A2Z5XDA2_TRITU	26.9	misc.glutathione S transferases	Flowering locus T-like 2 [Sotub03g010860.1.1]	0.000193084	0	0.000373153	0.00255567	0.0876676			A0A1D6S4C5	A0A3B6LHM9_WHEAT	28.1	DNA.synthesis/chromatin structure	DNA replication licensing factor [Sotub01g023800.1.1]	0.000499412	6.55177e-05	9.96561e-05	0.000102178	0.0729473
A0A1D6BLC4	A0A3B6RI68_WHEAT	35.2	not assigned.unknown	#N/A	0.000464478	0	0	0.00201453	0.0777849			A0A1D5SWQ8	A0A452Z1L4_AEGTS	13.1.2.3.22	amino acid metabolism.synthesis.glutamate family.arginine.argininosuccinate synthase	Argininosuccinate synthase [Sotub05g005750.1.1]	0.000504333	0.000491795	6.80356e-05	0.000730019	0.069396
A0A1D5T2N4	A0A3B5ZQ67_WHEAT	30.3	signalling.calcium	Calcium-transporting ATPase [Sotub11g029690.1.1]	0	0	0.000160366	0.000359052	0.077436			A0A1D5V5W5	A0A3B6ESN6_WHEAT	26.17	misc.dynamin	Dynamin-2 [Sotub01g043250.1.1]	0.000624555	0.0002215	0.000162727	0.000333509	0.069318
A0A096ULJ8	A0A8R7PM10_TRIUA	4.1.14	glycolysis.cytosolic branch.pyruvate kinase (PK)	Pyruvate kinase [Sotub04g008420.1.1]	0.000111703	0	0.000263321	0.00098216	0.0744051			W5E0U1	A0A3B6HMP8_WHEAT	28.1.1.4	DNA.synthesis/chromatin structure.retrotransposon/transposase.hat-like transposase	Genomic DNA chromosome 3 P1 clone MZE19 [Sotub11g005060.1.1]	0.000500899	0	0	7.85025e-05	0.0693116
A0A1D6BMS5	A0A3B6RQB4_WHEAT	2.2.2.1	major CHO metabolism.degradation.starch.starch cleavage	Alpha-glucosidase 1 [Sotub02g015880.1.1]	0.000310708	0	3.66821e-05	0.000589603	0.0735389			A0A1D5WVQ8	A0A3B6GM87_WHEAT	5.2	fermentation.PDC	Pyruvate decarboxylase [Sotub10g018920.1.1]	0.000318714	0	0	0.00017638	0.0680783
A0A1D6BZM3	A0A453QUF3_AEGTS	27.1.1	RNA.processing.splicing	Pre-mRNA-processing-splicing factor 8 [Sotub07g009410.1.1]	5.11435e-05	2.03421e-05	2.87861e-05	0.000190907	0.0693193			W5ECA4	A0A3B6IJ76_WHEAT	26.9	misc.glutathione S transferases	Vicilin (Fragment) [Sotub09g020260.1.1]	0.00042221	0.000224017	5.24625e-05	0.000337299	0.0674245
A0A1D6DI18	A0A3B6QF60_WHEAT	3.5	minor CHO metabolism.others	Acetyl-CoA carboxylase-like protein [Sotub12g032410.1.1]	5.89238e-05	0	0	0.000484075	0.0671492			A0A1D5Z199	A0A3B6LUV8_WHEAT	35.2	not assigned.unknown	#N/A	0.000550736	0	0.000140639	0.000215984	0.0663281
A0A1D5Y679	A0A453HJU8_AEGTS	31.4	cell.vesicle transport	Class E vacuolar protein-sorting machinery protein HSE1 [Sotub04g025000.1.1]	6.89217e-05	0	0.000304767	0.000565651	0.0666835			W5ARG6	A0A3B6B1Y1_WHEAT	12.3.1	N-metabolism.N-degradation.glutamate dehydrogenase	Glutamate dehydrogenase [Sotub03g018730.1.1]	0.000842074	0.000562536	0.00015726	8.61426e-05	0.0653744
W5BNP0	A0A3B6C304_WHEAT	10.5.5	cell wall.cell wall proteins.RGP	Alpha-1 4-glucan-protein synthase [Sotub03g028400.1.1]	0.000618652	0.000376651	0.000835937	0.00201531	0.0666297			A0A1D5X2E0	A0A1D5X2E0_WHEAT	35.2	not assigned.unknown	#N/A	0.0016912	0	0	0.000951302	0.0648715
A0A1D5VEF3	A0A3B6ESH1_WHEAT	27.3.11	RNA.regulation of transcription.C2H2 zinc finger family	Zinc finger CCCH domain-containing protein 66 [Sotub11g009810.1.1]	0.000170255	0	0.000162498	0.000729312	0.0656308			A0A1D5V3F2	A0A453B339_AEGTS	13.1.1.3.1	amino acid metabolism.synthesis.central amino acid metabolism.alanine.alanine aminotransferase	Alanine aminotransferase [Sotub06g022150.1.1]	0.00029152	0	0	0.00031002	0.0643579
A0A1D5WK90	A0A3B6H6J2_WHEAT	35.2	not assigned.unknown	Glycosyltransferase [Sotub10g021780.1.1]	0	0	0.000131308	0.000413074	0.0594902			W5B0R6	A0A3B6AUE3_WHEAT	13.1.1.3.1	amino acid metabolism.synthesis.central amino acid metabolism.alanine.alanine aminotransferase	Alanine aminotransferase [Sotub06g022150.1.1]	0.000292044	0	0	0.000310578	0.0643579
A0A1D6RJH6	A0A8R7PKT1_TRIUA	2.2.1.3.1	major CHO metabolism.degradation.sucrose.invertases.neutral	Plasma membrane ATPase 4 [Sotub07g010540.1.1]	0.000160969	9.96673e-05	0.000145436	0.000485089	0.0580137			A0A1D5XC60	A0A3B6HMZ7_WHEAT	13.1.1.3.11	amino acid metabolism.synthesis.central amino acid metabolism.alanine.alanine-glyoxylate aminotransferase	Aminotransferase like protein [Sotub04g022360.1.1]	0.000695153	0.000316502	0.000158398	0.000399972	0.0637253
W5EPT4	A0A453GYY1_AEGTS	35.2	not assigned.unknown	#N/A	0.000332461	0.000397679	0.000292157	0.00140073	0.0578862			A0A1D6CKL0	A0A3B6TTS2_WHEAT	35.2	not assigned.unknown	#N/A	0.000208427	0	5.83865e-05	0.000155711	0.0627843
A0A1D6C2M3	A0A3B6SJQ7_WHEAT	1.1.5.1	PS.lightreaction.other electron carrier (ox/red).plastocyanin	Phospholipase D [Sotub08g015520.1.1]	0.000140688	0	8.05465e-05	0.000339361	0.0576567			A0A1D6C1F0	A0A3B6RGY6_WHEAT	27.1	RNA.processing	WD domain, G-beta repeat domain containing protein, expressed [LOC_Os06g19660]	0.000300274	7.53497e-05	8.08119e-05	5.56129e-05	0.0627189
A0A1D6B9B7	A0A3B6QHP8_WHEAT	10.6.1	cell wall.degradation.cellulases and beta-1,4-glucanases	Alpha-L-arabinofuranosidase/beta-D-xylosidase [Sotub04g027020.1.1]	0	0	0.00013115	0.000268792	0.0574918			A0A1D5XDM2	A0A3B6HV95_WHEAT	26.27	misc.calcineurin-like phosphoesterase family protein	Os03g0310500 protein (Fragment) [Sotub01g020370.1.1]	0.000224002	0	0	0.000244245	0.0626544
A0A1D5X4L4	A0A8R7RFH9_TRIUA	10.8.1	cell wall.pectinesterases.PME	p8MTCP1 [Solyc10g047650.1.1]	0.000397736	0.000466532	0.00140739	0.0028777	0.0567773			A0A1D5Y4J9	A0A453IDI8_AEGTS	10.1.5	cell wall.precursor synthesis.UXS	Bifunctional polymyxin resistance protein ArnA [Sotub05g027610.1.1]	0.000730153	0.000293009	0.000209013	0.00108114	0.0624726
A0A1D5ZF00	A0A3B6LGZ6_WHEAT	2.2.1.4	major CHO metabolism.degradation.sucrose.hexokinase	Protein DA1-related 1 [Sotub04g033100.1.1]	0	0.000184817	0.000204466	0.00056674	0.0557638			A0A1D6DCS1	A0A3B6FRZ6_WHEAT	2.2.1.1	major CHO metabolism.degradation.sucrose.fructokinase	Ribokinase [Sotub07g025260.1.1]	0.00149399	0.000797851	0.000354471	0.000239453	0.0614862
A0A1D6SBP4	A0A0H4LXI0_WHEAT	21.6	redox.dismutases and catalases	Catalase [Sotub04g035910.1.1]	0.00139206	0.00159731	0.0025613	0.00587193	0.0554244			A0A1D5ZZT9	A0A3B6MYZ0_WHEAT	35.2	not assigned.unknown	Vicilin (Fragment) [Sotub09g020260.1.1]	0.000491958	0	0.000144238	0.00022151	0.0610145
A0A1D5XC28	A0A3B6HPU4_WHEAT	16.2.1.3	secondary metabolism.phenylpropanoids.lignin biosynthesis.4CL	4-coumarate-coa ligase [Sotub11g025890.1.1]	0	0	0	0.000447496	0.0545879			A0A1D6AW80	A0A3B6PJQ8_WHEAT	25	C1-metabolism	Protein arginine N-methyltransferase [Sotub08g007070.1.1]	0.000305206	0	5.23776e-05	0.000161317	0.06068
W5DNX6	A0A3B6HY72_WHEAT	3.5	minor CHO metabolism.others	Dihydroxyacetone kinase family protein [Sotub06g028590.1.1]	0	0	0.00016829	0.000349791	0.0541833			A0A1D5RXW0	A0A3B5XZJ3_WHEAT	21.4	redox.glutaredoxins	Aquaporin [Sotub03g024480.1.1]	0.000583828	0	0	0.000395012	0.0589946
W5A7U9	A0A3B5YSJ3_WHEAT	10.6.1	cell wall.degradation.cellulases and beta-1,4-glucanases	Endoglucanase 1 [Sotub05g025200.1.1]	0	0	0	0.000423401	0.0540413			A0A1D5Z5Z9	A0A453MKJ9_AEGTS	29.3.1	protein.targeting.nucleus	Exportin-1 [Sotub03g017470.1.1]	0.000144583	4.50131e-05	0	0.000162308	0.0589678
A0A1D5S0J4	A0A3B5XV10_WHEAT	10.6.1	cell wall.degradation.cellulases and beta-1,4-glucanases	Endoglucanase 1 [Sotub05g025200.1.1]	0	0	0	0.000423401	0.0540413			W5H9H4	A0A3B6RK09_WHEAT	19.4	tetrapyrrole synthesis.ALA dehydratase	Vesicle-associated membrane protein-associated protein [Sotub01g030120.1.1]	0.000771916	0.000389038	0	0.000585263	0.0581663
A0A1D5WFD3	A0A453FDU8_AEGTS	28.1	DNA.synthesis/chromatin structure	Kinase family protein [Sotub07g022220.1.1]	7.95471e-05	0	0.000207874	0.000432867	0.0537834			A0A1D5VBL5	A0A3B6EPI0_WHEAT	26.8	misc.nitrilases, nitrile lyases, berberine bridge enzymes, reticuline oxidases, troponine reductases	Tropinone reductase-like protein 16 [Sotub06g033960.1.1]	0.000702721	0	0	0	0.058032
A0A1D5XZ44	A0A3B6JK71_WHEAT	10.6.2	cell wall.degradation.mannan-xylose-arabinose-fucose	Beta-galactosidase [Sotub11g026110.1.1]	5.6303e-05	0	5.32404e-05	0.000339489	0.0536663			A0A1D5VKD4	A0A3B6EGI4_WHEAT	35.2	not assigned.unknown	La related protein-like [Sotub06g027440.1.1]	0.000499168	0.000264294	0.000144209	0.000147778	0.0568066
A0A1D6B9S3	A0A3B6QP42_WHEAT	11.1.8	lipid metabolism.FA synthesis and FA elongation.acyl CoA ligase	Acetyl-coenzyme A synthetase 2 [Sotub02g037960.1.1]	0.00014105	8.73042e-05	0.00026649	0.000538518	0.0532009			A0A1D6DFJ2	A0A3B6IQH5_WHEAT	20.2.3	stress.abiotic.drought/salt	5-hydroxyisourate hydrolase [Sotub01g028250.1.1]	0.000506915	0	0	0.000352163	0.0561371
A0A1D5TMK8	A0A453AR45_AEGTS	35.2	not assigned.unknown	#N/A	0.000195036	0.000122382	0.000273258	0.0008363	0.0524092			A0A1D6S585	A0A453KBV5_AEGTS	29.5	protein.degradation	Metacaspase 7 [Sotub10g026810.1.1]	0.000434709	0	0	0.000302	0.0561371
A0A1D5XT66	A0A3B6ILB8_WHEAT	35.2	not assigned.unknown	#N/A	0.000413492	0.000494605	0.000363364	0.00148943	0.0515177			A0A1D5VLG1	A0A3B6EGL7_WHEAT	27.4	RNA.RNA binding	Polyadenylate-binding protein 2 [Sotub06g017670.1.1]	0.000618089	0	0.000106073	0	0.0553985
A0A1D6RWX8	A0A8R7UAB9_TRIUA	26.13	misc.acid and other phosphatases	Acid phosphatase [Sotub04g007330.1.1]	0	0	0	0.000771627	0.0509246			A0A1D5UH41	A0A453BLM1_AEGTS	35.2	not assigned.unknown	#N/A	0.000599294	0.000248332	0.000179381	0.000269839	0.0553787
A0A1D5V294	A0A3B6D7J1_WHEAT	35.2	not assigned.unknown	Aspartic proteinase nepenthesin I [Sotub08g006690.1.1]	0	0	0	0.000393652	0.0509246			A0A1D5UER2	A0A3B6C3C5_WHEAT	27.3.39	RNA.regulation of transcription.AtSR transcription factor family	RuvB-like helicase 2 [Sotub03g008730.1.1]	0.00103004	0.000621405	0.00037372	0.000700179	0.0553361
A0A1D5Z3D0	A0A3B6LLP8_WHEAT	29.5.1	protein.degradation.subtilases	Subtilisin-like protease [Sotub04g031100.1.1]	0	0	0	0.000458915	0.0509246			A0A1D5Y103	A0A453IMN6_AEGTS	26.13	misc.acid and other phosphatases	Purple acid phosphatase [Sotub05g005760.1.1]	0.000393363	7.45546e-05	0.000108453	0.000112961	0.0545604
W5EPZ1	A0A453H2W7_AEGTS	10.6.1	cell wall.degradation.cellulases and beta-1,4-glucanases	Alpha-L-arabinofuranosidase/beta-D-xylosidase [Sotub04g027020.1.1]	0	0	0	0.000226477	0.0509246			A0A1D5YEH2	M7ZQM3_TRIUA	35.2	not assigned.unknown	#N/A	0.000692997	0.000114946	0.000253074	0.000347536	0.0544756
A0A1D6B4Y9	A0A3B6QJ90_WHEAT	1.3.2	PS.calvin cycle.rubisco small subunit	Heat shock protein 4 [Sotub07g016650.1.1]	0.000209207	0.000241455	0.000267843	0.000732543	0.0507104			A0A1D5W6J8	A0A3B6FRB1_WHEAT	27.3.99	RNA.regulation of transcription.unclassified	Zinc finger CCCH domain-containing protein 37 [Solyc12g017410.1.1]	0.000381614	0	0	0	0.0544745
A0A1D5ZUW4	A0A453KSC9_AEGTS	3.2.1	minor CHO metabolism.trehalose.TPS	Alpha alpha-trehalose-phosphate synthase [Sotub01g005320.1.1]	0.000795606	0.00101237	0.000914149	0.00295671	0.0501635			A0A1D5Y1Y5	A0A3B6JHS3_WHEAT	27.1	RNA.processing	U4/U6 small nuclear ribonucleoprotein Prp4 [Sotub04g014540.1.1]	0.000474718	0.000115729	8.35063e-05	0.00053248	0.0535287
A0A1D6D2G0	A0A3B6TEA9_WHEAT	27.3.1	RNA.regulation of transcription.ABI3/VP1-related B3-domain-containing transcription factor family	AP-1 complex subunit gamma-1 [Sotub04g015310.1.1]	3.93279e-05	0	0.000192666	0.000239098	0.0500279			A0A1D6BLG1	A0A3B6RN45_WHEAT	26.27	misc.calcineurin-like phosphoesterase family protein	B-cell receptor-associated protein 31-like containing protein [Sotub02g024000.1.1]	0.00105736	0.000839708	0.000304718	0.00078553	0.0530576
A0A1D5Z516	A0A3B6LM04_WHEAT	3.2.1	minor CHO metabolism.trehalose.TPS	Alpha alpha-trehalose-phosphate synthase [Sotub01g005320.1.1]	0.000733685	0.000814066	0.000841324	0.00249032	0.0495221			W4ZUV9	A0A3B5XU58_WHEAT	29.7.5	protein.glycosylation.alpha-1,3-mannosyl-glycoprotein 2-beta-N-acetylglucosaminyltransferase (GnTI)	Beta-hexosaminidase 2 [Sotub05g027750.1.1]	0.000283297	0	0	0	0.0528883
A0A096UW30	A0A453RX48_AEGTS	35.1	not assigned.no ontology	Band 7 stomatin family protein [Sotub03g017180.1.1]	0.000315203	0.000122369	0.000276991	0.000755654	0.0491419			A0A1D5RQU8	A0A3B5Y323_WHEAT	28.1	DNA.synthesis/chromatin structure	DNA replication licensing factor MCM3 [Sotub02g017150.1.1]	0.000607503	0.00036652	0.000220468	0.00023159	0.0528392
A0A096UQR1	A0A3B6HTY4_WHEAT	4.1.6	glycolysis.cytosolic branch.fructose-2,6-bisphosphatase (Fru2,6BisPase)	6-phosphofructo-2-kinase/fructose-2 6-biphosphatase 4 [Sotub06g032910.1.1]	5.99799e-05	0	0	0.000287405	0.0491126			Q9ST57	A0A3B6KQL2_WHEAT	20.1.7.6	stress.biotic.PR-proteins.PR6 (proteinase inhibitors)	Serpin (Serine protease inhibitor) [Sotub04g032620.1.1]	0.00173916	0.00138085	0.000421135	0	0.0525691
A0A1D5RTN7	A0A3B5Y7G7_WHEAT	17.2.3	hormone metabolism.auxin.induced-regulated-responsive-activated	Indole-3-acetic acid-amido synthetase GH3.8 [Sotub01g033030.1.1]	0	0	6.08098e-05	0.000300151	0.0490095			A0A1D5SCE1	A0A3B5YWS7_WHEAT	29.7.4	protein.glycosylation.UDP-glucose glycoprotein glucosyltransferase	UDP-glucose glycoprotein glucosyltransferase [Sotub01g041040.1.1]	0.000174398	3.6133e-05	7.5419e-05	0.000105285	0.0505039
A0A1D5Y1Q7	A0A453INR0_AEGTS	10.6.1	cell wall.degradation.cellulases and beta-1,4-glucanases	Alpha-L-arabinofuranosidase/beta-D-xylosidase [Sotub04g027020.1.1]	0	0	0	0.000234621	0.0487702			A0A1D5SLW3	A0A3B5YU22_WHEAT	33.99	development.unspecified	Embryo-specific 3 [Sotub01g041010.1.1]	0.000749118	0	0	0.0013492	0.0504077
A0A1D6BCS0	A0A3B6QBG0_WHEAT	17.4.1	hormone metabolism.cytokinin.synthesis-degradation	UDP-glucuronosyltransferase [Sotub12g025630.1.1]	0	0	0	0.000328917	0.0487702			A0A1D6BLC4	A0A3B6RI68_WHEAT	35.2	not assigned.unknown	#N/A	0.000464478	0	0	0.00201453	0.0493733
A0A1D5ZL79	A0A3B6MZJ7_WHEAT	35.2	not assigned.unknown	#N/A	0	0	0	0.00178022	0.0487702			A0A1D6CII9	B9FSW1_ORYSJ	35.2	not assigned.unknown	#N/A	0.00022876	8.04902e-05	8.6325e-05	8.82397e-05	0.0492343
A0A1D5YAF5	A0A453H999_AEGTS	16.2	secondary metabolism.phenylpropanoids	Adenylyl cyclase-associated protein [Sotub10g014580.1.1]	0	0	0	0.000365076	0.0487702			A0A1D5S737	A0A3B5YXW9_WHEAT	13.2.3.4.1	amino acid metabolism.degradation.aspartate family.methionine.methionine gamma-lyase	Cystathionine gamma-lyase [Sotub08g027190.1.1]	0.000612147	0	0	0	0.0486475
A0A1D5YI64	A0A3B6KIB1_WHEAT	3.2.1	minor CHO metabolism.trehalose.TPS	Alpha alpha-trehalose-phosphate synthase [Sotub01g005320.1.1]	0.000643865	0.000714406	0.000738326	0.00214242	0.048664			A0A1D6D3Z1	A0A452XGV0_AEGTS	17.6.1.4	hormone metabolism.gibberelin.synthesis-degradation.ent-kaurenoic acid hydroxylase/oxygenase	Cytochrome P450 ent-kaurenoic acid oxidase [Sotub01g028290.1.1]	0.000624525	0.000412773	0.00015114	0.000156713	0.0476662
A0A1D6BW43	A0A3B6RF72_WHEAT	35.2	not assigned.unknown	Genomic DNA chromosome 5 P1 clone MNC6 [Sotub03g016720.1.1]	0.000233656	0	0.000261604	0.000432139	0.0483311			W5BXW2	A0A453DES6_AEGTS	27.1.2	RNA.processing.RNA helicase	Eukaryotic initiation factor 4A (ATP-dependent RNA helicase eIF4A) [Sotub05g016740.1.1]	0.000389744	0	0	0.000350973	0.0470534
A0A1D5WSN4	A0A8R7PPS7_TRIUA	35.2	not assigned.unknown	#N/A	0.000243948	0	0.000110355	0.000393417	0.0483308			A0A1D5XT72	A0A3B6IQG8_WHEAT	29.2.3	protein.synthesis.initiation	Nuclear cap-binding protein subunit 1 [Sotub10g006110.1.1]	0.000136687	0	0	0.00012309	0.0470534
A0A1D5YFT5	A0A3B6KQQ3_WHEAT	11.1.8	lipid metabolism.FA synthesis and FA elongation.acyl CoA ligase	4-coumarate-coa ligase [Sotub12g027780.1.1]	0	0	0	0.000312267	0.0482869			A0A1D6BX95	A0A3B6RG24_WHEAT	29.5.5	protein.degradation.serine protease	OsDegp10 - Putative Deg protease homologue, expressed [LOC_Os06g12780]	0.000229809	0	0	0.000206948	0.0470534
A0A1D5WEE2	A0A453G9N6_AEGTS	5.10	fermentation.aldehyde dehydrogenase	Aldehyde dehydrogenase [Sotub12g009120.1.1]	0	0	0	0.000467132	0.0482869			A0A1D6AKK4	A0A3B6NSE6_WHEAT	29.5.9	protein.degradation.AAA type	26s protease regulatory subunit [Sotub03g017680.1.1]	0.000249009	0	5.55511e-05	0.000108165	0.0469705
A0A1D5XA55	A0A3B6HPU5_WHEAT	17.3.1.1.2	hormone metabolism.brassinosteroid.synthesis-degradation.BRs.DWF4	Cytochrome P450 [Sotub02g028500.1.1]	0	0	0	0.000469677	0.0482869			A0A1D5VCR5	A0A3B6EFW5_WHEAT	35.2	not assigned.unknown	Pentatricopeptide repeat-containing protein [Sotub02g028680.1.1]	0.000406359	0.000121704	0	9.62082e-05	0.046524
A0A1D6CD86	A0A341YJJ6_WHEAT	35.2	not assigned.unknown	Aspartic proteinase nepenthesin I [Sotub01g027810.1.1]	0	0	0	0.000395348	0.0482869			A0A1D6RVM7	A0A3B6HU84_WHEAT	29.3.4.2	protein.targeting.secretory pathway.golgi	Protein transport protein Sec23 [Sotub05g026710.1.1]	0.000467061	0.000558683	0.000180426	0.000420599	0.0463512
A0A1D5RUP4	A0A3B5XYR7_WHEAT	13.2.7	amino acid metabolism.degradation.histidine	PBSP domain protein [Sotub01g044670.1.1]	0	0	0	0.00105749	0.0482869			A0A1D5U674	A0A8R7TN07_TRIUA	35.2	not assigned.unknown	expressed protein [LOC_Os11g02230]	0.000317808	0.000131691	0	0.000286193	0.0457589
A0A1D5S753	A0A3B5Z5M0_WHEAT	17.2.3	hormone metabolism.auxin.induced-regulated-responsive-activated	Indole-3-acetic acid-amido synthetase GH3.8 [Sotub01g033030.1.1]	0	0	0	0.000418377	0.0482869			W5EXR5	M7ZZ06_TRIUA	12.1.1	N-metabolism.nitrate metabolism.NR	Cytochrome b5 [Sotub09g017860.1.1]	0.000860926	0	0	0.000513381	0.0456806
A0A1D6CMM5	A0A3B6TP95_WHEAT	35.2	not assigned.unknown	Carboxyl-terminal proteinase [Sotub04g019220.1.1]	0.000105481	0	9.97436e-05	0.000532011	0.047819			A0A1D5VTL0	A0A3B6FWR8_WHEAT	1.1.1.2	PS.lightreaction.photosystem II.PSII polypeptide subunits	Genomic DNA chromosome 5 P1 clone MQK4 [Sotub11g007480.1.1]	0.000493009	0	0	0.000293988	0.0456806
A0A1D6DBB9	A0A3B6IUQ7_WHEAT	10.1.10	cell wall.precursor synthesis.RHM	Dtdp-glucose 4 6-dehydratase [Sotub10g007680.1.1]	0	0	0.000300827	0.000517471	0.0476809			W4ZLK0	A0A452Z8Z0_AEGTS	13.1.2.2.1	amino acid metabolism.synthesis.glutamate family.proline.delta 1-pyrroline-5-carboxylate synthetase	Gamma-glutamyl phosphate reductase [Sotub06g011740.1.1]	0.002012	0.00195016	0.000707384	0.00073536	0.0456546
A0A1D6CJF6	A0A3B6S8Z3_WHEAT	11.9.4.2	lipid metabolism.lipid degradation.beta-oxidation.acyl CoA DH	Acyl-CoA oxidase [Sotub04g020910.1.1]	6.16126e-05	0	0.000145242	0.000294785	0.0473923			A0A1D5XGN9	A0A3B6IQU7_WHEAT	27.4	RNA.RNA binding	Poly(RC) binding protein 3 [Sotub02g034740.1.1]	0.00081087	0.000528715	0.000323805	0.000394769	0.0449991
A0A1D6RTP1	A0A453ER80_AEGTS	30.5	signalling.G-proteins	RAN binding protein 16-like [Sotub01g016960.1.1]	3.51604e-05	0.00014197	0.000276549	0.000357067	0.047221			A0A1D6D6X1	A0A3B6C3I1_WHEAT	35.2	not assigned.unknown	#N/A	0.000915588	0.000491531	0.000353692	9.28438e-05	0.0449886
A0A1D5SLW3	A0A3B5YU22_WHEAT	33.99	development.unspecified	Embryo-specific 3 [Sotub01g041010.1.1]	0.000749118	0	0	0.0013492	0.0471899			W5EAY8	A0A8R7U307_TRIUA	16.1.5	secondary metabolism.isoprenoids.terpenoids	HAT family dimerization domain-containing protein [Sotub12g008270.1.1]	0.000148665	0	0	8.82519e-05	0.0447592
A0A1D5VDE9	A0A3B6EFY2_WHEAT	27.3.99	RNA.regulation of transcription.unclassified	Aspartic proteinase nepenthesin I [Sotub01g033480.1.1]	7.00326e-05	0	0	0.00035322	0.0469277			A0A1D6B613	A0A3B6QF92_WHEAT	9.1.2	mitochondrial electron transport / ATP synthesis.NADH-DH (type I).localisation not clear	AT hook motif family protein, expressed [LOC_Os04g42320]	0.000179137	0	0	0.000106341	0.0447592
W5DTE2	A0A3B6UAQ8_WHEAT	29.3.1	protein.targeting.nucleus	WPP domain-interacting tail-anchored protein 1 [Sotub02g012520.1.1]	0.000126116	0	0	0.000307613	0.0468728			A0A1D5XQ16	A0A8R7U795_TRIUA	10.5.5	cell wall.cell wall proteins.RGP	Alpha-1 4-glucan-protein synthase [Sotub03g028400.1.1]	0.00256474	0.000867625	0.00115641	0.00262515	0.0447109
A0A1D6CUN8	A0A3B6TR73_WHEAT	35.2	not assigned.unknown	Aspartic proteinase nepenthesin I [Sotub01g033480.1.1]	0	0	0	0.00139898	0.0467969			A0A1D5XPY3	A0A3B6ISD7_WHEAT	35.2	not assigned.unknown	#N/A	0.000471837	9.15891e-05	0.000207318	0.00021245	0.0443824
A0A1D5RSC8	A0A452YIN6_AEGTS	3.8.2	minor CHO metabolism.galactose.alpha-galactosidases	Alpha-galactosidase [Sotub03g024450.1.1]	0.000885967	0.00152632	0.00112999	0.0034823	0.0464834			A0A1D5ZA67	A0A3B6LUD1_WHEAT	2.2.1.3.1	major CHO metabolism.degradation.sucrose.invertases.neutral	Zinc ion binding protein [Sotub07g023610.1.1]	0.000241348	9.36968e-05	0.000104565	0.000143595	0.0436731
A0A1D5XSG3	A0A3B6IJ95_WHEAT	29.5.7	protein.degradation.metalloprotease	Aminopeptidase-like protein [Sotub08g012990.1.1]	0.000421806	0.000223854	0.000279368	0.000791225	0.0457655			A0A0C4BJH4	A0A8R7Q4G8_TRIUA	30.7	signalling.14-3-3 proteins	14-3-3-like protein GF14 epsilon [Sotub02g010700.1.1]	0.0004337	0	0	0.000125521	0.0433865
A0A1D5YH99	A0A3B6KQ96_WHEAT	27.3.67	RNA.regulation of transcription.putative transcription regulator	Genomic DNA chromosome 5 TAC clone K21L19 [Sotub07g015760.1.1]	4.5032e-05	4.75432e-05	7.0835e-05	0.000217567	0.0454822			A0A1D6RNE3	D3K4D8_WHEAT	1.1.4.4	PS.lightreaction.ATP synthase.gamma chain	ATP synthase gamma chain [Sotub02g023710.1.1]	0.00056002	0	0	0.00016208	0.0433865
A0A1D5Z461	A0A3B6LKE7_WHEAT	26.8	misc.nitrilases, nitrile lyases, berberine bridge enzymes, reticuline oxidases, troponine reductases	Dehydrogenase/reductase [Sotub11g007220.1.1]	0.000455985	0	0.000139646	0.00082125	0.0453344			A0A1D6RW57	A0A3B6HRK8_WHEAT	29.3.1	protein.targeting.nucleus	Nuclear pore complex protein Nup93 [Sotub04g014320.1.1]	0.000183668	0.000165065	4.22614e-05	0.000372434	0.0432453
A0A1D5ZJB0	A0A453LEG3_AEGTS	20.1	stress.biotic	Acidic chitinase [Sotub03g012510.1.1]	0	0	0	0.00104339	0.0446983			A0A1D6SFE4	A0A453R854_AEGTS	35.2	not assigned.unknown	#N/A	0.000138326	5.73188e-05	0	8.45319e-05	0.043234
A0A1D5ZW40	A0A453L7R3_AEGTS	11.1.7	lipid metabolism.FA synthesis and FA elongation.ACP thioesterase	Acyl-ACP thioesterase [Sotub06g033800.1.1]	0.000216195	0	0.000468983	0.000582006	0.0444716			A0A1D5Y5R2	A0A3B6JCJ8_WHEAT	26.9	misc.glutathione S transferases	Vicilin (Fragment) [Sotub09g020260.1.1]	0.000248405	0.000229227	5.36826e-05	0.000345143	0.0431846
A0A1D6DEX7	Q5XUV6_WHEAT	11.1.9	lipid metabolism.FA synthesis and FA elongation.long chain fatty acid CoA ligase	peptidase, T1 family, putative, expressed [LOC_Os06g06030]	0.000358211	0	0	0.000863305	0.0437145			A0A1D5ZYK7	A0A453LI97_AEGTS	1.1.1.2	PS.lightreaction.photosystem II.PSII polypeptide subunits	Photosystem Q(B) protein [Sotub07g016190.1.1]	0.00189122	0	0	0.000580403	0.0431701
A0A1D5TVK5	A0A3B6C7S5_WHEAT	17.7.1.5	hormone metabolism.jasmonate.synthesis-degradation.12-oxophytodienoate reductase 3	NADPH dehydrogenase 3 [Sotub11g017720.1.1]	0.000612761	0.000745917	0.00109166	0.00196545	0.0436872			A0A1D5W2H2	A0A3B6FIE0_WHEAT	27.3.3	RNA.regulation of transcription.AP2/EREBP, APETALA2/ethylene-responsive element binding protein family	Aspartic proteinase nepenthesin I [Sotub08g006690.1.1]	0.000261005	0	0	8.01009e-05	0.0431701
A0A1D5ZWJ5	A0A3B6MRM0_WHEAT	29.5.1	protein.degradation.subtilases	Subtilisin-like protease 2 [Sotub03g034640.1.1]	0	0	0	0.000356764	0.0427141			A0A1D5ZQD0	A0A453L1X3_AEGTS	35.2	not assigned.unknown	#N/A	0.000459618	0	0	0.000141054	0.0431701
A0A1D5WAT5	A0A3B6FWG5_WHEAT	10.3	cell wall.hemicellulose synthesis	heat shock protein [Sotub11g023870.1.1]	0.000733087	0.000565307	0.000980045	0.00170103	0.0422878			A0A1D5WTW7	N1QT87_AEGTA	2.1.1.1	major CHO metabolism.synthesis.sucrose.SPS	Sucrose-phosphate-synthase [Sotub07g008720.1.1]	0.000291783	0.000131333	0.000158116	0.000322491	0.0431674
A0A096UMK8	A0A453AKD2_AEGTS	29.5.11.20	protein.degradation.ubiquitin.proteasom	26S protease regulatory subunit 4 [Sotub09g018520.1.1]	0.000345402	0	0.00010578	0.000627193	0.0418571			A0A1D6SE58	A0A3B6SGJ8_WHEAT	5.10	fermentation.aldehyde dehydrogenase	Aldehyde dehydrogenase 1 [Sotub03g027530.1.1]	0.000365219	0.000268472	6.56249e-05	6.49582e-05	0.043074
A0A1D5WAS5	A0A3B6H0E5_WHEAT	27.3.11	RNA.regulation of transcription.C2H2 zinc finger family	Zinc finger CCCH domain-containing protein 66 [Sotub11g009810.1.1]	0.000275996	0.000233655	0.000441555	0.000716501	0.041615			A0A077RYW2	A0A077RYW2_WHEAT	29.3.2	protein.targeting.mitochondria	Mitochondrial processing peptidase beta subunit [Sotub02g034180.1.1]	0.000305262	0.000274343	6.706e-05	0.000479453	0.0427687
A0A1D6SCX2	A0A3B6REV7_WHEAT	2.2.1.5	major CHO metabolism.degradation.sucrose.Susy	Sucrose synthase 4 [Sotub12g008670.1.1]	0.000198707	0.000281747	0.000715091	0.000609463	0.041574			A0A1D5VEL3	A0A3B6ET22_WHEAT	19.2	tetrapyrrole synthesis.glu-tRNA reductase	Exostosin-like glycosyltransferase [Sotub05g005290.1.1]	0.000369992	0.000217327	8.51338e-05	0.000500665	0.0424832
A0A1D5ZME3	A0A3B6MQX7_WHEAT	29.5.7	protein.degradation.metalloprotease	Aminopeptidase-like protein [Sotub08g012990.1.1]	0.000165753	6.43492e-05	9.48967e-05	0.000346946	0.0413032			A0A1D5UZA7	A0A1D5UZA7_WHEAT	19.4	tetrapyrrole synthesis.ALA dehydratase	Vacuolar ATPase subunit H protein [Sotub07g006010.1.1]	0.000415316	0.000204847	0.000146124	0.000229841	0.0422904
A0A1D6D4V6	A0A3B6TJG3_WHEAT	35.2	not assigned.unknown	Seven transmembrane receptor [Sotub03g016790.1.1]	0	0	7.11827e-05	0.000306812	0.0412149			A0A1D5XME6	A0A3B6ITY1_WHEAT	2.1.2.1	major CHO metabolism.synthesis.starch.AGPase	Mannose-1-phosphate guanyltransferase [Sotub03g027150.1.1]	0.000277986	0	0	8.45662e-05	0.0422768
A0A1D5YMU2	A0A8R7ULR8_TRIUA	8.1.1.1	TCA / organic transformation.TCA.pyruvate DH.E1	Pyruvate dehydrogenase E1 component subunit beta [Sotub06g028390.1.1]	0.000745218	0.00012833	0.000383082	0.00089791	0.0411582			A0A1D5YIR0	A0A3B6KJK8_WHEAT	29.3.4.2	protein.targeting.secretory pathway.golgi	Protein transport protein Sec23 [Sotub01g028060.1.1]	0.000508212	0.000607906	0.000243778	0.00056118	0.0421057
A0A1D6CRV6	A0A3B6TYI2_WHEAT	35.2	not assigned.unknown	#N/A	0	0	0	0.000360862	0.0410875			A0A1D6D0H6	A0A3B6TK81_WHEAT	29.2.6	protein.synthesis.ribosomal RNA	rRNA processing protein Ebp2 [Sotub01g006580.1.1]	0.000407647	0.000168918	0	0.000117981	0.042092
A0A1D5WXJ2	A0A3B6I5T4_WHEAT	35.2	not assigned.unknown	#N/A	0	0	0	0.000692998	0.0410875			W5DTE2	A0A3B6UAQ8_WHEAT	29.3.1	protein.targeting.nucleus	WPP domain-interacting tail-anchored protein 1 [Sotub02g012520.1.1]	0.000126116	0	0	0.000307613	0.0415723
A0A1D5XV20	A0A3B6IRU6_WHEAT	29.5.11.20	protein.degradation.ubiquitin.proteasom	Proteasome subunit alpha type [Sotub02g016890.1.1]	0.00030531	0.000390679	0.000997842	0.00117416	0.0410514			A0A1D5V0N7	A0A3B6D7J8_WHEAT	35.2	not assigned.unknown	#N/A	0.000441691	0.00020807	0.000148423	0	0.0415698
A0A1D5XG59	A0A3B6ISM7_WHEAT	35.2	not assigned.unknown	#N/A	0	0	0	0.000203489	0.0409792			A0A1D6B0N7	A0A3B6PMJ1_WHEAT	10.1.5	cell wall.precursor synthesis.UXS	Polyribonucleotide 5';-hydroxyl-kinase Clp1 [Sotub01g010180.1.1]	0.000672841	0	0.000247533	0.000126898	0.0411468
A0A1D6RMC5	A0A3B6C231_WHEAT	16.2	secondary metabolism.phenylpropanoids	Transferase family protein [Sotub04g034120.1.1]	0	0	0	0.000313025	0.0409792			A0A1D5RSD5	A0A8R7K2N3_TRIUA	29.3.2	protein.targeting.mitochondria	Mitochondrial processing peptidase alpha subunit [Sotub12g009800.1.1]	0.000231191	9.57994e-05	0	7.03306e-05	0.041011
A0A1D6SBS9	C0J028_TRITD	29.4	protein.postranslational modification	Peptidyl-prolyl cis-trans isomerase [Sotub06g032750.1.1]	0.00189804	0.00179795	0.00280954	0.00507755	0.0408211			A0A1D5WSN4	A0A8R7PPS7_TRIUA	35.2	not assigned.unknown	#N/A	0.000243948	0	0.000110355	0.000393417	0.0409665
A0A1D5UAY5	A0A3B6C0C2_WHEAT	11.9.4.2	lipid metabolism.lipid degradation.beta-oxidation.acyl CoA DH	Acyl-CoA dehydrogenase [Sotub05g027330.1.1]	0.00011435	6.30804e-05	0.000142787	0.000292642	0.0406837			A0A1D6D208	A0A3B6TBJ4_WHEAT	11.9.3.2	lipid metabolism.lipid degradation.lysophospholipases.carboxylesterase	Gibberellin receptor GID1L2 [Sotub04g032260.1.1]	0.000499412	0	0	0	0.0409471
A0A1D6BPU0	A0A3B6RJY9_WHEAT	27.3.25	RNA.regulation of transcription.MYB domain transcription factor family	DnaJ homolog subfamily C member 2 [Sotub08g022750.1.1]	0.00010989	0.000290003	0.000325976	0.00066809	0.040403			W5DR79	A0A3B6I0E4_WHEAT	27.1.1	RNA.processing.splicing	U2 small nuclear ribonucleoprotein a' [Sotub03g031380.1.1]	0.000404786	0	0	0	0.0409471
A0A1D5RWU1	A0A3B5Y4C0_WHEAT	20.2.1	stress.abiotic.heat	ClpB chaperone [Sotub03g028720.1.1]	0.000226358	0.000276542	0.000238565	0.000624578	0.0402911			A0A1D5UZX1	A0A2X0TRX7_WHEAT	29.2.3	protein.synthesis.initiation	eukaryotic translation initiation factor 4G, putative, expressed [LOC_Os07g36940]	7.56983e-05	0	0	0	0.0409471
A0A1D5YK20	A0A3B6KGT8_WHEAT	26.8	misc.nitrilases, nitrile lyases, berberine bridge enzymes, reticuline oxidases, troponine reductases	Dehydrogenase/reductase [Sotub11g007220.1.1]	0.000625967	0	0.000272971	0.00082125	0.0401942			A0A1D5UKX5	A0A8R7PJQ4_TRIUA	13.2.3.4	amino acid metabolism.degradation.aspartate family.methionine	Adenosylhomocysteinase [Sotub12g030260.1.1]	0.000276653	0	0	0	0.0409471
W5FAL7	A0A3B6LJ54_WHEAT	10.3	cell wall.hemicellulose synthesis	heat shock protein [Sotub09g009340.1.1]	0.000412358	0.0002982	0.000489752	0.000833211	0.0400461			A0A1D5TPL2	A0A3B6AVR1_WHEAT	27.1.19	RNA.processing.ribonucleases	Endoribonuclease L-PSP family protein [Sotub10g005280.1.1]	0.000651775	0	0	0	0.0409471
A0A1D5SA32	A0A3B5Z1T0_WHEAT	20.2.1	stress.abiotic.heat	ClpB chaperone [Sotub03g028720.1.1]	0.000332513	0.00035761	0.000416051	0.000848288	0.0399835			A0A1D5YW19	A0A453K4Q5_AEGTS	29.2.1.2.1.9	protein.synthesis.ribosomal protein.eukaryotic.40S subunit.S9	Ribosomal protein [Sotub04g005340.1.1]	0.000604001	0	0	0	0.0409471
W5BHJ0	A0A3B6CHW0_WHEAT	11.3.5	lipid metabolism.phospholipid synthesis.diacylglycerol kinase	Diacylglycerol kinase [Sotub10g008780.1.1]	0.00021222	0.000179663	0.000480282	0.000550935	0.0398443			W5CDW4	F2CUI5_HORVV	29.2.1.2.2.24	protein.synthesis.ribosomal protein.eukaryotic.60S subunit.L24	ribosomal protein L24, putative, expressed [LOC_Os01g59990]	0.000712124	0	0	0	0.0409471
A0A1D5VF15	A0A8R7PX53_TRIUA	10.8.1	cell wall.pectinesterases.PME	Pectinesterase family protein [Sotub11g005690.1.1]	0.000292195	0.000254603	0.000374091	0.000705099	0.0389441			A0A1D6CA52	A0A453TCV8_AEGTS	25	C1-metabolism	Regulator of ribonuclease activity A [Sotub04g007310.1.1]	0.000744285	0	0	0	0.0409471
A0A1D5YGG2	A0A8R7QGN0_TRIUA	26.4.1	misc.beta 1,3 glucan hydrolases.glucan endo-1,3-beta-glucosidase	Glucan endo-1 3-beta-glucosidase A6 [Sotub12g030330.1.1]	0	0	0	0.000281304	0.0388248			A0A1D5TES6	M8A0Z1_TRIUA	35.2	not assigned.unknown	#N/A	0.000744285	0	0	0	0.0409471
A0A1D6AGS8	A0A3B6NNA9_WHEAT	27.3.26	RNA.regulation of transcription.MYB-related transcription factor family	Uncharacterized conserved protein UCP015417%2C vWA [AT5G13210]	0	0	0	0.000213826	0.0388248			A0A1D6AH28	A0A3B6NKB6_WHEAT	26.9	misc.glutathione S transferases	Glutathione transferase [Sotub02g015040.1.1]	0.000382	0	0	0	0.0409471
A0A1D6CGA0	A0A3B6LZ25_WHEAT	35.2	not assigned.unknown	#N/A	0	0	0	0.000915177	0.0388248			A0A1D5Z6B8	A0A3B6LTW1_WHEAT	11.9.3.2	lipid metabolism.lipid degradation.lysophospholipases.carboxylesterase	Gibberellin receptor GID1L2 [Sotub01g045810.1.1]	0.000344371	0	0	0	0.0409471
A0A1D5V1J8	A0A453AQF3_AEGTS	35.2	not assigned.unknown	Aspartic proteinase nepenthesin I [Sotub05g029660.1.1]	0	0	0	0.000336462	0.0388248			W5F826	W5F826_WHEAT	17.6.3	hormone metabolism.gibberelin.induced-regulated-responsive-activated	Proteasome subunit beta type [Sotub02g028060.1.1]	0.00052201	0	0	0	0.0409471
A0A1D6AZ51	A0A3B6NJT5_WHEAT	29.5.5	protein.degradation.serine protease	Serpin (Serine protease inhibitor) [Sotub04g032650.1.1]	0	0	0	0.000326073	0.0388248			A0A1D5V068	A0A453B649_AEGTS	3.5	minor CHO metabolism.others	Aldose 1-epimerase-like protein [Sotub03g032150.1.1]	0.000410549	0	0	0	0.0409471
A0A1D6CXF7	A0A3B6TD38_WHEAT	35.2	not assigned.unknown	#N/A	0	0	0	0.000711278	0.0388248			A0A1D5S6A8	A0A452ZUV7_AEGTS	35.2	not assigned.unknown	#N/A	0.000185772	0	0	0	0.0409471
				SUM	0.0203302	0.0157488	0.0280936	0.112601				A0A1D6BH34	A0A453MVK4_AEGTS	21.6	redox.dismutases and catalases	Catalase [Sotub02g026140.1.1]	0.000254106	0	0	0	0.0409471
				Discription	15 A	15 SA	15 SE	15 TC	PC 1			P12112	A0A075VY69_WHEAT	1.1.4.1	PS.lightreaction.ATP synthase.alpha subunit	ATP synthase subunit alpha chloroplastic [Sotub09g017900.1.1]	0.000686691	0	0	0	0.0409471
A0A1D6CIT0	A0A3B6SAG6_WHEAT	3.5	minor CHO metabolism.others	Aldose-1-epimerase-like protein [Sotub02g035070.1.1]	0.00293823	0.00416043	0.00334125	0.00056925	-0.0784318			A0A1D5UXN9	A0A453AI69_AEGTS	26.7	misc.oxidases - copper, flavone etc	Primary amine oxidase [Sotub08g025870.1.1]	0.000177211	0	0	0	0.0409471
W5GXB0	A0A453P2C6_AEGTS	13.1.4.1.1	amino acid metabolism.synthesis.branched chain group.common.acetolactate synthase	Acetolactate synthase small subunit [Sotub11g009930.1.1]	0.00126437	0.00164431	0.000599679	0.000175493	-0.077839			A0A1D6AB26	A0A453PJR6_AEGTS	35.2	not assigned.unknown	Exocyst complex component sec6 [Sotub04g027660.1.1]	0.000177757	0	0	0	0.0409471
W5BPQ7	A0A3B6C2K4_WHEAT	16.4.1	secondary metabolism.N misc.alkaloid-like	Strictosidine synthase family protein [Sotub05g020800.1.1]	0.000854566	0.000880529	0.000458703	0	-0.0716816			A0A1D6BQG5	A0A3B6RNY3_WHEAT	30.2.16	signalling.receptor kinases.Catharanthus roseus-like RLK1	Guanine nucleotide-binding protein G(I)/G(S)/G(T) subunit beta-1 [Sotub01g025710.1.1]	0.000127333	0	0	0	0.0409471
Q9ST57	A0A3B6KQL2_WHEAT	20.1.7.6	stress.biotic.PR-proteins.PR6 (proteinase inhibitors)	Serpin (Serine protease inhibitor) [Sotub04g032620.1.1]	0.00173916	0.00138085	0.000421135	0	-0.0668454							SUM	0.0723854	0.0209779	0.0112258	0.0327346
A0A1D6D528	Q84U03_AEGTS	26.12	misc.peroxidases	Peroxidase [Sotub04g026530.1.1]	0.00414253	0.00383509	0.00417234	0.000853609	-0.0666062							Discription	15 A	15 SA	15 SE	15 TC	PC 2
A0A1D5YR68	A0A3B6KQL2_WHEAT	20.1.7.6	stress.biotic.PR-proteins.PR6 (proteinase inhibitors)	Serpin (Serine protease inhibitor) [Sotub04g032620.1.1]	0.000751457	0.00080752	0.000590639	8.38907e-05	-0.0651403			A0A1D6D1H9	Q9LEC0_WHEAT	2.1.2.2	major CHO metabolism.synthesis.starch.starch synthase	Glycogen synthase 2 [Sotub03g013130.1.1]	0	9.84897e-05	0.00102291	0.000225354	-0.104616
Q9ST58	M7ZQF1_TRIUA	20.1.7.6	stress.biotic.PR-proteins.PR6 (proteinase inhibitors)	Serpin (Serine protease inhibitor) [Sotub04g032620.1.1]	0.0015553	0.00208945	0.00228893	0.000433872	-0.0646252			Q8W431	Q8W431_WHEAT	2.2.1.3.3	major CHO metabolism.degradation.sucrose.invertases.vacuolar	1 2-beta-fructan 1F-fructosyltransferase (Fragment) [Sotub08g024940.1.1]	0.000117465	0.000296724	0.0009301	0.000168649	-0.0985123
A0A1D5S422	A0A3B5XVY1_WHEAT	2.1.2.2	major CHO metabolism.synthesis.starch.starch synthase	Glycogen synthase 1 [Sotub02g023740.1.1]	0.000165077	0.000196916	0.000228228	2.1734e-05	-0.0644151			A0A1D5Y580	A0A453HKY3_AEGTS	5.3	fermentation.ADH	Alcohol dehydrogenase 2 [Sotub06g018560.1.1]	0	0	0.000976739	0.000274111	-0.0889552
A0A1D5SNH7	A0A3B5YUK4_WHEAT	2.1.2.2	major CHO metabolism.synthesis.starch.starch synthase	Glycogen synthase 1 [Sotub02g023740.1.1]	0.000140401	0.000199364	0.000231065	0	-0.0618841			W5FQG6	A0A453M8F7_AEGTS	35.2	not assigned.unknown	#N/A	0.000237333	0.00191659	0.00258183	0.00191847	-0.0884615
A0A1D5ZBL7	A0A3B6MWJ8_WHEAT	20.1.7.6	stress.biotic.PR-proteins.PR6 (proteinase inhibitors)	Serpin (Serine protease inhibitor) [Sotub04g032620.1.1]	0.0015553	0.00185526	0.00211896	0.000433872	-0.0618533			A0A1D6BW01	A0A3B6RDL8_WHEAT	2.1.2.2	major CHO metabolism.synthesis.starch.starch synthase	Glycogen synthase 2 [Sotub03g013130.1.1]	0	7.05027e-05	0.000526834	0.000161317	-0.0871408
A0A1D5S923	Q0Q5D9_WHEAT	35.2	not assigned.unknown	SSA1 - 2S albumin seed storage family protein precursor, expressed [LOC_Os05g41970]	0.024654	0.0265164	0.0164547	0.00597945	-0.0597764			A0A1D5YGL3	A0A3B6KQB8_WHEAT	35.2	not assigned.unknown	#N/A	0.000520565	0.0029783	0.00291737	0.00249467	-0.0815305
A0A1D6AW44	A0A3B6PG25_WHEAT	10.6.1	cell wall.degradation.cellulases and beta-1,4-glucanases	Endoglucanase 1 [Sotub11g017240.1.1]	0.00506477	0.00872596	0.0105584	0.00186005	-0.0590531			A0A1D5VCB9	A0A3B6EQ19_WHEAT	11.1.15	lipid metabolism.FA synthesis and FA elongation.ACP desaturase	Stearoyl-acyl-carrier protein desaturase [Sotub11g010030.1.1]	0	0.00024495	0.000625631	0.000274836	-0.0732256
A0A1D5SUQ2	A0A3B5Y1S1_WHEAT	35.2	not assigned.unknown	#N/A	0.00146031	0.00174677	0.00192491	0.00022212	-0.0589716			A0A1D5TS16	A0A8R7TER3_TRIUA	10.5	cell wall.cell wall proteins	AKIN gamma [Sotub01g017660.1.1]	0	0.000765571	0.000671382	0.000577443	-0.0707892
Q0Q5D9	Q0Q5D9_WHEAT	35.2	not assigned.unknown	#N/A	0.020579	0.0212132	0.0133137	0.00508931	-0.0578622			A0A1D6RTP1	A0A453ER80_AEGTS	30.5	signalling.G-proteins	RAN binding protein 16-like [Sotub01g016960.1.1]	3.51604e-05	0.00014197	0.000276549	0.000357067	-0.0644456
A0A1D5SW06	A0A3B5ZUK3_WHEAT	13.1.6.1.1	amino acid metabolism.synthesis.aromatic aa.chorismate.3-deoxy-D-arabino-heptulosonate 7-phosphate synthase	Phospho-2-dehydro-3-deoxyheptonate aldolase 1 [Sotub04g028270.1.1]	0.000299311	0.000536789	0.000389364	0	-0.0569			A0A1D6D2N0	A0A3B6TJ74_WHEAT	16.2.1.10	secondary metabolism.phenylpropanoids.lignin biosynthesis.CAD	Acid phosphatase [Sotub06g022900.1.1]	0.000122057	0.000492838	0.000724133	0.000126445	-0.0628133
A0A1D6AW49	A0A3B6PM43_WHEAT	26.10	misc.cytochrome P450	Cytochrome P450 [Sotub02g030750.1.1]	0.000738919	0.000783836	0.000695835	0.000195278	-0.0567485			A0A1D6CZ63	A0A3B6TGM9_WHEAT	10.6.3	cell wall.degradation.pectate lyases and polygalacturonases	Glycoside hydrolase family 28 protein/polygalacturonase family protein [Sotub08g028950.1.1]	0.000254667	0.00102076	0.000820305	0.000842945	-0.0579995
A0A1D5V2R4	A0A1D5V2R4_WHEAT	24	biodegradation of xenobiotics	GID1-like gibberellin receptor [Sotub01g036020.1.1]	0.000534822	0.000922488	0.000577656	0	-0.0564798			A0A1D6A213	A0A453JQF5_AEGTS	35.2	not assigned.unknown	Glucan 1 3-beta-glucosidase [Sotub12g025510.1.1]	0	0.000183712	0.000335369	7.02472e-05	-0.0568742
A0A1D5T267	A0A3B5ZP43_WHEAT	33.1	development.storage proteins	11S globulin seed storage protein (Fragment) [Sotub03g005830.1.1]	0.00322663	0.00319301	0.00247981	0.000868896	-0.0543738			A0A1D6SCX2	A0A3B6REV7_WHEAT	2.2.1.5	major CHO metabolism.degradation.sucrose.Susy	Sucrose synthase 4 [Sotub12g008670.1.1]	0.000198707	0.000281747	0.000715091	0.000609463	-0.0565467
A0A1D6RZI6	A0A3B6IUM3_WHEAT	27.3.35	RNA.regulation of transcription.bZIP transcription factor family	bZIP family transcription factor, putative, expressed [LOC_Os03g03550]	0.000390704	0.000700694	0.00026156	0	-0.0537314			P83207	N1QTW5_AEGTA	35.2	not assigned.unknown	LTPL169 - Protease inhibitor/seed storage/LTP family protein precursor, expressed [LOC_Os07g12080]	0.000320862	0.000381544	0.00196197	0	-0.0550329
A0A1D6BSJ9	A0A8R7R2T8_TRIUA	2.1.2.2	major CHO metabolism.synthesis.starch.starch synthase	starch synthase 2 [AT3G01180]	0.00124948	0.00178786	0.00196644	0.000461101	-0.0532773			A0A1D5RT17	A0A8R7K0L3_TRIUA	29.5.11.4.2	protein.degradation.ubiquitin.E3.RING	replicase polyprotein 1ab protein [AT2G44870]	0	0.00053776	0.000532652	0.000133022	-0.0527657
A0A1D6D5L5	A0A453R229_AEGTS	3.5	minor CHO metabolism.others	Aldose-1-epimerase-like protein [Sotub02g035070.1.1]	0.000877288	0.00102896	0.00144742	0	-0.0530578			A0A1D5S0J2	A0A3B5XV05_WHEAT	35.2	not assigned.unknown	#N/A	0.000104513	0.000568191	0.000521224	0.000520965	-0.0525782
A0A1D5ZTV0	M8C2Y1_AEGTA	20.1.7.6	stress.biotic.PR-proteins.PR6 (proteinase inhibitors)	Serpin (Serine protease inhibitor) [Sotub04g032620.1.1]	0.0007083	0.000618188	0.000357475	8.9274e-05	-0.0527874			A0A1D5W9D9	A0A3B6FGM9_WHEAT	1.3.5	PS.calvin cycle.TPI	Triosephosphate isomerase [Sotub04g010110.1.1]	0	0	0.000558089	0.000228278	-0.0519787
W5ARG6	A0A3B6B1Y1_WHEAT	12.3.1	N-metabolism.N-degradation.glutamate dehydrogenase	Glutamate dehydrogenase [Sotub03g018730.1.1]	0.000842074	0.000562536	0.00015726	8.61426e-05	-0.051704			A0A1D6BML0	A0A3B6RJX1_WHEAT	7.2.2	OPP.non-reductive PP.transaldolase	Transaldolase [Sotub08g024930.1.1]	8.63028e-05	0.000227755	0.000430405	0.000262344	-0.0513024
Q9LEE2	Q9LEE2_WHEAT	2.1.2.2	major CHO metabolism.synthesis.starch.starch synthase	soluble starch synthase 2-3, chloroplast precursor, putative, expressed [LOC_Os06g12450]	0.00157415	0.00225104	0.00253727	0.000609088	-0.0513421			A0A1D6CRM7	A0A453S8M1_AEGTS	29.3.4.99	protein.targeting.secretory pathway.unspecified	Signal recognition particle protein [Sotub08g027520.1.1]	0.000749335	0.00180387	0.002296	0.00100862	-0.0503177
A0A1D6D6X1	A0A3B6C3I1_WHEAT	35.2	not assigned.unknown	#N/A	0.000915588	0.000491531	0.000353692	9.28438e-05	-0.0512602			A0A1D5URZ6	A0A1D5URZ6_WHEAT	20.1.6	stress.biotic.heat shock proteins	stress-inducible protein [AT1G62740]	5.97481e-05	8.35733e-05	0.000408496	0.000239994	-0.0493333
Q2WGB1	Q2WGB1_WHEAT	2.1.2.2	major CHO metabolism.synthesis.starch.starch synthase	soluble starch synthase 2-3, chloroplast precursor, putative, expressed [LOC_Os06g12450]	0.001626	0.00242093	0.00265898	0.000650501	-0.0511586			W4ZRZ2	A0A3B5Y3C3_WHEAT	35.1	not assigned.no ontology	Outer membrane protein [Sotub04g032440.1.1]	0.000131699	0.000352181	0.000517929	0.000600509	-0.0486853
A0A1D5SGZ2	A0A3B5YZG7_WHEAT	20.2.2	stress.abiotic.cold	Cold shock protein-1 [Solyc10g055250.1.1]	0.00240184	0.0011469	0.0024933	0.000424649	-0.0503038			A0A1D5RU21	A0A3B5Y268_WHEAT	30.5	signalling.G-proteins	Rab GDP dissociation inhibitor [Sotub12g014170.1.1]	8.92321e-05	0.000235485	0.000441321	0.00018488	-0.0482757
A0A1D6ADY9	A0A3B6NM79_WHEAT	10.6.1	cell wall.degradation.cellulases and beta-1,4-glucanases	Endoglucanase 1 [Sotub11g017240.1.1]	0.00580302	0.00924915	0.0111426	0.00258241	-0.0489987			A0A1D5WV40	A0A3B6GS31_WHEAT	10.5.3	cell wall.cell wall proteins.LRR	Leucine-rich repeat family protein [Sotub12g010540.1.1]	7.41476e-05	0.000398625	0.000407739	0.000479786	-0.0482068
Q8W3V4	A8IEC9_9POAL	35.2	not assigned.unknown	#N/A	0.000774256	0.00137908	0.000906777	0	-0.0488561			A0A1D6C475	A0A3B6SQT9_WHEAT	35.2	not assigned.unknown	#N/A	7.76275e-05	8.19562e-05	0.000365988	6.39072e-05	-0.0475993
A0A1D5S0Z8	A0A3B5XV32_WHEAT	33.1	development.storage proteins	Legumin 11S-globulin [Sotub09g025800.1.1]	0.0033874	0.00367279	0.00308631	0.00111619	-0.0486053			A0A1D6CDM3	A0A3B6SD29_WHEAT	2.2.1.5	major CHO metabolism.degradation.sucrose.Susy	Sucrose synthase 4 [Sotub12g008670.1.1]	0.000387046	0.000560319	0.000916297	0.000773558	-0.0474629
A0A1D6DCS1	A0A3B6FRZ6_WHEAT	2.2.1.1	major CHO metabolism.degradation.sucrose.fructokinase	Ribokinase [Sotub07g025260.1.1]	0.00149399	0.000797851	0.000354471	0.000239453	-0.0483743			A0A1D5T409	A0A3B5ZQM0_WHEAT	29.1.19	protein.aa activation.arginine-tRNA ligase	Arginyl-tRNA synthetase [Sotub12g009730.1.1]	6.30552e-05	0.000254603	0.000311856	0.000260146	-0.0469231
A0A1D6BEU5	A0A453N6Q0_AEGTS	10.6.1	cell wall.degradation.cellulases and beta-1,4-glucanases	Endoglucanase 1 [Sotub11g017240.1.1]	0.00650867	0.011162	0.0128256	0.00304502	-0.0482605			A0A1D6RZZ1	A0A453HKR4_AEGTS	5.3	fermentation.ADH	Alcohol dehydrogenase 2 [Sotub06g018560.1.1]	0.000107134	0.000425061	0.000524849	0.000749682	-0.0466704
W5I5X1	M8B147_AEGTA	20.1.7.6	stress.biotic.PR-proteins.PR6 (proteinase inhibitors)	Serpin (Serine protease inhibitor) [Sotub04g032620.1.1]	0.000839436	0.0008156	0.000773676	0.000261683	-0.0466345			A0A1D5T0X2	A0A3B5ZU43_WHEAT	29.5.11.1	protein.degradation.ubiquitin.ubiquitin	ubiquitin family protein, putative, expressed [LOC_Os10g39620]	0.000479263	0.000699338	0.00108829	0.000517188	-0.0465134
A0A172Q4F0	A0A172Q4F0_WHEAT	15.2	metal handling.binding, chelation and storage	Nicotianamine synthase [Sotub01g038310.1.1]	0.000891432	0.000412926	0.000790604	0	-0.0465514			A0A1D6B7I6	A0A3B6QKX9_WHEAT	35.2	not assigned.unknown	csAtPR5, putative, expressed [LOC_Os10g34614]	0	0	0.000337775	0	-0.0464985
W5EU16	A0A3B6JCA3_WHEAT	20.1.7.6	stress.biotic.PR-proteins.PR6 (proteinase inhibitors)	Cysteine proteinase inhibitor [Sotub11g006780.1.1]	0.00174723	0.0025258	0.00159651	0.000555115	-0.0464579			A0A1D5UH15	A0A453C4H1_AEGTS	3.5	minor CHO metabolism.others	Aldose-1-epimerase-like protein [Sotub02g035040.1.1]	0.000498467	0.000770674	0.00123395	0.000692587	-0.0462749
A0A1D5RTW5	A0A3B5Y4B5_WHEAT	3.2.1	minor CHO metabolism.trehalose.TPS	Alpha alpha-trehalose-phosphate synthase [Sotub07g025170.1.1]	0.000160456	0.000185814	3.27426e-05	0	-0.0460302			W5FJ36	A0A3B6LQW4_WHEAT	35.1.9	not assigned.no ontology.BTB/POZ domain-containing protein	Kelch-like protein 6 [Sotub10g010010.1.1]	0	0	0.00049176	0	-0.0461432
A0A1D5UV94	A0A1D5UV92_WHEAT	9.3	mitochondrial electron transport / ATP synthesis.electron transfer flavoprotein	Amino-acid N-acetyltransferase [Sotub02g030760.1.1]	0.00021808	0.000351226	0.000316497	0	-0.0455963			A0A1D5RVJ6	A0A8R7K0Y7_TRIUA	29.2.2	protein.synthesis.ribosome biogenesis	DUF647 domain-containing protein [Sotub10g008880.1.1]	0	0	0.00037765	0	-0.0461432
A0A1D6DDV5	A0A3B6KEJ6_WHEAT	10.6.2	cell wall.degradation.mannan-xylose-arabinose-fucose	Beta-galactosidase [Sotub09g029210.1.1]	0.000212669	0.000191128	0.000189348	0	-0.0455325			A0A1D6AW44	A0A3B6PG25_WHEAT	10.6.1	cell wall.degradation.cellulases and beta-1,4-glucanases	Endoglucanase 1 [Sotub11g017240.1.1]	0.00506477	0.00872596	0.0105584	0.00186005	-0.0459422
A0A1D6DJD7	A0A453NR09_AEGTS	2.1.2.5	major CHO metabolism.synthesis.starch.transporter	Mitochondrial carrier family [Sotub08g014360.1.1]	0.00260014	0.00246333	0.00274968	0.000890825	-0.0454174			A0A1D6RXI3	A0A3B6IQ78_WHEAT	27.3.7	RNA.regulation of transcription.C2C2(Zn) Constans-like zinc finger family (CO-like)	Gamma-interferon-inducible lysosomal thiol reductase [Sotub06g006420.1.1]	0.000354534	0.000599904	0.00118081	0.000752714	-0.0457497
A0A1D6CY87	A0A453RIC9_AEGTS	16.2.1.6	secondary metabolism.phenylpropanoids.lignin biosynthesis.CCoAOMT	Caffeoyl-CoA O-methyltransferase 2 [Sotub10g016810.1.1]	0.000646407	0.0014921	0.000833353	0.000287753	-0.0450212			A0A097KUG3	A0A097KUG3_WHEAT	31.1	cell.organisation	Actin depolymerizing factor [Sotub09g019670.1.1]	0.00103131	0.00157369	0.00257378	0.00237967	-0.0457253
B2Y2Q1	B2Y2Q1_WHEAT	35.2	not assigned.unknown	#N/A	0.000320456	0.000507727	0.000465074	0	-0.0447943			A0A1D6DGU9	A0A2Z6ERS9_WHEAT	2.2.1.3.1	major CHO metabolism.degradation.sucrose.invertases.neutral	heat shock protein [Sotub12g021940.1.1]	0	0.000176014	0.00017053	0.000175098	-0.0457234
A0A1D5ZTK8	A0A3B6MQI7_WHEAT	17.2.1	hormone metabolism.auxin.synthesis-degradation	Iaa-amino acid hydrolase 4 [Sotub06g018160.1.1]	0.00054289	0.000538358	0.000636246	0.000161138	-0.0431222			A0A1D5XL00	A0A3B6IV90_WHEAT	26.8	misc.nitrilases, nitrile lyases, berberine bridge enzymes, reticuline oxidases, troponine reductases	Hydrolase [Sotub08g013260.1.1]	0.000127522	0.000514906	0.000630694	0.000644333	-0.0456676
A0A1D5XUJ1	A0A3B6ISR9_WHEAT	8.2.9	TCA / organic transformation.other organic acid transformations.cyt MDH	40S ribosomal protein S21 [Sotub04g029760.1.1]	0.00234812	0.00223657	0.00123632	0.000407177	-0.041996			A0A1D5U6M2	A0A453AYP9_AEGTS	27.3.3	RNA.regulation of transcription.AP2/EREBP, APETALA2/ethylene-responsive element binding protein family	Pyrrolidone-carboxylate peptidase [Sotub01g038770.1.1]	0	0	0.00107325	0.000881963	-0.0452782
A0A1D6BLJ0	A0A3B6RHI3_WHEAT	27.4	RNA.RNA binding	Polyadenylate-binding protein 1 [Sotub03g016830.1.1]	0.000712124	0.000711684	0.000516749	0.000212324	-0.0410119			A0A1D5W052	A0A3B6FT28_WHEAT	35.2	not assigned.unknown	Aminotransferase class V [Sotub11g005590.1.1]	0	0	0.000207861	5.13669e-05	-0.0451609
A0A1D5VIX9	A0A3B6EAD2_WHEAT	13.2.3.1.1	amino acid metabolism.degradation.aspartate family.asparagine.L-asparaginase	L-asparaginase [Sotub03g028330.1.1]	0.000714329	0.000854456	0.00104603	0.000321635	-0.0403314			A0A1D5SZ58	A0A8R7P3H6_TRIUA	27.3.99	RNA.regulation of transcription.unclassified	Guanine nucleotide-binding protein beta subunit-like protein [Sotub06g025890.1.1]	0.000378243	0.000452442	0.000997167	0.000565153	-0.0449277
A0A1D5XF07	A0A3B6HR50_WHEAT	29.2.2	protein.synthesis.ribosome biogenesis	stress responsive protein, putative, expressed [LOC_Os03g21040]	0.000375779	0.000449494	0.000330224	0	-0.040204			A0A1D5SY63	A0A3B5ZV13_WHEAT	29.5.11.4.2	protein.degradation.ubiquitin.E3.RING	replicase polyprotein 1ab protein [AT2G44870]	0	0.000540217	0.000403899	0.000133022	-0.0447984
A0A1D5WDJ0	A0A3B6GW76_WHEAT	27.3.11	RNA.regulation of transcription.C2H2 zinc finger family	Zinc-finger protein ZPR1 [Sotub02g015300.1.1]	0.000375779	0.000449494	0.000330224	0	-0.040204			W5G4R7	A0A3B6MN60_WHEAT	4.1.5	glycolysis.cytosolic branch.pyrophosphate-fructose-6-P phosphotransferase	Diphosphate--fructose-6-phosphate 1-phosphotransferase [Sotub12g028110.1.1]	0.000173741	0.000415647	0.000460445	0.000517088	-0.0443297
A0A1D5ZC02	A0A3B6LK97_WHEAT	10.1.4	cell wall.precursor synthesis.UGD	MAPprotein kinase-like protein [Sotub02g031690.1.1]	0.00028841	0.000344987	0.000253447	0	-0.040204			A0A1D6D3P6	A0A3B6TEW5_WHEAT	2.1.2.4	major CHO metabolism.synthesis.starch.debranching	Glycogen debranching enzyme [Sotub11g012520.1.1]	8.25069e-05	0	0.00027148	0.000118458	-0.0439763
A0A1D6B4X5	A0A3B6QML0_WHEAT	29.5.4	protein.degradation.aspartate protease	Aspartic proteinase [Sotub02g024010.1.1]	0.000389985	0.000180174	0.000335369	0	-0.0400896			A0A1D5U5J4	A0A3B6CDW4_WHEAT	35.2	not assigned.unknown	retrotransposon protein, putative, unclassified, expressed [LOC_Os04g52460]	0.000128051	0.000186623	0.000275648	0.000116415	-0.0436373
A0A1D5SNU7	A0A3B5YTL5_WHEAT	29.1.22	protein.aa activation.asparagine-tRNA ligase	Asparaginyl-tRNA synthetase 2 [Sotub10g022480.1.1]	0.000525112	0.000485897	0.000362273	0.000182356	-0.0395128			W5BHH8	A0A3B6CAI7_WHEAT	3.5	minor CHO metabolism.others	Aldose-1-epimerase-like protein [Sotub02g035070.1.1]	0.000115606	0.000491349	0.000450072	0.000279269	-0.0435961
A0A1D6D332	A0A3B6TEW9_WHEAT	3.1.2.1	minor CHO metabolism.raffinose family.raffinose synthases.known	Alkaline alpha galactosidase 2 [Sotub07g008570.1.1]	0.000137012	0.000163889	0.000118503	0	-0.0394984			A0A1D5VCB5	A0A3B6EMT7_WHEAT	27.1	RNA.processing	Polypyrimidine tract-binding protein 2 [Sotub12g020410.1.1]	0	0.000103425	0.000307767	0.000321183	-0.0435052
A0A1D6S123	A0A3B6KHG9_WHEAT	17.2.1	hormone metabolism.auxin.synthesis-degradation	Iaa-amino acid hydrolase 4 [Sotub06g018160.1.1]	0.000627735	0.000434593	0.000400536	0.000162283	-0.0387914			A0A077RY90	A0A077RY90_WHEAT	10.8.1	cell wall.pectinesterases.PME	Thiazole biosynthetic enzyme [Sotub07g026110.1.1]	0.000442426	0.000134331	0.00109995	0.000208579	-0.0431651
A0A1D6B662	A0A3B6NXL4_WHEAT	17.3.1.2.1	hormone metabolism.brassinosteroid.synthesis-degradation.sterols.SMT1	Oligopeptidase A [Sotub02g030110.1.1]	0.000342562	0.000585207	0.000516579	0.000217408	-0.0387876			A0A1D6DKP7	A0A3B6QD89_WHEAT	35.2	not assigned.unknown	#N/A	0.000307496	0.000368888	0.000807798	0	-0.0430236
A0A1D6B1C2	A0A3B6PHB7_WHEAT	29.2.3	protein.synthesis.initiation	Eukaryotic translation initiation factor 3 subunit 5 [Sotub11g014050.1.1]	0.000249512	0.000630282	0.000349582	0	-0.038731			A0A1D5W0W7	M7YFT5_TRIUA	23.1.2.9	nucleotide metabolism.synthesis.purine.AICAR transformylase and IMP synthase	Bifunctional purine biosynthesis protein purH [Sotub08g020280.1.1]	0.000167885	0.000320173	0.000470435	0.000400652	-0.0430054
A0A1D5V0N7	A0A3B6D7J8_WHEAT	35.2	not assigned.unknown	#N/A	0.000441691	0.00020807	0.000148423	0	-0.038447			W5C8M0	A0A453B5M1_AEGTS	10.5	cell wall.cell wall proteins	AKIN gamma [Sotub01g017660.1.1]	0	0.000205756	0.000295134	0.000233101	-0.0429162
A0A1D5YL81	A0A453LUR9_AEGTS	29.5.11.4.2	protein.degradation.ubiquitin.E3.RING	Subtilisin-like protease [Sotub02g031140.1.1]	0.000214856	0.000198268	4.84644e-05	0	-0.0381663			A0A1D5TH37	A0A8R7TLN7_TRIUA	27.3.39	RNA.regulation of transcription.AtSR transcription factor family	Coatomer protein epsilon subunit family protein [Sotub02g006340.1.1]	0	0	0.000525719	0.000267677	-0.0427672
Q94G92	A0A5B9Y2E5_WHEAT	35.2	not assigned.unknown	#N/A	0.000902386	0.000926139	0.000571947	0.000348618	-0.0380785			A0A1D5STZ4	A0A453A091_AEGTS	27.3.27	RNA.regulation of transcription.NAC domain transcription factor family	Solute carrier family 2 facilitated glucose transporter member 8 [Sotub04g033820.1.1]	0.00018917	0.000338222	0.000496954	0.000254628	-0.0426383
A0A1D5SQ24	A0A3B5ZTA5_WHEAT	13.2.3.4.1	amino acid metabolism.degradation.aspartate family.methionine.methionine gamma-lyase	Cystathionine gamma-lyase [Sotub08g027190.1.1]	0.000743665	9.87038e-05	7.02542e-05	0	-0.0380661			A0A1D5XV20	A0A3B6IRU6_WHEAT	29.5.11.20	protein.degradation.ubiquitin.proteasom	Proteasome subunit alpha type [Sotub02g016890.1.1]	0.00030531	0.000390679	0.000997842	0.00117416	-0.0425645
A0A1D5SVW4	Q8H0L6_WHEAT	35.2	not assigned.unknown	#N/A	0.00247612	0.00205484	0.00228809	0.00096045	-0.0380441			A0A1D5V927	A0A3B6EQL5_WHEAT	17.4.1	hormone metabolism.cytokinin.synthesis-degradation	UDP-glucosyltransferase [Sotub03g019690.1.1]	0	0	0.000273966	0	-0.0424779
W4ZLK0	A0A452Z8Z0_AEGTS	13.1.2.2.1	amino acid metabolism.synthesis.glutamate family.proline.delta 1-pyrroline-5-carboxylate synthetase	Gamma-glutamyl phosphate reductase [Sotub06g011740.1.1]	0.002012	0.00195016	0.000707384	0.00073536	-0.0373916			B2Y2Q6	D6RVY4_WHEAT	35.2	not assigned.unknown	#N/A	0.000208599	0.000371292	0.000547993	0.000190539	-0.0423543
A0A1D5V0M2	A0A3B6DAD9_WHEAT	26.8	misc.nitrilases, nitrile lyases, berberine bridge enzymes, reticuline oxidases, troponine reductases	zinc finger family protein, putative, expressed [LOC_Os07g38580]	0.000432687	0.00051817	0.000307212	0.000153895	-0.0373767			W5FBQ2	A0A3B6LYP0_WHEAT	29.4	protein.postranslational modification	5'-AMP-activated protein kinase gamma-1 subunit [Sotub01g037100.1.1]	0.000745719	0.000923081	0.00149611	0.0014551	-0.0420118
A0A1D5YZJ3	B2LXU4_WHEAT	2.2.2.2	major CHO metabolism.degradation.starch.starch phosphorylase	Phosphorylase [Sotub05g005530.1.1]	0.00116898	0.00133194	0.00160667	0.000583922	-0.0370422			A0A1D6BEU5	A0A453N6Q0_AEGTS	10.6.1	cell wall.degradation.cellulases and beta-1,4-glucanases	Endoglucanase 1 [Sotub11g017240.1.1]	0.00650867	0.011162	0.0128256	0.00304502	-0.0417236
A0A1D6B646	A0A3B6QMP3_WHEAT	35.1	not assigned.no ontology	Deoxyhypusine hydroxylase [Sotub08g023390.1.1]	0.000372142	0.000445144	0.000104248	0	-0.0368328			A0A1D5W2X6	A0A3B6FQ06_WHEAT	30.5	signalling.G-proteins	RAN binding protein 16-like [Sotub01g016960.1.1]	0.000109603	0.00028394	0.000241846	0.000250186	-0.0414688
A0A1D5VHR6	A0A453ESH1_AEGTS	29.2.2	protein.synthesis.ribosome biogenesis	WD-40 repeat protein [Sotub06g020190.1.1]	0.000327739	0.00039203	9.18095e-05	0	-0.0368328			A0A1D5W5J6	A0A3B6FX77_WHEAT	26.4.1	misc.beta 1,3 glucan hydrolases.glucan endo-1,3-beta-glucosidase	Beta-1 3-glucanase [Sotub03g014160.1.1]	0	0.000379497	0.000462505	0.00230058	-0.0413893
A0A1D5U1A3	A0A3B6C9Z0_WHEAT	35.2	not assigned.unknown	Genomic DNA chromosome 5 P1 clone MAH20 [Sotub02g005810.1.1]	0.000721026	0.000869967	0.000734607	0.00032465	-0.0360329			A0A1D6BMK2	A0A8R7VF44_TRIUA	24	biodegradation of xenobiotics	Copine-like protein [Sotub02g036690.1.1]	0.000105186	0.000503531	0.000461231	0.000572386	-0.0412932
A0A1D5V0V2	A0A3B6D8N9_WHEAT	3.7	minor CHO metabolism.sugar kinases	Xylulose kinase [Sotub04g029970.1.1]	0.000348815	0.000331126	6.40045e-05	6.35778e-05	-0.0359724			A0A1D6S124	A0A3B6KN99_WHEAT	35.2	not assigned.unknown	#N/A	0.000106358	0.000384386	0.000380805	0	-0.0411334
W5H7N5	A0A3B6RI60_WHEAT	2.1.1.3	major CHO metabolism.synthesis.sucrose.FBPase	60S ribosomal protein L22-2 [Sotub01g037610.1.1]	0.000880642	0.00105339	0.000269699	0	-0.0353845			A0A1D5YV20	A0A3B6KCM5_WHEAT	13.2.5.3	amino acid metabolism.degradation.serine-glycine-cysteine group.cysteine	Mercaptopyruvate sulfurtransferase-like protein [Sotub07g027120.1.1]	0	0.000415647	0.000305357	0.000207208	-0.0409019
W5I393	A0A3B6TYU9_WHEAT	29.5.15	protein.degradation.inhibitors	WD repeat-containing protein 3 homolog [Sotub03g017830.1.1]	0.000130798	0.000156457	3.8244e-05	0	-0.0352992			A0A1D5T2N4	A0A3B5ZQ67_WHEAT	30.3	signalling.calcium	Calcium-transporting ATPase [Sotub11g029690.1.1]	0	0	0.000160366	0.000359052	-0.0405685
A0A1D6BDA9	A0A453NQL2_AEGTS	34.8	transport.metabolite transporters at the envelope membrane	ADP ATP carrier protein [Sotub03g033540.1.1]	0.000186372	0.000222932	5.44931e-05	0	-0.0352992			A0A1D5RQA5	A0A3B5XYD7_WHEAT	27.4	RNA.RNA binding	RNA-binding KH domain-containing protein [AT5G15270]	0	6.39945e-05	0.000178977	9.43769e-05	-0.0401429
A0A1D5T0R1	A0A3B6A011_WHEAT	13.1.3.2.1	amino acid metabolism.synthesis.aspartate family.threonine.threonine synthase	Threonine synthase [Sotub03g035020.1.1]	0.000506509	0.000442069	0.000449473	0.000198639	-0.0352598			A0A1D6ADY9	A0A3B6NM79_WHEAT	10.6.1	cell wall.degradation.cellulases and beta-1,4-glucanases	Endoglucanase 1 [Sotub11g017240.1.1]	0.00580302	0.00924915	0.0111426	0.00258241	-0.0400051
W5B5R3	A0A3B6AUT2_WHEAT	2.2.1.5	major CHO metabolism.degradation.sucrose.Susy	Sucrose synthase 4 [Sotub12g008670.1.1]	0.00220543	0.00235722	0.00194648	0.000977593	-0.0351629			W5AFW9	W5AFW9_WHEAT	31.1	cell.organisation	Actin [Sotub11g006340.1.1]	0.000475779	0.000981907	0.000805111	0.00055342	-0.0399299
A0A1D5WD42	A0A3B6GWF1_WHEAT	4.1.15	glycolysis.cytosolic branch.phospho-enol-pyruvate carboxylase (PEPC)	Phosphoenolpyruvate carboxylase 1 [Sotub07g022100.1.1]	0.000229709	0.000142852	7.14925e-05	3.63302e-05	-0.0348908			A0A1D5SNH7	A0A3B5YUK4_WHEAT	2.1.2.2	major CHO metabolism.synthesis.starch.starch synthase	Glycogen synthase 1 [Sotub02g023740.1.1]	0.000140401	0.000199364	0.000231065	0	-0.0396823
A0A1D5X190	A0A1D6SCP9_WHEAT	2.2.1.5	major CHO metabolism.degradation.sucrose.Susy	Sucrose synthase 2 [Sotub07g016110.1.1]	0.00151138	0.00180938	0.00169207	0.000731577	-0.0348843			A0A1D6C5K7	A0A3B6SDE8_WHEAT	10.2.1	cell wall.cellulose synthesis.cellulose synthase	Cellulose synthase-like protein [Sotub08g008680.1.1]	7.68954e-05	0	0.00021547	7.27773e-05	-0.0396518
A0A1D5TE37	A0A3B6B7F2_WHEAT	29.5.3	protein.degradation.cysteine protease	Protein TIF31 homolog [Sotub06g023760.1.1]	0.000129614	0.000107125	9.87302e-05	4.0002e-05	-0.0346186			A0A1D6C7X8	A0A3B6SL02_WHEAT	35.2	not assigned.unknown	RNA-directed DNA polymerase (reverse transcriptase) [ATMG01250]	0	0.000376007	0.000276236	0.000283074	-0.0394689
A0A1D6S3B0	W5F8V5_WHEAT	16.8.3	secondary metabolism.flavonoids.dihydroflavonols	Eukaryotic translation initiation factor 3 subunit 6 [Sotub10g021590.1.1]	0.000267666	0.000214828	0.000317191	0	-0.0344854			A0A096ULN4	A0A3B6B1H6_WHEAT	29.5.3	protein.degradation.cysteine protease	Yellow stripe-like transporter 12 [Sotub03g008570.1.1]	0	0.0001906	0.000140026	0.000143492	-0.0394689
E6Y0T1	E6Y0T1_WHEAT	31.4	cell.vesicle transport	Syntaxin [Sotub10g026540.1.1]	0.000382	0.000456936	0.00078837	0.000110558	-0.0343649			F8WTQ5	F8WTQ5_WHEAT	19.4	tetrapyrrole synthesis.ALA dehydratase	Delta-aminolevulinic acid dehydratase [Sotub08g017090.1.1]	0.000628296	0.00106485	0.00141415	0.00113564	-0.0393793
A0A1D5YYQ5	A0A3B6LKX6_WHEAT	13.1.3.6.1.1	amino acid metabolism.synthesis.aspartate family.misc.homoserine.aspartate kinase	Bifunctional aspartokinase/homoserine dehydrogenase I [Sotub06g020670.1.1]	0.000335621	0.000347952	0.000369456	0.000151894	-0.034322			A0A1D6DFS7	A0A3B6PTL2_WHEAT	15	metal handling	CCR4-NOT transcription complex subunit 2 [Sotub06g031490.1.1]	0	0.000104156	0.000235764	0	-0.0390693
A0A1D6SBK2	A0A453P7U0_AEGTS	34.19.1	transport.major intrinsic proteins.PIP	Aquaporin 1 [Sotub12g024040.1.1]	0.000401992	0.000766637	0.000563215	0	-0.0343109			A0A096URX8	A0A3B6KM81_WHEAT	29.4.1.57	protein.postranslational modification.kinase.receptor like cytoplasmatic kinase VII	G-type lectin S-receptor-like serine/threonine-protein kinase At1g61480 [Sotub12g030730.1.1]	0	0.000124736	0.000278513	0	-0.0390577
A0A077RX53	A0A077RX53_WHEAT	3.5	minor CHO metabolism.others	Oxidoreductase aldo/keto reductase family protein [Sotub01g043640.1.1]	0.000228983	0.000436692	0.000320818	0	-0.0343109			E6Y0T1	E6Y0T1_WHEAT	31.4	cell.vesicle transport	Syntaxin [Sotub10g026540.1.1]	0.000382	0.000456936	0.00078837	0.000110558	-0.0386713
A0A1D5XQV1	W5EDL3_WHEAT	1.3.6	PS.calvin cycle.aldolase	Fructose-bisphosphate aldolase [Sotub01g047810.1.1]	0.000557826	0.000764514	0.000561654	0.000282194	-0.0339199			A0A1D6SB15	A0A453P6G1_AEGTS	20.1	stress.biotic	Leucine-rich repeat receptor-like serine/threonine-protein kinase At1g17230 [Sotub02g027730.1.1]	8.90038e-05	0.000217267	0.000390272	0.000246863	-0.0384739
A0A1D6AX04	A0A3B6PKG6_WHEAT	34.9	transport.metabolite transporters at the mitochondrial membrane	mitochondrial carrier protein, putative, expressed [LOC_Os02g10800]	0.00242295	0.00231274	0.00297535	0.00114021	-0.0337999			A0A1D6CDM8	A0A3B6SL72_WHEAT	26.12	misc.peroxidases	FLOWERING LOCUS T/ TERMINAL FLOWER 1-like protein [Sotub03g032570.1.1]	0.00346574	0.00662425	0.00675858	0.00308075	-0.0384594
W5CXQ8	W5CXQ8_WHEAT	17.5.1	hormone metabolism.ethylene.synthesis-degradation	Gibberellin 20-oxidase-1 [Sotub03g007160.1.1]	0.000532582	0.000124408	0.000657426	0	-0.0337984			A0A1D5Z614	A4K4Y8_WHEAT	2.2.1.3.1	major CHO metabolism.degradation.sucrose.invertases.neutral	Tubulin alpha-3 chain [Sotub08g006390.1.1]	0.000515765	0.00105431	0.00106975	0.0011051	-0.0383462
Q43199	A0A8R7R8V2_TRIUA	21.6	redox.dismutases and catalases	Adenine phosphoribosyltransferase-like [Sotub04g030980.1.1]	0.000426417	0.000762402	0.000364907	0	-0.0337916			A0A1D5Z703	A0A453LS27_AEGTS	15	metal handling	Aluminum-induced protein (Fragment) [Sotub09g024350.1.1]	0	0.000495554	0.000557025	0.000570814	-0.0381342
A0A1D5Z7F7	A0A3B6LQB9_WHEAT	11.8.4	lipid metabolism.exotics (steroids, squalene etc).3-beta hydroxysteroid dehydrogenase/isomerase	Sterol-4-alpha-carboxylate 3-dehydrogenase decarboxylating [Sotub02g009040.1.1]	0.000227992	0.000184205	0.000200353	0	-0.0337029			A0A1D5YHK8	A0A453LS27_AEGTS	15	metal handling	Aluminum-induced protein (Fragment) [Sotub09g024350.1.1]	0	0.000495554	0.000557025	0.000570814	-0.0381342
A0A1D5YYP6	A0A3B6LRR0_WHEAT	29.4	protein.postranslational modification	Tyrosine-protein kinase transforming protein Src [Sotub10g019100.1.1]	0.000212849	0.00017197	0.000187045	0	-0.0337029			A0A1D5RXJ7	A0A3B5Y345_WHEAT	13.1.1.2.1	amino acid metabolism.synthesis.central amino acid metabolism.aspartate.aspartate aminotransferase	Aspartate aminotransferase [Sotub04g021940.1.1]	0	0.000215252	0.000241954	0.000247943	-0.0381342
A0A1D5UWR7	A0A453B3F8_AEGTS	2.2.1.5	major CHO metabolism.degradation.sucrose.Susy	Sucrose synthase 4 [Sotub12g008670.1.1]	0.00144584	0.00157025	0.00144757	0.000679578	-0.033452			W5AVN7	A0A3B6B2N0_WHEAT	11.1.5	lipid metabolism.FA synthesis and FA elongation.beta hydroxyacyl ACP dehydratase	(3R)-hydroxymyristoyl- [Sotub01g042110.1.1]	0	0.00041755	0.000469346	0.000480963	-0.0381342
A0A1D6S1Y9	A0A1D6S1Y9_WHEAT	29.2.1.2.1.15	protein.synthesis.ribosomal protein.eukaryotic.40S subunit.S15	40S ribosomal protein S15-like [Sotub02g025310.1.1]	0.00203867	0.00210061	0.00112444	0.000908386	-0.0333645			A0A1D5ZXA5	A0A3B6MWX3_WHEAT	13.1.3.6.1.2	amino acid metabolism.synthesis.aspartate family.misc.homoserine.aspartate semialdehyde dehydrogenase	Aspartate-semialdehyde dehydrogenase [Sotub01g005250.1.1]	0.000754713	0.000786295	0.0015448	0.000491969	-0.0378405
M9TGF7	H8Y0J0_AEGUN	35.2	not assigned.unknown	#N/A	0.000601078	0.000844004	0.000521224	0.000317701	-0.0331302			A0A1D5RPV3	A0A452YXV4_AEGTS	35.2	not assigned.unknown	expressed protein [LOC_Os05g29020]	0	0.000420868	0.000460812	0.000311288	-0.0376333
A0A1D5X8T9	A0A3B6I4G1_WHEAT	17.6.1.4	hormone metabolism.gibberelin.synthesis-degradation.ent-kaurenoic acid hydroxylase/oxygenase	Cytochrome P450 ent-kaurenoic acid oxidase [Sotub01g028290.1.1]	0.000666146	0.000697165	0.000436351	0.000297108	-0.0330727			A0A1D5TNV9	A0A3B6AUN0_WHEAT	10.1.4	cell wall.precursor synthesis.UGD	MAPprotein kinase-like protein [Sotub02g033750.1.1]	0	0.000236806	0.00025928	0.00017515	-0.0376333
W5DX68	A0A3B6HUM7_WHEAT	13.1.6.3.1	amino acid metabolism.synthesis.aromatic aa.phenylalanine.arogenate dehydratase / prephenate dehydratase	Prephenate dehydratase [Sotub11g029450.1.1]	0.000289133	0.000579454	0.000508164	0.000171638	-0.0330313			A0A1D5WL41	A0A3B6GWG0_WHEAT	11.8.1.1	lipid metabolism.exotics (steroids, squalene etc).sphingolipids.ceramidase	Neutral ceramidase [Sotub04g035600.1.1]	0.000130942	8.69803e-05	0.000320741	0.000131194	-0.0376016
A0A1D6S124	A0A3B6KN99_WHEAT	35.2	not assigned.unknown	#N/A	0.000106358	0.000384386	0.000380805	0	-0.0329831			A0A1D5SCN8	A0A3B5Z6A6_WHEAT	2.1.2.1	major CHO metabolism.synthesis.starch.AGPase	Glucose-1-phosphate adenylyltransferase [Sotub07g011850.1.1]	0.00305349	0.00457911	0.00596345	0.002381	-0.0373755
A0A1D5TEB7	A0A3B6AYJ6_WHEAT	31.2	cell.division	Cell division protein ftsZ [Sotub10g025690.1.1]	0.00147275	0.00188744	0.0018872	0.000824296	-0.0328385			W5ALT8	A0A452Y759_AEGTS	29.5.11.4.2	protein.degradation.ubiquitin.E3.RING	Zinc finger protein-like 1 [Sotub01g044340.1.1]	0	0.000213722	0.000240234	0.000329344	-0.0368536
A0A1D6BUC3	A0A8R7QVP2_TRIUA	21.1	redox.thioredoxin	Thioredoxin domain containing 9 [Sotub02g010120.1.1]	0.000501583	0.000402569	0.000440777	0	-0.0327147			W4ZZE8	A0A3B5Z085_WHEAT	35.1	not assigned.no ontology	Outer membrane protein [Sotub04g032440.1.1]	0.0001335	0.000269521	0.00039601	0.000405813	-0.0365567
A0A1D5XC77	A0A3B6HRQ2_WHEAT	35.2	not assigned.unknown	1%2C2-alpha-L-fucosidase [AT4G34260]	8.86714e-05	0.000284525	0.000209028	0	-0.0326915			A0A1D5ZEF6	A0A3B6LFH5_WHEAT	4.1.5	glycolysis.cytosolic branch.pyrophosphate-fructose-6-P phosphotransferase	Diphosphate--fructose-6-phosphate 1-phosphotransferase [Sotub12g028110.1.1]	0.000173741	0.00035274	0.000464983	0.000516621	-0.0364128
A0A1D5XZU1	A0A3B6JIU6_WHEAT	29.3.3	protein.targeting.chloroplast	Outer envelope membrane protein [Sotub06g032170.1.1]	0.000951176	0.00108014	0.000753041	0.000468368	-0.0324109			A0A1D5YKI0	A0A3B6KHV7_WHEAT	29.4	protein.postranslational modification	Receptor-like kinase [Sotub01g045440.1.1]	0	0.000106467	0.000225788	0	-0.036163
A0A1D5X443	F2EID0_HORVV	35.2	not assigned.unknown	#N/A	0.0085472	0.0114917	0.00889124	0.00478839	-0.032376			A0A1D5TJX7	A0A3B6D8V8_WHEAT	27.3.99	RNA.regulation of transcription.unclassified	RNA-binding protein [Sotub09g007400.1.1]	0.000455985	0.000916281	0.000946648	0.000270686	-0.0356668
A0A1D6AV28	A0A3B6PLZ4_WHEAT	16.2.1.10	secondary metabolism.phenylpropanoids.lignin biosynthesis.CAD	Cinnamyl alcohol dehydrogenase [Sotub01g044710.1.1]	0.000457309	0.000422002	0	0	-0.0323554			A0A1D6AVB7	A0A3B6PHM9_WHEAT	35.2	not assigned.unknown	#N/A	0	0.000108971	0.000246663	0.000171532	-0.0352426
Q9FUU6	Q9FUU6_WHEAT	2.1.2.2	major CHO metabolism.synthesis.starch.starch synthase	Granule-bound starch synthase [Sotub08g026990.1.1]	0.00156737	0.00220291	0.0020158	0.000914278	-0.0323498			A0A1D6RWH3	A0A3B6HQR2_WHEAT	29.5.11	protein.degradation.ubiquitin	Inactive ubiquitin carboxyl-terminal hydrolase 54 [Sotub06g027150.1.1]	0.000118588	0.000147342	0.000242308	0.000163172	-0.0351383
A0A1D5W7J4	A0A3B6FF92_WHEAT	35.2	not assigned.unknown	Transmembrane protein 214-A [Sotub05g017830.1.1]	0.000725159	0.000817878	0.000496954	0.000342292	-0.032305			A0A1D6D2G0	A0A3B6TEA9_WHEAT	27.3.1	RNA.regulation of transcription.ABI3/VP1-related B3-domain-containing transcription factor family	AP-1 complex subunit gamma-1 [Sotub04g015310.1.1]	3.93279e-05	0	0.000192666	0.000239098	-0.0349867
A0A1D6SE58	A0A3B6SGJ8_WHEAT	5.10	fermentation.aldehyde dehydrogenase	Aldehyde dehydrogenase 1 [Sotub03g027530.1.1]	0.000365219	0.000268472	6.56249e-05	6.49582e-05	-0.0323046			A0A1D5VRX5	A0A3B6FGT6_WHEAT	27.3.99	RNA.regulation of transcription.unclassified	Kelch-like protein [Sotub09g016660.1.1]	0	0	0.000147998	0	-0.0348284
				SUM	0.157246	0.182161	0.153422	0.0464597				A0A1D6D8L4	A0A3B6PEG3_WHEAT	26.2	misc.UDP glucosyl and glucoronyl transferases	UDP-glucosyltransferase [Sotub01g033070.1.1]	0	0	0.000204392	0	-0.0348284
												A0A1D5UL15	A0A453BUS3_AEGTS	10.5	cell wall.cell wall proteins	AKIN gamma [Sotub03g023770.1.1]	0	0	0.000278513	0	-0.0348284
												A0A1D5TZN5	A0A3B6C5A1_WHEAT	1.1.1.2	PS.lightreaction.photosystem II.PSII polypeptide subunits	Deoxyribonuclease tatD [Sotub06g006390.1.1]	0	0	0.000310977	0	-0.0348284
												A0A1D5YL77	A0A3B6KIW4_WHEAT	33.99	development.unspecified	Senescence-associated protein [Sotub07g005630.1.1]	0	0	0.00037135	0	-0.0348284
												A0A1D5S4C1	A0A3B5XWL6_WHEAT	27.3.34	RNA.regulation of transcription.orphan family	MAR-binding filament-like protein 1 [Sotub03g036820.1.1]	0	0	0.000229363	0	-0.0348284
												W5E0S9	A0A3B6HNK0_WHEAT	27.1.2	RNA.processing.RNA helicase	Single-stranded DNA-binding replication protein A [Sotub03g028590.1.1]	0	0	0.000162988	0	-0.0348284
												A0A1D6CWM4	A0A3B6TDT1_WHEAT	35.1	not assigned.no ontology	uvrB/uvrC motif family protein, expressed [LOC_Os08g40450]	0	0	0.000135896	0	-0.0348284
												W5FLZ1	W5FLZ1_WHEAT	29.3.4.99	protein.targeting.secretory pathway.unspecified	Syntaxin 8 [Sotub07g028820.1.1]	0	0	0.000436977	0	-0.0348284
												A0A1D5U3V2	A0A7H4LKF4_WHEAT	26.22	misc.short chain dehydrogenase/reductase (SDR)	Carbonyl reductase 3 [Sotub01g031580.1.1]	0	0	0.000319806	0	-0.0348284
												A7XA03	A7XA03_WHEAT	17.5.2	hormone metabolism.ethylene.signal transduction	ethylene response factor 8 [AT1G53170]	0	0	0.00042957	0	-0.0348284
												A0A1D5TMY2	A0A3B6AUA7_WHEAT	10.8.2	cell wall.pectinesterases.acetyl esterase	Pectinacetylesterase like protein (Fragment) [Sotub10g013150.1.1]	0	0	0.000245469	0	-0.0348284
												W5AA00	A0A3B6U9I7_WHEAT	10.2.1	cell wall.cellulose synthesis.cellulose synthase	Cellulose synthase-like protein [Sotub08g008680.1.1]	0	0	0.000118433	0	-0.0348284
												A0A1D6RDZ0	A0A3B5Z0X4_WHEAT	29.5	protein.degradation	Metacaspase 7 [Sotub09g030720.1.1]	0	0	0.000483908	0	-0.0348284
												A0A077RQQ2	A0A077RQQ2_WHEAT	26.12	misc.peroxidases	Peroxidase [Sotub03g015450.1.1]	0	0	0.000311934	0	-0.0348284
																SUM	0.0378043	0.0763913	0.109702	0.051397

## Sheet: 26 DAA
Table S4. Loadings information of the PCA plot in 26 DAA. Abbreviations: DAA: Days after anthesis, AL: Aleurone, SA: Sub-aleurone, SE: Starchy endosperm, and ETCs: Endosperm transfer cell.
Note: Top 100 proteins were selected in positive and negative loadings according to the PC1/PC2 scores.
** Accession1 and 2 are Uniprot identifiers of the protein
Accession 1	Accession 2	Bin no	Functional Category	Discription	26 AL	26 SA	26 SE	26 ETCs	PC 1			Accession 1	Accession 2	Bin No	Functional Category	Discription	26 AL	26 SA	26 SE	26 ETCs	PC 2
W5ECA4	A0A3B6IJ76_WHEAT	26.9	misc.glutathione S transferases	Vicilin (Fragment) [Sotub09g020260.1.1]	0.00337463	5.99041e-05	0	0.00197065	0.128618			W5FGC3	A0A3B6LPM3_WHEAT	16.8.4	secondary metabolism.flavonoids.flavonols	1-aminocyclopropane-1-carboxylate oxidase 1 [Sotub10g027710.1.1]	0	0.000103116	0.00117717	0.0109087	0.152037
I6QQ39	B7U6L4_WHEAT	26.9	misc.glutathione S transferases	Vicilin (Fragment) [Sotub09g020260.1.1]	0.00337648	6.27567e-05	0	0.00191057	0.126523			A0A1D6S1B7	A0A3B6KLP0_WHEAT	16.8.4	secondary metabolism.flavonoids.flavonols	1-aminocyclopropane-1-carboxylate oxidase 1 [Sotub06g023790.1.1]	0	0	0.000414941	0.00596059	0.130157
A0A1D5ZZT9	A0A3B6MYZ0_WHEAT	35.2	not assigned.unknown	Vicilin (Fragment) [Sotub09g020260.1.1]	0.00253318	0.000238766	0.000307888	0.000865032	0.0813216			W5FU06	A0A3B6MUL8_WHEAT	16.8.4	secondary metabolism.flavonoids.flavonols	1-aminocyclopropane-1-carboxylate oxidase 1 [Sotub10g027710.1.1]	0.000807108	0	0.00130965	0.0118795	0.116399
W5E0U1	A0A3B6HMP8_WHEAT	28.1.1.4	DNA.synthesis/chromatin structure.retrotransposon/transposase.hat-like transposase	Genomic DNA chromosome 3 P1 clone MZE19 [Sotub11g005060.1.1]	0.00131714	0	0	0.000197163	0.0773362			A0A1D6AD64	A0A3B6NVQ4_WHEAT	35.2	not assigned.unknown	Carboxyl-terminal peptidase [Sotub01g005770.1.1]	0	0	0.000125634	0.00249114	0.102124
A0A1D5XQU5	A0A453H561_AEGTS	35.2	not assigned.unknown	oleosin, putative, expressed [LOC_Os03g49190]	0.00401202	0.000453365	0.000584613	0.00109714	0.0733838			A0A1D6RJH6	A0A8R7PKT1_TRIUA	2.2.1.3.1	major CHO metabolism.degradation.sucrose.invertases.neutral	Plasma membrane ATPase 4 [Sotub07g010540.1.1]	0	3.99716e-05	0	0.000824127	0.101393
A0A1D5Y5R2	A0A3B6JCJ8_WHEAT	26.9	misc.glutathione S transferases	Vicilin (Fragment) [Sotub09g020260.1.1]	0.00460642	0	0	0.00201648	0.0627019			A0A1D5UN76	W5BUF4_WHEAT	16.2.1.10	secondary metabolism.phenylpropanoids.lignin biosynthesis.CAD	Calcium binding protein Caleosin [Sotub12g029440.1.1]	0.000388876	0.000149131	0.000191731	0.00307052	0.0900846
A0A1D5Z199	A0A3B6LUV8_WHEAT	35.2	not assigned.unknown	#N/A	0.00206094	0.000463928	0.000300206	0.00102832	0.0625322			A0A1D5W5J6	A0A3B6FX77_WHEAT	26.4.1	misc.beta 1,3 glucan hydrolases.glucan endo-1,3-beta-glucosidase	Beta-1 3-glucanase [Sotub03g014160.1.1]	0	0.000414166	0.000663108	0.00272978	0.0885512
A0A1D5ST87	A0A452ZZM2_AEGTS	11.4	lipid metabolism.TAG synthesis	Oleosin Bn-V [Sotub03g033380.1.1]	0.00237687	0	0	0.000541973	0.0614356			A0A1D5ZL79	A0A3B6MZJ7_WHEAT	35.2	not assigned.unknown	#N/A	0	0.000190211	0	0.00278832	0.0882072
A0A1D6CBB8	A0A3B6SQ83_WHEAT	16.2.1.7	secondary metabolism.phenylpropanoids.lignin biosynthesis.CCR1	Cinnamoyl CoA reductase-like 1 [Sotub04g036290.1.1]	0.00124635	0	0	0.000141531	0.059879			A0A1D6SBP4	A0A0H4LXI0_WHEAT	21.6	redox.dismutases and catalases	Catalase [Sotub04g035910.1.1]	0.00128391	0.00097375	0.00187942	0.0102722	0.0872979
A0A1D5SY85	A0A3B5ZWW3_WHEAT	35.2	not assigned.unknown	Chitinase 2 [Sotub11g029630.1.1]	0.00227598	0.000571322	0.000366459	0.00103627	0.0560829			A0A1D6CH98	A0A3B6SFL4_WHEAT	17.2.3	hormone metabolism.auxin.induced-regulated-responsive-activated	Aldo/keto reductase family protein [Sotub09g024390.1.1]	0	0.000324583	0.000698243	0.00208188	0.0802945
A0A1D5RXH7	A0A452ZE94_AEGTS	10.1.5	cell wall.precursor synthesis.UXS	Proteasome subunit alpha type [Sotub10g019430.1.1]	0.00341398	0.00064357	0.00110614	0.00181754	0.0553674			A0A1D6SEP5	A0A3B6SDV0_WHEAT	17.2.3	hormone metabolism.auxin.induced-regulated-responsive-activated	Aldo/keto reductase family protein [Sotub09g024390.1.1]	0	0.000322713	0.000694219	0.00194251	0.0781847
A0A1D5WFB5	A0A453GTA0_AEGTS	26.12	misc.peroxidases	Peroxidase 4 [Sotub04g026540.1.1]	0.000660035	0	0	0.000502822	0.0550511			A0A1D6BMS5	A0A3B6RQB4_WHEAT	2.2.2.1	major CHO metabolism.degradation.starch.starch cleavage	Alpha-glucosidase 1 [Sotub02g015880.1.1]	0.000109909	0	0.000108565	0.000716734	0.076304
A0A1D5RXW0	A0A3B5XZJ3_WHEAT	21.4	redox.glutaredoxins	Aquaporin [Sotub03g024480.1.1]	0.00112934	0	0	0.000682244	0.0540676			A0A1D6AU93	A0A3B6PTR8_WHEAT	35.2	not assigned.unknown	Carboxyl-terminal peptidase [Sotub01g005770.1.1]	0	0	0.000125634	0.00130163	0.0758444
A0A1D6CUR4	A0A453S8G8_AEGTS	10.1.5	cell wall.precursor synthesis.UXS	Late embryogenesis abundant protein D-34 [Sotub09g023990.1.1]	0.00108006	0	0	0.000491758	0.0538992			W4ZRZ2	A0A3B5Y3C3_WHEAT	35.1	not assigned.no ontology	Outer membrane protein [Sotub04g032440.1.1]	0	7.15485e-05	0	0.000777619	0.0749138
A0A1D5TC14	A0A3B6B2X3_WHEAT	35.2	not assigned.unknown	#N/A	0.00247513	0	0	0.00112694	0.0538992			A0A1D5TVK5	A0A3B6C7S5_WHEAT	17.7.1.5	hormone metabolism.jasmonate.synthesis-degradation.12-oxophytodienoate reductase 3	NADPH dehydrogenase 3 [Sotub11g017720.1.1]	0	0.000403013	0.0011731	0.00206495	0.0738404
A0A1D5RSK5	A0A3B5Y828_WHEAT	35.2	not assigned.unknown	Genomic DNA chromosome 3 TAC clone K24A2 [Sotub02g013780.1.1]	0.000693962	0	0	0.000315966	0.0538992			Q3ZPM9	A0A2Z5XDA2_TRITU	26.9	misc.glutathione S transferases	Flowering locus T-like 2 [Sotub03g010860.1.1]	0.000547063	0	0.000545167	0.00331777	0.0732609
A0A1D5VTL0	A0A3B6FWR8_WHEAT	1.1.1.2	PS.lightreaction.photosystem II.PSII polypeptide subunits	Genomic DNA chromosome 5 P1 clone MQK4 [Sotub11g007480.1.1]	0.0012693	0	0	0.00057792	0.0538992			A0A1D5Y9Y0	A0A3B6JEP5_WHEAT	4.1.14	glycolysis.cytosolic branch.pyruvate kinase (PK)	Pyruvate kinase [Sotub10g025400.1.1]	0	0.000258677	0.00100239	0.00157256	0.0710479
A0A1D6RWC3	A0A3B6HRX1_WHEAT	10.1.5	cell wall.precursor synthesis.UXS	Late embryogenesis abundant protein D-34 [Sotub09g023990.1.1]	0.00109197	0	0	0.000497181	0.0538992			A0A1D5TMK8	A0A453AR45_AEGTS	35.2	not assigned.unknown	#N/A	0	0.000301836	0	0.00109781	0.0669554
A0A1D5SDE2	A0A3B5YY68_WHEAT	20.2.1	stress.abiotic.heat	DNAJ heat shock N-terminal domain-containing protein [AT2G26890]	0.000155506	0	0	7.08028e-05	0.0538992			W4ZZE8	A0A3B5Z085_WHEAT	35.1	not assigned.no ontology	Outer membrane protein [Sotub04g032440.1.1]	0	7.25267e-05	0	0.000614577	0.0654685
A0A1D6AUH4	A0A3B6PD02_WHEAT	1.3.13	PS.calvin cycle.rubisco interacting	chaperonin 1 [Sotub01g015280.1.1]	0.00050087	0	0	0.000224482	0.0534463			A0A1D5WLK2	A0A3B6H5G2_WHEAT	26.4.1	misc.beta 1,3 glucan hydrolases.glucan endo-1,3-beta-glucosidase	Beta-1 3-glucanase [Sotub03g014160.1.1]	0	0	0.000232715	0.00109334	0.0648635
A0A1D5ZCL9	A0A3B6LUL8_WHEAT	26.9	misc.glutathione S transferases	Glutathione S-transferase-like protein [Sotub01g050010.1.1]	0.00133791	0	0	0.000400544	0.0532679			A0A1D6B4Y9	A0A3B6QJ90_WHEAT	1.3.2	PS.calvin cycle.rubisco small subunit	Heat shock protein 4 [Sotub07g016650.1.1]	0	0.000146546	0.000255156	0.000594315	0.0642336
A0A1D5SCU2	A0A3B5Z662_WHEAT	11.4	lipid metabolism.TAG synthesis	Oleosin Bn-V [Sotub03g033380.1.1]	0.00177854	0	0	0.000532459	0.0532679			A0A1D5XT66	A0A3B6ILB8_WHEAT	35.2	not assigned.unknown	#N/A	0.000705205	0.000401367	0.000864006	0.00258195	0.0633894
A0A1D5ZYQ7	A0A453M713_AEGTS	1.1.1.2	PS.lightreaction.photosystem II.PSII polypeptide subunits	Photosystem II D2 protein [Sotub09g026550.1.1]	0.000889269	0.000111179	0	0	0.0531361			A0A1D5ZRZ2	W5G100_WHEAT	4.1.14	glycolysis.cytosolic branch.pyruvate kinase (PK)	Pyruvate kinase [Sotub10g025400.1.1]	0	0.000747607	0.00156506	0.00270598	0.0632651
A0A1D5SLW3	A0A3B5YU22_WHEAT	33.99	development.unspecified	Embryo-specific 3 [Sotub01g041010.1.1]	0.00192867	0	0	0.000591146	0.0528578			W5EPT4	A0A453GYY1_AEGTS	35.2	not assigned.unknown	#N/A	0.000567009	0.000322713	0.000694691	0.00208055	0.0627291
A0A1D6BH34	A0A453MVK4_AEGTS	21.6	redox.dismutases and catalases	Catalase [Sotub02g026140.1.1]	0.00065422	0	0	9.73498e-05	0.0526979			W5ECA4	A0A3B6IJ76_WHEAT	26.9	misc.glutathione S transferases	Vicilin (Fragment) [Sotub09g020260.1.1]	0.00337463	5.99041e-05	0	0.00197065	0.0607698
A0A1D5ZV66	A0A453M5L3_AEGTS	20.2.1	stress.abiotic.heat	Signal peptidase complex catalytic subunit SEC11A [Sotub12g010830.1.1]	0.00365754	0.000829491	0.000714775	0.00167217	0.052506			A0A1D6BE72	A0A453NI68_AEGTS	20.2.1	stress.abiotic.heat	Chaperone protein clpB 2 [Sotub02g034270.1.1]	0	3.7236e-05	0	0.000272923	0.0602909
A0A1D5XS10	A0A3B6ILV9_WHEAT	26.9	misc.glutathione S transferases	Vicilin (Fragment) [Sotub09g020260.1.1]	0.00301148	0	0	0.00173472	0.0520497			A0A1D5UZY9	A0A1D5UZY9_WHEAT	8.1.5	TCA / organic transformation.TCA.2-oxoglutarate dehydrogenase	2-oxoglutarate dehydrogenase E1 component [Sotub05g027690.1.1]	0.000386882	0.000220002	0.000141846	0.00110459	0.0598057
W5B855	A0A3B6CAU8_WHEAT	28.1	DNA.synthesis/chromatin structure	Replication factor C subunit 4 [Sotub08g026560.1.1]	0.00119303	0	0.000433632	0.0010856	0.0508327			A0A1D6DLT8	S5ZIQ7_TRITU	12.2.1.1	N-metabolism.ammonia metabolism.glutamate synthase.ferredoxin dependent	Glutamate synthase [Sotub03g013400.1.1]	0	0.000102735	0.000309681	0.00041469	0.0590624
A0A1D5XC60	A0A3B6HMZ7_WHEAT	13.1.1.3.11	amino acid metabolism.synthesis.central amino acid metabolism.alanine.alanine-glyoxylate aminotransferase	Aminotransferase like protein [Sotub04g022360.1.1]	0.00114037	0.000341473	0.000109498	0.000102578	0.0504138			A0A1D6SBS9	C0J028_TRITD	29.4	protein.postranslational modification	Peptidyl-prolyl cis-trans isomerase [Sotub06g032750.1.1]	0	0.0010925	0.00141291	0.00308278	0.0589806
A0A1D5Y4J9	A0A453IDI8_AEGTS	10.1.5	cell wall.precursor synthesis.UXS	Bifunctional polymyxin resistance protein ArnA [Sotub05g027610.1.1]	0.000939924	0.000120084	0.000151079	0.000702653	0.0503537			I6QQ39	B7U6L4_WHEAT	26.9	misc.glutathione S transferases	Vicilin (Fragment) [Sotub09g020260.1.1]	0.00337648	6.27567e-05	0	0.00191057	0.058057
A0A1D5XQZ4	A0A3B6ILP3_WHEAT	5.10	fermentation.aldehyde dehydrogenase	Aldehyde dehydrogenase [Sotub06g019340.1.1]	0.000800582	0.000202373	0	0.00036451	0.0500367			A0A1D5ZXR9	A0A453L7X7_AEGTS	10.1.5	cell wall.precursor synthesis.UXS	Uridine kinase [Sotub06g024620.1.1]	0	0.00015275	0.000688882	0.000823641	0.0577154
A0A1D5YEH2	M7ZQM3_TRIUA	35.2	not assigned.unknown	#N/A	0.00250965	0.000661003	0.000607709	0.0012522	0.0499828			A0A1D5XL49	A0A3B6IYU5_WHEAT	20.1.1	stress.biotic.respiratory burst	Respiratory burst oxidase-like protein [Sotub03g031420.1.1]	0	0	0	0.000341412	0.0567621
A0A1D5SJZ4	A0A3B5YUJ8_WHEAT	10.5.3	cell wall.cell wall proteins.LRR	Leucine-rich repeat family protein [Sotub12g010540.1.1]	0.000765505	0	0.000123044	0.000348539	0.0498907			A0A1D6AGQ4	A0A3B6NIU3_WHEAT	17.4.1	hormone metabolism.cytokinin.synthesis-degradation	UDP-glucuronosyltransferase [Sotub12g025630.1.1]	0	0	0	0.000609095	0.0567621
A0A1D5UT05	A0A096UNB2_WHEAT	34.99	transport.misc	Secretory carrier-associated membrane protein 2 [Sotub08g022140.1.1]	0.00138792	0	0.000223089	0.000631931	0.0498907			A0A1D5RTN7	A0A3B5Y7G7_WHEAT	17.2.3	hormone metabolism.auxin.induced-regulated-responsive-activated	Indole-3-acetic acid-amido synthetase GH3.8 [Sotub01g033030.1.1]	0	0	8.39133e-05	0.000542497	0.0564899
A0A1D5SWQ8	A0A452Z1L4_AEGTS	13.1.2.3.22	amino acid metabolism.synthesis.glutamate family.arginine.argininosuccinate synthase	Argininosuccinate synthase [Sotub05g005750.1.1]	0.00145445	0.000393324	0.000303999	0.000378857	0.0494831			A0A1D6DLV1	A0A453N8U0_AEGTS	27.1.1	RNA.processing.splicing	Pre-mRNA-splicing factor RSE1 [Sotub04g009690.1.1]	0	3.44788e-05	8.88075e-05	0.000293642	0.0564845
A0A1D6RDS0	A0A3B5XVN7_WHEAT	27.4	RNA.RNA binding	RNA-binding protein 8A [Solyc06g065470.2.1]	0.00284389	0.000535795	0.000919332	0.0012941	0.0493758			Q8S4P7	Q8S4P7_WHEAT	20.1	stress.biotic	Thaumatin-like protein [Sotub12g024610.1.1]	0.000875972	0.000826737	0.00106687	0.00341451	0.056184
A0A1D5X5N1	A0A453HSG4_AEGTS	1.3.13	PS.calvin cycle.rubisco interacting	Ribulose-1 5-bisphosphate carboxylase/oxygenase activase 1 [Sotub10g024020.1.1]	0.000868467	0	0.000142554	0.00012923	0.0487416			A0A1D5XG59	A0A3B6ISM7_WHEAT	35.2	not assigned.unknown	#N/A	0.000141772	0	0	0.000922959	0.0547218
A0A1D6DCW8	A0A3B5YUH9_WHEAT	35.2	not assigned.unknown	#N/A	0.000481387	0.000121686	0	7.16318e-05	0.048546			A0A1D5UH15	A0A453C4H1_AEGTS	3.5	minor CHO metabolism.others	Aldose-1-epimerase-like protein [Sotub02g035040.1.1]	0.000322767	0	0.00080015	0.0014926	0.0546409
A0A1D5W3N0	A0A453F4Y9_AEGTS	8.1.9	TCA / organic transformation.TCA.malate DH	Malate dehydrogenase [Sotub07g024580.1.1]	0.00225621	0.00051133	0.000659358	0.00123501	0.0481163			A0A1D5VHW0	A0A3B6EAW6_WHEAT	1.1.1.2	PS.lightreaction.photosystem II.PSII polypeptide subunits	Fatty acid oxidation complex subunit alpha 1 [Sotub07g011920.1.1]	0	0.000276374	7.0865e-05	0.000534768	0.0530841
A0A1D5YGF9	A0A8R7UI77_TRIUA	29.6	protein.folding	FK506-binding protein 2 (EC 5.2.1.8)(Peptidyl-prolyl cis-trans isomerase)(PPIase)(Rotamase) [Solyc09g057670.2.1]	0.00261368	0.000736719	0.00063591	0.00295985	0.0467052			A0A1D5VF15	A0A8R7PX53_TRIUA	10.8.1	cell wall.pectinesterases.PME	Pectinesterase family protein [Sotub11g005690.1.1]	0.000369346	0.000206607	0.000356371	0.000998032	0.0526319
A0A1D6AIF0	A0A3B6NNP8_WHEAT	8.1.2	TCA / organic transformation.TCA.CS	Citrate synthase [Sotub01g027350.1.1]	0.000629271	0.000237248	0	0.000384631	0.0459529			A0A1D6BLB8	A0A1D6BLB8_WHEAT	21.4	redox.glutaredoxins	Glutaredoxin C4 [Sotub11g026630.1.1]	0.00145995	0	0.00106962	0.00333257	0.0526003
A0A1D5XDM2	A0A3B6HV95_WHEAT	26.27	misc.calcineurin-like phosphoesterase family protein	Os03g0310500 protein (Fragment) [Sotub01g020370.1.1]	0.000420107	0	0.000136485	0.000191278	0.0459344			A0A1D5V3F2	A0A453B339_AEGTS	13.1.1.3.1	amino acid metabolism.synthesis.central amino acid metabolism.alanine.alanine aminotransferase	Alanine aminotransferase [Sotub06g022150.1.1]	0.000180006	6.62494e-05	0	0.000562073	0.0524499
A0A1D5V9B9	A0A453EY83_AEGTS	1.3.13	PS.calvin cycle.rubisco interacting	Developmentally-regulated GTP-binding protein 2 [Sotub12g023140.1.1]	0.00103852	0.000258862	0.000166927	0.000472844	0.0458145			W5BPN4	A0A3B6C2J0_WHEAT	13.1.1.3.1	amino acid metabolism.synthesis.central amino acid metabolism.alanine.alanine aminotransferase	Alanine aminotransferase [Sotub06g022150.1.1]	0.000178723	6.5777e-05	0	0.000558065	0.0524499
A0A1D6RUI4	A0A3B6GQS5_WHEAT	35.1	not assigned.no ontology	Translocon-associated protein subunit beta [Sotub02g037650.1.1]	0.00173693	0	0.000279187	0	0.0458022			A0A1D5UAY5	A0A3B6C0C2_WHEAT	11.9.4.2	lipid metabolism.lipid degradation.beta-oxidation.acyl CoA DH	Acyl-CoA dehydrogenase [Sotub05g027330.1.1]	0	0	6.72408e-05	0.000380939	0.0516691
A0A1D5UTQ6	A0A3B6DIZ3_WHEAT	35.2	not assigned.unknown	#N/A	0.000412522	5.12513e-05	0.000134248	0.000187824	0.0457837			A0A1D5S753	A0A3B5Z5M0_WHEAT	17.2.3	hormone metabolism.auxin.induced-regulated-responsive-activated	Indole-3-acetic acid-amido synthetase GH3.8 [Sotub01g033030.1.1]	0	0	0.000115876	0.000656472	0.0516691
A0A1D6SFC8	A0A453SI82_AEGTS	16.1.2.6	secondary metabolism.isoprenoids.mevalonate pathway.mevalonate diphosphate decarboxylase	Diphosphomevalonate decarboxylase-like protein [Sotub11g011760.1.1]	0.00297016	0.000748476	0.000487536	0.00135233	0.0455464			A0A1D6CM14	A0A453TAZ8_AEGTS	20.1.7.3	stress.biotic.PR-proteins.PR3/4/8/11 (chitinases and chitin binding proteins)	Endochitinase (Chitinase) [Sotub02g009500.1.1]	0	0	0.000179477	0.00101679	0.0516691
W5HI83	A0A3B6RCH0_WHEAT	2.1.2.5	major CHO metabolism.synthesis.starch.transporter	Mitochondrial ADP/ATP carrier proteins [Sotub01g026420.1.1]	0.00209292	0.000592493	0.000637719	0.00143104	0.0450986			A0A1D6SCX2	A0A3B6REV7_WHEAT	2.2.1.5	major CHO metabolism.degradation.sucrose.Susy	Sucrose synthase 4 [Sotub12g008670.1.1]	0	0.000420926	0.000602371	0.000733504	0.0512167
A0A1D5V0B6	A0A1D5V0B3_WHEAT	16.4.1	secondary metabolism.N misc.alkaloid-like	Strictosidine synthase family protein [Sotub05g020800.1.1]	0.0019698	0.000622763	0.000481331	0.00255913	0.0450779			A0A1D5Z3J4	A0A3B6LQJ9_WHEAT	10.6.2	cell wall.degradation.mannan-xylose-arabinose-fucose	Alpha-L-fucosidase 1 [Sotub11g025200.1.1]	0	0.000306974	0.000396166	0.000741005	0.0507322
A0A1D6SE58	A0A3B6SGJ8_WHEAT	5.10	fermentation.aldehyde dehydrogenase	Aldehyde dehydrogenase 1 [Sotub03g027530.1.1]	0.000577852	0.000216281	0	8.5986e-05	0.0442628			A0A1D6C4H9	W5HK74_WHEAT	1.1.4	PS.lightreaction.ATP synthase	V-type ATP synthase beta chain [Sotub01g049150.1.1]	0	0.000236747	0.000103073	0.000660777	0.0505277
A0A077RWY7	A0A077RWY7_WHEAT	16.2.1.10	secondary metabolism.phenylpropanoids.lignin biosynthesis.CAD	Taurine catabolism dioxygenase TauD/TfdA [Sotub03g035920.1.1]	0.000889269	0.000110482	0.000288906	0	0.0437294			A0A1D6B7D9	A0A3B6QL71_WHEAT	29.2.1.1	protein.synthesis.ribosomal protein.prokaryotic	THO complex subunit 5 homolog [Sotub04g031770.1.1]	0	4.66503e-05	0	0.000283596	0.0505033
A0A1D6AH28	A0A3B6NKB6_WHEAT	26.9	misc.glutathione S transferases	Glutathione transferase [Sotub02g015040.1.1]	0.000983496	0.000370799	0	0	0.0430913			W5E6S4	A0A3B6IUA1_WHEAT	29.2.2	protein.synthesis.ribosome biogenesis	COP9 signalosome complex subunit 4 [Sotub04g033420.1.1]	0	0.000372555	0.000239714	0.000793933	0.050175
A0A1D6CZY3	M8CUK9_AEGTA	27.3.99	RNA.regulation of transcription.unclassified	Pre-mRNA splicing factor [Sotub10g020880.1.1]	0.000740688	0.000279255	0	0	0.0430913			A0A1D5T2N4	A0A3B5ZQ67_WHEAT	30.3	signalling.calcium	Calcium-transporting ATPase [Sotub11g029690.1.1]	0	0	0	0.000471787	0.050146
A0A1D6D2F0	A0A1D6D2F0_WHEAT	29.4	protein.postranslational modification	T-complex protein 1 subunit alpha [Sotub01g029890.1.1]	0.000906623	0.00020547	0.000442308	0.000907561	0.0424161			A0A1D6AK13	A0A3B6PSZ6_WHEAT	11.9.4.5	lipid metabolism.lipid degradation.beta-oxidation.acyl-CoA thioesterase	3-ketoacyl CoA thiolase 2 [Sotub09g027790.1.1]	0	0.000243438	0.000104141	0.000587971	0.0500237
A0A1D5WDJ0	A0A3B6GW76_WHEAT	27.3.11	RNA.regulation of transcription.C2H2 zinc finger family	Zinc-finger protein ZPR1 [Sotub02g015300.1.1]	0.000967478	0.000123605	0.00031155	0	0.0423767			A0A1D5UZ54	A0A453APT7_AEGTS	35.2	not assigned.unknown	Aspartic proteinase nepenthesin I [Sotub08g019950.1.1]	0	0	0	0.00107992	0.0497626
A0A1D5ZLM1	A0A453L729_AEGTS	29.6	protein.folding	FK506-binding protein 2 (EC 5.2.1.8)(Peptidyl-prolyl cis-trans isomerase)(PPIase)(Rotamase) [Solyc09g057670.2.1]	0.00230245	0.000287858	0.00111937	0.00211304	0.0420171			A0A1D5WWI8	A0A3B6GRQ6_WHEAT	29.3.2	protein.targeting.mitochondria	Mitochondrial processing peptidase alpha subunit [Sotub05g018240.1.1]	0	0.000388418	0.000302312	0.000751566	0.0490936
A0A1D5UBL3	A0A3B6C4A1_WHEAT	16.1.2.7	secondary metabolism.isoprenoids.mevalonate pathway.isopentenyl pyrophosphate:dimethyllallyl pyrophosphate isomerase	Isopentenyl-diphosphate delta-isomerase [Sotub04g020380.1.1]	0.0012639	0	0.000614465	0.000575461	0.0417474			A0A1D6RW51	A0A3B6HPZ5_WHEAT	10.3	cell wall.hemicellulose synthesis	heat shock protein [Sotub09g009340.1.1]	0.00111429	0.000843182	0.000854343	0.00312153	0.0484165
A0A1D5XAR2	A0A3B6HSA4_WHEAT	35.2	not assigned.unknown	#N/A	0.00129962	0	0	0.00196482	0.0416618			A0A1D6SC42	A0A8R7V860_TRIUA	1.1.4	PS.lightreaction.ATP synthase	V-type ATP synthase alpha chain [Sotub12g023750.1.1]	0.000439373	0.00077213	0.000782313	0.00199501	0.0473726
A0A1D6SBS1	M7ZP21_TRIUA	8.2.11	TCA / organic transformation.other organic acid transformations.atp-citrate lyase	ATP citrate lyase [Sotub01g018060.1.1]	0.00062794	0.000236747	0.000100932	0.000379345	0.0410241			A0A1D5XPR5	A0A3B6IMT6_WHEAT	31.4	cell.vesicle transport	Coatomer alpha subunit-like protein [Solyc07g032100.2.1]	8.25803e-05	9.25465e-05	0.000119338	0.000297014	0.0473254
A0A1D5T0L5	W5A761_WHEAT	35.1	not assigned.no ontology	Proteasomal ubiquitin receptor ADRM1-like protein [Sotub07g010860.1.1]	0.00101371	0.000381394	0.000163497	0.00061239	0.0405477			W5BBT3	A0A3B6CAB2_WHEAT	29.3.4.3	protein.targeting.secretory pathway.vacuole	Legumain/vacuolar processing enzyme [Sotub08g025020.1.1]	0	0	0	0.000572835	0.0471148
A0A1D6BD27	A0A3B6QBF7_WHEAT	29.2.3	protein.synthesis.initiation	ubiquitin family protein, putative, expressed [LOC_Os07g31540]	0.000311991	3.90059e-05	0.00015168	0.000142052	0.0405193			A0A1D5T0E2	A0A452YZR6_AEGTS	27.2	RNA.transcription	DNA-directed RNA polymerase subunit D [Sotub12g013490.1.1]	0	0	0	0.000857083	0.0471148
A0A1D6D852	A0A3B6SU01_WHEAT	20.1.7.3	stress.biotic.PR-proteins.PR3/4/8/11 (chitinases and chitin binding proteins)	Endochitinase (Chitinase) [Sotub02g009500.1.1]	0.00121231	0.000302182	0.000393856	0.000362942	0.0401708			A0A1D6S683	A0A3B6MTV9_WHEAT	16.5.1.1.2.1	secondary metabolism.sulfur-containing.glucosinolates.synthesis.aromatic.CYP79A2 monooxygenase	Cytochrome P450 [Sotub08g018120.1.1]	0	0	0	0.000409909	0.0471148
A0A1D6CRM7	A0A453S8M1_AEGTS	29.3.4.99	protein.targeting.secretory pathway.unspecified	Signal recognition particle protein [Sotub08g027520.1.1]	0.00288365	0.000728935	0.000928599	0.00131294	0.0399927			A0A1D5TE01	A0A3B6B766_WHEAT	16.4.1	secondary metabolism.N misc.alkaloid-like	FAD-binding domain-containing protein [Sotub06g019830.1.1]	0	0	0	0.00042612	0.0471148
A0A1D6ADN2	A0A453NHG4_AEGTS	17.3.1.2.1	hormone metabolism.brassinosteroid.synthesis-degradation.sterols.SMT1	Porphobilinogen deaminase [Sotub07g027270.1.1]	0.00112506	0.000283514	0.00036551	0.000336821	0.0398136			A0A1D6C2M3	A0A3B6SJQ7_WHEAT	1.1.5.1	PS.lightreaction.other electron carrier (ox/red).plastocyanin	Phospholipase D [Sotub08g015520.1.1]	0	0	0	0.000275939	0.0471148
A0A1D5WMC6	A0A453GL62_AEGTS	2.2.1.4	major CHO metabolism.degradation.sucrose.hexokinase	Hexokinase 6 [Sotub11g020550.1.1]	0.000703829	0	0.000342178	0.000109746	0.0396339			A0A0C4B6Q8	A0A3B6FQS1_WHEAT	29.2.4	protein.synthesis.elongation	GTP-binding elongation factor protein TypA subfamily [Sotub07g021750.1.1]	0	0	0	0.000335428	0.0467085
A0A1D6AAQ2	A0A3B6NQK6_WHEAT	29.2.4	protein.synthesis.elongation	Elongation factor Tu [Sotub11g022630.1.1]	0.00110047	0.000332104	0.000428294	0.000601202	0.0391638			A0A1D6CRV6	A0A3B6TYI2_WHEAT	35.2	not assigned.unknown	#N/A	0	0	0	0.000584826	0.0467085
A0A140CQG0	A0A140CQG0_WHEAT	29.3.4.2	protein.targeting.secretory pathway.golgi	BET1 [Sotub06g007280.1.1]	0.00408355	0.00185093	0.000402922	0.00146976	0.0391245			A0A1D5S0J4	A0A3B5XV10_WHEAT	10.6.1	cell wall.degradation.cellulases and beta-1,4-glucanases	Endoglucanase 1 [Sotub05g025200.1.1]	0	0	0	0.0004607	0.0467085
P12782	A0A8R7RFM1_TRIUA	1.3.3	PS.calvin cycle.phosphoglycerate kinase	Phosphoglycerate kinase [Sotub07g027100.1.1]	0.000827665	0.000233294	0.000300832	0.000379319	0.0390948			A0A1D6CH72	A0A453RTM4_AEGTS	31.4	cell.vesicle transport	Exocyst complex component Sec8-like [Sotub11g012300.1.1]	0	0	0	0.000360036	0.0467085
A0A1D5ZGS2	A0A3B6LF76_WHEAT	4.1.13	glycolysis.cytosolic branch.enolase	Enolase [Sotub09g011260.1.1]	0.00184702	0.000778833	0.000557864	0.00125306	0.0390795			A0A1D5UBB0	A0A3B6C1V4_WHEAT	8.1.5	TCA / organic transformation.TCA.2-oxoglutarate dehydrogenase	2-oxoglutarate dehydrogenase E1 component [Sotub04g010270.1.1]	0.000386502	0.00032968	0.000235569	0.00101573	0.0462465
A0A1D5UPZ8	A0A3B6DFW7_WHEAT	20.1.7.6.1	stress.biotic.PR-proteins.PR6 (proteinase inhibitors).trypsin inhibitor	Kunitz trypsin inhibitor [Sotub03g016090.1.1]	0.00426974	0.000924734	0.00179378	0.00111447	0.0387527			A0A1D5SLI4	A0A1D5SLI4_WHEAT	29.2.1.2.1.4	protein.synthesis.ribosomal protein.eukaryotic.40S subunit.S4	40S ribosomal protein S4-like protein [Sotub06g006480.1.1]	0	0.000422571	0.00108919	0.00118741	0.0461691
A0A1D5VHJ6	A0A3B6EC38_WHEAT	29.2.1.2.1.5	protein.synthesis.ribosomal protein.eukaryotic.40S subunit.S5	Ribosomal protein S5 [Sotub11g020240.1.1]	0.00198469	0.000559906	0.000721997	0.000676167	0.0384986			A0A1D5TAJ5	M7ZQ92_TRIUA	17.7.1.5	hormone metabolism.jasmonate.synthesis-degradation.12-oxophytodienoate reductase 3	NADPH dehydrogenase 3 [Sotub11g017720.1.1]	0	0.00106285	0.00191791	0.00230212	0.0460475
A0A1D6S6E2	M8CAX7_AEGTA	29.5.5	protein.degradation.serine protease	Rhomboid family protein [Sotub03g014790.1.1]	0.000928175	0	0.000451248	0	0.038462			A0A1D5ZUW4	A0A453KSC9_AEGTS	3.2.1	minor CHO metabolism.trehalose.TPS	Alpha alpha-trehalose-phosphate synthase [Sotub01g005320.1.1]	0.000129707	0.00135258	0.00105687	0.0020456	0.045996
A0A1D6BHS4	A0A3B6RNW8_WHEAT	29.1.5	protein.aa activation.isoleucine-tRNA ligase	Isoleucyl-tRNA synthetase [Sotub11g007050.1.1]	0.000507286	0.000159745	0.000205716	0.000191421	0.038369			A0A1D6BMX1	A0A3B6RLQ1_WHEAT	29.2.1.1.1.2.1	protein.synthesis.ribosomal protein.prokaryotic.chloroplast.50S subunit.L1	50S ribosomal protein L1 [Sotub12g005440.1.1]	0	0	0	0.000549397	0.0457048
A0A1D6RS66	A0A3B6H1C1_WHEAT	1.1.1.2	PS.lightreaction.photosystem II.PSII polypeptide subunits	Genomic DNA chromosome 5 P1 clone MQK4 [Sotub11g007480.1.1]	0.00086287	0	0	0.000582902	0.0376092			A0A1D6BZM3	A0A453QUF3_AEGTS	27.1.1	RNA.processing.splicing	Pre-mRNA-processing-splicing factor 8 [Sotub07g009410.1.1]	0	0	0	9.53847e-05	0.0457048
A0A1D6AQP2	A0A3B6PRU4_WHEAT	35.2	not assigned.unknown	#N/A	0.00151656	0	0	0.00102449	0.0376092			A0A1D6C1D8	A0A3B6RAT3_WHEAT	35.2	not assigned.unknown	#N/A	0	0	0	0.00111519	0.0457048
W5FWZ1	A0A453MB89_AEGTS	10.8.2	cell wall.pectinesterases.acetyl esterase	Pectinacetylesterase like protein (Fragment) [Sotub01g039260.1.1]	0.000489452	0	0	0.000330644	0.0376092			A0A1D6CRD5	A0A453SCX8_AEGTS	35.2	not assigned.unknown	#N/A	0	0	0	0.000591435	0.0457048
A0A1D5RSD5	A0A8R7K2N3_TRIUA	29.3.2	protein.targeting.mitochondria	Mitochondrial processing peptidase alpha subunit [Sotub12g009800.1.1]	0.000394293	0	0	0.000453447	0.0368997			A0A1D5VEL3	A0A3B6ET22_WHEAT	19.2	tetrapyrrole synthesis.glu-tRNA reductase	Exostosin-like glycosyltransferase [Sotub05g005290.1.1]	0	0	0	0.00054013	0.0457048
W5BPQ7	A0A3B6C2K4_WHEAT	16.4.1	secondary metabolism.N misc.alkaloid-like	Strictosidine synthase family protein [Sotub05g020800.1.1]	0.00107903	0.000407896	0.000393737	0.000371946	0.036811			A0A1D5YGG2	A0A8R7QGN0_TRIUA	26.4.1	misc.beta 1,3 glucan hydrolases.glucan endo-1,3-beta-glucosidase	Glucan endo-1 3-beta-glucosidase A6 [Sotub12g030330.1.1]	0	0	0	0.000459332	0.0457048
A0A1D6RXK4	A0A3B6IQT6_WHEAT	29.5	protein.degradation	Prolactin regulatory element-binding protein [Sotub07g018080.1.1]	0.00075004	0.000186956	0.000364645	0.000453106	0.036403			A0A1D5XLB2	A0A3B6IYT7_WHEAT	11.1.8	lipid metabolism.FA synthesis and FA elongation.acyl CoA ligase	4-coumarate-coa ligase [Sotub12g027780.1.1]	0	0	0	0.000406076	0.0457048
A0A1D5TK48	A0A3B6AS74_WHEAT	29.2.2	protein.synthesis.ribosome biogenesis	stress responsive protein, putative, expressed [LOC_Os07g48490]	0.000796289	0.000101734	0.000517836	0.000362556	0.0363914			A0A1D5XYR3	A0A3B6JNW9_WHEAT	20.1.1	stress.biotic.respiratory burst	Respiratory burst oxidase-like protein [Sotub03g031420.1.1]	0	0	0	0.000244177	0.0457048
W5HZE9	W5HZE9_WHEAT	29.5.11.20	protein.degradation.ubiquitin.proteasom	26S protease regulatory subunit 8 [Sotub05g017560.1.1]	0.000465135	0	0	0.000425431	0.0363082			A0A1D5ZF00	A0A3B6LGZ6_WHEAT	2.2.1.4	major CHO metabolism.degradation.sucrose.hexokinase	Protein DA1-related 1 [Sotub04g033100.1.1]	0	0.00022947	0.0002959	0.000554235	0.0451814
A0A1D5SEK2	A0A3B5YYZ5_WHEAT	16.1.3.4	secondary metabolism.isoprenoids.tocopherol biosynthesis.tocopherol cyclase	Tocopherol cyclase [Sotub08g019710.1.1]	0.000421311	0	0	0.000385347	0.0363082			A0A1D5Y0R1	A0A3B6JNV3_WHEAT	35.1	not assigned.no ontology	transmembrane protein%2C putative (DUF677) [AT4G34320]	0	9.88195e-05	0.000251714	0.000583734	0.0451511
A0A1D5VFN3	A0A8R7PXB8_TRIUA	1.1.1.2	PS.lightreaction.photosystem II.PSII polypeptide subunits	Genomic DNA chromosome 5 P1 clone MQK4 [Sotub11g007480.1.1]	0.00056152	0	0	0.00038528	0.0362529			A0A1D6CAI2	A0A3B6SL74_WHEAT	16.2.1.10	secondary metabolism.phenylpropanoids.lignin biosynthesis.CAD	Kinase-START 1 (Fragment) [Sotub12g028410.1.1]	0	0	6.76194e-05	0.000313097	0.0448332
A0A1D5TSB6	A0A3B6C7C1_WHEAT	35.2	not assigned.unknown	Transmembrane protein 205 [Sotub06g019870.1.1]	0.000372637	0	0	0.00033983	0.0360585			A0A1D5US99	A0A3B6DL70_WHEAT	10.5	cell wall.cell wall proteins	Molybdenum cofactor biosynthesis protein [Sotub01g009870.1.1]	0	0.000112344	7.39812e-05	0.000342554	0.0448081
A0A1D6BYN3	A0A3B6RBU5_WHEAT	2.2.1.3.1	major CHO metabolism.degradation.sucrose.invertases.neutral	Peptidase S9 prolyl oligopeptidase [Sotub04g013980.1.1]	0.000452768	0.000170703	0.000147345	0.000273522	0.0359498			A0A1D5XC19	A0A3B6HQF5_WHEAT	27.3.7	RNA.regulation of transcription.C2C2(Zn) Constans-like zinc finger family (CO-like)	Thioredoxin superfamily protein [AT1G07080]	0	0	0.000186488	0.000881808	0.0447106
A0A1D6AX61	A0A3B6NK10_WHEAT	26.12	misc.peroxidases	Peroxidase [Sotub07g010510.1.1]	0.00153822	0.000348851	0.000899684	0.000565564	0.0359087			A0A1D5RUI1	A0A3B5XXY2_WHEAT	11.9.4.5	lipid metabolism.lipid degradation.beta-oxidation.acyl-CoA thioesterase	3-ketoacyl CoA thiolase 1 [Sotub09g018750.1.1]	0	0.000163931	0.000106449	0.000492888	0.0440474
W5EXR5	M7ZZ06_TRIUA	12.1.1	N-metabolism.nitrate metabolism.NR	Cytochrome b5 [Sotub09g017860.1.1]	0.00147085	0.000277117	0	0.00137061	0.0358816			A0A1D5S2A1	A0A452Y2Q2_AEGTS	8.1.1.3	TCA / organic transformation.TCA.pyruvate DH.E3	Dihydrolipoyl dehydrogenase [Sotub05g025970.1.1]	0.000236748	0.000364015	0.000350579	0.000883871	0.043923
M9XC30	M9XC30_WHEAT	3.4.3	minor CHO metabolism.myo-inositol.InsP synthases	Inositol-3-phosphate synthase [Sotub04g021880.1.1]	0.000582384	0.000145166	0.000283136	0.000265163	0.0357929			A0A1D5YMB8	A0A3B6KRS0_WHEAT	30.2.16	signalling.receptor kinases.Catharanthus roseus-like RLK1	Receptor-like kinase [Sotub01g032330.1.1]	0	0	0.000100932	0.000473899	0.0437988
A0A1D5X2E0	A0A1D5X2E0_WHEAT	35.2	not assigned.unknown	#N/A	0.00177562	0	0	0.000801087	0.0356216			W5H3B0	A0A453NKM5_AEGTS	3.4.5	minor CHO metabolism.myo-inositol.inositol phosphatase	26S protease regulatory subunit [Sotub01g047380.1.1]	0	0.000688733	0.00059252	0.00112065	0.0437053
A0A1D6RKN9	A0A3B6AVR6_WHEAT	35.1	not assigned.no ontology	BNR/Asp-box repeat protein [Sotub12g013100.1.1]	0.000891939	0.00033628	0.000289774	0.000406106	0.0355556			A0A1D5X2B3	A0A3B6HYZ5_WHEAT	35.2	not assigned.unknown	Conserved oligomeric Golgi complex subunit 2 [Sotub08g007900.1.1]	0	0	0	0.000286218	0.0436091
A0A1D6D5C0	A0A2P1E8U0_WHEAT	7.1.3	OPP.oxidative PP.6-phosphogluconate dehydrogenase	D-tagatose-1,6-bisphosphate aldolase subunit GatY [Sotub03g032140.1.1]	0.00090252	0.000338633	0.00032818	0.000513651	0.0355354			A0A1D5XZ44	A0A3B6JK71_WHEAT	10.6.2	cell wall.degradation.mannan-xylose-arabinose-fucose	Beta-galactosidase [Sotub11g026110.1.1]	0.000159522	0	8.03189e-05	0.000445579	0.0435866
A0A1D5YGJ5	A0A3B6KJ98_WHEAT	26.7	misc.oxidases - copper, flavone etc	Oxidoreductase zinc-binding dehydrogenase family protein [Sotub09g014070.1.1]	0.000931084	0.000234632	0.000452662	0.000423929	0.0354356			A0A1D5Y2T1	A0A3B6JRR9_WHEAT	31.4	cell.vesicle transport	Coatomer alpha subunit-like protein [Sotub04g034370.1.1]	8.38273e-05	9.3944e-05	0	0.000226902	0.0434789
A0A1D6A4M9	A0A3B6MK10_WHEAT	26.28	misc.GDSL-motif lipase	Nucleic acid binding protein [Solyc01g097010.2.1]	0.000608639	0.000153376	0.0002959	0.000277117	0.0354356			A0A1D5XAR2	A0A3B6HSA4_WHEAT	35.2	not assigned.unknown	#N/A	0.00129962	0	0	0.00196482	0.0432414
A0A1D6RD30	A0A3B5XY60_WHEAT	29.2.1.2.1.17	protein.synthesis.ribosomal protein.eukaryotic.40S subunit.S17	40S ribosomal protein S17-like protein [Sotub05g028310.1.1]	0.0044664	0.00140473	0.00217142	0.00203358	0.0353903			W5BP23	A0A1D5UX39_WHEAT	30.5	signalling.G-proteins	Sec7 guanine nucleotide exchange factor [Sotub12g014710.1.1]	0	0.000109074	8.41979e-05	0.000183477	0.0430274
A0A1D5YND4	A0A3B6KMU1_WHEAT	17.4.2	hormone metabolism.cytokinin.signal transduction	2-keto-3-deoxy-L-rhamnonate aldolase [Sotub08g009260.1.1]	0.000873576	0.000329357	0.000284289	0.000397745	0.0353397			A0A1D5UZA7	A0A1D5UZA7_WHEAT	19.4	tetrapyrrole synthesis.ALA dehydratase	Vacuolar ATPase subunit H protein [Sotub07g006010.1.1]	0.000221067	8.21541e-05	0.000213846	0.000599544	0.0423841
W5DWX4	A0A3B6HQ31_WHEAT	35.1	not assigned.no ontology	Protein sel-1 homolog 2 [Sotub03g032170.1.1]	0.000439373	0.000165653	0.000142986	0.000200049	0.0353397			A0A1D6AJ17	A0A3B6NMX6_WHEAT	3.8.1	minor CHO metabolism.galactose.galactokinases	Galactokinase like protein [Sotub08g017320.1.1]	0.000156618	5.78384e-05	0	0.000351339	0.0423639
A0A1D5U0X1	A0A3B6C7W2_WHEAT	29.3.4.1	protein.targeting.secretory pathway.ER	Microsomal signal peptidase subunit(SPC25)-like protein [Sotub04g026330.1.1]	0.00154696	0.000583236	0.000503429	0.00070434	0.0353397			A0A1D5Y017	A0A453IFA5_AEGTS	35.1	not assigned.no ontology	SH3 domain-containing protein [Sotub05g017180.1.1]	0	0.000130484	0.000127443	0.000237044	0.042321
A0A1D5UXN9	A0A453AI69_AEGTS	26.7	misc.oxidases - copper, flavone etc	Primary amine oxidase [Sotub08g025870.1.1]	0.000307505	0	0	7.11407e-05	0.0352811			A0A1D5RWU1	A0A3B5Y4C0_WHEAT	20.2.1	stress.abiotic.heat	ClpB chaperone [Sotub03g028720.1.1]	0.000695345	0.000335802	0.000289377	0.00122166	0.041985
W5I035	W5I035_WHEAT	29.2.1.2.1.13	protein.synthesis.ribosomal protein.eukaryotic.40S subunit.S13	40S ribosomal protein S13 [Sotub05g023380.1.1]	0.00196699	0.000741598	0.000633415	0.000895585	0.0352506			A0A1D5YM25	A0A3B6KFK0_WHEAT	10.3	cell wall.hemicellulose synthesis	Purple acid phosphatase [Sotub09g010520.1.1]	0.000451267	0.00042904	0.000441064	0.0011393	0.0419338
A0A1D5ZG56	Q69G22_WHEAT	3.5	minor CHO metabolism.others	Pyridoxal kinase [Sotub02g029890.1.1]	0.000636739	0	0	0.000292911	0.0351779			A0A1D5SA32	A0A3B5Z1T0_WHEAT	20.2.1	stress.abiotic.heat	ClpB chaperone [Sotub03g028720.1.1]	0.000773639	0.000498453	0.000429535	0.00161088	0.0417788
A0A1D5SYE1	A0A452YF81_AEGTS	35.1	not assigned.no ontology	Adaptin ear-binding coat-associated protein 2 [Sotub09g019510.1.1]	0.00106077	0.000268144	0.000515712	0.000482976	0.0351658			A0A1D5XUI4	A0A3B6IMV7_WHEAT	9.1.2	mitochondrial electron transport / ATP synthesis.NADH-DH (type I).localisation not clear	NADH-ubiquinone oxidoreductase subunit [Sotub11g007950.1.1]	0.000135308	4.97988e-05	0.000130443	0.000367858	0.0414855
				SUM	0.144953	0.0241683	0.0283224	0.0689555								SUM	0.021441	0.0187827	0.0317988	0.141339
				Discription	26 A	26 SA	26 EP	26 TC	PC 1							Discription	26 A	26 SA	26 EP	26 TC	PC 2
A0A1D6CDM8	A0A3B6SL72_WHEAT	26.12	misc.peroxidases	FLOWERING LOCUS T/ TERMINAL FLOWER 1-like protein [Sotub03g032570.1.1]	0.000537945	0.00850013	0.00909617	0.00100859	-0.0992306			A0A1D5YR68	A0A3B6KQL2_WHEAT	20.1.7.6	stress.biotic.PR-proteins.PR6 (proteinase inhibitors)	Serpin (Serine protease inhibitor) [Sotub04g032620.1.1]	0.00173498	0.0015934	0.000725625	0.000116363	-0.0730983
W5B5R3	A0A3B6AUT2_WHEAT	2.2.1.5	major CHO metabolism.degradation.sucrose.Susy	Sucrose synthase 4 [Sotub12g008670.1.1]	0.000118664	0.00183023	0.00106176	0.000279238	-0.0884706			A0A1D5Y5R8	F2EID0_HORVV	35.2	not assigned.unknown	#N/A	0.00657369	0.00427891	0.00666432	0.0010809	-0.0670285
A0A1D6DBJ8	A0A453AIS6_AEGTS	21.2.1	redox.ascorbate and glutathione.ascorbate	Ascorbate peroxidase [Sotub09g006730.1.1]	0	0.00476012	0.00342975	0.00182281	-0.087359			A0A1D5ZTV0	M8C2Y1_AEGTA	20.1.7.6	stress.biotic.PR-proteins.PR6 (proteinase inhibitors)	Serpin (Serine protease inhibitor) [Sotub04g032620.1.1]	0.00158832	0.00100033	0.000772189	0.000123831	-0.0638302
Q2A784	M8BZB2_AEGTA	35.2	not assigned.unknown	#N/A	0	0.00510657	0.00343205	0.00027567	-0.0865628			A0A1D5X443	F2EID0_HORVV	35.2	not assigned.unknown	#N/A	0.00586215	0.00417907	0.00696405	0.00118046	-0.0619171
A0A1D6DJD7	A0A453NR09_AEGTS	2.1.2.5	major CHO metabolism.synthesis.starch.transporter	Mitochondrial carrier family [Sotub08g014360.1.1]	0	0.00243419	0.00111909	0.000527435	-0.0864822			A0A1D6AF78	A0A453N1D3_AEGTS	2.2.1.3.1	major CHO metabolism.degradation.sucrose.invertases.neutral	Peptidyl-prolyl cis-trans isomerase [Sotub01g048580.1.1]	0.00615509	0.00812084	0.00718039	0.00166678	-0.0611162
A0A1D6AX04	A0A3B6PKG6_WHEAT	34.9	transport.metabolite transporters at the mitochondrial membrane	mitochondrial carrier protein, putative, expressed [LOC_Os02g10800]	0	0.00244391	0.00121185	0.000569949	-0.0852962			Q9ST58	M7ZQF1_TRIUA	20.1.7.6	stress.biotic.PR-proteins.PR6 (proteinase inhibitors)	Serpin (Serine protease inhibitor) [Sotub04g032620.1.1]	0.00720302	0.00524787	0.00507683	0.00136444	-0.0603027
A0A1D6BUF1	A0A3B6I2R2_WHEAT	35.2	not assigned.unknown	#N/A	0	0.00517299	0.00318993	0.000827404	-0.0844066			A0A1D5ZBL7	A0A3B6MWJ8_WHEAT	20.1.7.6	stress.biotic.PR-proteins.PR6 (proteinase inhibitors)	Serpin (Serine protease inhibitor) [Sotub04g032620.1.1]	0.00670781	0.00524787	0.00531928	0.00136444	-0.0594522
A0A1D5U769	A0A3B6C2G3_WHEAT	2.2.1.5	major CHO metabolism.degradation.sucrose.Susy	Sucrose synthase 4 [Sotub12g008670.1.1]	0.000116522	0.00148426	0.000868829	0.000165282	-0.0819829			A0A1D5X190	A0A1D6SCP9_WHEAT	2.2.1.5	major CHO metabolism.degradation.sucrose.Susy	Sucrose synthase 2 [Sotub07g016110.1.1]	0.000127744	0.00142941	0.000762002	6.10984e-05	-0.0592007
Q8W3V4	A8IEC9_9POAL	35.2	not assigned.unknown	#N/A	0.000336455	0.00488782	0.00209845	0.000453803	-0.0818615			A0A1D5V9L9	M7YWL9_TRIUA	15	metal handling	Selenium binding protein [Sotub09g028690.1.1]	0.000601247	0.00135845	0.000390998	9.37502e-05	-0.0588054
A0A1D5Y3B8	A0A3B6U6K4_WHEAT	20.2.1	stress.abiotic.heat	Chaperone protein clpB 2 [Sotub02g034270.1.1]	0	0.00071818	0.000694866	0.000272286	-0.0779068			A0A1D6ABW2	A0A3B6NUA5_WHEAT	13.1.4.1.1	amino acid metabolism.synthesis.branched chain group.common.acetolactate synthase	Acetolactate synthase [Sotub07g025380.1.1]	0.000788375	0.000822514	0.00096018	8.83937e-05	-0.0583579
A0A1D5YN62	A0A3B6KSP3_WHEAT	29.3.4.99	protein.targeting.secretory pathway.unspecified	ADP-ribosylation factor [Sotub04g013500.1.1]	0	0.00350372	0.00345491	0.00222097	-0.0778098			A0A1D5UWR7	A0A453B3F8_AEGTS	2.2.1.5	major CHO metabolism.degradation.sucrose.Susy	Sucrose synthase 4 [Sotub12g008670.1.1]	0.000118664	0.00119186	0.00070784	5.67557e-05	-0.0573373
A0A1D5X190	A0A1D6SCP9_WHEAT	2.2.1.5	major CHO metabolism.degradation.sucrose.Susy	Sucrose synthase 2 [Sotub07g016110.1.1]	0.000127744	0.00142941	0.000762002	6.10984e-05	-0.0760014			A0A1D5SVW4	Q8H0L6_WHEAT	35.2	not assigned.unknown	#N/A	0.00370497	0.00420046	0.00252699	0.000898468	-0.0564073
A0A1D5UWR7	A0A453B3F8_AEGTS	2.2.1.5	major CHO metabolism.degradation.sucrose.Susy	Sucrose synthase 4 [Sotub12g008670.1.1]	0.000118664	0.00119186	0.00070784	5.67557e-05	-0.0734877			A0A1D6D528	Q84U03_AEGTS	26.12	misc.peroxidases	Peroxidase [Sotub04g026530.1.1]	0.0171102	0.00910148	0.00831638	0.00306627	-0.0540642
A0A1D5RV99	A0A3B5Y4R1_WHEAT	3.2.1	minor CHO metabolism.trehalose.TPS	Alpha alpha-trehalose-phosphate synthase [Sotub02g018720.1.1]	0	0.000711427	0.000610329	0.000228372	-0.0716526			W5I5X1	M8B147_AEGTA	20.1.7.6	stress.biotic.PR-proteins.PR6 (proteinase inhibitors)	Serpin (Serine protease inhibitor) [Sotub04g032620.1.1]	0.00298395	0.00197185	0.00109118	0.000568622	-0.0540114
A0A1D6RLR1	A0A3B6C9D0_WHEAT	2.1.2.3	major CHO metabolism.synthesis.starch.starch branching	1 4-alpha-glucan branching enzyme II [Sotub09g011090.1.1]	0.000239067	0.00172527	0.00116752	0.00021673	-0.0716046			A0A1D6RLR1	A0A3B6C9D0_WHEAT	2.1.2.3	major CHO metabolism.synthesis.starch.starch branching	1 4-alpha-glucan branching enzyme II [Sotub09g011090.1.1]	0.000239067	0.00172527	0.00116752	0.00021673	-0.0517065
A0A1D5UII0	A0A3B6DDM1_WHEAT	2.1.2.3	major CHO metabolism.synthesis.starch.starch branching	1 4-alpha-glucan branching enzyme II [Sotub09g011090.1.1]	0.000240235	0.00182537	0.000938614	0.000219728	-0.0689419			A0A1D5UGI3	A0A3B6DLV9_WHEAT	29.5.3	protein.degradation.cysteine protease	Protein TIF31 homolog [Sotub06g023760.1.1]	0.00011506	0.000130836	0.000168888	0	-0.051164
A0A1D5VIX9	A0A3B6EAD2_WHEAT	13.2.3.1.1	amino acid metabolism.degradation.aspartate family.asparagine.L-asparaginase	L-asparaginase [Sotub03g028330.1.1]	0	0.00115504	0.00119337	0.000136832	-0.0638012			Q9ST57	A0A3B6KQL2_WHEAT	20.1.7.6	stress.biotic.PR-proteins.PR6 (proteinase inhibitors)	Serpin (Serine protease inhibitor) [Sotub04g032620.1.1]	0.0052239	0.00290632	0.00217729	0.00101935	-0.0495858
A0A1D5ST70	A0A3B5ZYQ8_WHEAT	3.2.1	minor CHO metabolism.trehalose.TPS	Alpha alpha-trehalose-phosphate synthase [Sotub02g018720.1.1]	0	0.00052471	0.000450697	0.00021097	-0.0633396			A0A077RY90	A0A077RY90_WHEAT	10.8.1	cell wall.pectinesterases.PME	Thiazole biosynthetic enzyme [Sotub07g026110.1.1]	0.000878745	0.00110309	0.00142038	0.000263079	-0.0481685
W5AFW9	W5AFW9_WHEAT	31.1	cell.organisation	Actin [Sotub11g006340.1.1]	0	0.00109037	0.00102515	0.000475806	-0.0625406			Q2A784	M8BZB2_AEGTA	35.2	not assigned.unknown	#N/A	0	0.00510657	0.00343205	0.00027567	-0.0476606
A0A1D6SCX2	A0A3B6REV7_WHEAT	2.2.1.5	major CHO metabolism.degradation.sucrose.Susy	Sucrose synthase 4 [Sotub12g008670.1.1]	0	0.000420926	0.000602371	0.000733504	-0.0616886			A0A1D5Z7X4	A0A3B6LPE6_WHEAT	13.1.5.2.41	amino acid metabolism.synthesis.serine-glycine-cysteine group.glycine.sarcosine oxidase	N-methyl-L-tryptophan oxidase [Sotub08g007640.1.1]	0.00360456	0.00335172	0.00373905	0.00109326	-0.0474566
A0A1D6SBY3	N1R0M7_AEGTA	35.2	not assigned.unknown	#N/A	0.000371843	0.00258784	0.00160946	0.00128294	-0.0609705			Q8W3V4	A8IEC9_9POAL	35.2	not assigned.unknown	#N/A	0.000336455	0.00488782	0.00209845	0.000453803	-0.0473001
A0A1D5X4P8	A0A1D5X4P8_WHEAT	29.3.4.3	protein.targeting.secretory pathway.vacuole	Vacuolar protein sorting-associated protein 26-like protein [Sotub04g019160.1.1]	0	0.00129293	0.00133082	0.000622689	-0.0607249			A0A1D6BAM8	A0A453Q4Q0_AEGTS	27.4	RNA.RNA binding	Poly(RC) binding protein 3 [Sotub11g010790.1.1]	0.000831977	0.00135806	0.000672395	0.000253528	-0.0472579
A0A1D6D384	V5M3L1_WHEAT	35.2	not assigned.unknown	#N/A	0	0.00375497	0.000913511	0.000569242	-0.0577028			A0A1D5UII0	A0A3B6DDM1_WHEAT	2.1.2.3	major CHO metabolism.synthesis.starch.starch branching	1 4-alpha-glucan branching enzyme II [Sotub09g011090.1.1]	0.000240235	0.00182537	0.000938614	0.000219728	-0.0467352
A0A1D5YZJ3	B2LXU4_WHEAT	2.2.2.2	major CHO metabolism.degradation.starch.starch phosphorylase	Phosphorylase [Sotub05g005530.1.1]	0.000335193	0.00190444	0.00171876	0.000614801	-0.0568094			A0A1D5RZH5	A0A3B5Y1R8_WHEAT	6.5	gluconeogenesis / glyoxylate cycle.pyruvate dikinase	Pyruvate phosphate dikinase [Sotub01g022560.1.1]	0.00109398	0.00164832	0.000265627	0.000334339	-0.0464323
P08489	A0A8K1X5Q0_9POAL	35.2	not assigned.unknown	#N/A	0.000119239	0.000669116	0.000516943	0.000163901	-0.0555402			Q43199	A0A8R7R8V2_TRIUA	21.6	redox.dismutases and catalases	Adenine phosphoribosyltransferase-like [Sotub04g030980.1.1]	0.00164097	0.000618681	0.000797786	0	-0.0463735
A0A1D5T0R1	A0A3B6A011_WHEAT	13.1.3.2.1	amino acid metabolism.synthesis.aspartate family.threonine.threonine synthase	Threonine synthase [Sotub03g035020.1.1]	0	0.000640785	0.000552196	0.000258572	-0.0553417			A0A1D5YE08	A0A3B6KPU0_WHEAT	2.2.2.2	major CHO metabolism.degradation.starch.starch phosphorylase	Phosphorylase [Sotub05g005530.1.1]	0.000513638	0.000926786	0.000895037	0.000231564	-0.0463692
W5DBH3	A0A453FJZ8_AEGTS	10.1.5	cell wall.precursor synthesis.UXS	Aspartate aminotransferase [Sotub08g018900.1.1]	0.000269722	0.00218413	0.00281559	0.00175447	-0.055325			A0A1D6CIT0	A0A3B6SAG6_WHEAT	3.5	minor CHO metabolism.others	Aldose-1-epimerase-like protein [Sotub02g035070.1.1]	0.00597089	0.00501719	0.00513789	0.00172998	-0.0461537
A0A1D6A2L5	A0A3B6MJX3_WHEAT	35.2	not assigned.unknown	#N/A	0.00113076	0.00407483	0.00552504	0.00128824	-0.0551919			A0A1D6A4N1	A0A453JRZ6_AEGTS	29.5	protein.degradation	N-carbamoyl-L-amino acid hydrolase (L-carbamoylase) [Sotub09g024680.1.1]	0.000818225	0.000616977	0.000795589	0.000121754	-0.0461154
A0A1D6D5L5	A0A453R229_AEGTS	3.5	minor CHO metabolism.others	Aldose-1-epimerase-like protein [Sotub02g035070.1.1]	0	0.0018709	0.00143934	0	-0.0545463			A0A1D5X8T9	A0A3B6I4G1_WHEAT	17.6.1.4	hormone metabolism.gibberelin.synthesis-degradation.ent-kaurenoic acid hydroxylase/oxygenase	Cytochrome P450 ent-kaurenoic acid oxidase [Sotub01g028290.1.1]	0.00085433	0.000648178	0.000730376	0.000196333	-0.0456534
A0A077S3V2	A0A077S3V2_WHEAT	10.1.5	cell wall.precursor synthesis.UXS	Aspartate aminotransferase [Sotub08g018900.1.1]	0.000213282	0.000987132	0.00127224	0.000689592	-0.0537124			B2Y2Q1	B2Y2Q1_WHEAT	35.2	not assigned.unknown	#N/A	0.000556071	0.00176385	0.000802218	0.000251415	-0.0455104
A0A1D5ZUW4	A0A453KSC9_AEGTS	3.2.1	minor CHO metabolism.trehalose.TPS	Alpha alpha-trehalose-phosphate synthase [Sotub01g005320.1.1]	0.000129707	0.00135258	0.00105687	0.0020456	-0.0535374			A0A1D6CDM8	A0A3B6SL72_WHEAT	26.12	misc.peroxidases	FLOWERING LOCUS T/ TERMINAL FLOWER 1-like protein [Sotub03g032570.1.1]	0.000537945	0.00850013	0.00909617	0.00100859	-0.0453346
A0A1D5V7B4	A0A077RU59_WHEAT	35.2	not assigned.unknown	#N/A	0	0.000284831	0.000316318	0.000147542	-0.0534534			A0A1D5U769	A0A3B6C2G3_WHEAT	2.2.1.5	major CHO metabolism.degradation.sucrose.Susy	Sucrose synthase 4 [Sotub12g008670.1.1]	0.000116522	0.00148426	0.000868829	0.000165282	-0.0450997
A0A1D6BM40	A0A3B6RRX8_WHEAT	29.4	protein.postranslational modification	protein kinase domain containing protein, expressed [LOC_Os06g43840]	8.77879e-05	0.000676478	0.000742059	0.000406444	-0.0527971			A0A1D5YLE4	A0A3B6KM16_WHEAT	29.5.5	protein.degradation.serine protease	Rhomboid family protein [Sotub03g014790.1.1]	0.000922409	0.000347768	0.000299673	0	-0.0440049
A0A1D5WD42	A0A3B6GWF1_WHEAT	4.1.15	glycolysis.cytosolic branch.phospho-enol-pyruvate carboxylase (PEPC)	Phosphoenolpyruvate carboxylase 1 [Sotub07g022100.1.1]	0	0.000270527	0.000248494	0	-0.0527757			A0A1D5YYQ5	A0A3B6LKX6_WHEAT	13.1.3.6.1.1	amino acid metabolism.synthesis.aspartate family.misc.homoserine.aspartate kinase	Bifunctional aspartokinase/homoserine dehydrogenase I [Sotub06g020670.1.1]	0.000430433	0.000245656	0.000421085	9.89174e-05	-0.0432679
A0A1D6SDX1	A0A3B6SSI9_WHEAT	29.4	protein.postranslational modification	protein kinase domain containing protein, expressed [LOC_Os06g43840]	8.94918e-05	0.000656254	0.000756613	0.000332151	-0.0522453			A0A1D5TE37	A0A3B6B7F2_WHEAT	29.5.3	protein.degradation.cysteine protease	Protein TIF31 homolog [Sotub06g023760.1.1]	0.000114925	8.69639e-05	0.000140805	0	-0.0432378
A0A1D5YSA6	A0A453BK30_AEGTS	29.2.1.2.1.15	protein.synthesis.ribosomal protein.eukaryotic.40S subunit.S15	30S ribosomal protein S19 [Sotub06g016990.1.1]	0.000667794	0.00308753	0.00396946	0.00247121	-0.0521674			A0A1D5UXT7	A0A1D5UXT7_WHEAT	20.1.7.6	stress.biotic.PR-proteins.PR6 (proteinase inhibitors)	Cysteine proteinase inhibitor [Solyc04g014790.1.1]	0.00162753	0.00151422	0.00116575	0	-0.0428302
W5AC26	F2EFV3_HORVV	29.1.21	protein.aa activation.histidine-tRNA ligase	Histidyl-tRNA synthetase [Sotub01g039690.1.1]	0	0.000377563	0.000270626	0.000204674	-0.0512095			A0A1D5S422	A0A3B5XVY1_WHEAT	2.1.2.2	major CHO metabolism.synthesis.starch.starch synthase	Glycogen synthase 1 [Sotub02g023740.1.1]	0.000122889	0.000138127	2.93069e-05	0	-0.0428261
A0A097KUG3	A0A097KUG3_WHEAT	31.1	cell.organisation	Actin depolymerizing factor [Sotub09g019670.1.1]	0	0.00180627	0.00232209	0.00155685	-0.0511435			A0A1D6RXI3	A0A3B6IQ78_WHEAT	27.3.7	RNA.regulation of transcription.C2C2(Zn) Constans-like zinc finger family (CO-like)	Gamma-interferon-inducible lysosomal thiol reductase [Sotub06g006420.1.1]	0.00215619	0.00130485	0.000634987	0.0003883	-0.0427732
U5HTF2	U5HTF2_WHEAT	29.2.3	protein.synthesis.initiation	Eukaryotic translation initiation factor 3 subunit G [Sotub03g021260.1.1]	0	0.00103113	0.000998737	0.000622689	-0.051066			A0A1D5SWZ8	A0A3B5ZWJ6_WHEAT	23.2	nucleotide metabolism.degradation	AMP deaminase [Sotub09g005000.1.1]	0.000356562	8.98531e-05	0.000173349	0	-0.0426444
A0A1D6D8Y8	A0A3B6NRW7_WHEAT	29.5.1	protein.degradation.subtilases	Tripeptidyl peptidase II [Sotub03g014090.1.1]	0	0.000724744	0.000747769	0.000409276	-0.0505416			A0A1D5Z351	A0A453L786_AEGTS	26.7	misc.oxidases - copper, flavone etc	Oxidoreductase zinc-binding dehydrogenase family protein [Sotub09g014070.1.1]	0.000767483	0.000194006	0.000373125	0	-0.0425758
A0A1D6D2A0	A0A3B6TD25_WHEAT	17.3.1.1.1	hormone metabolism.brassinosteroid.synthesis-degradation.BRs.DET2	Epoxide hydrolase 1 [Sotub06g007560.1.1]	0	0.000532276	0.000822788	0.000125917	-0.0500648			A0A1D5WD22	A0A3B6H2R9_WHEAT	2.2.1.1	major CHO metabolism.degradation.sucrose.fructokinase	5-dehydro-2-deoxygluconokinase [Sotub06g027780.1.1]	0.00183805	0.000693382	0.000595368	0.000281847	-0.0422609
A0A1D6CKM2	A0A453T5T6_AEGTS	29.4	protein.postranslational modification	protein kinase domain containing protein, expressed [LOC_Os06g43840]	8.94091e-05	0.000585571	0.000711681	0.000331844	-0.0487387			A0A1D5SU27	A0A3B6A325_WHEAT	3.5	minor CHO metabolism.others	Aldose 1-epimerase family protein [Sotub01g032920.1.1]	0.000951974	0.000240642	0.000462294	0	-0.0420487
A0A1D5SAQ2	A0A452ZQQ1_AEGTS	16.1.2.9	secondary metabolism.isoprenoids.mevalonate pathway.farnesyl pyrophosphate synthetase	Farnesyl pyrophosphate synthase [Sotub12g013540.1.1]	0	0.000736719	0.000949995	0.000145384	-0.0487271			A0A1D5T267	A0A3B5ZP43_WHEAT	33.1	development.storage proteins	11S globulin seed storage protein (Fragment) [Sotub03g005830.1.1]	0.00553164	0.00467212	0.004359	0.00173472	-0.0418557
W5ALZ8	A0A452Y0Y7_AEGTS	29.1.21	protein.aa activation.histidine-tRNA ligase	Histidyl-tRNA synthetase [Sotub01g039690.1.1]	0	0.000378416	0.000272197	0.000253281	-0.0487214			A0A1D5S0Z8	A0A3B5XV32_WHEAT	33.1	development.storage proteins	Legumin 11S-globulin [Sotub09g025800.1.1]	0.00657486	0.00530625	0.00621692	0.00213373	-0.0411598
W5GXB0	A0A453P2C6_AEGTS	13.1.4.1.1	amino acid metabolism.synthesis.branched chain group.common.acetolactate synthase	Acetolactate synthase small subunit [Sotub11g009930.1.1]	0	0.000571333	0.000736731	0.000114092	-0.0483351			A0A1D5XC60	A0A3B6HMZ7_WHEAT	13.1.1.3.11	amino acid metabolism.synthesis.central amino acid metabolism.alanine.alanine-glyoxylate aminotransferase	Aminotransferase like protein [Sotub04g022360.1.1]	0.00114037	0.000341473	0.000109498	0.000102578	-0.0407843
A0A1D5TAJ5	M7ZQ92_TRIUA	17.7.1.5	hormone metabolism.jasmonate.synthesis-degradation.12-oxophytodienoate reductase 3	NADPH dehydrogenase 3 [Sotub11g017720.1.1]	0	0.00106285	0.00191791	0.00230212	-0.0482824			A0A1D6AW49	A0A3B6PM43_WHEAT	26.10	misc.cytochrome P450	Cytochrome P450 [Sotub02g030750.1.1]	0.000746766	0.000839999	0.000543162	0.000255189	-0.0403448
A0A1D6DEM6	A0A3B5Y6D0_WHEAT	29.5.11.20	protein.degradation.ubiquitin.proteasom	Genomic DNA chromosome 3 BAC clone F4B12 [Sotub07g024380.1.1]	0	0.000496981	0.000548005	0.00042534	-0.0477683			A0A1D6SBX1	Q9XGB3_WHEAT	2.1.2.3	major CHO metabolism.synthesis.starch.starch branching	1 4-alpha-glucan branching enzyme [Sotub04g035850.1.1]	0.00117089	0.00181597	0.00221383	0.000591192	-0.0396731
A0A1D6D1Q3	A0A1D6D1Q3_WHEAT	4.2.5	glycolysis.plastid branch.pyrophosphate-fructose-6-P phosphotransferase	Diphosphate-fructose-6-phosphate 1-phosphotransferase [Sotub02g024270.1.1]	0	0.000399933	0.000515712	0.000241488	-0.0475258			A0A1D6B4X5	A0A3B6QML0_WHEAT	29.5.4	protein.degradation.aspartate protease	Aspartic proteinase [Sotub02g024010.1.1]	0.000384246	0.00066448	0.000669746	8.87379e-05	-0.0394789
A0A1D6RTP1	A0A453ER80_AEGTS	30.5	signalling.G-proteins	RAN binding protein 16-like [Sotub01g016960.1.1]	0	0.000230414	0.000297118	0.000139129	-0.0475258			A0A1D5UW17	A0A3B6DC98_WHEAT	16.1.4.3	secondary metabolism.isoprenoids.carotenoids.zeta-carotene desaturase	Zeta-carotene desaturase [Sotub01g035320.1.1]	0.000578978	0.000728831	0.00028148	0.000177459	-0.0392891
W5BBN2	A0A3B6CGV9_WHEAT	27.2	RNA.transcription	sn-glycerol-3-phosphate import ATP-binding protein UgpC [Sotub07g009750.1.1]	0	0.000370799	0.000478143	0.000300573	-0.0469343			A0A1D6CZY3	M8CUK9_AEGTA	27.3.99	RNA.regulation of transcription.unclassified	Pre-mRNA splicing factor [Sotub10g020880.1.1]	0.000740688	0.000279255	0	0	-0.0391626
A0A1D6BVV8	A0A3B6RJH1_WHEAT	27.1	RNA.processing	Poly(A) RNA binding protein [Sotub12g026870.1.1]	0	0.000648196	0.0002274	0.000429264	-0.0468838			A0A1D6AH28	A0A3B6NKB6_WHEAT	26.9	misc.glutathione S transferases	Glutathione transferase [Sotub02g015040.1.1]	0.000983496	0.000370799	0	0	-0.0391626
A0A1D5VE64	A0A3B6ENC3_WHEAT	17.5.3	hormone metabolism.ethylene.induced-regulated-responsive-activated	ATP dependent RNA helicase [Sotub11g022350.1.1]	0.000236782	0.00132679	0.000684357	0.000847864	-0.0465524			A0A1D5UHV2	A0A453C1V0_AEGTS	2.1.2.3	major CHO metabolism.synthesis.starch.starch branching	1 4-alpha-glucan branching enzyme II [Sotub09g011090.1.1]	0.00082639	0.00156547	0.00103636	0.000429889	-0.0384493
A0A1D5VWI3	A0A453EVA1_AEGTS	27.1.2	RNA.processing.RNA helicase	ATP dependent RNA helicase [Sotub02g036250.1.1]	0.000255555	0.00143199	0.000738615	0.000915086	-0.0465524			A0A1D5ZYV1	A0A453KIU9_AEGTS	29.2.1.2.1.19	protein.synthesis.ribosomal protein.eukaryotic.40S subunit.S19	40S ribosomal protein S19-like [Sotub12g018720.1.1]	0.00252478	0.000941019	0.000819388	0	-0.038327
A0A1D6RRQ2	A0A3B6EGG3_WHEAT	27.1.2	RNA.processing.RNA helicase	ATP dependent RNA helicase [Sotub02g036250.1.1]	0.00016274	0.000911899	0.000470356	0.000582734	-0.0465524			A0A1D5UA15	A0A453B7J4_AEGTS	25.4	C1-metabolism.5-formyltetrahydrofolate cyclo-ligase	5-formyltetrahydrofolate cyclo-ligase-like protein [Sotub03g026930.1.1]	0.00106077	0.000531722	0.000515712	0.000159728	-0.0377551
W5EU16	A0A3B6JCA3_WHEAT	20.1.7.6	stress.biotic.PR-proteins.PR6 (proteinase inhibitors)	Cysteine proteinase inhibitor [Sotub11g006780.1.1]	0.000786789	0.00323001	0.0030338	0.00106483	-0.0464784			A0A1D5U5L3	A0A3B6C7J9_WHEAT	2.1.2.3	major CHO metabolism.synthesis.starch.starch branching	1 4-alpha-glucan branching enzyme II [Sotub09g011090.1.1]	0.000892586	0.00159417	0.00111937	0.000464325	-0.0374771
A0A1D5V2R4	A0A1D5V2R4_WHEAT	24	biodegradation of xenobiotics	GID1-like gibberellin receptor [Sotub01g036020.1.1]	0	0.000427145	0.000822788	0	-0.0462453			A0A1D5TEB7	A0A3B6AYJ6_WHEAT	31.2	cell.division	Cell division protein ftsZ [Sotub10g025690.1.1]	0.000856206	0.00185068	0.00186941	0.000485379	-0.0364446
A0A1D5ZMP0	A0A3B6N1N2_WHEAT	2.2.1.3.2	major CHO metabolism.degradation.sucrose.invertases.cell wall	Beta-fructofuranosidase insoluble isoenzyme 2 [Sotub09g009910.1.1]	0	0.000254029	0.000491991	0	-0.0460521			A0A1D6RRI2	A0A3B6EDY7_WHEAT	29.1.18	protein.aa activation.glutamine-tRNA ligase	Glutaminyl-tRNA synthetase [Sotub05g008200.1.1]	0.00034861	0.000479968	0.000395192	0.000158725	-0.0363476
A0A1D6S669	A0A3B6MV02_WHEAT	10.6.2	cell wall.degradation.mannan-xylose-arabinose-fucose	Alpha-L-fucosidase 1 [Sotub11g025200.1.1]	0	0.000692188	0.000496688	0.000836495	-0.0460387			A0A077RWY7	A0A077RWY7_WHEAT	16.2.1.10	secondary metabolism.phenylpropanoids.lignin biosynthesis.CAD	Taurine catabolism dioxygenase TauD/TfdA [Sotub03g035920.1.1]	0.000889269	0.000110482	0.000288906	0	-0.0361063
W5ATC6	A0A3B6B1B4_WHEAT	3.5	minor CHO metabolism.others	Aldose-1-epimerase-like protein [Sotub02g035070.1.1]	0	0.000809775	0.000657355	0.0002402	-0.0457211			A0A1D5WDJ0	A0A3B6GW76_WHEAT	27.3.11	RNA.regulation of transcription.C2H2 zinc finger family	Zinc-finger protein ZPR1 [Sotub02g015300.1.1]	0.000967478	0.000123605	0.00031155	0	-0.0359644
A0A1D5TVK5	A0A3B6C7S5_WHEAT	17.7.1.5	hormone metabolism.jasmonate.synthesis-degradation.12-oxophytodienoate reductase 3	NADPH dehydrogenase 3 [Sotub11g017720.1.1]	0	0.000403013	0.0011731	0.00206495	-0.0450332			A0A1D5ZX81	A0A453L683_AEGTS	13.1.5.2.41	amino acid metabolism.synthesis.serine-glycine-cysteine group.glycine.sarcosine oxidase	N-methyl-L-tryptophan oxidase [Sotub08g007640.1.1]	0.0038386	0.0028932	0.00384844	0.00141806	-0.0356719
A0A1D6CF61	A0A3B6SD61_WHEAT	27.1	RNA.processing	Poly(A) RNA binding protein [Sotub12g026870.1.1]	0	0.000958623	0.000507848	0.000615107	-0.044986			A0A1D6D5L5	A0A453R229_AEGTS	3.5	minor CHO metabolism.others	Aldose-1-epimerase-like protein [Sotub02g035070.1.1]	0	0.0018709	0.00143934	0	-0.0356038
A0A1D5X245	A0A453QAI3_AEGTS	10.8.99	cell wall.pectinesterases.misc	Laccase-22 [Sotub03g019780.1.1]	0	0.000332782	0.000429121	0.000333067	-0.0447316			A0A1D5ZDY6	A0A3B6LWE2_WHEAT	35.2	not assigned.unknown	uncharacterized 50.6 kDa protein in the 5region of gyrA and gyrB, putative, expressed [LOC_Os01g07300]	0.00259402	0.001956	0.00231378	0	-0.0354077
A0A1D5T0X2	A0A3B5ZU43_WHEAT	29.5.11.1	protein.degradation.ubiquitin.ubiquitin	ubiquitin family protein, putative, expressed [LOC_Os10g39620]	0.000216552	0.0012088	0.000520643	0.000388676	-0.0447025			A0A1D5Y368	A0A3B6JNM7_WHEAT	29.4	protein.postranslational modification	Calcium-dependent protein kinase [Sotub10g017440.1.1]	0.000576023	0.000500698	0.000554316	0	-0.0353099
A0A1D6BVL3	A0A8R7QBK6_TRIUA	35.2	not assigned.unknown	#N/A	0	0.000532643	0.000455697	0.000320458	-0.044538			A0A1D5RX09	A0A452Z2U9_AEGTS	6.5	gluconeogenesis / glyoxylate cycle.pyruvate dikinase	Pyruvate phosphate dikinase [Sotub01g022560.1.1]	0.00335952	0.00231941	0.000981046	0.000967273	-0.0350791
A0A1D5TS16	A0A8R7TER3_TRIUA	10.5	cell wall.cell wall proteins	AKIN gamma [Sotub01g017660.1.1]	0	0.000618639	0.000794851	0.000601146	-0.0445169			W5B5R3	A0A3B6AUT2_WHEAT	2.2.1.5	major CHO metabolism.degradation.sucrose.Susy	Sucrose synthase 4 [Sotub12g008670.1.1]	0.000118664	0.00183023	0.00106176	0.000279238	-0.034949
A0A1D6BAG6	A0A453P6C4_AEGTS	20.1.6	stress.biotic.heat shock proteins	Stress-induced protein sti1-like protein [Sotub08g025030.1.1]	0	0.000646178	0.000252014	0.000465993	-0.044058			W5HWL3	A0A3B6SFX4_WHEAT	29.3.4.99	protein.targeting.secretory pathway.unspecified	Signal recognition particle receptor subunit beta [Sotub11g022260.1.1]	0.00116022	0.000437427	0.00056406	0.000174703	-0.0343459
P0CZ05	A0A173DQZ4_WHEAT	35.2	not assigned.unknown	#N/A	0	0.0013119	0.000338578	0.000317577	-0.0440178			A0A1D5U1A3	A0A3B6C9Z0_WHEAT	35.2	not assigned.unknown	Genomic DNA chromosome 5 P1 clone MAH20 [Sotub02g005810.1.1]	0.0012415	0.00116587	0.000451248	0.000422604	-0.0338826
A0A1D6AKY6	A0A3B6QHM9_WHEAT	16.1.1.6	secondary metabolism.isoprenoids.non-mevalonate pathway.HDS	4-hydroxy-3-methylbut-2-en-1-yl diphosphate synthase [Sotub11g026620.1.1]	0	0.000251114	0.000258253	0	-0.0436115			Q9FUU6	Q9FUU6_WHEAT	2.1.2.2	major CHO metabolism.synthesis.starch.starch synthase	Granule-bound starch synthase [Sotub08g026990.1.1]	0.00376687	0.00246932	0.00246595	0.0012681	-0.0338565
Q5EWZ1	Q5EWZ1_WHEAT	31.1	cell.organisation	Actin [Sotub03g020330.1.1]	0.000265046	0.00138513	0.00063941	0.000481554	-0.043611			A0A1D5U0G7	A0A3B6C6Y5_WHEAT	17.1.1	hormone metabolism.abscisic acid.synthesis-degradation	Receptor expression-enhancing protein 3 [Sotub10g026070.1.1]	0.00102121	0.000387811	0.000748183	0	-0.033731
A0A1D6RJV6	A0A3B6B1U3_WHEAT	6.9	gluconeogenesis / glyoxylate cycle.isocitrate lyase	Isocitrate lyase [Sotub05g029470.1.1]	0	0.000379925	0.000492626	0.00018292	-0.0434327			A0A1D5YDM2	A0A8R7UP14_TRIUA	35.2	not assigned.unknown	#N/A	0.000788375	0.00029939	0.000577597	0	-0.033731
A0A1D5XV20	A0A3B6IRU6_WHEAT	29.5.11.20	protein.degradation.ubiquitin.proteasom	Proteasome subunit alpha type [Sotub02g016890.1.1]	0	0.000945972	0.000810719	0.00114121	-0.0429183			A0A1D5WD42	A0A3B6GWF1_WHEAT	4.1.15	glycolysis.cytosolic branch.phospho-enol-pyruvate carboxylase (PEPC)	Phosphoenolpyruvate carboxylase 1 [Sotub07g022100.1.1]	0	0.000270527	0.000248494	0	-0.0336324
A0A1D6BLG1	A0A3B6RN45_WHEAT	26.27	misc.calcineurin-like phosphoesterase family protein	B-cell receptor-associated protein 31-like containing protein [Sotub02g024000.1.1]	0	0.00117506	0.000866234	0.000599629	-0.0428704			B2Y2Q6	D6RVY4_WHEAT	35.2	not assigned.unknown	#N/A	0.00107373	0.00161425	0.000517004	0.000486371	-0.0335316
A0A1D5V2G6	A0A1D5V2G6_WHEAT	29.2.1.2.1.31	protein.synthesis.ribosomal protein.eukaryotic.40S subunit.SA	40s ribosomal protein SA [AT1G72370]	0	0.0012299	0.000317955	0	-0.0428548			A0A1D6AAA6	A0A8R7UWC3_TRIUA	10.3	cell wall.hemicellulose synthesis	Alpha-6-galactosyltransferase [Sotub02g030720.1.1]	0.000633296	0.000396622	0.000513982	0.000194108	-0.0326567
A4K4Z0	A4K4Z0_WHEAT	2.2.1.3.1	major CHO metabolism.degradation.sucrose.invertases.neutral	Tubulin alpha-4 chain [Sotub12g032790.1.1]	0.000215657	0.000746394	0.000856223	0.000404334	-0.0427644			A0A1D5SCN8	A0A3B5Z6A6_WHEAT	2.1.2.1	major CHO metabolism.synthesis.starch.AGPase	Glucose-1-phosphate adenylyltransferase [Sotub07g011850.1.1]	0.0026007	0.00453649	0.0054703	0.00164477	-0.0318046
A0A1D5VEF3	A0A3B6ESH1_WHEAT	27.3.11	RNA.regulation of transcription.C2H2 zinc finger family	Zinc finger CCCH domain-containing protein 66 [Sotub11g009810.1.1]	0	0.000440145	0.000564427	0.000527421	-0.0426961			A0A1D5VIX9	A0A3B6EAD2_WHEAT	13.2.3.1.1	amino acid metabolism.degradation.aspartate family.asparagine.L-asparaginase	L-asparaginase [Sotub03g028330.1.1]	0	0.00115504	0.00119337	0.000136832	-0.0315158
A0A1D5TJN2	A0A3B6C3N4_WHEAT	29.3.1	protein.targeting.nucleus	Importin beta-3 [Sotub01g019620.1.1]	0	0.000292092	0.000141153	0.000132193	-0.0425566			A0A1D5ZL16	A0A3B6MQU5_WHEAT	11.10.1	lipid metabolism.glycolipid synthesis.MGDG synthase	Processive diacylglycerol glucosyltransferase [Sotub08g007880.1.1]	0.000447843	0.000167965	0.000213973	0	-0.0313978
A0A1D6BP15	A0A3B6RN82_WHEAT	35.2	not assigned.unknown	1%2C2-alpha-L-fucosidase [AT4G34260]	0	0.000285739	0.000296702	0	-0.0424697			A0A1D5YXC6	A0A3B6RBU0_WHEAT	9.2.3	mitochondrial electron transport / ATP synthesis.NADH-DH (type II).mitochondrial	Gibberellin receptor GID1L2 [Sotub12g027070.1.1]	0.000225689	0.000504989	0.000379413	0.000150076	-0.0313881
W5DX68	A0A3B6HUM7_WHEAT	13.1.6.3.1	amino acid metabolism.synthesis.aromatic aa.phenylalanine.arogenate dehydratase / prephenate dehydratase	Prephenate dehydratase [Sotub11g029450.1.1]	0	0.000653793	0.000484093	0.000116072	-0.0424629			W5FLZ1	W5FLZ1_WHEAT	29.3.4.99	protein.targeting.secretory pathway.unspecified	Syntaxin 8 [Sotub07g028820.1.1]	0.000849542	0.000159056	0.000828191	0	-0.0313875
P83207	N1QTW5_AEGTA	35.2	not assigned.unknown	LTPL169 - Protease inhibitor/seed storage/LTP family protein precursor, expressed [LOC_Os07g12080]	0	0.00783629	0.00364032	0	-0.0424551			A0A1D6BU17	Q9XEN9_WHEAT	2.1.2.2	major CHO metabolism.synthesis.starch.starch synthase	Granule-bound starch synthase [Sotub08g026990.1.1]	0.00403355	0.00264413	0.00264053	0.00143611	-0.0313611
A0A1D5UZI9	A0A3B6D6X2_WHEAT	29.2.2	protein.synthesis.ribosome biogenesis	Lethal(2) giant larvae protein homolog 2 [Sotub09g005520.1.1]	0	0.000201405	0.000215868	0.000122087	-0.042445			A0A1D5ZYQ7	A0A453M713_AEGTS	1.1.1.2	PS.lightreaction.photosystem II.PSII polypeptide subunits	Photosystem II D2 protein [Sotub09g026550.1.1]	0.000889269	0.000111179	0	0	-0.0312791
W5AH12	W5AH12_WHEAT	31.1	cell.organisation	Actin [Sotub03g020330.1.1]	0.000521889	0.00227684	0.00153477	0.000840263	-0.0422269			A0A1D5S923	Q0Q5D9_WHEAT	35.2	not assigned.unknown	SSA1 - 2S albumin seed storage family protein precursor, expressed [LOC_Os05g41970]	0.0610761	0.0377429	0.034234	0.0207761	-0.0312648
A0A1D6D1H9	Q9LEC0_WHEAT	2.1.2.2	major CHO metabolism.synthesis.starch.starch synthase	Glycogen synthase 2 [Sotub03g013130.1.1]	0	0.000646919	0.000313231	0.000197476	-0.0418881			A0A1D6RLH8	A0A3B6C7Y4_WHEAT	3.5	minor CHO metabolism.others	Reductase 2 [Sotub03g022740.1.1]	0.000908305	0.000684901	0.000441087	0.000276787	-0.0311845
A0A1D5T6D6	A0A3B6B5P1_WHEAT	10.5.5	cell wall.cell wall proteins.RGP	Alpha-1 4-glucan-protein synthase [Sotub04g019710.1.1]	0	0.00171977	0.00181254	0.00113166	-0.0410342			P17314	Q53YX8_WHEAT	35.2	not assigned.unknown	#N/A	0.00355634	0.0115435	0.00745248	0.00322612	-0.0310434
A0A1D5ZRZ2	W5G100_WHEAT	4.1.14	glycolysis.cytosolic branch.pyruvate kinase (PK)	Pyruvate kinase [Sotub10g025400.1.1]	0	0.000747607	0.00156506	0.00270598	-0.0407174			Q0Q5D9	Q0Q5D9_WHEAT	35.2	not assigned.unknown	#N/A	0.0488609	0.0318488	0.0282366	0.0172313	-0.03094
W4ZLK0	A0A452Z8Z0_AEGTS	13.1.2.2.1	amino acid metabolism.synthesis.glutamate family.proline.delta 1-pyrroline-5-carboxylate synthetase	Gamma-glutamyl phosphate reductase [Sotub06g011740.1.1]	0	0.00138699	0.00051142	0.000236634	-0.0407166			A0A1D6RXD1	A0A3B6HP22_WHEAT	35.2	not assigned.unknown	#N/A	0.00165443	0.00123043	0.00158794	0.000382749	-0.030782
A0A1D6CDM3	A0A3B6SD29_WHEAT	2.2.1.5	major CHO metabolism.degradation.sucrose.Susy	Sucrose synthase 4 [Sotub12g008670.1.1]	0.000123666	0.000738335	0.000892712	0.00111361	-0.0407056			W5ASI9	A0A3B6B176_WHEAT	29.2.3	protein.synthesis.initiation	Eukaryotic translation initiation factor 4G [Sotub07g006180.1.1]	0.000399752	0.00060286	0.000518785	0.000241494	-0.0306925
A0A1D6AXG8	A0A3B6PFA6_WHEAT	20.2.1	stress.abiotic.heat	Ubiquitin-protein ligase 4 [Solyc01g111530.2.1]	0	8.30261e-05	0.000133655	7.5297e-05	-0.0403163			A0A1D5V2G6	A0A1D5V2G6_WHEAT	29.2.1.2.1.31	protein.synthesis.ribosomal protein.eukaryotic.40S subunit.SA	40s ribosomal protein SA [AT1G72370]	0	0.0012299	0.000317955	0	-0.0302017
A0A1D5SJ26	A0A3B5YT90_WHEAT	13.1.1.3.1	amino acid metabolism.synthesis.central amino acid metabolism.alanine.alanine aminotransferase	Alanine aminotransferase [Sotub06g022150.1.1]	0.000616215	0.00185981	0.00229938	0.00252401	-0.0403135			Q9LEE2	Q9LEE2_WHEAT	2.1.2.2	major CHO metabolism.synthesis.starch.starch synthase	soluble starch synthase 2-3, chloroplast precursor, putative, expressed [LOC_Os06g12450]	0.00136746	0.00201097	0.00162877	0.000789951	-0.0297664
A0A1D6RK75	A0A3B6ANY1_WHEAT	27.3.99	RNA.regulation of transcription.unclassified	Protein transport protein SEC24 [Sotub02g025580.1.1]	0	0.000226683	0.000194474	0.000136876	-0.0403091			A0A1D6DBP9	A0A3B6DBK7_WHEAT	2.2.2.1.2	major CHO metabolism.degradation.starch.starch cleavage.beta amylase	Beta-amylase [Sotub07g021140.1.1]	0.00278138	0.00688024	0.00511175	0.0021617	-0.0296076
P17314	Q53YX8_WHEAT	35.2	not assigned.unknown	#N/A	0.00355634	0.0115435	0.00745248	0.00322612	-0.0402234			A0A1D5YGF5	A0A3B6KJA2_WHEAT	25.2	C1-metabolism.formate-tetrahydrofolate ligase	Formate--tetrahydrofolate ligase [Sotub01g006670.1.1]	0.000418332	0.000419714	0.000338092	0.000190469	-0.0295033
A0A1D5S2A6	A0A3B5XVF6_WHEAT	13.1.1.3.1	amino acid metabolism.synthesis.central amino acid metabolism.alanine.alanine aminotransferase	Alanine aminotransferase [Sotub06g022150.1.1]	0.000616215	0.00178109	0.00239877	0.0026168	-0.0400587			W5GXA1	A0A452XGJ4_AEGTS	5.10	fermentation.aldehyde dehydrogenase	Aldehyde dehydrogenase [Sotub05g012900.1.1]	0.000361013	0.00020547	0	0	-0.0292779
A0A1D5SW06	A0A3B5ZUK3_WHEAT	13.1.6.1.1	amino acid metabolism.synthesis.aromatic aa.chorismate.3-deoxy-D-arabino-heptulosonate 7-phosphate synthase	Phospho-2-dehydro-3-deoxyheptonate aldolase 1 [Sotub04g028270.1.1]	0	0.000656446	0.000188099	0	-0.0398786			A0A1D5SUQ2	A0A3B5Y1S1_WHEAT	35.2	not assigned.unknown	#N/A	0.00187985	0.00165103	0.00182784	0.000855907	-0.0290092
W5FH41	A0A3B6LME7_WHEAT	29.2.3	protein.synthesis.initiation	Eukaryotic translation initiation factor 3 subunit 8-like protein [Sotub06g032000.1.1]	0	0.000240463	0.000155603	0.000145726	-0.0397286			A0A1D6AG49	A0A3B6NL89_WHEAT	27.3.67	RNA.regulation of transcription.putative transcription regulator	Ubiquitin thioesterase OTU1 [Sotub07g029240.1.1]	0.0014296	0.00107674	0.000923752	0.000437675	-0.0290018
A0A1D5UU15	A0A1D5UU14_WHEAT	17.8.1	hormone metabolism.salicylic acid.synthesis-degradation	Desiccation-related protein PCC13-62 [Sotub05g026010.1.1]	0	0.000386142	0.000992366	0	-0.0396984			P83207	N1QTW5_AEGTA	35.2	not assigned.unknown	LTPL169 - Protease inhibitor/seed storage/LTP family protein precursor, expressed [LOC_Os07g12080]	0	0.00783629	0.00364032	0	-0.0289594
A0A1D5XHD5	A0A3B6ITD2_WHEAT	29.3.4.3	protein.targeting.secretory pathway.vacuole	Vacuolar sorting receptor [Sotub09g014340.1.1]	0	0.000376381	0.000290542	8.89272e-05	-0.0396506			A0A1D6RZI6	A0A3B6IUM3_WHEAT	27.3.35	RNA.regulation of transcription.bZIP transcription factor family	bZIP family transcription factor, putative, expressed [LOC_Os03g03550]	0.00100215	0.000569879	0.000613378	0.000344105	-0.0288073
A0A1D6S129	A0A0D9XBL5_9ORYZ	29.4	protein.postranslational modification	Phosphatase 2A regulatory A subunit [Sotub05g007720.1.1]	0	0.0005125	0.000551619	0.000618917	-0.0394782			A0A1D6S6E2	M8CAX7_AEGTA	29.5.5	protein.degradation.serine protease	Rhomboid family protein [Sotub03g014790.1.1]	0.000928175	0	0.000451248	0	-0.0287165
A0A1D5Y4R6	A0A3B6JLJ0_WHEAT	29.4.1	protein.postranslational modification.kinase	5'-AMP-activated protein kinase catalytic subunit alpha-2 [Sotub02g012870.1.1]	0	0.000440005	0.000473591	0.000531369	-0.0394782			A0A1D6BUF1	A0A3B6I2R2_WHEAT	35.2	not assigned.unknown	#N/A	0	0.00517299	0.00318993	0.000827404	-0.0286395
A0A1D5Y9Y0	A0A3B6JEP5_WHEAT	4.1.14	glycolysis.cytosolic branch.pyruvate kinase (PK)	Pyruvate kinase [Sotub10g025400.1.1]	0	0.000258677	0.00100239	0.00157256	-0.039458			A0A1D5TQ62	A0A3B6AXC6_WHEAT	2.2.2.1.2	major CHO metabolism.degradation.starch.starch cleavage.beta amylase	Beta-amylase [Sotub07g021140.1.1]	0.0023681	0.00667834	0.0050711	0.00205664	-0.0285862
A0A1D5WAS5	A0A3B6H0E5_WHEAT	27.3.11	RNA.regulation of transcription.C2H2 zinc finger family	Zinc finger CCCH domain-containing protein 66 [Sotub11g009810.1.1]	0	0.000484013	0.000500396	0.000700691	-0.039454			A0A1D5ZQ33	A0A3B6MMI9_WHEAT	13	amino acid metabolism	ACT domain-containing protein [AT5G04740]	0.00101944	0.000196615	0.000748183	0	-0.0285136
A0A1D6RSV2	A0A3B6GXC7_WHEAT	27.3.62	RNA.regulation of transcription.nucleosome/chromatin assembly factor group	Histone-binding protein RBBP7 [Sotub03g035370.1.1]	0	0.000656726	0.000212436	9.82942e-05	-0.039419			A0A1D5SGZ2	A0A3B5YZG7_WHEAT	20.2.2	stress.abiotic.cold	Cold shock protein-1 [Solyc10g055250.1.1]	0.00183132	0.0011547	0.0017817	0.0005587	-0.0284874
				SUM	0.012913	0.145106	0.118643	0.0628754								SUM	0.281401	0.266862	0.232834	0.086051
