# Supplementary material for: Cell‐type proteomic and metabolomic resolution of early and late grain filling stages of wheat endosperm
Source: Plant Biotechnol J. 2023 Dec 4;22(3):555–71. doi: 10.1111/pbi.14203 (PMC12047074; doi:10.1111/pbi.14203)
Supplement: Supplementary file 6 — Table S5 Venn analyses the identified protein candidates from different developing stages (15 and 26 DAA) in aleurone (AL), sub‐aleurone (SA), starchy endosperm (SE) and endosperm transfer cells (ETCs). [file PBI-22-555-s004.xlsx]

## Sheet: Venn Analysis
Table S5. Venn analysis of identified protein candidates in aleurone (AL), sub-aleurone (SA), starchy endosperm (SE) and endosperm transfer cells (ETCs) during 15 and 26 DAA.
Protein candidates in each developing stages											Unique proteins identified in each endosperm cell type
15 AL	15 SA	15 SE	15 ETCs	26 AL	26 SA	26 SE	26 ETCs				2 elements included exclusively in "15 SA":	11 common elements in "15 AL" and "15 SA":	12 common elements in "15 SA" and "15 SE":	3 common elements in "15 SA" and "15 ETCs":	7 common elements in "26 AL" and "26 SA":	2 common elements in "26 AL" and "26 SE":	13 elements included exclusively in "26 AL":
A0A1D5Y5R8	A0A1D5Y5R8	A0A1D5Y5R8	A0A1D5Y5R8	A0A1D5Y5R8	A0A1D5Y5R8	A0A1D5Y5R8	A0A1D5Y5R8				A0A1D6RDV0	A0A1D5YUR5	A0A1D6RI35	A0A1D5T762	A0A1D5YUR5	A0A1D6RUI4	A0A1D5S737
A0A1D6A2L5	A0A1D6A2L5	A0A1D6A2L5	A0A1D6A2L5	A0A1D6A2L5	A0A1D6A2L5	A0A1D6A2L5	A0A1D6A2L5				A0A1D5U204	A0A1D6AR38	A0A1D6ABG5	A0A1D5VIU6	A0A1D5URI6	A0A1D6S6E2	A0A1D5SQ24
A0A1D5RUP2	A0A1D5RUP2	A0A1D5RUP2	A0A1D5RUP2	A0A1D5RUP2	A0A1D5RUP2	A0A1D5RUP2	A0A1D5RUP2					A0A1D5UYZ2	A0A1D6DFS7	A0A1D5VI92	W5GXA1		A0A1D5V590
A0A1D5X443	A0A1D5X443	A0A1D5X443	A0A1D5X443	A0A1D5X443	A0A1D5X443	A0A1D5X443	A0A1D5X443					A0A1D5XNG4	A0A1D5Z351		A0A1D6AH28		A0A1D5WVQ8
A0A1D5Z8I6	A0A1D5Z8I6	A0A1D5Z8I6	A0A1D5Z8I6	A0A1D5Z8I6	A0A1D5Z8I6	A0A1D5Z8I6	A0A1D5Z8I6					A0A1D6SCG6	A0A1D6B7A9		A0A1D5ZYQ7		A0A1D5VBL5
A0A1D5XUJ1	A0A1D5XUJ1	A0A1D5XUJ1	A0A1D5XUJ1	0	0	0	0					A0A1D6AMW7	A0A1D5WPA1		A0A1D6CZY3		A0A1D5UGF0
W5EL62	W5EL62	W5EL62	W5EL62	0	W5EL62	0	0					A0A1D5VCM5	A0A1D5RW28		A0A1D5YKH4		A0A1D5ZQD0
A0A1D6B2C5	A0A1D6B2C5	A0A1D6B2C5	A0A1D6B2C5	A0A1D6B2C5	A0A1D6B2C5	A0A1D6B2C5	A0A1D6B2C5					A0A1D6AYR7	A0A1D5YP12				A0A1D6ADT5
A0A1D5S923	A0A1D5S923	A0A1D5S923	A0A1D5S923	A0A1D5S923	A0A1D5S923	A0A1D5S923	A0A1D5S923					A0A1D6AV28	A0A096URX8				P20858
0	W5FU06	W5FU06	W5FU06	W5FU06	0	W5FU06	W5FU06					A0A1D5YYQ7	A0A1D5YKI0				P58386
A0A1D6AHC7	A0A1D6AHC7	A0A1D6AHC7	A0A1D6AHC7	A0A1D6AHC7	A0A1D6AHC7	A0A1D6AHC7	A0A1D6AHC7					A0A1D6ACC4	A0A1D5YRZ8				W5E8X2
0	0	0	A0A1D6CGA0	0	0	0	A0A1D6CGA0						A0A1D6A242				A0A1D5T695
A0A1D5TUK4	A0A1D5TUK4	A0A1D5TUK4	A0A1D5TUK4	A0A1D5TUK4	A0A1D5TUK4	A0A1D5TUK4	A0A1D5TUK4										A0A1D5YL81
Q0Q5D9	Q0Q5D9	Q0Q5D9	Q0Q5D9	Q0Q5D9	Q0Q5D9	Q0Q5D9	Q0Q5D9
A0A1D5X433	A0A1D5X433	A0A1D5X433	A0A1D5X433	A0A1D5X433	A0A1D5X433	A0A1D5X433	A0A1D5X433
A0A1D5YFA7	A0A1D5YFA7	A0A1D5YFA7	A0A1D5YFA7	A0A1D5YFA7	A0A1D5YFA7	A0A1D5YFA7	A0A1D5YFA7
A0A1D5XGF4	A0A1D5XGF4	A0A1D5XGF4	A0A1D5XGF4	A0A1D5XGF4	A0A1D5XGF4	A0A1D5XGF4	A0A1D5XGF4
0	0	0	A0A1D6S1B7	0	0	A0A1D6S1B7	A0A1D6S1B7
A0A1D6D528	A0A1D6D528	A0A1D6D528	A0A1D6D528	A0A1D6D528	A0A1D6D528	A0A1D6D528	A0A1D6D528
W5AH12	W5AH12	W5AH12	W5AH12	W5AH12	W5AH12	W5AH12	W5AH12
A0A1D5YJU2	A0A1D5YJU2	A0A1D5YJU2	A0A1D5YJU2	A0A1D5YJU2	A0A1D5YJU2	A0A1D5YJU2	A0A1D5YJU2
A0A1D5XF28	A0A1D5XF28	A0A1D5XF28	A0A1D5XF28	A0A1D5XF28	A0A1D5XF28	A0A1D5XF28	A0A1D5XF28
A0A1D5YXH6	A0A1D5YXH6	A0A1D5YXH6	A0A1D5YXH6	A0A1D5YXH6	0	A0A1D5YXH6	A0A1D5YXH6
A0A1D5Z6B4	A0A1D5Z6B4	A0A1D5Z6B4	A0A1D5Z6B4	A0A1D5Z6B4	A0A1D5Z6B4	A0A1D5Z6B4	A0A1D5Z6B4
W5H3N4	W5H3N4	W5H3N4	W5H3N4	W5H3N4	W5H3N4	W5H3N4	W5H3N4
A0A1D6BVK1	A0A1D6BVK1	A0A1D6BVK1	A0A1D6BVK1	A0A1D6BVK1	A0A1D6BVK1	A0A1D6BVK1	A0A1D6BVK1
A0A1D6CXE3	A0A1D6CXE3	A0A1D6CXE3	A0A1D6CXE3	A0A1D6CXE3	A0A1D6CXE3	A0A1D6CXE3	A0A1D6CXE3
A0A1D5ZX81	A0A1D5ZX81	A0A1D5ZX81	A0A1D5ZX81	A0A1D5ZX81	A0A1D5ZX81	A0A1D5ZX81	A0A1D5ZX81
A0A1D5VZ33	A0A1D5VZ33	A0A1D5VZ33	A0A1D5VZ33	A0A1D5VZ33	A0A1D5VZ33	A0A1D5VZ33	A0A1D5VZ33
A0A1D5S0Z8	A0A1D5S0Z8	A0A1D5S0Z8	A0A1D5S0Z8	A0A1D5S0Z8	A0A1D5S0Z8	A0A1D5S0Z8	A0A1D5S0Z8
A0A1D6CRM7	A0A1D6CRM7	A0A1D6CRM7	A0A1D6CRM7	A0A1D6CRM7	A0A1D6CRM7	A0A1D6CRM7	A0A1D6CRM7
A0A1D6D724	A0A1D6D724	A0A1D6D724	A0A1D6D724	0	0	0	0
A0A1D5X2E0	0	0	A0A1D5X2E0	A0A1D5X2E0	0	0	A0A1D5X2E0
A0A1D5UXT7	A0A1D5UXT7	A0A1D5UXT7	A0A1D5UXT7	A0A1D5UXT7	A0A1D5UXT7	A0A1D5UXT7	0
Q5EWZ1	Q5EWZ1	Q5EWZ1	Q5EWZ1	Q5EWZ1	Q5EWZ1	Q5EWZ1	Q5EWZ1
A0A1D5XXC9	A0A1D5XXC9	A0A1D5XXC9	A0A1D5XXC9	A0A1D5XXC9	A0A1D5XXC9	A0A1D5XXC9	A0A1D5XXC9
A0A1D6B1D1	A0A1D6B1D1	A0A1D6B1D1	A0A1D6B1D1	A0A1D6B1D1	A0A1D6B1D1	A0A1D6B1D1	A0A1D6B1D1
A0A1D5T267	A0A1D5T267	A0A1D5T267	A0A1D5T267	A0A1D5T267	A0A1D5T267	A0A1D5T267	A0A1D5T267
A0A1D5WLK3	A0A1D5WLK3	A0A1D5WLK3	A0A1D5WLK3	A0A1D5WLK3	A0A1D5WLK3	A0A1D5WLK3	A0A1D5WLK3
W5EU16	W5EU16	W5EU16	W5EU16	W5EU16	W5EU16	W5EU16	W5EU16
A0A1D5SCN8	A0A1D5SCN8	A0A1D5SCN8	A0A1D5SCN8	A0A1D5SCN8	A0A1D5SCN8	A0A1D5SCN8	A0A1D5SCN8
W5EXR5	0	0	W5EXR5	W5EXR5	W5EXR5	0	W5EXR5
A0A1D5YN62	A0A1D5YN62	A0A1D5YN62	A0A1D5YN62	0	A0A1D5YN62	A0A1D5YN62	A0A1D5YN62
A0A1D6CKU9	0	0	A0A1D6CKU9	0	0	0	A0A1D6CKU9
0	A0A1D5W5J6	A0A1D5W5J6	A0A1D5W5J6	0	A0A1D5W5J6	A0A1D5W5J6	A0A1D5W5J6
0	0	0	A0A1D5ZL79	0	A0A1D5ZL79	0	A0A1D5ZL79
A0A1D5Y3Q3	A0A1D5Y3Q3	A0A1D5Y3Q3	A0A1D5Y3Q3	A0A1D5Y3Q3	A0A1D5Y3Q3	A0A1D5Y3Q3	A0A1D5Y3Q3
A0A1D5XZK2	0	A0A1D5XZK2	A0A1D5XZK2	0	A0A1D5XZK2	0	0
A0A1D5V1B3	A0A1D5V1B3	A0A1D5V1B3	A0A1D5V1B3	A0A1D5V1B3	A0A1D5V1B3	A0A1D5V1B3	A0A1D5V1B3
0	0	0	A0A1D5Z2H9	0	0	0	A0A1D5Z2H9
A0A1D5RZH5	A0A1D5RZH5	A0A1D5RZH5	A0A1D5RZH5	A0A1D5RZH5	A0A1D5RZH5	A0A1D5RZH5	A0A1D5RZH5
A0A1D5TZE6	0	A0A1D5TZE6	A0A1D5TZE6	A0A1D5TZE6	A0A1D5TZE6	A0A1D5TZE6	A0A1D5TZE6
A0A1D6RFP2	A0A1D6RFP2	A0A1D6RFP2	A0A1D6RFP2	0	A0A1D6RFP2	A0A1D6RFP2	A0A1D6RFP2
A0A1D5RX09	A0A1D5RX09	A0A1D5RX09	A0A1D5RX09	A0A1D5RX09	A0A1D5RX09	A0A1D5RX09	A0A1D5RX09
A0A1D5Z7X4	A0A1D5Z7X4	A0A1D5Z7X4	A0A1D5Z7X4	A0A1D5Z7X4	A0A1D5Z7X4	A0A1D5Z7X4	A0A1D5Z7X4
A0A1D6AGT9	A0A1D6AGT9	A0A1D6AGT9	A0A1D6AGT9	A0A1D6AGT9	A0A1D6AGT9	A0A1D6AGT9	A0A1D6AGT9
W5I5X1	W5I5X1	W5I5X1	W5I5X1	W5I5X1	W5I5X1	W5I5X1	W5I5X1
A0A1D6BEU5	A0A1D6BEU5	A0A1D6BEU5	A0A1D6BEU5	A0A1D6BEU5	A0A1D6BEU5	A0A1D6BEU5	A0A1D6BEU5
W5FGC3	W5FGC3	W5FGC3	W5FGC3	0	W5FGC3	W5FGC3	W5FGC3
W5GUD5	W5GUD5	W5GUD5	W5GUD5	W5GUD5	0	0	W5GUD5
A0A1D6ADY9	A0A1D6ADY9	A0A1D6ADY9	A0A1D6ADY9	A0A1D6ADY9	A0A1D6ADY9	A0A1D6ADY9	A0A1D6ADY9
0	0	0	0	0	A0A1D6DLY4	0	0
W5HJY2	W5HJY2	W5HJY2	W5HJY2	W5HJY2	W5HJY2	W5HJY2	W5HJY2
A0A0C4BIW4	A0A0C4BIW4	A0A0C4BIW4	A0A0C4BIW4	A0A0C4BIW4	A0A0C4BIW4	A0A0C4BIW4	A0A0C4BIW4
W5FQG6	W5FQG6	W5FQG6	W5FQG6	W5FQG6	W5FQG6	W5FQG6	W5FQG6
A0A1D5YJS8	A0A1D5YJS8	A0A1D5YJS8	A0A1D5YJS8	A0A1D5YJS8	A0A1D5YJS8	A0A1D5YJS8	A0A1D5YJS8
A0A1D5ZC98	A0A1D5ZC98	A0A1D5ZC98	A0A1D5ZC98	A0A1D5ZC98	A0A1D5ZC98	A0A1D5ZC98	A0A1D5ZC98
A0A1D6BLC4	0	0	A0A1D6BLC4	0	0	0	A0A1D6BLC4
W5GJX6	W5GJX6	W5GJX6	W5GJX6	W5GJX6	W5GJX6	W5GJX6	W5GJX6
A0A140CQG0	A0A140CQG0	A0A140CQG0	A0A140CQG0	A0A140CQG0	A0A140CQG0	A0A140CQG0	A0A140CQG0
A0A1D5TLD8	A0A1D5TLD8	A0A1D5TLD8	A0A1D5TLD8	0	A0A1D5TLD8	A0A1D5TLD8	A0A1D5TLD8
A0A1D5YGL3	A0A1D5YGL3	A0A1D5YGL3	A0A1D5YGL3	A0A1D5YGL3	A0A1D5YGL3	A0A1D5YGL3	A0A1D5YGL3
A0A1D5TAJ5	A0A1D5TAJ5	A0A1D5TAJ5	A0A1D5TAJ5	0	A0A1D5TAJ5	A0A1D5TAJ5	A0A1D5TAJ5
A0A1D6A2S6	A0A1D6A2S6	A0A1D6A2S6	A0A1D6A2S6	A0A1D6A2S6	A0A1D6A2S6	A0A1D6A2S6	A0A1D6A2S6
A0A1D5S2A6	A0A1D5S2A6	A0A1D5S2A6	A0A1D5S2A6	A0A1D5S2A6	A0A1D5S2A6	A0A1D5S2A6	A0A1D5S2A6
A0A1D5SJ26	A0A1D5SJ26	A0A1D5SJ26	A0A1D5SJ26	A0A1D5SJ26	A0A1D5SJ26	A0A1D5SJ26	A0A1D5SJ26
0	0	0	A0A1D5ZRN9	0	0	0	A0A1D5ZRN9
W5E6K6	W5E6K6	W5E6K6	W5E6K6	W5E6K6	W5E6K6	W5E6K6	W5E6K6
A0A1D5TFM2	A0A1D5TFM2	A0A1D5TFM2	A0A1D5TFM2	A0A1D5TFM2	A0A1D5TFM2	A0A1D5TFM2	A0A1D5TFM2
A0A1D6SB15	A0A1D6SB15	A0A1D6SB15	A0A1D6SB15	0	A0A1D6SB15	A0A1D6SB15	A0A1D6SB15
A0A1D6BAM8	A0A1D6BAM8	A0A1D6BAM8	A0A1D6BAM8	A0A1D6BAM8	A0A1D6BAM8	A0A1D6BAM8	A0A1D6BAM8
A0A1D5SQY9	A0A1D5SQY9	A0A1D5SQY9	A0A1D5SQY9	A0A1D5SQY9	A0A1D5SQY9	A0A1D5SQY9	A0A1D5SQY9
A0A1D6D384	A0A1D6D384	A0A1D6D384	A0A1D6D384	0	A0A1D6D384	A0A1D6D384	A0A1D6D384
A0A1D6ATH8	A0A1D6ATH8	A0A1D6ATH8	A0A1D6ATH8	A0A1D6ATH8	A0A1D6ATH8	A0A1D6ATH8	A0A1D6ATH8
W5FBQ2	W5FBQ2	W5FBQ2	W5FBQ2	W5FBQ2	W5FBQ2	W5FBQ2	W5FBQ2
A0A1D5Y5E1	A0A1D5Y5E1	A0A1D5Y5E1	A0A1D5Y5E1	A0A1D5Y5E1	A0A1D5Y5E1	A0A1D5Y5E1	A0A1D5Y5E1
A0A1D5Y5R2	A0A1D5Y5R2	A0A1D5Y5R2	A0A1D5Y5R2	A0A1D5Y5R2	0	0	A0A1D5Y5R2
W5AFW9	W5AFW9	W5AFW9	W5AFW9	0	W5AFW9	W5AFW9	W5AFW9
W5ECL2	W5ECL2	W5ECL2	W5ECL2	W5ECL2	W5ECL2	W5ECL2	W5ECL2
W4ZLK0	W4ZLK0	W4ZLK0	W4ZLK0	0	W4ZLK0	W4ZLK0	W4ZLK0
A0A1D6CH98	0	A0A1D6CH98	A0A1D6CH98	0	A0A1D6CH98	A0A1D6CH98	A0A1D6CH98
Q332R4	Q332R4	Q332R4	Q332R4	Q332R4	Q332R4	Q332R4	Q332R4
0	0	0	0	A0A1D5T6F6	0	0	A0A1D5T6F6
A0A1D5VPQ5	0	0	A0A1D5VPQ5	0	0	0	A0A1D5VPQ5
A0A1D6AZY8	A0A1D6AZY8	A0A1D6AZY8	A0A1D6AZY8	A0A1D6AZY8	A0A1D6AZY8	A0A1D6AZY8	A0A1D6AZY8
A0A1D5Y4J9	A0A1D5Y4J9	A0A1D5Y4J9	A0A1D5Y4J9	A0A1D5Y4J9	A0A1D5Y4J9	A0A1D5Y4J9	A0A1D5Y4J9
0	0	0	A0A1D5ZID2	0	0	0	A0A1D5ZID2
A0A1D6CVU9	A0A1D6CVU9	A0A1D6CVU9	A0A1D6CVU9	A0A1D6CVU9	A0A1D6CVU9	A0A1D6CVU9	A0A1D6CVU9
A0A1D6BWD3	A0A1D6BWD3	A0A1D6BWD3	A0A1D6BWD3	0	A0A1D6BWD3	A0A1D6BWD3	A0A1D6BWD3
A0A1D6AW44	A0A1D6AW44	A0A1D6AW44	A0A1D6AW44	A0A1D6AW44	A0A1D6AW44	A0A1D6AW44	A0A1D6AW44
A0A1D5ZGS2	A0A1D5ZGS2	A0A1D5ZGS2	A0A1D5ZGS2	A0A1D5ZGS2	A0A1D5ZGS2	A0A1D5ZGS2	A0A1D5ZGS2
A0A1D5ZG58	A0A1D5ZG58	A0A1D5ZG58	A0A1D5ZG58	A0A1D5ZG58	A0A1D5ZG58	A0A1D5ZG58	A0A1D5ZG58
W5C5N9	W5C5N9	W5C5N9	W5C5N9	W5C5N9	W5C5N9	W5C5N9	W5C5N9
A0A1D6DLJ3	A0A1D6DLJ3	A0A1D6DLJ3	A0A1D6DLJ3	A0A1D6DLJ3	A0A1D6DLJ3	A0A1D6DLJ3	A0A1D6DLJ3
A0A1D6RYG9	0	A0A1D6RYG9	0	0	A0A1D6RYG9	0	0
A0A1D5RV99	A0A1D5RV99	A0A1D5RV99	A0A1D5RV99	0	A0A1D5RV99	A0A1D5RV99	A0A1D5RV99
A0A1D6RXI3	A0A1D6RXI3	A0A1D6RXI3	A0A1D6RXI3	A0A1D6RXI3	A0A1D6RXI3	A0A1D6RXI3	A0A1D6RXI3
A0A1D6CDG7	A0A1D6CDG7	A0A1D6CDG7	A0A1D6CDG7	0	A0A1D6CDG7	A0A1D6CDG7	0
A0A1D6CIT0	A0A1D6CIT0	A0A1D6CIT0	A0A1D6CIT0	A0A1D6CIT0	A0A1D6CIT0	A0A1D6CIT0	A0A1D6CIT0
W5H7N5	W5H7N5	W5H7N5	0	W5H7N5	W5H7N5	W5H7N5	W5H7N5
A0A1D6BV13	A0A1D6BV13	A0A1D6BV13	A0A1D6BV13	A0A1D6BV13	A0A1D6BV13	A0A1D6BV13	A0A1D6BV13
A0A1D6BRN0	A0A1D6BRN0	A0A1D6BRN0	A0A1D6BRN0	A0A1D6BRN0	A0A1D6BRN0	A0A1D6BRN0	A0A1D6BRN0
A0A1D6CDM8	A0A1D6CDM8	A0A1D6CDM8	A0A1D6CDM8	A0A1D6CDM8	A0A1D6CDM8	A0A1D6CDM8	A0A1D6CDM8
A0A1D5X8S0	A0A1D5X8S0	A0A1D5X8S0	A0A1D5X8S0	0	A0A1D5X8S0	0	A0A1D5X8S0
A0A1D6DBJ8	A0A1D6DBJ8	A0A1D6DBJ8	A0A1D6DBJ8	0	A0A1D6DBJ8	A0A1D6DBJ8	A0A1D6DBJ8
A0A1D6RWC6	A0A1D6RWC6	A0A1D6RWC6	A0A1D6RWC6	A0A1D6RWC6	A0A1D6RWC6	A0A1D6RWC6	A0A1D6RWC6
0	0	0	A0A1D6CUN8	0	0	0	A0A1D6CUN8
W5BZZ2	W5BZZ2	W5BZZ2	W5BZZ2	W5BZZ2	W5BZZ2	W5BZZ2	W5BZZ2
E6Y0T1	E6Y0T1	E6Y0T1	E6Y0T1	0	0	E6Y0T1	0
A0A1D5U1Y0	A0A1D5U1Y0	A0A1D5U1Y0	A0A1D5U1Y0	A0A1D5U1Y0	A0A1D5U1Y0	A0A1D5U1Y0	A0A1D5U1Y0
W5E8X2	W5E8X2	W5E8X2	W5E8X2	W5E8X2	0	0	0
A0A1D5ZGS1	A0A1D5ZGS1	A0A1D5ZGS1	A0A1D5ZGS1	A0A1D5ZGS1	A0A1D5ZGS1	A0A1D5ZGS1	A0A1D5ZGS1
A0A1D5YES7	A0A1D5YES7	A0A1D5YES7	A0A1D5YES7	A0A1D5YES7	A0A1D5YES7	A0A1D5YES7	A0A1D5YES7
A0A1D5UH15	A0A1D5UH15	A0A1D5UH15	A0A1D5UH15	A0A1D5UH15	0	A0A1D5UH15	A0A1D5UH15
A0A1D5TLL4	A0A1D5TLL4	A0A1D5TLL4	A0A1D5TLL4	A0A1D5TLL4	A0A1D5TLL4	A0A1D5TLL4	A0A1D5TLL4
A0A1D6RLR1	A0A1D6RLR1	A0A1D6RLR1	A0A1D6RLR1	A0A1D6RLR1	A0A1D6RLR1	A0A1D6RLR1	A0A1D6RLR1
A0A1D5ZXA5	A0A1D5ZXA5	A0A1D5ZXA5	A0A1D5ZXA5	A0A1D5ZXA5	A0A1D5ZXA5	A0A1D5ZXA5	A0A1D5ZXA5
0	0	0	0	0	A0A1D6DMG3	A0A1D6DMG3	0
A0A1D5XS10	A0A1D5XS10	A0A1D5XS10	A0A1D5XS10	A0A1D5XS10	0	0	A0A1D5XS10
Q3ZPM9	0	Q3ZPM9	Q3ZPM9	Q3ZPM9	0	Q3ZPM9	Q3ZPM9
A0A1D5ZYK7	0	0	A0A1D5ZYK7	0	0	0	0
A0A1D6SEM6	A0A1D6SEM6	A0A1D6SEM6	A0A1D6SEM6	A0A1D6SEM6	A0A1D6SEM6	A0A1D6SEM6	A0A1D6SEM6
A0A1D6CQF9	0	0	A0A1D6CQF9	0	A0A1D6CQF9	0	A0A1D6CQF9
A0A1D5YNT2	A0A1D5YNT2	A0A1D5YNT2	A0A1D5YNT2	A0A1D5YNT2	A0A1D5YNT2	A0A1D5YNT2	A0A1D5YNT2
W5DBH3	W5DBH3	W5DBH3	W5DBH3	W5DBH3	W5DBH3	W5DBH3	W5DBH3
A0A1D6DCS1	A0A1D6DCS1	A0A1D6DCS1	A0A1D6DCS1	A0A1D6DCS1	A0A1D6DCS1	A0A1D6DCS1	A0A1D6DCS1
A0A1D6C1Y5	A0A1D6C1Y5	A0A1D6C1Y5	A0A1D6C1Y5	A0A1D6C1Y5	A0A1D6C1Y5	A0A1D6C1Y5	A0A1D6C1Y5
0	0	0	A0A1D5WLK2	0	0	A0A1D5WLK2	A0A1D5WLK2
A0A1D6D5L5	A0A1D6D5L5	A0A1D6D5L5	0	0	A0A1D6D5L5	A0A1D6D5L5	0
A0A1D6RU08	A0A1D6RU08	A0A1D6RU08	A0A1D6RU08	A0A1D6RU08	A0A1D6RU08	A0A1D6RU08	A0A1D6RU08
A0A1D5VK82	A0A1D5VK82	A0A1D5VK82	A0A1D5VK82	A0A1D5VK82	A0A1D5VK82	A0A1D5VK82	A0A1D5VK82
I6QQ39	I6QQ39	I6QQ39	I6QQ39	I6QQ39	I6QQ39	0	I6QQ39
A0A1D5Z516	A0A1D5Z516	A0A1D5Z516	A0A1D5Z516	0	A0A1D5Z516	A0A1D5Z516	A0A1D5Z516
W5H3B0	W5H3B0	W5H3B0	W5H3B0	0	W5H3B0	W5H3B0	W5H3B0
A0A1D5U0J8	A0A1D5U0J8	A0A1D5U0J8	A0A1D5U0J8	0	0	0	0
A0A1D6SC42	A0A1D6SC42	A0A1D6SC42	A0A1D6SC42	A0A1D6SC42	A0A1D6SC42	A0A1D6SC42	A0A1D6SC42
Q94G92	Q94G92	Q94G92	Q94G92	Q94G92	Q94G92	Q94G92	Q94G92
Q2WGB1	Q2WGB1	Q2WGB1	Q2WGB1	Q2WGB1	Q2WGB1	Q2WGB1	Q2WGB1
W5ATQ6	W5ATQ6	W5ATQ6	W5ATQ6	W5ATQ6	W5ATQ6	W5ATQ6	W5ATQ6
A0A1D5YR68	A0A1D5YR68	A0A1D5YR68	A0A1D5YR68	A0A1D5YR68	A0A1D5YR68	A0A1D5YR68	A0A1D5YR68
A0A1D5ZUW4	A0A1D5ZUW4	A0A1D5ZUW4	A0A1D5ZUW4	A0A1D5ZUW4	A0A1D5ZUW4	A0A1D5ZUW4	A0A1D5ZUW4
A0A1D6RD30	A0A1D6RD30	A0A1D6RD30	A0A1D6RD30	A0A1D6RD30	A0A1D6RD30	A0A1D6RD30	A0A1D6RD30
A0A1D5WAZ4	A0A1D5WAZ4	A0A1D5WAZ4	A0A1D5WAZ4	A0A1D5WAZ4	A0A1D5WAZ4	A0A1D5WAZ4	A0A1D5WAZ4
A0A1D5UII0	A0A1D5UII0	A0A1D5UII0	A0A1D5UII0	A0A1D5UII0	A0A1D5UII0	A0A1D5UII0	A0A1D5UII0
A0A1D6S8R7	A0A1D6S8R7	A0A1D6S8R7	A0A1D6S8R7	A0A1D6S8R7	A0A1D6S8R7	A0A1D6S8R7	A0A1D6S8R7
A0A1D5ST38	A0A1D5ST38	A0A1D5ST38	A0A1D5ST38	A0A1D5ST38	A0A1D5ST38	A0A1D5ST38	A0A1D5ST38
A0A1D6B4X5	A0A1D6B4X5	A0A1D6B4X5	0	A0A1D6B4X5	A0A1D6B4X5	A0A1D6B4X5	A0A1D6B4X5
A0A1D5TVK5	A0A1D5TVK5	A0A1D5TVK5	A0A1D5TVK5	0	A0A1D5TVK5	A0A1D5TVK5	A0A1D5TVK5
A0A1D5TI83	A0A1D5TI83	A0A1D5TI83	A0A1D5TI83	A0A1D5TI83	A0A1D5TI83	A0A1D5TI83	A0A1D5TI83
A0A1D6CZ63	A0A1D6CZ63	A0A1D6CZ63	A0A1D6CZ63	A0A1D6CZ63	A0A1D6CZ63	A0A1D6CZ63	A0A1D6CZ63
W5FSY8	W5FSY8	W5FSY8	W5FSY8	W5FSY8	W5FSY8	W5FSY8	W5FSY8
A0A1D5WJF1	A0A1D5WJF1	A0A1D5WJF1	A0A1D5WJF1	A0A1D5WJF1	A0A1D5WJF1	A0A1D5WJF1	A0A1D5WJF1
Q1ANA7	0	Q1ANA7	Q1ANA7	0	Q1ANA7	0	Q1ANA7
W5H9H4	W5H9H4	0	W5H9H4	0	W5H9H4	0	W5H9H4
P83207	P83207	P83207	0	0	P83207	P83207	0
W5E6S4	W5E6S4	W5E6S4	W5E6S4	0	W5E6S4	W5E6S4	W5E6S4
A0A1D5V2G6	A0A1D5V2G6	A0A1D5V2G6	A0A1D5V2G6	0	A0A1D5V2G6	A0A1D5V2G6	0
0	0	A0A1D5U6M2	A0A1D5U6M2	0	A0A1D5U6M2	A0A1D5U6M2	A0A1D5U6M2
A0A1D5U0Y3	A0A1D5U0Y3	A0A1D5U0Y3	A0A1D5U0Y3	A0A1D5U0Y3	A0A1D5U0Y3	A0A1D5U0Y3	A0A1D5U0Y3
A0A1D6AX04	A0A1D6AX04	A0A1D6AX04	A0A1D6AX04	0	A0A1D6AX04	A0A1D6AX04	A0A1D6AX04
A0A1D6SBP4	A0A1D6SBP4	A0A1D6SBP4	A0A1D6SBP4	A0A1D6SBP4	A0A1D6SBP4	A0A1D6SBP4	A0A1D6SBP4
A0A1D6S420	A0A1D6S420	A0A1D6S420	0	A0A1D6S420	A0A1D6S420	A0A1D6S420	0
A0A1D5ST70	A0A1D5ST70	A0A1D5ST70	A0A1D5ST70	0	A0A1D5ST70	A0A1D5ST70	A0A1D5ST70
Q9ST57	Q9ST57	Q9ST57	0	Q9ST57	Q9ST57	Q9ST57	Q9ST57
A0A1D6S669	A0A1D6S669	A0A1D6S669	A0A1D6S669	0	A0A1D6S669	A0A1D6S669	A0A1D6S669
0	0	0	A0A1D5XAR2	A0A1D5XAR2	0	0	A0A1D5XAR2
A0A1D5WWH1	A0A1D5WWH1	A0A1D5WWH1	A0A1D5WWH1	A0A1D5WWH1	A0A1D5WWH1	A0A1D5WWH1	A0A1D5WWH1
A0A1D6AU31	A0A1D6AU31	A0A1D6AU31	A0A1D6AU31	A0A1D6AU31	A0A1D6AU31	A0A1D6AU31	A0A1D6AU31
A0A1D6S1J5	A0A1D6S1J5	A0A1D6S1J5	A0A1D6S1J5	A0A1D6S1J5	A0A1D6S1J5	A0A1D6S1J5	A0A1D6S1J5
A0A1D5ZB54	A0A1D5ZB54	A0A1D5ZB54	A0A1D5ZB54	A0A1D5ZB54	A0A1D5ZB54	A0A1D5ZB54	A0A1D5ZB54
A0A1D5V5P1	A0A1D5V5P1	A0A1D5V5P1	A0A1D5V5P1	0	A0A1D5V5P1	A0A1D5V5P1	A0A1D5V5P1
A0A1D5US77	A0A1D5US77	A0A1D5US77	A0A1D5US77	A0A1D5US77	A0A1D5US77	A0A1D5US77	A0A1D5US77
A0A1D5WJP9	A0A1D5WJP9	A0A1D5WJP9	A0A1D5WJP9	0	A0A1D5WJP9	0	A0A1D5WJP9
A0A096UL77	A0A096UL77	A0A096UL77	A0A096UL77	A0A096UL77	A0A096UL77	A0A096UL77	A0A096UL77
A0A1D6CST6	A0A1D6CST6	A0A1D6CST6	A0A1D6CST6	A0A1D6CST6	A0A1D6CST6	A0A1D6CST6	A0A1D6CST6
A0A1D6BCS7	A0A1D6BCS7	A0A1D6BCS7	A0A1D6BCS7	A0A1D6BCS7	A0A1D6BCS7	A0A1D6BCS7	A0A1D6BCS7
A0A1D5W7D7	A0A1D5W7D7	A0A1D5W7D7	A0A1D5W7D7	0	A0A1D5W7D7	A0A1D5W7D7	A0A1D5W7D7
A0A1D5Z8U2	A0A1D5Z8U2	A0A1D5Z8U2	A0A1D5Z8U2	A0A1D5Z8U2	A0A1D5Z8U2	A0A1D5Z8U2	A0A1D5Z8U2
A0A1D5XWT8	A0A1D5XWT8	A0A1D5XWT8	A0A1D5XWT8	A0A1D5XWT8	A0A1D5XWT8	A0A1D5XWT8	A0A1D5XWT8
0	0	0	0	0	A0A1D5UU15	A0A1D5UU15	0
A0A1D5UER2	A0A1D5UER2	A0A1D5UER2	A0A1D5UER2	0	A0A1D5UER2	A0A1D5UER2	A0A1D5UER2
A0A1D5RPQ0	0	A0A1D5RPQ0	A0A1D5RPQ0	0	A0A1D5RPQ0	0	A0A1D5RPQ0
A0A1D6RGH5	A0A1D6RGH5	A0A1D6RGH5	A0A1D6RGH5	0	A0A1D6RGH5	0	0
A0A1D6RDS0	A0A1D6RDS0	A0A1D6RDS0	A0A1D6RDS0	A0A1D6RDS0	A0A1D6RDS0	A0A1D6RDS0	A0A1D6RDS0
0	0	0	0	0	0	0	A0A1D5Z4Z9
A0A1D5W8I7	A0A1D5W8I7	A0A1D5W8I7	A0A1D5W8I7	A0A1D5W8I7	A0A1D5W8I7	A0A1D5W8I7	A0A1D5W8I7
A0A1D5Y0P8	A0A1D5Y0P8	A0A1D5Y0P8	A0A1D5Y0P8	A0A1D5Y0P8	A0A1D5Y0P8	A0A1D5Y0P8	A0A1D5Y0P8
A0A1D6C4H9	A0A1D6C4H9	A0A1D6C4H9	A0A1D6C4H9	0	A0A1D6C4H9	A0A1D6C4H9	A0A1D6C4H9
A0A1D5SA32	A0A1D5SA32	A0A1D5SA32	A0A1D5SA32	A0A1D5SA32	A0A1D5SA32	A0A1D5SA32	A0A1D5SA32
A0A1D5X4P8	A0A1D5X4P8	A0A1D5X4P8	A0A1D5X4P8	0	A0A1D5X4P8	A0A1D5X4P8	A0A1D5X4P8
A0A1D5V9I0	A0A1D5V9I0	A0A1D5V9I0	A0A1D5V9I0	A0A1D5V9I0	A0A1D5V9I0	A0A1D5V9I0	A0A1D5V9I0
A0A1D5TEB7	A0A1D5TEB7	A0A1D5TEB7	A0A1D5TEB7	A0A1D5TEB7	A0A1D5TEB7	A0A1D5TEB7	A0A1D5TEB7
0	A0A1D5VCB5	A0A1D5VCB5	A0A1D5VCB5	0	A0A1D5VCB5	A0A1D5VCB5	A0A1D5VCB5
A0A1D5YI64	A0A1D5YI64	A0A1D5YI64	A0A1D5YI64	0	A0A1D5YI64	A0A1D5YI64	A0A1D5YI64
W5DIU6	W5DIU6	W5DIU6	W5DIU6	W5DIU6	W5DIU6	W5DIU6	W5DIU6
A0A1D6BX26	A0A1D6BX26	A0A1D6BX26	A0A1D6BX26	A0A1D6BX26	A0A1D6BX26	A0A1D6BX26	A0A1D6BX26
A0A1D6SEP5	0	A0A1D6SEP5	A0A1D6SEP5	0	A0A1D6SEP5	A0A1D6SEP5	A0A1D6SEP5
A0A1D5SVW4	A0A1D5SVW4	A0A1D5SVW4	A0A1D5SVW4	A0A1D5SVW4	A0A1D5SVW4	A0A1D5SVW4	A0A1D5SVW4
A0A1D5ZTV0	A0A1D5ZTV0	A0A1D5ZTV0	A0A1D5ZTV0	A0A1D5ZTV0	A0A1D5ZTV0	A0A1D5ZTV0	A0A1D5ZTV0
A0A1D6SBX1	A0A1D6SBX1	A0A1D6SBX1	A0A1D6SBX1	A0A1D6SBX1	A0A1D6SBX1	A0A1D6SBX1	A0A1D6SBX1
A0A1D5WPC4	A0A1D5WPC4	A0A1D5WPC4	A0A1D5WPC4	0	A0A1D5WPC4	A0A1D5WPC4	A0A1D5WPC4
W5D7B8	W5D7B8	W5D7B8	W5D7B8	W5D7B8	W5D7B8	W5D7B8	W5D7B8
A0A1D5SAE3	A0A1D5SAE3	A0A1D5SAE3	A0A1D5SAE3	A0A1D5SAE3	A0A1D5SAE3	A0A1D5SAE3	A0A1D5SAE3
A0A1D5YSA6	A0A1D5YSA6	A0A1D5YSA6	A0A1D5YSA6	A0A1D5YSA6	A0A1D5YSA6	A0A1D5YSA6	A0A1D5YSA6
W5ECA4	W5ECA4	W5ECA4	W5ECA4	W5ECA4	W5ECA4	0	W5ECA4
A0A1D5ZSR8	A0A1D5ZSR8	A0A1D5ZSR8	A0A1D5ZSR8	A0A1D5ZSR8	A0A1D5ZSR8	A0A1D5ZSR8	A0A1D5ZSR8
A0A1D6CY87	A0A1D6CY87	A0A1D6CY87	A0A1D6CY87	0	A0A1D6CY87	A0A1D6CY87	A0A1D6CY87
A0A1D5TXE4	A0A1D5TXE4	A0A1D5TXE4	A0A1D5TXE4	A0A1D5TXE4	A0A1D5TXE4	A0A1D5TXE4	A0A1D5TXE4
A0A1D6BUF1	A0A1D6BUF1	A0A1D6BUF1	A0A1D6BUF1	0	A0A1D6BUF1	A0A1D6BUF1	A0A1D6BUF1
A0A1D5T0L5	A0A1D5T0L5	A0A1D5T0L5	A0A1D5T0L5	A0A1D5T0L5	A0A1D5T0L5	A0A1D5T0L5	A0A1D5T0L5
A0A1D5ZZ08	A0A1D5ZZ08	A0A1D5ZZ08	A0A1D5ZZ08	A0A1D5ZZ08	A0A1D5ZZ08	A0A1D5ZZ08	A0A1D5ZZ08
A0A1D6RG56	A0A1D6RG56	A0A1D6RG56	A0A1D6RG56	0	A0A1D6RG56	0	A0A1D6RG56
0	0	0	W5FP48	0	0	0	W5FP48
A0A1D5UUN4	A0A1D5UUN4	A0A1D5UUN4	0	0	A0A1D5UUN4	A0A1D5UUN4	0
A0A1D5XXA6	A0A1D5XXA6	A0A1D5XXA6	A0A1D5XXA6	A0A1D5XXA6	A0A1D5XXA6	A0A1D5XXA6	A0A1D5XXA6
W5DXJ4	W5DXJ4	W5DXJ4	W5DXJ4	W5DXJ4	W5DXJ4	W5DXJ4	W5DXJ4
A0A1D5XW66	A0A1D5XW66	A0A1D5XW66	A0A1D5XW66	A0A1D5XW66	A0A1D5XW66	A0A1D5XW66	A0A1D5XW66
A0A1D5UQT5	A0A1D5UQT5	A0A1D5UQT5	A0A1D5UQT5	A0A1D5UQT5	A0A1D5UQT5	A0A1D5UQT5	A0A1D5UQT5
0	0	0	A0A1D5RUP4	A0A1D5RUP4	A0A1D5RUP4	A0A1D5RUP4	A0A1D5RUP4
A0A1D6B0N7	0	A0A1D6B0N7	A0A1D6B0N7	0	0	0	A0A1D6B0N7
A0A1D5U1A3	A0A1D5U1A3	A0A1D5U1A3	A0A1D5U1A3	A0A1D5U1A3	A0A1D5U1A3	A0A1D5U1A3	A0A1D5U1A3
Q9LEE2	Q9LEE2	Q9LEE2	Q9LEE2	Q9LEE2	Q9LEE2	Q9LEE2	Q9LEE2
A0A1D5XCS5	A0A1D5XCS5	A0A1D5XCS5	A0A1D5XCS5	0	A0A1D5XCS5	A0A1D5XCS5	A0A1D5XCS5
0	0	0	W5FEC7	0	0	0	W5FEC7
A0A1D5S133	A0A1D5S133	A0A1D5S133	A0A1D5S133	0	A0A1D5S133	A0A1D5S133	A0A1D5S133
A0A1D5RY97	A0A1D5RY97	A0A1D5RY97	A0A1D5RY97	0	0	0	0
A0A1D5T0X2	A0A1D5T0X2	A0A1D5T0X2	A0A1D5T0X2	A0A1D5T0X2	A0A1D5T0X2	A0A1D5T0X2	A0A1D5T0X2
A0A1D6DJD7	A0A1D6DJD7	A0A1D6DJD7	A0A1D6DJD7	0	A0A1D6DJD7	A0A1D6DJD7	A0A1D6DJD7
A0A1D6D3Z1	A0A1D6D3Z1	A0A1D6D3Z1	A0A1D6D3Z1	A0A1D6D3Z1	A0A1D6D3Z1	A0A1D6D3Z1	A0A1D6D3Z1
A0A1D6S1Y9	A0A1D6S1Y9	A0A1D6S1Y9	A0A1D6S1Y9	A0A1D6S1Y9	A0A1D6S1Y9	A0A1D6S1Y9	A0A1D6S1Y9
A0A1D5S0J2	A0A1D5S0J2	A0A1D5S0J2	A0A1D5S0J2	A0A1D5S0J2	A0A1D5S0J2	A0A1D5S0J2	A0A1D5S0J2
A0A1D5TSK6	A0A1D5TSK6	A0A1D5TSK6	A0A1D5TSK6	0	A0A1D5TSK6	A0A1D5TSK6	A0A1D5TSK6
A0A1D5V0B6	A0A1D5V0B6	A0A1D5V0B6	A0A1D5V0B6	A0A1D5V0B6	A0A1D5V0B6	A0A1D5V0B6	A0A1D5V0B6
A0A1D5SR73	A0A1D5SR73	A0A1D5SR73	A0A1D5SR73	0	A0A1D5SR73	0	0
A0A1D5TPL5	A0A1D5TPL5	A0A1D5TPL5	A0A1D5TPL5	0	A0A1D5TPL5	A0A1D5TPL5	A0A1D5TPL5
A0A1D5XQV1	A0A1D5XQV1	A0A1D5XQV1	A0A1D5XQV1	A0A1D5XQV1	A0A1D5XQV1	A0A1D5XQV1	A0A1D5XQV1
A0A077S3V2	A0A077S3V2	A0A077S3V2	A0A077S3V2	A0A077S3V2	A0A077S3V2	A0A077S3V2	A0A077S3V2
A0A1D5W5M2	A0A1D5W5M2	A0A1D5W5M2	A0A1D5W5M2	A0A1D5W5M2	A0A1D5W5M2	A0A1D5W5M2	A0A1D5W5M2
A0A1D5RWU1	A0A1D5RWU1	A0A1D5RWU1	A0A1D5RWU1	A0A1D5RWU1	A0A1D5RWU1	A0A1D5RWU1	A0A1D5RWU1
A0A1D6S123	A0A1D6S123	A0A1D6S123	A0A1D6S123	A0A1D6S123	A0A1D6S123	A0A1D6S123	A0A1D6S123
W5AMP7	W5AMP7	W5AMP7	W5AMP7	0	W5AMP7	W5AMP7	W5AMP7
A0A1D5VD11	A0A1D5VD11	A0A1D5VD11	A0A1D5VD11	A0A1D5VD11	A0A1D5VD11	A0A1D5VD11	A0A1D5VD11
A0A1D5SLI4	A0A1D5SLI4	A0A1D5SLI4	A0A1D5SLI4	0	A0A1D5SLI4	A0A1D5SLI4	A0A1D5SLI4
A0A1D6BLG1	A0A1D6BLG1	A0A1D6BLG1	A0A1D6BLG1	0	A0A1D6BLG1	A0A1D6BLG1	A0A1D6BLG1
A0A1D5ZTK8	A0A1D5ZTK8	A0A1D5ZTK8	A0A1D5ZTK8	A0A1D5ZTK8	A0A1D5ZTK8	A0A1D5ZTK8	A0A1D5ZTK8
W5H8Z0	W5H8Z0	W5H8Z0	W5H8Z0	W5H8Z0	W5H8Z0	W5H8Z0	W5H8Z0
A0A1D6C4E9	A0A1D6C4E9	A0A1D6C4E9	A0A1D6C4E9	A0A1D6C4E9	A0A1D6C4E9	A0A1D6C4E9	A0A1D6C4E9
A0A1D6AR47	A0A1D6AR47	A0A1D6AR47	A0A1D6AR47	A0A1D6AR47	A0A1D6AR47	A0A1D6AR47	A0A1D6AR47
A0A1D5WBY1	A0A1D5WBY1	A0A1D5WBY1	A0A1D5WBY1	A0A1D5WBY1	A0A1D5WBY1	A0A1D5WBY1	A0A1D5WBY1
A0A1D5Z614	A0A1D5Z614	A0A1D5Z614	A0A1D5Z614	A0A1D5Z614	A0A1D5Z614	A0A1D5Z614	A0A1D5Z614
P17314	P17314	P17314	P17314	P17314	P17314	P17314	P17314
A0A1D5SLW3	0	0	A0A1D5SLW3	A0A1D5SLW3	0	0	A0A1D5SLW3
A0A1D6SBY3	A0A1D6SBY3	A0A1D6SBY3	A0A1D6SBY3	A0A1D6SBY3	A0A1D6SBY3	A0A1D6SBY3	A0A1D6SBY3
A0A1D6AAQ2	A0A1D6AAQ2	A0A1D6AAQ2	A0A1D6AAQ2	A0A1D6AAQ2	A0A1D6AAQ2	A0A1D6AAQ2	A0A1D6AAQ2
A0A1D5RYQ8	A0A1D5RYQ8	A0A1D5RYQ8	A0A1D5RYQ8	A0A1D5RYQ8	A0A1D5RYQ8	A0A1D5RYQ8	A0A1D5RYQ8
A0A1D5YF62	A0A1D5YF62	A0A1D5YF62	A0A1D5YF62	A0A1D5YF62	A0A1D5YF62	A0A1D5YF62	A0A1D5YF62
A0A1D6RW51	A0A1D6RW51	A0A1D6RW51	A0A1D6RW51	A0A1D6RW51	A0A1D6RW51	A0A1D6RW51	A0A1D6RW51
A0A1D5XLU8	A0A1D5XLU8	A0A1D5XLU8	A0A1D5XLU8	A0A1D5XLU8	A0A1D5XLU8	A0A1D5XLU8	A0A1D5XLU8
A0A1D6BPU0	A0A1D6BPU0	A0A1D6BPU0	A0A1D6BPU0	0	0	0	0
A0A1D5WAT5	A0A1D5WAT5	A0A1D5WAT5	A0A1D5WAT5	A0A1D5WAT5	A0A1D5WAT5	A0A1D5WAT5	A0A1D5WAT5
P12112	0	0	0	0	0	P12112	0
Q8W431	Q8W431	Q8W431	Q8W431	0	Q8W431	Q8W431	0
A0A1D6B318	A0A1D6B318	A0A1D6B318	A0A1D6B318	A0A1D6B318	A0A1D6B318	A0A1D6B318	A0A1D6B318
W5GAC6	W5GAC6	W5GAC6	W5GAC6	W5GAC6	W5GAC6	W5GAC6	W5GAC6
A0A1D6S9P2	A0A1D6S9P2	A0A1D6S9P2	A0A1D6S9P2	A0A1D6S9P2	A0A1D6S9P2	A0A1D6S9P2	A0A1D6S9P2
W5H0U1	W5H0U1	W5H0U1	W5H0U1	W5H0U1	W5H0U1	W5H0U1	W5H0U1
A0A1D6CVN2	A0A1D6CVN2	A0A1D6CVN2	A0A1D6CVN2	A0A1D6CVN2	A0A1D6CVN2	A0A1D6CVN2	A0A1D6CVN2
P16159	P16159	P16159	P16159	0	P16159	P16159	0
A0A1D5RV75	A0A1D5RV75	A0A1D5RV75	A0A1D5RV75	A0A1D5RV75	A0A1D5RV75	A0A1D5RV75	A0A1D5RV75
A0A1D6DFJ2	0	0	A0A1D6DFJ2	0	A0A1D6DFJ2	0	0
A0A1D6BPN9	A0A1D6BPN9	A0A1D6BPN9	A0A1D6BPN9	A0A1D6BPN9	A0A1D6BPN9	A0A1D6BPN9	A0A1D6BPN9
A0A1D5WIS5	A0A1D5WIS5	A0A1D5WIS5	A0A1D5WIS5	A0A1D5WIS5	A0A1D5WIS5	A0A1D5WIS5	A0A1D5WIS5
A0A1D5UG31	A0A1D5UG31	A0A1D5UG31	A0A1D5UG31	A0A1D5UG31	A0A1D5UG31	A0A1D5UG31	A0A1D5UG31
A0A1D5WZ64	A0A1D5WZ64	A0A1D5WZ64	A0A1D5WZ64	A0A1D5WZ64	A0A1D5WZ64	A0A1D5WZ64	A0A1D5WZ64
A0A1D6CF61	A0A1D6CF61	A0A1D6CF61	A0A1D6CF61	0	A0A1D6CF61	A0A1D6CF61	A0A1D6CF61
W4ZRZ2	W4ZRZ2	W4ZRZ2	W4ZRZ2	0	W4ZRZ2	0	W4ZRZ2
A0A1D5VFA6	A0A1D5VFA6	A0A1D5VFA6	A0A1D5VFA6	0	A0A1D5VFA6	A0A1D5VFA6	0
A0A1D5ST05	0	0	A0A1D5ST05	0	0	0	A0A1D5ST05
A0A1D5X7C5	A0A1D5X7C5	A0A1D5X7C5	A0A1D5X7C5	A0A1D5X7C5	A0A1D5X7C5	A0A1D5X7C5	A0A1D5X7C5
A0A1D5TJX7	A0A1D5TJX7	A0A1D5TJX7	A0A1D5TJX7	0	A0A1D5TJX7	A0A1D5TJX7	0
A0A1D5VM29	A0A1D5VM29	A0A1D5VM29	A0A1D5VM29	0	A0A1D5VM29	0	0
0	0	0	A0A1D5ZJB0	0	0	0	A0A1D5ZJB0
A0A1D5Z3J4	A0A1D5Z3J4	A0A1D5Z3J4	A0A1D5Z3J4	0	A0A1D5Z3J4	A0A1D5Z3J4	A0A1D5Z3J4
A0A1D6BVB5	A0A1D6BVB5	A0A1D6BVB5	A0A1D6BVB5	A0A1D6BVB5	A0A1D6BVB5	A0A1D6BVB5	A0A1D6BVB5
A0A1D5SHX1	A0A1D5SHX1	A0A1D5SHX1	A0A1D5SHX1	A0A1D5SHX1	A0A1D5SHX1	A0A1D5SHX1	A0A1D5SHX1
A0A1D5XQA7	A0A1D5XQA7	A0A1D5XQA7	A0A1D5XQA7	A0A1D5XQA7	A0A1D5XQA7	A0A1D5XQA7	A0A1D5XQA7
A0A1D5VFP5	0	0	A0A1D5VFP5	A0A1D5VFP5	0	0	A0A1D5VFP5
A0A1D5SWQ8	A0A1D5SWQ8	A0A1D5SWQ8	A0A1D5SWQ8	A0A1D5SWQ8	A0A1D5SWQ8	A0A1D5SWQ8	A0A1D5SWQ8
A0A1D5SHM0	A0A1D5SHM0	A0A1D5SHM0	A0A1D5SHM0	A0A1D5SHM0	A0A1D5SHM0	A0A1D5SHM0	A0A1D5SHM0
U5HTF2	U5HTF2	U5HTF2	U5HTF2	0	U5HTF2	U5HTF2	U5HTF2
A0A1D5WIA8	A0A1D5WIA8	A0A1D5WIA8	A0A1D5WIA8	A0A1D5WIA8	A0A1D5WIA8	A0A1D5WIA8	A0A1D5WIA8
0	0	0	0	A0A1D6B9U4	A0A1D6B9U4	A0A1D6B9U4	A0A1D6B9U4
0	0	0	0	0	A0A1D6BMG3	A0A1D6BMG3	A0A1D6BMG3
A0A1D5ZRZ2	A0A1D5ZRZ2	A0A1D5ZRZ2	A0A1D5ZRZ2	0	A0A1D5ZRZ2	A0A1D5ZRZ2	A0A1D5ZRZ2
A0A1D6S5J5	A0A1D6S5J5	A0A1D6S5J5	A0A1D6S5J5	A0A1D6S5J5	A0A1D6S5J5	A0A1D6S5J5	A0A1D6S5J5
A0A1D6BNR2	A0A1D6BNR2	A0A1D6BNR2	A0A1D6BNR2	0	A0A1D6BNR2	A0A1D6BNR2	A0A1D6BNR2
A0A1D5ZXR9	A0A1D5ZXR9	A0A1D5ZXR9	A0A1D5ZXR9	0	A0A1D5ZXR9	A0A1D5ZXR9	A0A1D5ZXR9
A0A1D6BLB8	A0A1D6BLB8	A0A1D6BLB8	A0A1D6BLB8	A0A1D6BLB8	0	A0A1D6BLB8	A0A1D6BLB8
A0A1D6CL77	A0A1D6CL77	A0A1D6CL77	A0A1D6CL77	0	A0A1D6CL77	A0A1D6CL77	A0A1D6CL77
A0A1D5XT66	A0A1D5XT66	A0A1D5XT66	A0A1D5XT66	A0A1D5XT66	A0A1D5XT66	A0A1D5XT66	A0A1D5XT66
0	0	A0A1D5SLL7	A0A1D5SLL7	0	A0A1D5SLL7	0	0
A0A1D5ZQ33	A0A1D5ZQ33	A0A1D5ZQ33	A0A1D5ZQ33	A0A1D5ZQ33	A0A1D5ZQ33	A0A1D5ZQ33	0
W5GC44	W5GC44	W5GC44	W5GC44	W5GC44	W5GC44	W5GC44	W5GC44
A0A1D5YZJ3	A0A1D5YZJ3	A0A1D5YZJ3	A0A1D5YZJ3	A0A1D5YZJ3	A0A1D5YZJ3	A0A1D5YZJ3	A0A1D5YZJ3
0	0	0	W5DW20	0	0	0	W5DW20
A0A1D6BU17	A0A1D6BU17	A0A1D6BU17	A0A1D6BU17	A0A1D6BU17	A0A1D6BU17	A0A1D6BU17	A0A1D6BU17
A0A077S6B3	A0A077S6B3	A0A077S6B3	A0A077S6B3	A0A077S6B3	A0A077S6B3	A0A077S6B3	A0A077S6B3
A0A1D5WD22	0	A0A1D5WD22	0	A0A1D5WD22	A0A1D5WD22	A0A1D5WD22	A0A1D5WD22
W4ZQT9	W4ZQT9	W4ZQT9	W4ZQT9	0	W4ZQT9	0	W4ZQT9
A0A1D6BSJ9	A0A1D6BSJ9	A0A1D6BSJ9	A0A1D6BSJ9	A0A1D6BSJ9	A0A1D6BSJ9	A0A1D6BSJ9	A0A1D6BSJ9
A0A1D5RY73	A0A1D5RY73	A0A1D5RY73	A0A1D5RY73	A0A1D5RY73	A0A1D5RY73	A0A1D5RY73	A0A1D5RY73
A0A1D6RLC0	A0A1D6RLC0	A0A1D6RLC0	A0A1D6RLC0	A0A1D6RLC0	A0A1D6RLC0	A0A1D6RLC0	A0A1D6RLC0
A0A1D5S737	0	0	0	A0A1D5S737	0	0	0
0	0	0	A0A1D5WV94	0	0	0	A0A1D5WV94
A0A1D5YGI6	A0A1D5YGI6	A0A1D5YGI6	A0A1D5YGI6	A0A1D5YGI6	A0A1D5YGI6	A0A1D5YGI6	A0A1D5YGI6
W5CDN8	W5CDN8	W5CDN8	W5CDN8	W5CDN8	W5CDN8	W5CDN8	W5CDN8
A0A1D5XGN9	A0A1D5XGN9	A0A1D5XGN9	A0A1D5XGN9	A0A1D5XGN9	0	A0A1D5XGN9	A0A1D5XGN9
P20858	0	0	P20858	P20858	0	0	0
W5FAL7	W5FAL7	W5FAL7	W5FAL7	W5FAL7	W5FAL7	W5FAL7	W5FAL7
0	A0A1D5WPA1	A0A1D5WPA1	0	0	0	0	0
A0A1D5ZLP4	0	A0A1D5ZLP4	A0A1D5ZLP4	0	0	0	A0A1D5ZLP4
A0A1D5Y3B8	A0A1D5Y3B8	A0A1D5Y3B8	A0A1D5Y3B8	0	A0A1D5Y3B8	A0A1D5Y3B8	A0A1D5Y3B8
A0A077RY90	A0A077RY90	A0A077RY90	A0A077RY90	A0A077RY90	A0A077RY90	A0A077RY90	A0A077RY90
Q8W3V4	Q8W3V4	Q8W3V4	0	Q8W3V4	Q8W3V4	Q8W3V4	Q8W3V4
A0A1D6A860	A0A1D6A860	A0A1D6A860	A0A1D6A860	A0A1D6A860	A0A1D6A860	A0A1D6A860	A0A1D6A860
0	0	0	W5A7U9	0	0	0	W5A7U9
A0A1D5SUQ2	A0A1D5SUQ2	A0A1D5SUQ2	A0A1D5SUQ2	A0A1D5SUQ2	A0A1D5SUQ2	A0A1D5SUQ2	A0A1D5SUQ2
A0A1D6SFC8	A0A1D6SFC8	A0A1D6SFC8	A0A1D6SFC8	A0A1D6SFC8	A0A1D6SFC8	A0A1D6SFC8	A0A1D6SFC8
0	A0A1D6ABG5	A0A1D6ABG5	0	0	A0A1D6ABG5	A0A1D6ABG5	0
A0A1D5YLH5	A0A1D5YLH5	A0A1D5YLH5	A0A1D5YLH5	0	A0A1D5YLH5	A0A1D5YLH5	0
P0CZ05	P0CZ05	P0CZ05	P0CZ05	0	P0CZ05	P0CZ05	P0CZ05
A0A1D5YUK4	A0A1D5YUK4	A0A1D5YUK4	A0A1D5YUK4	A0A1D5YUK4	A0A1D5YUK4	A0A1D5YUK4	A0A1D5YUK4
A0A1D6D1Q0	A0A1D6D1Q0	A0A1D6D1Q0	A0A1D6D1Q0	A0A1D6D1Q0	A0A1D6D1Q0	A0A1D6D1Q0	A0A1D6D1Q0
Q2A784	Q2A784	Q2A784	Q2A784	0	Q2A784	Q2A784	Q2A784
A0A1D6DBP9	A0A1D6DBP9	A0A1D6DBP9	A0A1D6DBP9	A0A1D6DBP9	A0A1D6DBP9	A0A1D6DBP9	A0A1D6DBP9
A0A1D6ABW2	A0A1D6ABW2	A0A1D6ABW2	A0A1D6ABW2	A0A1D6ABW2	A0A1D6ABW2	A0A1D6ABW2	A0A1D6ABW2
A0A1D5UA15	A0A1D5UA15	A0A1D5UA15	A0A1D5UA15	A0A1D5UA15	A0A1D5UA15	A0A1D5UA15	A0A1D5UA15
W5BPQ7	W5BPQ7	W5BPQ7	0	W5BPQ7	W5BPQ7	W5BPQ7	W5BPQ7
A0A1D5ZYV1	0	A0A1D5ZYV1	A0A1D5ZYV1	A0A1D5ZYV1	A0A1D5ZYV1	A0A1D5ZYV1	0
A0A1D5TQ62	A0A1D5TQ62	A0A1D5TQ62	A0A1D5TQ62	A0A1D5TQ62	A0A1D5TQ62	A0A1D5TQ62	A0A1D5TQ62
A0A1D5SGZ2	A0A1D5SGZ2	A0A1D5SGZ2	A0A1D5SGZ2	A0A1D5SGZ2	A0A1D5SGZ2	A0A1D5SGZ2	A0A1D5SGZ2
P08819	P08819	P08819	P08819	0	0	0	0
0	0	A0A1D5YLP7	A0A1D5YLP7	0	A0A1D5YLP7	0	0
A0A1D6D208	0	0	0	0	0	0	0
A0A1D5V2R4	A0A1D5V2R4	A0A1D5V2R4	0	0	A0A1D5V2R4	A0A1D5V2R4	0
A0A1D5YIB0	0	A0A1D5YIB0	A0A1D5YIB0	0	0	0	0
A0A1D6CWR2	A0A1D6CWR2	A0A1D6CWR2	A0A1D6CWR2	A0A1D6CWR2	A0A1D6CWR2	A0A1D6CWR2	A0A1D6CWR2
A0A1D5VT74	A0A1D5VT74	A0A1D5VT74	A0A1D5VT74	A0A1D5VT74	A0A1D5VT74	A0A1D5VT74	A0A1D5VT74
A0A1D5WS21	A0A1D5WS21	A0A1D5WS21	0	0	A0A1D5WS21	0	0
A0A1D6D1G4	A0A1D6D1G4	A0A1D6D1G4	A0A1D6D1G4	A0A1D6D1G4	A0A1D6D1G4	A0A1D6D1G4	A0A1D6D1G4
A0A1D5ZLM1	A0A1D5ZLM1	A0A1D5ZLM1	A0A1D5ZLM1	A0A1D5ZLM1	A0A1D5ZLM1	A0A1D5ZLM1	A0A1D5ZLM1
A0A1D5S9J2	A0A1D5S9J2	A0A1D5S9J2	A0A1D5S9J2	A0A1D5S9J2	A0A1D5S9J2	A0A1D5S9J2	A0A1D5S9J2
A0A1D5VE64	A0A1D5VE64	A0A1D5VE64	A0A1D5VE64	A0A1D5VE64	A0A1D5VE64	A0A1D5VE64	A0A1D5VE64
A0A1D5YAL8	A0A1D5YAL8	A0A1D5YAL8	A0A1D5YAL8	A0A1D5YAL8	A0A1D5YAL8	A0A1D5YAL8	A0A1D5YAL8
A0A1D5WSN4	0	A0A1D5WSN4	A0A1D5WSN4	0	0	0	0
Q9FUU6	Q9FUU6	Q9FUU6	Q9FUU6	Q9FUU6	Q9FUU6	Q9FUU6	Q9FUU6
A0A1D5RVB3	A0A1D5RVB3	A0A1D5RVB3	A0A1D5RVB3	A0A1D5RVB3	A0A1D5RVB3	A0A1D5RVB3	A0A1D5RVB3
A0A1D6DKP7	A0A1D6DKP7	A0A1D6DKP7	0	0	A0A1D6DKP7	A0A1D6DKP7	0
A0A1D5SU27	A0A1D5SU27	A0A1D5SU27	A0A1D5SU27	A0A1D5SU27	A0A1D5SU27	A0A1D5SU27	0
A0A1D5X2X8	A0A1D5X2X8	A0A1D5X2X8	A0A1D5X2X8	A0A1D5X2X8	A0A1D5X2X8	A0A1D5X2X8	A0A1D5X2X8
A0A1D5SZ58	A0A1D5SZ58	A0A1D5SZ58	A0A1D5SZ58	A0A1D5SZ58	A0A1D5SZ58	A0A1D5SZ58	A0A1D5SZ58
A0A1D6AIF0	A0A1D6AIF0	A0A1D6AIF0	A0A1D6AIF0	A0A1D6AIF0	A0A1D6AIF0	0	A0A1D6AIF0
A0A1D5XW51	A0A1D5XW51	A0A1D5XW51	A0A1D5XW51	A0A1D5XW51	A0A1D5XW51	A0A1D5XW51	A0A1D5XW51
A0A1D5SGD9	A0A1D5SGD9	A0A1D5SGD9	A0A1D5SGD9	0	A0A1D5SGD9	A0A1D5SGD9	A0A1D5SGD9
A0A1D5XQ16	A0A1D5XQ16	A0A1D5XQ16	A0A1D5XQ16	0	A0A1D5XQ16	0	0
0	0	0	A0A1D6CRV6	0	0	0	A0A1D6CRV6
A0A1D6B131	A0A1D6B131	A0A1D6B131	0	0	A0A1D6B131	0	0
0	0	0	A0A1D5XVS7	A0A1D5XVS7	0	0	A0A1D5XVS7
Q9ST58	Q9ST58	Q9ST58	Q9ST58	Q9ST58	Q9ST58	Q9ST58	Q9ST58
A0A1D5SQ24	A0A1D5SQ24	A0A1D5SQ24	0	A0A1D5SQ24	0	0	0
A0A1D5RQM3	A0A1D5RQM3	A0A1D5RQM3	A0A1D5RQM3	0	0	0	0
0	0	0	A0A1D5S0J4	0	0	0	A0A1D5S0J4
A0A1D6D1B6	A0A1D6D1B6	A0A1D6D1B6	A0A1D6D1B6	0	A0A1D6D1B6	0	0
A0A096UL74	A0A096UL74	A0A096UL74	A0A096UL74	A0A096UL74	A0A096UL74	A0A096UL74	A0A096UL74
W5BHJ0	W5BHJ0	W5BHJ0	W5BHJ0	W5BHJ0	W5BHJ0	W5BHJ0	W5BHJ0
A4K4Z0	A4K4Z0	A4K4Z0	A4K4Z0	A4K4Z0	A4K4Z0	A4K4Z0	A4K4Z0
A0A1D5WAS5	A0A1D5WAS5	A0A1D5WAS5	A0A1D5WAS5	0	A0A1D5WAS5	A0A1D5WAS5	A0A1D5WAS5
0	A0A1D5ZF00	A0A1D5ZF00	A0A1D5ZF00	0	A0A1D5ZF00	A0A1D5ZF00	A0A1D5ZF00
A0A1D5SR31	A0A1D5SR31	A0A1D5SR31	A0A1D5SR31	A0A1D5SR31	A0A1D5SR31	A0A1D5SR31	A0A1D5SR31
A0A1D5WVJ6	A0A1D5WVJ6	A0A1D5WVJ6	A0A1D5WVJ6	A0A1D5WVJ6	A0A1D5WVJ6	A0A1D5WVJ6	A0A1D5WVJ6
A0A097KUG3	A0A097KUG3	A0A097KUG3	A0A097KUG3	0	A0A097KUG3	A0A097KUG3	A0A097KUG3
A0A1D5YKH6	A0A1D5YKH6	A0A1D5YKH6	A0A1D5YKH6	A0A1D5YKH6	A0A1D5YKH6	A0A1D5YKH6	A0A1D5YKH6
M9TGF7	M9TGF7	M9TGF7	M9TGF7	M9TGF7	M9TGF7	M9TGF7	M9TGF7
A0A1D5Z2E0	A0A1D5Z2E0	A0A1D5Z2E0	A0A1D5Z2E0	A0A1D5Z2E0	A0A1D5Z2E0	A0A1D5Z2E0	A0A1D5Z2E0
A0A1D5VHJ6	A0A1D5VHJ6	A0A1D5VHJ6	A0A1D5VHJ6	A0A1D5VHJ6	A0A1D5VHJ6	A0A1D5VHJ6	A0A1D5VHJ6
A0A1D5TK48	A0A1D5TK48	A0A1D5TK48	A0A1D5TK48	A0A1D5TK48	A0A1D5TK48	A0A1D5TK48	A0A1D5TK48
A0A1D6BUT5	A0A1D6BUT5	A0A1D6BUT5	A0A1D6BUT5	A0A1D6BUT5	A0A1D6BUT5	A0A1D6BUT5	A0A1D6BUT5
0	A0A1D5TS16	A0A1D5TS16	A0A1D5TS16	0	A0A1D5TS16	A0A1D5TS16	A0A1D5TS16
A0A1D5SW06	A0A1D5SW06	A0A1D5SW06	0	0	A0A1D5SW06	A0A1D5SW06	0
W5F377	W5F377	W5F377	W5F377	W5F377	W5F377	W5F377	W5F377
0	0	A0A1D5TH37	A0A1D5TH37	0	0	0	A0A1D5TH37
A0A1D6BVV8	A0A1D6BVV8	A0A1D6BVV8	A0A1D6BVV8	0	A0A1D6BVV8	A0A1D6BVV8	A0A1D6BVV8
A0A1D5U5L3	A0A1D5U5L3	A0A1D5U5L3	A0A1D5U5L3	A0A1D5U5L3	A0A1D5U5L3	A0A1D5U5L3	A0A1D5U5L3
A0A1D6BTS5	A0A1D6BTS5	A0A1D6BTS5	A0A1D6BTS5	0	A0A1D6BTS5	A0A1D6BTS5	0
W4ZZP4	W4ZZP4	W4ZZP4	W4ZZP4	0	0	W4ZZP4	0
0	0	0	A0A1D5VNK5	0	0	0	A0A1D5VNK5
A0A1D6BPM3	A0A1D6BPM3	A0A1D6BPM3	A0A1D6BPM3	A0A1D6BPM3	A0A1D6BPM3	A0A1D6BPM3	A0A1D6BPM3
A0A1D6CQP0	A0A1D6CQP0	A0A1D6CQP0	A0A1D6CQP0	A0A1D6CQP0	A0A1D6CQP0	A0A1D6CQP0	A0A1D6CQP0
A0A1D5YCD4	A0A1D5YCD4	A0A1D5YCD4	A0A1D5YCD4	A0A1D5YCD4	A0A1D5YCD4	A0A1D5YCD4	A0A1D5YCD4
A0A1D6B7P8	A0A1D6B7P8	A0A1D6B7P8	A0A1D6B7P8	A0A1D6B7P8	A0A1D6B7P8	A0A1D6B7P8	A0A1D6B7P8
0	0	A0A1D5XFB6	0	0	A0A1D5XFB6	A0A1D5XFB6	0
A0A1D5TIA2	A0A1D5TIA2	A0A1D5TIA2	A0A1D5TIA2	0	0	0	A0A1D5TIA2
A0A1D5RU19	A0A1D5RU19	A0A1D5RU19	A0A1D5RU19	0	A0A1D5RU19	0	A0A1D5RU19
A0A1D6AQV8	A0A1D6AQV8	A0A1D6AQV8	A0A1D6AQV8	A0A1D6AQV8	A0A1D6AQV8	A0A1D6AQV8	A0A1D6AQV8
A0A1D5YDP6	A0A1D5YDP6	A0A1D5YDP6	A0A1D5YDP6	A0A1D5YDP6	A0A1D5YDP6	A0A1D5YDP6	A0A1D5YDP6
0	0	0	A0A1D6S634	0	A0A1D6S634	0	A0A1D6S634
P04464	P04464	0	P04464	0	0	P04464	P04464
W4ZZE8	W4ZZE8	W4ZZE8	W4ZZE8	0	W4ZZE8	0	W4ZZE8
A0A1D6RV38	A0A1D6RV38	A0A1D6RV38	A0A1D6RV38	A0A1D6RV38	A0A1D6RV38	A0A1D6RV38	A0A1D6RV38
A0A1D5VLG1	0	A0A1D5VLG1	0	0	0	0	0
A0A1D6CVZ8	A0A1D6CVZ8	0	A0A1D6CVZ8	0	A0A1D6CVZ8	0	A0A1D6CVZ8
A0A1D5UZA7	A0A1D5UZA7	A0A1D5UZA7	A0A1D5UZA7	A0A1D5UZA7	A0A1D5UZA7	A0A1D5UZA7	A0A1D5UZA7
W5HLQ5	W5HLQ5	W5HLQ5	W5HLQ5	0	W5HLQ5	W5HLQ5	W5HLQ5
W5DUX9	W5DUX9	W5DUX9	W5DUX9	W5DUX9	W5DUX9	W5DUX9	W5DUX9
0	0	A0A1D5VHT9	A0A1D5VHT9	0	0	A0A1D5VHT9	A0A1D5VHT9
A0A1D5Y1Y5	A0A1D5Y1Y5	A0A1D5Y1Y5	A0A1D5Y1Y5	0	0	0	0
A0A1D6AG49	A0A1D6AG49	A0A1D6AG49	A0A1D6AG49	A0A1D6AG49	A0A1D6AG49	A0A1D6AG49	A0A1D6AG49
A0A1D5W7U8	0	0	A0A1D5W7U8	0	A0A1D5W7U8	A0A1D5W7U8	0
A0A1D6A749	A0A1D6A749	A0A1D6A749	A0A1D6A749	0	A0A1D6A749	A0A1D6A749	0
0	0	0	A0A1D6AWC5	0	0	0	A0A1D6AWC5
A0A1D6CUM8	A0A1D6CUM8	A0A1D6CUM8	A0A1D6CUM8	0	A0A1D6CUM8	0	0
A0A1D5V9L9	A0A1D5V9L9	A0A1D5V9L9	A0A1D5V9L9	A0A1D5V9L9	A0A1D5V9L9	A0A1D5V9L9	A0A1D5V9L9
A0A1D5VIX9	A0A1D5VIX9	A0A1D5VIX9	A0A1D5VIX9	0	A0A1D5VIX9	A0A1D5VIX9	A0A1D5VIX9
A0A1D5XZU1	A0A1D5XZU1	A0A1D5XZU1	A0A1D5XZU1	A0A1D5XZU1	A0A1D5XZU1	A0A1D5XZU1	A0A1D5XZU1
A0A1D6BJ78	A0A1D6BJ78	A0A1D6BJ78	A0A1D6BJ78	0	A0A1D6BJ78	0	0
A0A0C4BIR6	A0A0C4BIR6	A0A0C4BIR6	A0A0C4BIR6	0	A0A0C4BIR6	0	0
A0A1D5W3N0	A0A1D5W3N0	A0A1D5W3N0	A0A1D5W3N0	A0A1D5W3N0	A0A1D5W3N0	A0A1D5W3N0	A0A1D5W3N0
A0A1D5YW19	0	0	0	0	A0A1D5YW19	0	0
A0A1D6AG05	A0A1D6AG05	A0A1D6AG05	A0A1D6AG05	A0A1D6AG05	A0A1D6AG05	A0A1D6AG05	A0A1D6AG05
A0A1D6AAA6	A0A1D6AAA6	A0A1D6AAA6	A0A1D6AAA6	A0A1D6AAA6	A0A1D6AAA6	A0A1D6AAA6	A0A1D6AAA6
0	0	0	A0A1D6C1D8	0	0	0	A0A1D6C1D8
0	0	0	A0A1D5WXJ2	0	0	0	A0A1D5WXJ2
0	0	W5FJ36	0	0	0	0	0
P12782	P12782	P12782	P12782	P12782	P12782	P12782	P12782
A0A1D6CXU7	0	A0A1D6CXU7	A0A1D6CXU7	0	0	0	A0A1D6CXU7
0	0	0	A0A1D6AGQ1	0	0	0	A0A1D6AGQ1
A0A1D5SY85	0	0	A0A1D5SY85	A0A1D5SY85	A0A1D5SY85	A0A1D5SY85	A0A1D5SY85
A0A1D5W2P2	A0A1D5W2P2	A0A1D5W2P2	A0A1D5W2P2	A0A1D5W2P2	A0A1D5W2P2	A0A1D5W2P2	A0A1D5W2P2
A0A1D6RLX0	0	A0A1D6RLX0	A0A1D6RLX0	0	0	0	0
A0A1D5ZBL7	A0A1D5ZBL7	A0A1D5ZBL7	A0A1D5ZBL7	A0A1D5ZBL7	A0A1D5ZBL7	A0A1D5ZBL7	A0A1D5ZBL7
A0A1D5T4V4	A0A1D5T4V4	A0A1D5T4V4	A0A1D5T4V4	A0A1D5T4V4	A0A1D5T4V4	A0A1D5T4V4	A0A1D5T4V4
A0A1D6BBG6	A0A1D6BBG6	A0A1D6BBG6	A0A1D6BBG6	A0A1D6BBG6	A0A1D6BBG6	A0A1D6BBG6	A0A1D6BBG6
A0A1D5U621	A0A1D5U621	A0A1D5U621	A0A1D5U621	A0A1D5U621	A0A1D5U621	A0A1D5U621	A0A1D5U621
A0A1D5YYQ7	A0A1D5YYQ7	0	0	A0A1D5YYQ7	A0A1D5YYQ7	A0A1D5YYQ7	A0A1D5YYQ7
W4ZTR7	W4ZTR7	W4ZTR7	W4ZTR7	W4ZTR7	W4ZTR7	W4ZTR7	W4ZTR7
A0A1D5SI36	A0A1D5SI36	A0A1D5SI36	A0A1D5SI36	A0A1D5SI36	A0A1D5SI36	A0A1D5SI36	A0A1D5SI36
0	A0A1D5YV20	A0A1D5YV20	A0A1D5YV20	0	A0A1D5YV20	A0A1D5YV20	A0A1D5YV20
0	0	A0A1D5RVJ6	0	0	0	0	0
W5B855	W5B855	W5B855	W5B855	W5B855	0	W5B855	W5B855
A0A1D5WXK4	0	A0A1D5WXK4	0	0	A0A1D5WXK4	0	0
0	0	A0A1D5SZS1	A0A1D5SZS1	0	0	A0A1D5SZS1	0
A0A1D5VVN9	A0A1D5VVN9	A0A1D5VVN9	A0A1D5VVN9	A0A1D5VVN9	A0A1D5VVN9	A0A1D5VVN9	A0A1D5VVN9
A0A1D5VEF3	0	A0A1D5VEF3	A0A1D5VEF3	0	A0A1D5VEF3	A0A1D5VEF3	A0A1D5VEF3
Q5EI64	Q5EI64	Q5EI64	Q5EI64	0	Q5EI64	Q5EI64	0
A0A1D5V7B4	A0A1D5V7B4	A0A1D5V7B4	A0A1D5V7B4	0	A0A1D5V7B4	A0A1D5V7B4	A0A1D5V7B4
A0A096UKY2	0	A0A096UKY2	A0A096UKY2	0	A0A096UKY2	0	0
A0A1D6RU20	A0A1D6RU20	0	A0A1D6RU20	0	0	0	0
A0A1D5S955	A0A1D5S955	A0A1D5S955	A0A1D5S955	A0A1D5S955	A0A1D5S955	A0A1D5S955	A0A1D5S955
A0A1D5UHV2	A0A1D5UHV2	A0A1D5UHV2	A0A1D5UHV2	A0A1D5UHV2	A0A1D5UHV2	A0A1D5UHV2	A0A1D5UHV2
A0A1D6RHP8	A0A1D6RHP8	A0A1D6RHP8	A0A1D6RHP8	A0A1D6RHP8	A0A1D6RHP8	A0A1D6RHP8	A0A1D6RHP8
A0A1D6AYF2	A0A1D6AYF2	A0A1D6AYF2	A0A1D6AYF2	A0A1D6AYF2	A0A1D6AYF2	A0A1D6AYF2	A0A1D6AYF2
A0A1D5RQE5	A0A1D5RQE5	A0A1D5RQE5	A0A1D5RQE5	A0A1D5RQE5	A0A1D5RQE5	A0A1D5RQE5	A0A1D5RQE5
W5CXQ8	W5CXQ8	W5CXQ8	0	0	W5CXQ8	W5CXQ8	0
W5DU51	W5DU51	W5DU51	W5DU51	W5DU51	W5DU51	W5DU51	W5DU51
A0A1D5V1U2	A0A1D5V1U2	A0A1D5V1U2	A0A1D5V1U2	A0A1D5V1U2	A0A1D5V1U2	A0A1D5V1U2	A0A1D5V1U2
A0A1D5TC14	0	0	A0A1D5TC14	A0A1D5TC14	0	0	A0A1D5TC14
A0A1D5ZN88	A0A1D5ZN88	A0A1D5ZN88	A0A1D5ZN88	A0A1D5ZN88	A0A1D5ZN88	A0A1D5ZN88	A0A1D5ZN88
A0A1D5SQU7	A0A1D5SQU7	A0A1D5SQU7	A0A1D5SQU7	A0A1D5SQU7	A0A1D5SQU7	A0A1D5SQU7	A0A1D5SQU7
A0A1D6BNV7	0	0	A0A1D6BNV7	0	0	0	A0A1D6BNV7
A0A1D5XC38	A0A1D5XC38	A0A1D5XC38	A0A1D5XC38	0	0	0	0
A0A1D5X5N1	0	0	A0A1D5X5N1	A0A1D5X5N1	0	A0A1D5X5N1	A0A1D5X5N1
A0A080YUX3	A0A080YUX3	A0A080YUX3	A0A080YUX3	0	A0A080YUX3	A0A080YUX3	0
A0A1D5Z0L3	A0A1D5Z0L3	A0A1D5Z0L3	A0A1D5Z0L3	0	0	A0A1D5Z0L3	A0A1D5Z0L3
A0A1D5YK20	0	A0A1D5YK20	A0A1D5YK20	0	0	0	A0A1D5YK20
A0A1D5YGF9	A0A1D5YGF9	A0A1D5YGF9	A0A1D5YGF9	A0A1D5YGF9	A0A1D5YGF9	A0A1D5YGF9	A0A1D5YGF9
A0A1D6DKE2	A0A1D6DKE2	A0A1D6DKE2	A0A1D6DKE2	0	A0A1D6DKE2	A0A1D6DKE2	A0A1D6DKE2
0	0	A0A1D6D2C5	0	0	A0A1D6D2C5	A0A1D6D2C5	0
A0A1D6S992	A0A1D6S992	A0A1D6S992	A0A1D6S992	A0A1D6S992	A0A1D6S992	A0A1D6S992	A0A1D6S992
A0A1D6S6G4	A0A1D6S6G4	A0A1D6S6G4	A0A1D6S6G4	0	A0A1D6S6G4	A0A1D6S6G4	A0A1D6S6G4
A0A1D6A8D7	0	A0A1D6A8D7	A0A1D6A8D7	0	A0A1D6A8D7	A0A1D6A8D7	A0A1D6A8D7
0	0	0	0	A0A1D6AQP2	0	0	A0A1D6AQP2
A0A1D6RJV6	A0A1D6RJV6	A0A1D6RJV6	A0A1D6RJV6	0	A0A1D6RJV6	A0A1D6RJV6	A0A1D6RJV6
0	0	0	A0A1D5XG59	A0A1D5XG59	0	0	A0A1D5XG59
A0A1D6D6X1	A0A1D6D6X1	A0A1D6D6X1	A0A1D6D6X1	0	A0A1D6D6X1	A0A1D6D6X1	A0A1D6D6X1
A0A0C4BJH4	0	0	A0A0C4BJH4	A0A0C4BJH4	0	A0A0C4BJH4	A0A0C4BJH4
A0A1D5X8T9	A0A1D5X8T9	A0A1D5X8T9	A0A1D5X8T9	A0A1D5X8T9	A0A1D5X8T9	A0A1D5X8T9	A0A1D5X8T9
A0A1D5SNF6	A0A1D5SNF6	A0A1D5SNF6	A0A1D5SNF6	A0A1D5SNF6	A0A1D5SNF6	A0A1D5SNF6	A0A1D5SNF6
A0A1D5W9W3	A0A1D5W9W3	A0A1D5W9W3	A0A1D5W9W3	A0A1D5W9W3	A0A1D5W9W3	A0A1D5W9W3	A0A1D5W9W3
A0A1D5X7Z8	A0A1D5X7Z8	A0A1D5X7Z8	A0A1D5X7Z8	0	A0A1D5X7Z8	0	0
A0A1D6CRD5	0	0	A0A1D6CRD5	0	0	0	A0A1D6CRD5
0	0	A0A1D6AU93	A0A1D6AU93	0	0	A0A1D6AU93	A0A1D6AU93
0	0	A0A1D6AD64	A0A1D6AD64	0	0	A0A1D6AD64	A0A1D6AD64
A0A1D5S7D0	A0A1D5S7D0	A0A1D5S7D0	A0A1D5S7D0	0	A0A1D5S7D0	A0A1D5S7D0	A0A1D5S7D0
W5GXB0	W5GXB0	W5GXB0	W5GXB0	0	W5GXB0	W5GXB0	W5GXB0
A0A1D5XB89	A0A1D5XB89	A0A1D5XB89	A0A1D5XB89	A0A1D5XB89	A0A1D5XB89	A0A1D5XB89	A0A1D5XB89
A0A1D6AX61	A0A1D6AX61	A0A1D6AX61	A0A1D6AX61	A0A1D6AX61	A0A1D6AX61	A0A1D6AX61	A0A1D6AX61
0	0	0	A0A1D5VF48	0	0	0	A0A1D5VF48
A0A1D6D1Q3	A0A1D6D1Q3	A0A1D6D1Q3	A0A1D6D1Q3	0	A0A1D6D1Q3	A0A1D6D1Q3	A0A1D6D1Q3
A0A1D6BST6	A0A1D6BST6	A0A1D6BST6	A0A1D6BST6	A0A1D6BST6	A0A1D6BST6	A0A1D6BST6	A0A1D6BST6
0	0	A0A1D5XDP6	A0A1D5XDP6	0	A0A1D5XDP6	0	0
A0A1D5VEP3	A0A1D5VEP3	A0A1D5VEP3	A0A1D5VEP3	A0A1D5VEP3	A0A1D5VEP3	A0A1D5VEP3	A0A1D5VEP3
A0A1D6CLX4	0	A0A1D6CLX4	A0A1D6CLX4	0	0	0	0
A0A1D6CMM5	0	A0A1D6CMM5	A0A1D6CMM5	0	0	A0A1D6CMM5	0
A0A1D5YIV6	A0A1D5YIV6	A0A1D5YIV6	A0A1D5YIV6	A0A1D5YIV6	A0A1D5YIV6	A0A1D5YIV6	A0A1D5YIV6
A0A1D5VJV5	A0A1D5VJV5	A0A1D5VJV5	A0A1D5VJV5	A0A1D5VJV5	A0A1D5VJV5	A0A1D5VJV5	A0A1D5VJV5
A0A1D5XVH4	A0A1D5XVH4	A0A1D5XVH4	A0A1D5XVH4	A0A1D5XVH4	A0A1D5XVH4	A0A1D5XVH4	A0A1D5XVH4
0	A0A1D5VCB9	A0A1D5VCB9	A0A1D5VCB9	0	A0A1D5VCB9	A0A1D5VCB9	0
A0A1D5VF80	A0A1D5VF80	A0A1D5VF80	A0A1D5VF80	0	A0A1D5VF80	0	0
U5HTD8	U5HTD8	U5HTD8	U5HTD8	0	0	U5HTD8	U5HTD8
A0A1D6ANG2	A0A1D6ANG2	A0A1D6ANG2	A0A1D6ANG2	A0A1D6ANG2	A0A1D6ANG2	A0A1D6ANG2	A0A1D6ANG2
A0A1D5TN45	A0A1D5TN45	A0A1D5TN45	A0A1D5TN45	0	A0A1D5TN45	A0A1D5TN45	A0A1D5TN45
A0A1D5VDX9	A0A1D5VDX9	A0A1D5VDX9	A0A1D5VDX9	A0A1D5VDX9	A0A1D5VDX9	A0A1D5VDX9	A0A1D5VDX9
A0A1D5Y386	A0A1D5Y386	A0A1D5Y386	A0A1D5Y386	0	A0A1D5Y386	0	0
A0A1D5TDX0	A0A1D5TDX0	A0A1D5TDX0	A0A1D5TDX0	A0A1D5TDX0	A0A1D5TDX0	A0A1D5TDX0	A0A1D5TDX0
Q35980	Q35980	Q35980	Q35980	Q35980	Q35980	Q35980	Q35980
A0A172Q4F0	A0A172Q4F0	A0A172Q4F0	0	0	0	0	0
A0A1D6RZI6	A0A1D6RZI6	A0A1D6RZI6	0	A0A1D6RZI6	A0A1D6RZI6	A0A1D6RZI6	A0A1D6RZI6
A0A1D5X4L4	A0A1D5X4L4	A0A1D5X4L4	A0A1D5X4L4	0	A0A1D5X4L4	0	A0A1D5X4L4
W5G6L7	W5G6L7	W5G6L7	W5G6L7	W5G6L7	W5G6L7	W5G6L7	W5G6L7
A0A096ULJ8	0	A0A096ULJ8	A0A096ULJ8	0	A0A096ULJ8	A0A096ULJ8	A0A096ULJ8
0	A0A1D5WCS2	A0A1D5WCS2	A0A1D5WCS2	0	A0A1D5WCS2	0	A0A1D5WCS2
0	0	0	A0A1D6RCW1	A0A1D6RCW1	0	0	A0A1D6RCW1
A0A1D6RXK4	A0A1D6RXK4	A0A1D6RXK4	A0A1D6RXK4	A0A1D6RXK4	A0A1D6RXK4	A0A1D6RXK4	A0A1D6RXK4
A0A1D5XNK4	0	A0A1D5XNK4	A0A1D5XNK4	0	A0A1D5XNK4	A0A1D5XNK4	0
A0A1D6C2C1	A0A1D6C2C1	A0A1D6C2C1	A0A1D6C2C1	A0A1D6C2C1	A0A1D6C2C1	A0A1D6C2C1	A0A1D6C2C1
A0A1D5XL00	A0A1D5XL00	A0A1D5XL00	A0A1D5XL00	0	A0A1D5XL00	A0A1D5XL00	A0A1D5XL00
W5CNH7	W5CNH7	W5CNH7	W5CNH7	W5CNH7	W5CNH7	W5CNH7	W5CNH7
A0A1D5WAK7	A0A1D5WAK7	A0A1D5WAK7	A0A1D5WAK7	A0A1D5WAK7	A0A1D5WAK7	A0A1D5WAK7	A0A1D5WAK7
0	0	0	A0A1D5V1J8	0	0	0	A0A1D5V1J8
A0A1D5SYE1	A0A1D5SYE1	A0A1D5SYE1	A0A1D5SYE1	A0A1D5SYE1	A0A1D5SYE1	A0A1D5SYE1	A0A1D5SYE1
A0A1D5V0G3	A0A1D5V0G3	A0A1D5V0G3	A0A1D5V0G3	A0A1D5V0G3	A0A1D5V0G3	A0A1D5V0G3	A0A1D5V0G3
A0A096UMR0	A0A096UMR0	A0A096UMR0	A0A096UMR0	0	A0A096UMR0	A0A096UMR0	0
0	0	A0A1D6DB23	0	0	A0A1D6DB23	A0A1D6DB23	0
A0A1D6A933	A0A1D6A933	A0A1D6A933	A0A1D6A933	0	0	A0A1D6A933	A0A1D6A933
0	0	0	A0A1D5WUL4	0	0	0	A0A1D5WUL4
A0A1D6AIH2	A0A1D6AIH2	A0A1D6AIH2	A0A1D6AIH2	A0A1D6AIH2	A0A1D6AIH2	A0A1D6AIH2	A0A1D6AIH2
A0A1D6CJD7	A0A1D6CJD7	A0A1D6CJD7	A0A1D6CJD7	A0A1D6CJD7	A0A1D6CJD7	A0A1D6CJD7	A0A1D6CJD7
A0A1D5WNG5	A0A1D5WNG5	A0A1D5WNG5	A0A1D5WNG5	0	A0A1D5WNG5	A0A1D5WNG5	A0A1D5WNG5
A0A1D5ZPQ0	A0A1D5ZPQ0	A0A1D5ZPQ0	A0A1D5ZPQ0	A0A1D5ZPQ0	A0A1D5ZPQ0	A0A1D5ZPQ0	A0A1D5ZPQ0
A0A1D6BSA1	A0A1D6BSA1	A0A1D6BSA1	A0A1D6BSA1	A0A1D6BSA1	A0A1D6BSA1	A0A1D6BSA1	A0A1D6BSA1
A0A1D6CFI9	A0A1D6CFI9	A0A1D6CFI9	A0A1D6CFI9	A0A1D6CFI9	A0A1D6CFI9	A0A1D6CFI9	A0A1D6CFI9
A0A1D5WKN0	A0A1D5WKN0	A0A1D5WKN0	A0A1D5WKN0	0	0	A0A1D5WKN0	A0A1D5WKN0
A0A1D5SNU7	A0A1D5SNU7	A0A1D5SNU7	A0A1D5SNU7	A0A1D5SNU7	A0A1D5SNU7	A0A1D5SNU7	A0A1D5SNU7
A0A1D6A8I1	A0A1D6A8I1	0	A0A1D6A8I1	0	0	0	0
F8WTQ5	F8WTQ5	F8WTQ5	F8WTQ5	F8WTQ5	F8WTQ5	F8WTQ5	F8WTQ5
W5E0U1	0	0	W5E0U1	W5E0U1	0	0	W5E0U1
A0A1D5Y3I8	A0A1D5Y3I8	A0A1D5Y3I8	A0A1D5Y3I8	A0A1D5Y3I8	A0A1D5Y3I8	A0A1D5Y3I8	A0A1D5Y3I8
0	0	A0A1D6S3H5	A0A1D6S3H5	0	0	0	A0A1D6S3H5
0	0	0	A0A1D5XC28	0	0	0	A0A1D5XC28
0	0	0	0	A0A1D5T695	0	0	0
P11383	P11383	P11383	P11383	P11383	P11383	P11383	P11383
W5DZA0	W5DZA0	W5DZA0	W5DZA0	0	W5DZA0	W5DZA0	0
0	0	0	A0A1D6D852	A0A1D6D852	A0A1D6D852	A0A1D6D852	A0A1D6D852
A0A1D6BMS5	0	A0A1D6BMS5	A0A1D6BMS5	A0A1D6BMS5	0	A0A1D6BMS5	A0A1D6BMS5
A0A1D5XSR5	A0A1D5XSR5	A0A1D5XSR5	A0A1D5XSR5	0	A0A1D5XSR5	A0A1D5XSR5	A0A1D5XSR5
A0A1D6BLJ0	A0A1D6BLJ0	A0A1D6BLJ0	A0A1D6BLJ0	0	A0A1D6BLJ0	A0A1D6BLJ0	A0A1D6BLJ0
A0A1D6ANH1	A0A1D6ANH1	A0A1D6ANH1	A0A1D6ANH1	0	0	0	A0A1D6ANH1
W5EPT4	W5EPT4	W5EPT4	W5EPT4	W5EPT4	W5EPT4	W5EPT4	W5EPT4
A0A1D6RRI2	A0A1D6RRI2	A0A1D6RRI2	A0A1D6RRI2	A0A1D6RRI2	A0A1D6RRI2	A0A1D6RRI2	A0A1D6RRI2
A0A1D6SCX2	A0A1D6SCX2	A0A1D6SCX2	A0A1D6SCX2	0	A0A1D6SCX2	A0A1D6SCX2	A0A1D6SCX2
A0A1D5V8Z6	A0A1D5V8Z6	A0A1D5V8Z6	A0A1D5V8Z6	A0A1D5V8Z6	A0A1D5V8Z6	A0A1D5V8Z6	A0A1D5V8Z6
A0A1D6S9K0	A0A1D6S9K0	A0A1D6S9K0	A0A1D6S9K0	0	0	A0A1D6S9K0	A0A1D6S9K0
0	0	0	0	0	A0A1D5W2F2	A0A1D5W2F2	A0A1D5W2F2
W5ENI9	W5ENI9	W5ENI9	W5ENI9	0	W5ENI9	W5ENI9	W5ENI9
A0A1D5TMK8	A0A1D5TMK8	A0A1D5TMK8	A0A1D5TMK8	0	A0A1D5TMK8	0	A0A1D5TMK8
0	0	A0A1D5ZV66	A0A1D5ZV66	A0A1D5ZV66	A0A1D5ZV66	A0A1D5ZV66	A0A1D5ZV66
A0A077RXY9	A0A077RXY9	A0A077RXY9	A0A077RXY9	A0A077RXY9	A0A077RXY9	A0A077RXY9	A0A077RXY9
A0A1D5YYQ5	A0A1D5YYQ5	A0A1D5YYQ5	A0A1D5YYQ5	A0A1D5YYQ5	A0A1D5YYQ5	A0A1D5YYQ5	A0A1D5YYQ5
A0A1D6BPU7	A0A1D6BPU7	A0A1D6BPU7	A0A1D6BPU7	0	A0A1D6BPU7	A0A1D6BPU7	A0A1D6BPU7
A0A1D5W7J4	A0A1D5W7J4	A0A1D5W7J4	A0A1D5W7J4	A0A1D5W7J4	A0A1D5W7J4	A0A1D5W7J4	A0A1D5W7J4
W5FYH5	W5FYH5	W5FYH5	W5FYH5	W5FYH5	W5FYH5	W5FYH5	W5FYH5
A0A1D5W9K7	A0A1D5W9K7	A0A1D5W9K7	A0A1D5W9K7	0	A0A1D5W9K7	A0A1D5W9K7	A0A1D5W9K7
A0A1D6AA13	A0A1D6AA13	A0A1D6AA13	A0A1D6AA13	A0A1D6AA13	A0A1D6AA13	A0A1D6AA13	A0A1D6AA13
A0A1D6CDM3	A0A1D6CDM3	A0A1D6CDM3	A0A1D6CDM3	A0A1D6CDM3	A0A1D6CDM3	A0A1D6CDM3	A0A1D6CDM3
A0A1D5WV40	A0A1D5WV40	A0A1D5WV40	A0A1D5WV40	A0A1D5WV40	A0A1D5WV40	A0A1D5WV40	A0A1D5WV40
A0A1D5Y4T4	A0A1D5Y4T4	A0A1D5Y4T4	A0A1D5Y4T4	0	0	0	0
A0A1D5SEK2	0	A0A1D5SEK2	A0A1D5SEK2	A0A1D5SEK2	0	0	A0A1D5SEK2
A0A1D6SBS9	A0A1D6SBS9	A0A1D6SBS9	A0A1D6SBS9	0	A0A1D6SBS9	A0A1D6SBS9	A0A1D6SBS9
0	0	0	0	0	O64393	O64393	O64393
W5DX68	W5DX68	W5DX68	W5DX68	0	W5DX68	W5DX68	W5DX68
A0A1D6BRW0	A0A1D6BRW0	A0A1D6BRW0	A0A1D6BRW0	A0A1D6BRW0	A0A1D6BRW0	A0A1D6BRW0	A0A1D6BRW0
W5F6Q2	W5F6Q2	W5F6Q2	W5F6Q2	W5F6Q2	W5F6Q2	W5F6Q2	W5F6Q2
A0A1D5RS02	0	A0A1D5RS02	A0A1D5RS02	A0A1D5RS02	A0A1D5RS02	A0A1D5RS02	A0A1D5RS02
A0A1D5VBL5	0	0	0	A0A1D5VBL5	0	0	0
A0A077RYW2	A0A077RYW2	A0A077RYW2	A0A077RYW2	0	0	0	A0A077RYW2
A0A1D5SFT9	A0A1D5SFT9	A0A1D5SFT9	0	0	0	0	0
W5EXP6	W5EXP6	W5EXP6	W5EXP6	0	W5EXP6	W5EXP6	W5EXP6
A0A1D5VWI3	A0A1D5VWI3	A0A1D5VWI3	A0A1D5VWI3	A0A1D5VWI3	A0A1D5VWI3	A0A1D5VWI3	A0A1D5VWI3
A0A1D5Z461	0	A0A1D5Z461	A0A1D5Z461	0	0	0	0
A0A1D6AF78	A0A1D6AF78	A0A1D6AF78	A0A1D6AF78	A0A1D6AF78	A0A1D6AF78	A0A1D6AF78	A0A1D6AF78
A0A1D6AQG9	A0A1D6AQG9	A0A1D6AQG9	A0A1D6AQG9	A0A1D6AQG9	A0A1D6AQG9	A0A1D6AQG9	A0A1D6AQG9
A0A1D5W6J8	0	0	0	0	0	0	0
A0A1D6AYR7	A0A1D6AYR7	0	0	A0A1D6AYR7	A0A1D6AYR7	A0A1D6AYR7	A0A1D6AYR7
A0A1D6D3P6	0	A0A1D6D3P6	A0A1D6D3P6	0	A0A1D6D3P6	0	A0A1D6D3P6
A0A1D5WF55	A0A1D5WF55	A0A1D5WF55	A0A1D5WF55	0	A0A1D5WF55	0	A0A1D5WF55
W5DWT9	W5DWT9	W5DWT9	W5DWT9	W5DWT9	W5DWT9	W5DWT9	W5DWT9
A0A1D5U9K9	A0A1D5U9K9	A0A1D5U9K9	A0A1D5U9K9	A0A1D5U9K9	A0A1D5U9K9	A0A1D5U9K9	A0A1D5U9K9
A0A1D5TLG6	A0A1D5TLG6	A0A1D5TLG6	A0A1D5TLG6	A0A1D5TLG6	A0A1D5TLG6	A0A1D5TLG6	A0A1D5TLG6
A0A1D5XYK5	A0A1D5XYK5	A0A1D5XYK5	A0A1D5XYK5	A0A1D5XYK5	A0A1D5XYK5	A0A1D5XYK5	A0A1D5XYK5
B2Y2Q1	B2Y2Q1	B2Y2Q1	0	B2Y2Q1	B2Y2Q1	B2Y2Q1	B2Y2Q1
A0A1D5YEH2	A0A1D5YEH2	A0A1D5YEH2	A0A1D5YEH2	A0A1D5YEH2	A0A1D5YEH2	A0A1D5YEH2	A0A1D5YEH2
A0A1D5TLB5	A0A1D5TLB5	A0A1D5TLB5	A0A1D5TLB5	A0A1D5TLB5	A0A1D5TLB5	A0A1D5TLB5	0
0	0	W5DNX6	W5DNX6	0	0	0	W5DNX6
0	0	0	W5ERL4	0	0	0	W5ERL4
0	A0A1D6C0M7	A0A1D6C0M7	A0A1D6C0M7	0	0	A0A1D6C0M7	0
A0A1D6B0B5	A0A1D6B0B5	0	A0A1D6B0B5	0	0	0	A0A1D6B0B5
0	A0A1D6SDQ7	A0A1D6SDQ7	A0A1D6SDQ7	0	0	0	A0A1D6SDQ7
A0A1D5W330	0	0	A0A1D5W330	0	0	0	A0A1D5W330
A0A1D6S4C5	A0A1D6S4C5	A0A1D6S4C5	A0A1D6S4C5	0	0	0	0
0	0	0	A0A1D5YFT5	0	0	0	A0A1D5YFT5
A0A1D6BS44	A0A1D6BS44	A0A1D6BS44	A0A1D6BS44	0	A0A1D6BS44	A0A1D6BS44	0
A0A1D5RQU8	A0A1D5RQU8	A0A1D5RQU8	A0A1D5RQU8	0	0	0	0
A0A1D5Y6E9	A0A1D5Y6E9	A0A1D5Y6E9	A0A1D5Y6E9	0	A0A1D5Y6E9	A0A1D5Y6E9	A0A1D5Y6E9
A0A1D5VF15	A0A1D5VF15	A0A1D5VF15	A0A1D5VF15	A0A1D5VF15	A0A1D5VF15	A0A1D5VF15	A0A1D5VF15
A0A1D5XC60	A0A1D5XC60	A0A1D5XC60	A0A1D5XC60	A0A1D5XC60	A0A1D5XC60	A0A1D5XC60	A0A1D5XC60
A0A1D5X106	A0A1D5X106	A0A1D5X106	A0A1D5X106	A0A1D5X106	A0A1D5X106	A0A1D5X106	A0A1D5X106
A0A1D6RZZ1	A0A1D6RZZ1	A0A1D6RZZ1	A0A1D6RZZ1	0	A0A1D6RZZ1	0	A0A1D6RZZ1
Q8S4P7	Q8S4P7	Q8S4P7	Q8S4P7	Q8S4P7	Q8S4P7	Q8S4P7	Q8S4P7
A0A1D5VIQ7	A0A1D5VIQ7	A0A1D5VIQ7	A0A1D5VIQ7	0	A0A1D5VIQ7	A0A1D5VIQ7	A0A1D5VIQ7
A0A1D5ZZJ8	A0A1D5ZZJ8	A0A1D5ZZJ8	A0A1D5ZZJ8	A0A1D5ZZJ8	A0A1D5ZZJ8	A0A1D5ZZJ8	A0A1D5ZZJ8
W5ATC6	W5ATC6	W5ATC6	W5ATC6	0	W5ATC6	W5ATC6	W5ATC6
A0A1D5VGX8	A0A1D5VGX8	A0A1D5VGX8	A0A1D5VGX8	0	A0A1D5VGX8	A0A1D5VGX8	A0A1D5VGX8
A0A1D5VLH6	A0A1D5VLH6	A0A1D5VLH6	A0A1D5VLH6	A0A1D5VLH6	A0A1D5VLH6	A0A1D5VLH6	A0A1D5VLH6
0	A0A1D5SY63	A0A1D5SY63	A0A1D5SY63	0	A0A1D5SY63	0	0
0	A0A1D5RT17	A0A1D5RT17	A0A1D5RT17	0	A0A1D5RT17	A0A1D5RT17	0
W5BNP0	W5BNP0	W5BNP0	W5BNP0	0	W5BNP0	0	W5BNP0
W5BHH8	W5BHH8	W5BHH8	W5BHH8	W5BHH8	W5BHH8	W5BHH8	W5BHH8
0	0	A0A1D5W9D9	A0A1D5W9D9	0	0	0	0
0	0	A0A1D5T0E2	0	0	0	0	A0A1D5T0E2
0	0	0	0	0	0	0	A0A1D5VEE4
A0A1D5VGJ8	A0A1D5VGJ8	A0A1D5VGJ8	A0A1D5VGJ8	0	A0A1D5VGJ8	0	0
A0A1D6CJF6	0	A0A1D6CJF6	A0A1D6CJF6	A0A1D6CJF6	A0A1D6CJF6	A0A1D6CJF6	A0A1D6CJF6
A0A1D5WA93	A0A1D5WA93	A0A1D5WA93	A0A1D5WA93	A0A1D5WA93	A0A1D5WA93	A0A1D5WA93	A0A1D5WA93
0	0	0	A0A1D5Z3D0	0	0	0	A0A1D5Z3D0
A0A1D6CM14	0	0	0	0	0	A0A1D6CM14	A0A1D6CM14
0	0	0	A0A1D5YAF5	0	0	A0A1D5YAF5	A0A1D5YAF5
W5CN13	W5CN13	0	W5CN13	0	W5CN13	0	W5CN13
A0A1D5YHU5	A0A1D5YHU5	A0A1D5YHU5	A0A1D5YHU5	A0A1D5YHU5	A0A1D5YHU5	A0A1D5YHU5	A0A1D5YHU5
A0A1D5ZDU5	A0A1D5ZDU5	A0A1D5ZDU5	A0A1D5ZDU5	A0A1D5ZDU5	A0A1D5ZDU5	A0A1D5ZDU5	A0A1D5ZDU5
A0A1D6D2N0	A0A1D6D2N0	A0A1D6D2N0	A0A1D6D2N0	A0A1D6D2N0	A0A1D6D2N0	A0A1D6D2N0	A0A1D6D2N0
A0A1D5ZA24	A0A1D5ZA24	A0A1D5ZA24	A0A1D5ZA24	A0A1D5ZA24	A0A1D5ZA24	A0A1D5ZA24	A0A1D5ZA24
A0A1D5WQ92	A0A1D5WQ92	A0A1D5WQ92	A0A1D5WQ92	A0A1D5WQ92	A0A1D5WQ92	A0A1D5WQ92	A0A1D5WQ92
A0A1D5ZBG0	A0A1D5ZBG0	A0A1D5ZBG0	A0A1D5ZBG0	A0A1D5ZBG0	A0A1D5ZBG0	A0A1D5ZBG0	A0A1D5ZBG0
A0A1D5RRU8	A0A1D5RRU8	A0A1D5RRU8	A0A1D5RRU8	A0A1D5RRU8	A0A1D5RRU8	A0A1D5RRU8	A0A1D5RRU8
A0A1D6RSV2	A0A1D6RSV2	A0A1D6RSV2	A0A1D6RSV2	0	A0A1D6RSV2	A0A1D6RSV2	A0A1D6RSV2
A0A1D5RUK0	A0A1D5RUK0	A0A1D5RUK0	A0A1D5RUK0	A0A1D5RUK0	A0A1D5RUK0	A0A1D5RUK0	A0A1D5RUK0
A0A1D5W0W7	A0A1D5W0W7	A0A1D5W0W7	A0A1D5W0W7	A0A1D5W0W7	A0A1D5W0W7	A0A1D5W0W7	A0A1D5W0W7
A0A1D5Z199	0	A0A1D5Z199	A0A1D5Z199	A0A1D5Z199	A0A1D5Z199	A0A1D5Z199	A0A1D5Z199
W4ZZ38	W4ZZ38	W4ZZ38	W4ZZ38	W4ZZ38	W4ZZ38	W4ZZ38	W4ZZ38
A0A077RVJ6	A0A077RVJ6	A0A077RVJ6	A0A077RVJ6	A0A077RVJ6	A0A077RVJ6	A0A077RVJ6	A0A077RVJ6
A0A1D5Y818	A0A1D5Y818	A0A1D5Y818	A0A1D5Y818	A0A1D5Y818	A0A1D5Y818	A0A1D5Y818	A0A1D5Y818
A0A1D6SCT1	A0A1D6SCT1	A0A1D6SCT1	A0A1D6SCT1	0	A0A1D6SCT1	A0A1D6SCT1	A0A1D6SCT1
A0A1D6AAJ1	A0A1D6AAJ1	A0A1D6AAJ1	A0A1D6AAJ1	A0A1D6AAJ1	A0A1D6AAJ1	A0A1D6AAJ1	A0A1D6AAJ1
A0A1D5RXH7	A0A1D5RXH7	A0A1D5RXH7	A0A1D5RXH7	A0A1D5RXH7	A0A1D5RXH7	A0A1D5RXH7	A0A1D5RXH7
0	0	A0A1D5TBC5	0	0	A0A1D5TBC5	0	0
A0A1D6SDX1	A0A1D6SDX1	A0A1D6SDX1	A0A1D6SDX1	A0A1D6SDX1	A0A1D6SDX1	A0A1D6SDX1	A0A1D6SDX1
A0A1D5UN76	0	0	A0A1D5UN76	A0A1D5UN76	A0A1D5UN76	A0A1D5UN76	A0A1D5UN76
A0A1D6CKM2	A0A1D6CKM2	A0A1D6CKM2	A0A1D6CKM2	A0A1D6CKM2	A0A1D6CKM2	A0A1D6CKM2	A0A1D6CKM2
A0A1D5V5W5	A0A1D5V5W5	A0A1D5V5W5	A0A1D5V5W5	A0A1D5V5W5	A0A1D5V5W5	A0A1D5V5W5	A0A1D5V5W5
A0A1D5W5U9	A0A1D5W5U9	A0A1D5W5U9	A0A1D5W5U9	0	A0A1D5W5U9	A0A1D5W5U9	A0A1D5W5U9
A0A1D5YXC6	A0A1D5YXC6	A0A1D5YXC6	A0A1D5YXC6	A0A1D5YXC6	A0A1D5YXC6	A0A1D5YXC6	A0A1D5YXC6
A0A1D5XXY5	A0A1D5XXY5	A0A1D5XXY5	A0A1D5XXY5	A0A1D5XXY5	A0A1D5XXY5	A0A1D5XXY5	A0A1D5XXY5
A0A1D6RX24	A0A1D6RX24	A0A1D6RX24	A0A1D6RX24	0	0	0	A0A1D6RX24
W5G4R7	W5G4R7	W5G4R7	W5G4R7	W5G4R7	W5G4R7	W5G4R7	W5G4R7
W5H7C3	W5H7C3	W5H7C3	W5H7C3	0	W5H7C3	W5H7C3	W5H7C3
A0A1D5RXW0	0	0	A0A1D5RXW0	A0A1D5RXW0	0	0	A0A1D5RXW0
A0A1D5ZEF6	A0A1D5ZEF6	A0A1D5ZEF6	A0A1D5ZEF6	A0A1D5ZEF6	A0A1D5ZEF6	A0A1D5ZEF6	A0A1D5ZEF6
A0A1D5WVQ8	0	0	A0A1D5WVQ8	A0A1D5WVQ8	0	0	0
A0A1D5SR78	A0A1D5SR78	A0A1D5SR78	A0A1D5SR78	0	A0A1D5SR78	A0A1D5SR78	A0A1D5SR78
A0A1D5VZJ0	A0A1D5VZJ0	A0A1D5VZJ0	A0A1D5VZJ0	A0A1D5VZJ0	A0A1D5VZJ0	A0A1D5VZJ0	A0A1D5VZJ0
0	0	A0A1D6CM95	A0A1D6CM95	0	0	0	0
A0A1D5VEL3	A0A1D5VEL3	A0A1D5VEL3	A0A1D5VEL3	0	0	0	A0A1D5VEL3
A0A1D6BY32	0	A0A1D6BY32	A0A1D6BY32	0	0	0	A0A1D6BY32
W5I035	W5I035	W5I035	W5I035	W5I035	W5I035	W5I035	W5I035
W5ASI9	W5ASI9	W5ASI9	W5ASI9	W5ASI9	W5ASI9	W5ASI9	W5ASI9
W5BPN7	0	W5BPN7	0	W5BPN7	W5BPN7	W5BPN7	W5BPN7
0	A0A1D5TFS7	A0A1D5TFS7	A0A1D5TFS7	0	A0A1D5TFS7	A0A1D5TFS7	A0A1D5TFS7
A0A1D5WFD3	0	A0A1D5WFD3	A0A1D5WFD3	A0A1D5WFD3	A0A1D5WFD3	0	A0A1D5WFD3
A0A1D6CIZ7	A0A1D6CIZ7	A0A1D6CIZ7	A0A1D6CIZ7	A0A1D6CIZ7	A0A1D6CIZ7	A0A1D6CIZ7	A0A1D6CIZ7
0	0	0	A0A1D5XA55	0	0	0	A0A1D5XA55
A0A1D6BM40	A0A1D6BM40	A0A1D6BM40	A0A1D6BM40	A0A1D6BM40	A0A1D6BM40	A0A1D6BM40	A0A1D6BM40
A0A1D5RZB4	A0A1D5RZB4	A0A1D5RZB4	A0A1D5RZB4	A0A1D5RZB4	A0A1D5RZB4	A0A1D5RZB4	A0A1D5RZB4
A0A1D5VMP2	A0A1D5VMP2	A0A1D5VMP2	A0A1D5VMP2	0	A0A1D5VMP2	0	0
A0A1D6DI18	0	0	A0A1D6DI18	0	0	0	A0A1D6DI18
A0A1D5UZY9	A0A1D5UZY9	A0A1D5UZY9	A0A1D5UZY9	A0A1D5UZY9	A0A1D5UZY9	A0A1D5UZY9	A0A1D5UZY9
A0A077RYD3	0	A0A077RYD3	0	0	A0A077RYD3	0	0
A0A1D5TBX4	A0A1D5TBX4	A0A1D5TBX4	A0A1D5TBX4	A0A1D5TBX4	A0A1D5TBX4	A0A1D5TBX4	A0A1D5TBX4
A0A1D5UBB0	A0A1D5UBB0	A0A1D5UBB0	A0A1D5UBB0	A0A1D5UBB0	A0A1D5UBB0	A0A1D5UBB0	A0A1D5UBB0
A0A1D6S585	0	0	A0A1D6S585	0	0	0	0
0	A0A1D5Y8B7	A0A1D5Y8B7	A0A1D5Y8B7	0	0	0	0
A0A1D5XF07	A0A1D5XF07	A0A1D5XF07	0	A0A1D5XF07	A0A1D5XF07	A0A1D5XF07	A0A1D5XF07
A0A1D6SBS1	A0A1D6SBS1	A0A1D6SBS1	A0A1D6SBS1	A0A1D6SBS1	A0A1D6SBS1	A0A1D6SBS1	A0A1D6SBS1
0	0	W5AY74	W5AY74	0	W5AY74	0	0
0	0	A0A1D6BFQ2	A0A1D6BFQ2	0	0	A0A1D6BFQ2	A0A1D6BFQ2
0	0	0	0	W5AB71	0	W5AB71	W5AB71
A0A1D5W4W8	0	0	A0A1D5W4W8	0	0	0	A0A1D5W4W8
A0A1D5UH41	A0A1D5UH41	A0A1D5UH41	A0A1D5UH41	0	A0A1D5UH41	0	0
0	0	W5B7W5	W5B7W5	W5B7W5	W5B7W5	W5B7W5	W5B7W5
0	0	0	0	A0A1D5ST87	0	0	A0A1D5ST87
0	0	0	0	A0A1D5SCU2	0	0	A0A1D5SCU2
0	0	0	A0A1D6RKS9	0	0	0	A0A1D6RKS9
0	0	0	A0A1D6RUP1	0	0	0	0
A0A1D5YMU2	A0A1D5YMU2	A0A1D5YMU2	A0A1D5YMU2	0	A0A1D5YMU2	A0A1D5YMU2	A0A1D5YMU2
A0A1D6A4N1	A0A1D6A4N1	A0A1D6A4N1	A0A1D6A4N1	A0A1D6A4N1	A0A1D6A4N1	A0A1D6A4N1	A0A1D6A4N1
A0A077RZZ9	A0A077RZZ9	A0A077RZZ9	A0A077RZZ9	A0A077RZZ9	A0A077RZZ9	A0A077RZZ9	A0A077RZZ9
A0A1D6RW63	A0A1D6RW63	A0A1D6RW63	A0A1D6RW63	A0A1D6RW63	A0A1D6RW63	A0A1D6RW63	A0A1D6RW63
A0A1D5VTL0	0	0	A0A1D5VTL0	A0A1D5VTL0	0	0	A0A1D5VTL0
A0A1D5TL34	A0A1D5TL34	A0A1D5TL34	A0A1D5TL34	0	0	0	0
A0A1D6B3S5	A0A1D6B3S5	A0A1D6B3S5	A0A1D6B3S5	A0A1D6B3S5	A0A1D6B3S5	A0A1D6B3S5	A0A1D6B3S5
A0A1D5SY62	A0A1D5SY62	A0A1D5SY62	A0A1D5SY62	0	A0A1D5SY62	A0A1D5SY62	A0A1D5SY62
A0A1D5XV37	A0A1D5XV37	A0A1D5XV37	A0A1D5XV37	A0A1D5XV37	A0A1D5XV37	A0A1D5XV37	A0A1D5XV37
A0A1D5VEG0	0	0	A0A1D5VEG0	0	0	0	0
0	0	0	A0A1D5UZ54	0	0	0	A0A1D5UZ54
A0A1D5VBQ2	0	A0A1D5VBQ2	0	0	A0A1D5VBQ2	A0A1D5VBQ2	0
A0A1D6BMX1	A0A1D6BMX1	A0A1D6BMX1	A0A1D6BMX1	0	0	0	A0A1D6BMX1
A0A1D5UW17	A0A1D5UW17	A0A1D5UW17	A0A1D5UW17	A0A1D5UW17	A0A1D5UW17	A0A1D5UW17	A0A1D5UW17
A0A1D5WTN1	A0A1D5WTN1	A0A1D5WTN1	A0A1D5WTN1	0	A0A1D5WTN1	A0A1D5WTN1	A0A1D5WTN1
A0A1D6BK48	A0A1D6BK48	A0A1D6BK48	A0A1D6BK48	0	A0A1D6BK48	A0A1D6BK48	A0A1D6BK48
A0A1D6RW71	A0A1D6RW71	A0A1D6RW71	A0A1D6RW71	A0A1D6RW71	A0A1D6RW71	A0A1D6RW71	A0A1D6RW71
A0A1D5SY09	A0A1D5SY09	A0A1D5SY09	A0A1D5SY09	0	A0A1D5SY09	A0A1D5SY09	A0A1D5SY09
A0A1D5Z6D4	A0A1D5Z6D4	A0A1D5Z6D4	A0A1D5Z6D4	0	A0A1D5Z6D4	A0A1D5Z6D4	A0A1D5Z6D4
0	0	0	0	A0A1D5WFB5	0	0	A0A1D5WFB5
W5B0R6	0	0	W5B0R6	W5B0R6	W5B0R6	0	W5B0R6
W5FH41	W5FH41	W5FH41	W5FH41	0	W5FH41	W5FH41	W5FH41
W5ARG6	W5ARG6	W5ARG6	W5ARG6	0	W5ARG6	0	0
A0A1D6CVD4	A0A1D6CVD4	A0A1D6CVD4	A0A1D6CVD4	0	0	0	A0A1D6CVD4
A0A1D6RLW2	A0A1D6RLW2	A0A1D6RLW2	A0A1D6RLW2	A0A1D6RLW2	A0A1D6RLW2	A0A1D6RLW2	A0A1D6RLW2
A0A1D5YE08	A0A1D5YE08	A0A1D5YE08	A0A1D5YE08	A0A1D5YE08	A0A1D5YE08	A0A1D5YE08	A0A1D5YE08
A0A1D5V3F2	0	0	A0A1D5V3F2	A0A1D5V3F2	A0A1D5V3F2	0	A0A1D5V3F2
0	0	0	W5EU17	0	0	0	W5EU17
W5AJZ4	W5AJZ4	W5AJZ4	W5AJZ4	0	W5AJZ4	W5AJZ4	W5AJZ4
A0A1D5YYZ5	A0A1D5YYZ5	A0A1D5YYZ5	A0A1D5YYZ5	0	A0A1D5YYZ5	0	A0A1D5YYZ5
A0A1D5S9H6	A0A1D5S9H6	A0A1D5S9H6	A0A1D5S9H6	0	A0A1D5S9H6	A0A1D5S9H6	A0A1D5S9H6
A0A1D5VLL6	A0A1D5VLL6	A0A1D5VLL6	A0A1D5VLL6	A0A1D5VLL6	A0A1D5VLL6	A0A1D5VLL6	A0A1D5VLL6
A0A1D5WWI8	A0A1D5WWI8	A0A1D5WWI8	A0A1D5WWI8	0	A0A1D5WWI8	A0A1D5WWI8	A0A1D5WWI8
0	0	A0A1D5RU67	A0A1D5RU67	0	0	0	A0A1D5RU67
A0A1D5UPZ8	A0A1D5UPZ8	A0A1D5UPZ8	A0A1D5UPZ8	A0A1D5UPZ8	A0A1D5UPZ8	A0A1D5UPZ8	A0A1D5UPZ8
A0A1D6RXD1	A0A1D6RXD1	A0A1D6RXD1	0	A0A1D6RXD1	A0A1D6RXD1	A0A1D6RXD1	A0A1D6RXD1
A0A1D6RVU9	A0A1D6RVU9	A0A1D6RVU9	A0A1D6RVU9	A0A1D6RVU9	A0A1D6RVU9	A0A1D6RVU9	A0A1D6RVU9
A0A1D6BMK2	A0A1D6BMK2	A0A1D6BMK2	A0A1D6BMK2	A0A1D6BMK2	A0A1D6BMK2	A0A1D6BMK2	A0A1D6BMK2
A0A1D5Z9K9	A0A1D5Z9K9	A0A1D5Z9K9	A0A1D5Z9K9	0	A0A1D5Z9K9	A0A1D5Z9K9	0
W5CDW4	0	0	0	0	0	0	0
A0A1D5TKT7	A0A1D5TKT7	A0A1D5TKT7	A0A1D5TKT7	A0A1D5TKT7	A0A1D5TKT7	A0A1D5TKT7	A0A1D5TKT7
0	A0A1D6ANP9	A0A1D6ANP9	A0A1D6ANP9	0	A0A1D6ANP9	A0A1D6ANP9	A0A1D6ANP9
A0A1D6CVX8	A0A1D6CVX8	A0A1D6CVX8	A0A1D6CVX8	0	A0A1D6CVX8	A0A1D6CVX8	A0A1D6CVX8
A0A1D6S1X0	A0A1D6S1X0	A0A1D6S1X0	A0A1D6S1X0	A0A1D6S1X0	A0A1D6S1X0	A0A1D6S1X0	A0A1D6S1X0
0	0	0	0	0	A0A1D6BP69	A0A1D6BP69	A0A1D6BP69
A0A1D5TPL2	0	0	0	0	0	0	0
0	0	0	A0A1D6S8M3	0	0	0	A0A1D6S8M3
A0A1D5YNH1	A0A1D5YNH1	A0A1D5YNH1	A0A1D5YNH1	A0A1D5YNH1	A0A1D5YNH1	A0A1D5YNH1	A0A1D5YNH1
A0A1D6RS66	0	0	0	A0A1D6RS66	0	0	A0A1D6RS66
A0A1D6ADM2	A0A1D6ADM2	A0A1D6ADM2	A0A1D6ADM2	A0A1D6ADM2	A0A1D6ADM2	A0A1D6ADM2	A0A1D6ADM2
A0A1D5WIG7	0	A0A1D5WIG7	0	0	A0A1D5WIG7	A0A1D5WIG7	A0A1D5WIG7
A0A1D5XEW1	A0A1D5XEW1	A0A1D5XEW1	A0A1D5XEW1	0	A0A1D5XEW1	A0A1D5XEW1	A0A1D5XEW1
0	0	0	A0A1D5ZBJ6	0	0	A0A1D5ZBJ6	A0A1D5ZBJ6
A0A1D6CAQ0	A0A1D6CAQ0	A0A1D6CAQ0	A0A1D6CAQ0	0	0	0	0
A0A1D5YI27	A0A1D5YI27	A0A1D5YI27	A0A1D5YI27	0	A0A1D5YI27	0	A0A1D5YI27
0	W5C8M0	W5C8M0	W5C8M0	0	W5C8M0	W5C8M0	W5C8M0
0	A0A1D5T762	0	A0A1D5T762	0	0	A0A1D5T762	A0A1D5T762
0	0	W5ATK4	W5ATK4	0	W5ATK4	0	0
0	0	0	A0A1D6S683	0	0	0	A0A1D6S683
0	0	0	0	A0A1D5U0G7	A0A1D5U0G7	A0A1D5U0G7	0
W5FZ59	W5FZ59	W5FZ59	W5FZ59	W5FZ59	W5FZ59	W5FZ59	W5FZ59
A0A1D5Y679	0	A0A1D5Y679	A0A1D5Y679	0	A0A1D5Y679	0	A0A1D5Y679
W5AS54	W5AS54	W5AS54	W5AS54	W5AS54	W5AS54	W5AS54	0
A0A1D6B9S3	A0A1D6B9S3	A0A1D6B9S3	A0A1D6B9S3	0	A0A1D6B9S3	A0A1D6B9S3	A0A1D6B9S3
A0A1D6ABB9	A0A1D6ABB9	A0A1D6ABB9	A0A1D6ABB9	A0A1D6ABB9	A0A1D6ABB9	A0A1D6ABB9	A0A1D6ABB9
A0A1D5S0F0	A0A1D5S0F0	A0A1D5S0F0	A0A1D5S0F0	0	A0A1D5S0F0	A0A1D5S0F0	A0A1D5S0F0
0	0	0	0	0	0	0	A0A1D5WFZ6
A0A1D6DMS2	A0A1D6DMS2	A0A1D6DMS2	A0A1D6DMS2	A0A1D6DMS2	A0A1D6DMS2	A0A1D6DMS2	A0A1D6DMS2
A0A1D5V067	A0A1D5V067	A0A1D5V067	A0A1D5V067	A0A1D5V067	A0A1D5V067	A0A1D5V067	A0A1D5V067
A0A1D6CH72	A0A1D6CH72	A0A1D6CH72	A0A1D6CH72	0	0	0	A0A1D6CH72
A0A1D5SPD5	0	0	A0A1D5SPD5	0	0	0	A0A1D5SPD5
A0A1D6CUV7	0	A0A1D6CUV7	A0A1D6CUV7	0	0	0	A0A1D6CUV7
A0A1D6RKM3	A0A1D6RKM3	A0A1D6RKM3	A0A1D6RKM3	A0A1D6RKM3	A0A1D6RKM3	A0A1D6RKM3	A0A1D6RKM3
A0A1D6AW49	A0A1D6AW49	A0A1D6AW49	A0A1D6AW49	A0A1D6AW49	A0A1D6AW49	A0A1D6AW49	A0A1D6AW49
A0A1D5YV33	A0A1D5YV33	A0A1D5YV33	A0A1D5YV33	A0A1D5YV33	A0A1D5YV33	A0A1D5YV33	A0A1D5YV33
A0A1D6CED5	A0A1D6CED5	A0A1D6CED5	A0A1D6CED5	0	0	0	A0A1D6CED5
A0A1D5UYD0	A0A1D5UYD0	A0A1D5UYD0	A0A1D5UYD0	0	0	A0A1D5UYD0	A0A1D5UYD0
A0A1D5RTK6	A0A1D5RTK6	A0A1D5RTK6	A0A1D5RTK6	A0A1D5RTK6	A0A1D5RTK6	A0A1D5RTK6	A0A1D5RTK6
0	0	A0A1D5Y580	A0A1D5Y580	0	0	0	0
A0A077RXR6	A0A077RXR6	A0A077RXR6	A0A077RXR6	A0A077RXR6	A0A077RXR6	A0A077RXR6	A0A077RXR6
A0A1D5VKD4	A0A1D5VKD4	A0A1D5VKD4	A0A1D5VKD4	0	0	0	0
A0A1D6CA52	0	0	0	0	0	0	0
A0A1D5Z541	A0A1D5Z541	A0A1D5Z541	A0A1D5Z541	0	A0A1D5Z541	A0A1D5Z541	A0A1D5Z541
A0A1D5TES6	0	0	0	0	0	0	0
A0A1D5SAF6	A0A1D5SAF6	A0A1D5SAF6	A0A1D5SAF6	A0A1D5SAF6	A0A1D5SAF6	A0A1D5SAF6	A0A1D5SAF6
W5HZW2	W5HZW2	W5HZW2	W5HZW2	W5HZW2	W5HZW2	W5HZW2	W5HZW2
W5I3J3	W5I3J3	W5I3J3	W5I3J3	W5I3J3	W5I3J3	W5I3J3	W5I3J3
0	A0A1D6C7X8	A0A1D6C7X8	A0A1D6C7X8	0	0	0	0
A0A1D5XKU4	0	A0A1D5XKU4	A0A1D5XKU4	0	0	0	0
A0A1D5T0R1	A0A1D5T0R1	A0A1D5T0R1	A0A1D5T0R1	0	A0A1D5T0R1	A0A1D5T0R1	A0A1D5T0R1
A0A1D5S042	A0A1D5S042	A0A1D5S042	A0A1D5S042	0	A0A1D5S042	A0A1D5S042	A0A1D5S042
0	0	0	A0A1D5WVU0	0	0	0	A0A1D5WVU0
A0A1D5WN94	A0A1D5WN94	A0A1D5WN94	A0A1D5WN94	A0A1D5WN94	A0A1D5WN94	A0A1D5WN94	A0A1D5WN94
A0A1D5W130	A0A1D5W130	A0A1D5W130	A0A1D5W130	A0A1D5W130	A0A1D5W130	A0A1D5W130	A0A1D5W130
A0A1D5UT81	A0A1D5UT81	A0A1D5UT81	A0A1D5UT81	A0A1D5UT81	A0A1D5UT81	A0A1D5UT81	A0A1D5UT81
0	0	A0A1D5TN08	0	0	A0A1D5TN08	0	0
A0A1D6DL02	A0A1D6DL02	A0A1D6DL02	A0A1D6DL02	A0A1D6DL02	A0A1D6DL02	A0A1D6DL02	A0A1D6DL02
A0A1D6RLH8	A0A1D6RLH8	A0A1D6RLH8	A0A1D6RLH8	A0A1D6RLH8	A0A1D6RLH8	A0A1D6RLH8	A0A1D6RLH8
0	0	0	0	A0A1D6RUI4	0	A0A1D6RUI4	0
A0A1D5XS19	A0A1D5XS19	A0A1D5XS19	A0A1D5XS19	A0A1D5XS19	0	A0A1D5XS19	A0A1D5XS19
A0A1D5T409	A0A1D5T409	A0A1D5T409	A0A1D5T409	A0A1D5T409	A0A1D5T409	A0A1D5T409	A0A1D5T409
0	A0A1D6BSR1	A0A1D6BSR1	A0A1D6BSR1	0	0	0	A0A1D6BSR1
0	0	0	W5E8M7	0	0	0	W5E8M7
A0A1D6BCA6	A0A1D6BCA6	A0A1D6BCA6	A0A1D6BCA6	0	A0A1D6BCA6	A0A1D6BCA6	A0A1D6BCA6
A0A1D5U769	A0A1D5U769	A0A1D5U769	A0A1D5U769	A0A1D5U769	A0A1D5U769	A0A1D5U769	A0A1D5U769
A0A1D5X245	A0A1D5X245	A0A1D5X245	A0A1D5X245	0	A0A1D5X245	A0A1D5X245	A0A1D5X245
0	0	A0A1D5XIB4	A0A1D5XIB4	A0A1D5XIB4	A0A1D5XIB4	A0A1D5XIB4	A0A1D5XIB4
A0A1D5XE21	A0A1D5XE21	A0A1D5XE21	A0A1D5XE21	0	A0A1D5XE21	A0A1D5XE21	A0A1D5XE21
0	0	0	A0A1D5ZGJ0	0	0	0	A0A1D5ZGJ0
A0A1D6AJ99	A0A1D6AJ99	A0A1D6AJ99	A0A1D6AJ99	0	A0A1D6AJ99	A0A1D6AJ99	0
0	0	0	A0A1D5V590	A0A1D5V590	0	0	0
A0A1D6DK13	A0A1D6DK13	A0A1D6DK13	A0A1D6DK13	0	0	0	0
A0A1D5URI6	A0A1D5URI6	A0A1D5URI6	A0A1D5URI6	A0A1D5URI6	A0A1D5URI6	0	0
A0A1D5XDM2	0	0	A0A1D5XDM2	A0A1D5XDM2	0	A0A1D5XDM2	A0A1D5XDM2
A0A1D6B543	A0A1D6B543	0	A0A1D6B543	0	A0A1D6B543	0	0
W5BNZ6	W5BNZ6	W5BNZ6	W5BNZ6	0	W5BNZ6	W5BNZ6	0
A0A1D6RYL4	A0A1D6RYL4	A0A1D6RYL4	A0A1D6RYL4	0	A0A1D6RYL4	0	A0A1D6RYL4
W5DTE2	0	0	W5DTE2	0	0	0	W5DTE2
0	0	0	A0A1D6AZ51	0	0	0	A0A1D6AZ51
A0A1D6BTB4	A0A1D6BTB4	A0A1D6BTB4	A0A1D6BTB4	0	A0A1D6BTB4	A0A1D6BTB4	A0A1D6BTB4
A0A1D5TFM6	A0A1D5TFM6	A0A1D5TFM6	A0A1D5TFM6	A0A1D5TFM6	A0A1D5TFM6	A0A1D5TFM6	A0A1D5TFM6
A0A1D6DLV1	A0A1D6DLV1	A0A1D6DLV1	A0A1D6DLV1	0	A0A1D6DLV1	A0A1D6DLV1	A0A1D6DLV1
A0A1D6BNE7	A0A1D6BNE7	A0A1D6BNE7	A0A1D6BNE7	0	A0A1D6BNE7	A0A1D6BNE7	A0A1D6BNE7
0	0	0	A0A1D6BU59	0	A0A1D6BU59	0	0
A0A1D6D8Y8	A0A1D6D8Y8	A0A1D6D8Y8	A0A1D6D8Y8	0	A0A1D6D8Y8	A0A1D6D8Y8	A0A1D6D8Y8
A0A1D6D3T8	A0A1D6D3T8	A0A1D6D3T8	A0A1D6D3T8	0	A0A1D6D3T8	A0A1D6D3T8	A0A1D6D3T8
A0A1D5XDT1	A0A1D5XDT1	A0A1D5XDT1	A0A1D5XDT1	0	A0A1D5XDT1	A0A1D5XDT1	A0A1D5XDT1
0	A0A1D5XIK1	A0A1D5XIK1	A0A1D5XIK1	0	0	A0A1D5XIK1	A0A1D5XIK1
0	0	A0A1D6CHP4	A0A1D6CHP4	0	A0A1D6CHP4	A0A1D6CHP4	0
A0A1D5SDY6	A0A1D5SDY6	A0A1D5SDY6	A0A1D5SDY6	A0A1D5SDY6	A0A1D5SDY6	A0A1D5SDY6	A0A1D5SDY6
A0A1D5YDM2	A0A1D5YDM2	A0A1D5YDM2	A0A1D5YDM2	A0A1D5YDM2	A0A1D5YDM2	A0A1D5YDM2	0
W5FDW1	W5FDW1	W5FDW1	W5FDW1	0	0	W5FDW1	0
0	A0A1D5RW28	A0A1D5RW28	0	0	A0A1D5RW28	0	0
A0A1D5YGF5	A0A1D5YGF5	A0A1D5YGF5	A0A1D5YGF5	A0A1D5YGF5	A0A1D5YGF5	A0A1D5YGF5	A0A1D5YGF5
A0A1D5ZQF0	A0A1D5ZQF0	A0A1D5ZQF0	A0A1D5ZQF0	A0A1D5ZQF0	A0A1D5ZQF0	A0A1D5ZQF0	A0A1D5ZQF0
0	0	A0A1D6AS22	A0A1D6AS22	0	A0A1D6AS22	A0A1D6AS22	A0A1D6AS22
0	0	0	A0A1D6RMC5	0	0	0	A0A1D6RMC5
A0A1D5ZC02	A0A1D5ZC02	A0A1D5ZC02	0	A0A1D5ZC02	A0A1D5ZC02	A0A1D5ZC02	0
A0A1D5WTW7	A0A1D5WTW7	A0A1D5WTW7	A0A1D5WTW7	A0A1D5WTW7	A0A1D5WTW7	A0A1D5WTW7	A0A1D5WTW7
A0A1D5X5D7	A0A1D5X5D7	A0A1D5X5D7	A0A1D5X5D7	A0A1D5X5D7	A0A1D5X5D7	0	A0A1D5X5D7
0	A0A1D6D1H9	A0A1D6D1H9	A0A1D6D1H9	0	A0A1D6D1H9	A0A1D6D1H9	A0A1D6D1H9
A0A1D5W202	A0A1D5W202	A0A1D5W202	A0A1D5W202	A0A1D5W202	A0A1D5W202	A0A1D5W202	A0A1D5W202
0	0	0	A0A1D5YL07	0	0	0	A0A1D5YL07
A0A1D5SJZ4	A0A1D5SJZ4	A0A1D5SJZ4	A0A1D5SJZ4	A0A1D5SJZ4	0	A0A1D5SJZ4	A0A1D5SJZ4
A0A1D5UHB4	A0A1D5UHB4	A0A1D5UHB4	A0A1D5UHB4	A0A1D5UHB4	A0A1D5UHB4	A0A1D5UHB4	A0A1D5UHB4
A0A1D5TZ17	A0A1D5TZ17	A0A1D5TZ17	A0A1D5TZ17	0	A0A1D5TZ17	A0A1D5TZ17	A0A1D5TZ17
A0A1D6D9V5	A0A1D6D9V5	A0A1D6D9V5	A0A1D6D9V5	A0A1D6D9V5	A0A1D6D9V5	A0A1D6D9V5	A0A1D6D9V5
A0A1D5T660	A0A1D5T660	A0A1D5T660	A0A1D5T660	A0A1D5T660	A0A1D5T660	A0A1D5T660	A0A1D5T660
P80602	0	P80602	P80602	0	0	P80602	0
0	0	0	W5FRK2	0	0	0	W5FRK2
0	W5ALT8	W5ALT8	W5ALT8	0	W5ALT8	0	W5ALT8
0	0	A0A1D5TT46	0	0	A0A1D5TT46	A0A1D5TT46	0
A0A1D5ZH27	A0A1D5ZH27	A0A1D5ZH27	A0A1D5ZH27	0	A0A1D5ZH27	A0A1D5ZH27	A0A1D5ZH27
A0A1D5UH86	A0A1D5UH86	A0A1D5UH86	A0A1D5UH86	0	A0A1D5UH86	A0A1D5UH86	0
A0A1D6AH28	0	0	0	A0A1D6AH28	A0A1D6AH28	0	0
A0A1D6DLV4	A0A1D6DLV4	A0A1D6DLV4	A0A1D6DLV4	A0A1D6DLV4	A0A1D6DLV4	A0A1D6DLV4	0
A0A1D6BJN4	A0A1D6BJN4	A0A1D6BJN4	A0A1D6BJN4	0	A0A1D6BJN4	A0A1D6BJN4	0
A0A1D6B626	A0A1D6B626	A0A1D6B626	A0A1D6B626	0	0	A0A1D6B626	A0A1D6B626
F4Y590	F4Y590	F4Y590	F4Y590	F4Y590	F4Y590	F4Y590	F4Y590
0	A0A1D6BF38	A0A1D6BF38	A0A1D6BF38	0	0	0	A0A1D6BF38
A0A1D5YCY0	A0A1D5YCY0	A0A1D5YCY0	A0A1D5YCY0	0	A0A1D5YCY0	0	A0A1D5YCY0
0	0	0	A0A1D5S4Q9	0	0	0	A0A1D5S4Q9
A0A1D5TYB3	A0A1D5TYB3	A0A1D5TYB3	A0A1D5TYB3	0	A0A1D5TYB3	A0A1D5TYB3	A0A1D5TYB3
A0A1D5YYC3	A0A1D5YYC3	A0A1D5YYC3	A0A1D5YYC3	A0A1D5YYC3	A0A1D5YYC3	A0A1D5YYC3	A0A1D5YYC3
A0A1D6BYN3	A0A1D6BYN3	A0A1D6BYN3	A0A1D6BYN3	A0A1D6BYN3	A0A1D6BYN3	A0A1D6BYN3	A0A1D6BYN3
A0A1D5UBN5	A0A1D5UBN5	A0A1D5UBN5	A0A1D5UBN5	0	A0A1D5UBN5	A0A1D5UBN5	0
A0A1D6CT74	A0A1D6CT74	A0A1D6CT74	A0A1D6CT74	0	A0A1D6CT74	0	A0A1D6CT74
A0A1D5VGW3	A0A1D5VGW3	A0A1D5VGW3	A0A1D5VGW3	A0A1D5VGW3	A0A1D5VGW3	A0A1D5VGW3	A0A1D5VGW3
A0A1D6DM64	A0A1D6DM64	A0A1D6DM64	A0A1D6DM64	0	A0A1D6DM64	0	0
0	0	W5DZX3	W5DZX3	W5DZX3	W5DZX3	W5DZX3	W5DZX3
0	0	0	A0A1D6BTM1	0	0	0	A0A1D6BTM1
0	0	0	0	0	A0A1D6AS82	A0A1D6AS82	0
0	W5AVN7	W5AVN7	W5AVN7	0	W5AVN7	0	0
A0A1D5ZMP0	A0A1D5ZMP0	A0A1D5ZMP0	A0A1D5ZMP0	0	A0A1D5ZMP0	A0A1D5ZMP0	0
A0A1D5URZ6	A0A1D5URZ6	A0A1D5URZ6	A0A1D5URZ6	0	A0A1D5URZ6	A0A1D5URZ6	A0A1D5URZ6
A0A1D5XZ61	A0A1D5XZ61	A0A1D5XZ61	A0A1D5XZ61	A0A1D5XZ61	A0A1D5XZ61	A0A1D5XZ61	A0A1D5XZ61
A0A1D6BJE7	A0A1D6BJE7	A0A1D6BJE7	A0A1D6BJE7	0	0	0	0
0	0	W5FLZ1	0	W5FLZ1	W5FLZ1	W5FLZ1	0
0	0	0	A0A1D5W8N8	0	0	0	A0A1D5W8N8
W5BBN2	W5BBN2	W5BBN2	W5BBN2	0	W5BBN2	W5BBN2	W5BBN2
A0A1D5ULL6	A0A1D5ULL6	A0A1D5ULL6	A0A1D5ULL6	0	A0A1D5ULL6	0	0
A0A1D5V3H4	A0A1D5V3H4	A0A1D5V3H4	A0A1D5V3H4	A0A1D5V3H4	A0A1D5V3H4	A0A1D5V3H4	A0A1D5V3H4
A0A1D6CRG8	A0A1D6CRG8	A0A1D6CRG8	A0A1D6CRG8	A0A1D6CRG8	A0A1D6CRG8	A0A1D6CRG8	A0A1D6CRG8
A0A1D5Z9C7	A0A1D5Z9C7	A0A1D5Z9C7	A0A1D5Z9C7	A0A1D5Z9C7	A0A1D5Z9C7	A0A1D5Z9C7	A0A1D5Z9C7
A0A1D5ZP70	A0A1D5ZP70	A0A1D5ZP70	A0A1D5ZP70	A0A1D5ZP70	A0A1D5ZP70	0	A0A1D5ZP70
A0A1D6DEX7	0	0	A0A1D6DEX7	0	0	0	0
0	A0A1D6RDV0	0	0	0	A0A1D6RDV0	0	0
A0A1D5U2J2	A0A1D5U2J2	A0A1D5U2J2	A0A1D5U2J2	0	A0A1D5U2J2	0	0
W5BPN4	0	0	W5BPN4	W5BPN4	W5BPN4	0	W5BPN4
A0A1D6BBP7	A0A1D6BBP7	A0A1D6BBP7	A0A1D6BBP7	A0A1D6BBP7	A0A1D6BBP7	A0A1D6BBP7	A0A1D6BBP7
A0A1D6BAG6	A0A1D6BAG6	A0A1D6BAG6	A0A1D6BAG6	0	A0A1D6BAG6	A0A1D6BAG6	A0A1D6BAG6
A0A1D6S124	A0A1D6S124	A0A1D6S124	0	0	0	0	0
0	0	0	A0A1D6BA11	0	0	0	0
A0A1D5U2F0	A0A1D5U2F0	A0A1D5U2F0	A0A1D5U2F0	0	0	0	A0A1D5U2F0
W5E789	W5E789	W5E789	W5E789	0	W5E789	W5E789	W5E789
0	0	0	A0A1D6RQC5	0	0	0	0
A0A1D5ZQD0	0	0	A0A1D5ZQD0	A0A1D5ZQD0	0	0	0
A0A1D5YWR0	A0A1D5YWR0	0	A0A1D5YWR0	0	A0A1D5YWR0	A0A1D5YWR0	A0A1D5YWR0
A0A1D6RJH6	A0A1D6RJH6	A0A1D6RJH6	A0A1D6RJH6	0	A0A1D6RJH6	0	A0A1D6RJH6
A0A1D5RQP8	0	0	A0A1D5RQP8	0	A0A1D5RQP8	0	A0A1D5RQP8
0	0	0	A0A1D5YGG2	0	0	0	A0A1D5YGG2
A0A077RX53	A0A077RX53	A0A077RX53	0	0	A0A077RX53	A0A077RX53	0
A0A1D5XV20	A0A1D5XV20	A0A1D5XV20	A0A1D5XV20	0	A0A1D5XV20	A0A1D5XV20	A0A1D5XV20
A0A1D5X277	A0A1D5X277	A0A1D5X277	0	0	A0A1D5X277	A0A1D5X277	0
A0A1D5YVL0	A0A1D5YVL0	A0A1D5YVL0	A0A1D5YVL0	0	A0A1D5YVL0	A0A1D5YVL0	A0A1D5YVL0
A0A1D6RNE3	0	0	A0A1D6RNE3	0	0	0	0
0	0	A0A1D5U3V2	0	0	0	0	0
A0A1D5Y4R6	A0A1D5Y4R6	A0A1D5Y4R6	A0A1D5Y4R6	0	A0A1D5Y4R6	A0A1D5Y4R6	A0A1D5Y4R6
W5C8W2	W5C8W2	W5C8W2	W5C8W2	0	W5C8W2	W5C8W2	0
A0A1D5XSG3	A0A1D5XSG3	A0A1D5XSG3	A0A1D5XSG3	0	A0A1D5XSG3	A0A1D5XSG3	A0A1D5XSG3
A0A1D5RZX1	A0A1D5RZX1	A0A1D5RZX1	A0A1D5RZX1	A0A1D5RZX1	A0A1D5RZX1	A0A1D5RZX1	A0A1D5RZX1
A0A1D6S1M6	A0A1D6S1M6	A0A1D6S1M6	A0A1D6S1M6	A0A1D6S1M6	A0A1D6S1M6	A0A1D6S1M6	A0A1D6S1M6
0	0	0	A0A1D5WXJ5	0	0	0	A0A1D5WXJ5
0	0	0	0	0	A0A1D5Y0R1	A0A1D5Y0R1	A0A1D5Y0R1
A0A1D5X2B3	A0A1D5X2B3	A0A1D5X2B3	A0A1D5X2B3	0	0	0	A0A1D5X2B3
A0A1D5US99	A0A1D5US99	A0A1D5US99	A0A1D5US99	0	A0A1D5US99	A0A1D5US99	A0A1D5US99
W5DWX4	W5DWX4	W5DWX4	W5DWX4	W5DWX4	W5DWX4	W5DWX4	W5DWX4
A0A1D6B1C2	A0A1D6B1C2	A0A1D6B1C2	0	0	A0A1D6B1C2	0	0
A0A1D5YLE4	A0A1D5YLE4	A0A1D5YLE4	0	A0A1D5YLE4	A0A1D5YLE4	A0A1D5YLE4	0
0	0	0	A0A1D5XYR3	0	0	0	A0A1D5XYR3
A0A1D5SCP6	A0A1D5SCP6	A0A1D5SCP6	A0A1D5SCP6	A0A1D5SCP6	A0A1D5SCP6	A0A1D5SCP6	A0A1D5SCP6
A0A1D6BER9	A0A1D6BER9	A0A1D6BER9	A0A1D6BER9	A0A1D6BER9	A0A1D6BER9	A0A1D6BER9	A0A1D6BER9
0	A0A1D6CC31	A0A1D6CC31	A0A1D6CC31	0	0	0	0
A0A1D5WMC6	A0A1D5WMC6	A0A1D5WMC6	A0A1D5WMC6	A0A1D5WMC6	0	A0A1D5WMC6	A0A1D5WMC6
A0A1D5UV33	A0A1D5UV33	A0A1D5UV33	A0A1D5UV33	0	0	0	0
A0A1D5UDH5	A0A1D5UDH5	A0A1D5UDH5	A0A1D5UDH5	A0A1D5UDH5	A0A1D5UDH5	A0A1D5UDH5	A0A1D5UDH5
W5ANJ9	W5ANJ9	W5ANJ9	W5ANJ9	W5ANJ9	W5ANJ9	W5ANJ9	W5ANJ9
A0A1D6BTZ7	A0A1D6BTZ7	A0A1D6BTZ7	A0A1D6BTZ7	A0A1D6BTZ7	A0A1D6BTZ7	A0A1D6BTZ7	A0A1D6BTZ7
A0A1D5Y368	A0A1D5Y368	A0A1D5Y368	A0A1D5Y368	A0A1D5Y368	A0A1D5Y368	A0A1D5Y368	0
A0A1D6C475	A0A1D6C475	A0A1D6C475	A0A1D6C475	0	A0A1D6C475	0	0
A0A080YUW6	0	0	0	0	A0A080YUW6	0	0
0	0	0	A0A1D6C290	0	0	0	A0A1D6C290
0	0	0	A0A1D5XL49	0	0	0	A0A1D5XL49
A0A1D6D2G0	0	A0A1D6D2G0	A0A1D6D2G0	0	A0A1D6D2G0	0	A0A1D6D2G0
A0A1D5YPL3	A0A1D5YPL3	A0A1D5YPL3	A0A1D5YPL3	0	A0A1D5YPL3	A0A1D5YPL3	A0A1D5YPL3
P08823	P08823	P08823	P08823	P08823	P08823	P08823	P08823
Q10464	Q10464	Q10464	Q10464	0	Q10464	Q10464	0
W5GZ13	W5GZ13	W5GZ13	W5GZ13	0	W5GZ13	0	W5GZ13
A0A1D5YWA9	A0A1D5YWA9	A0A1D5YWA9	A0A1D5YWA9	0	A0A1D5YWA9	0	A0A1D5YWA9
A0A1D6C5K7	0	A0A1D6C5K7	A0A1D6C5K7	0	0	0	0
A0A1D6ADN2	A0A1D6ADN2	A0A1D6ADN2	A0A1D6ADN2	A0A1D6ADN2	A0A1D6ADN2	A0A1D6ADN2	A0A1D6ADN2
A0A1D6D3S8	A0A1D6D3S8	A0A1D6D3S8	A0A1D6D3S8	0	A0A1D6D3S8	0	A0A1D6D3S8
A0A1D6AKY6	A0A1D6AKY6	A0A1D6AKY6	A0A1D6AKY6	0	A0A1D6AKY6	A0A1D6AKY6	0
A0A1D5W7E9	A0A1D5W7E9	A0A1D5W7E9	A0A1D5W7E9	A0A1D5W7E9	A0A1D5W7E9	A0A1D5W7E9	A0A1D5W7E9
A0A1D5YXJ5	A0A1D5YXJ5	A0A1D5YXJ5	A0A1D5YXJ5	0	A0A1D5YXJ5	A0A1D5YXJ5	A0A1D5YXJ5
0	A0A1D5Z703	A0A1D5Z703	A0A1D5Z703	0	0	A0A1D5Z703	A0A1D5Z703
0	A0A1D5YHK8	A0A1D5YHK8	A0A1D5YHK8	0	A0A1D5YHK8	A0A1D5YHK8	A0A1D5YHK8
A0A1D5Z1R6	A0A1D5Z1R6	A0A1D5Z1R6	A0A1D5Z1R6	A0A1D5Z1R6	A0A1D5Z1R6	A0A1D5Z1R6	A0A1D5Z1R6
A0A1D6BJZ1	A0A1D6BJZ1	A0A1D6BJZ1	A0A1D6BJZ1	A0A1D6BJZ1	A0A1D6BJZ1	A0A1D6BJZ1	A0A1D6BJZ1
W5CF26	W5CF26	0	W5CF26	0	0	0	0
A0A1D6RPZ1	0	A0A1D6RPZ1	A0A1D6RPZ1	0	A0A1D6RPZ1	A0A1D6RPZ1	A0A1D6RPZ1
A0A1D5RU21	A0A1D5RU21	A0A1D5RU21	A0A1D5RU21	0	A0A1D5RU21	A0A1D5RU21	A0A1D5RU21
0	0	0	A0A1D5VLH0	0	0	0	A0A1D5VLH0
A0A1D6D2A0	A0A1D6D2A0	A0A1D6D2A0	A0A1D6D2A0	0	A0A1D6D2A0	A0A1D6D2A0	A0A1D6D2A0
A0A1D5YGJ5	0	A0A1D5YGJ5	A0A1D5YGJ5	A0A1D5YGJ5	A0A1D5YGJ5	A0A1D5YGJ5	A0A1D5YGJ5
W4ZNK5	W4ZNK5	W4ZNK5	W4ZNK5	0	0	0	0
A0A1D6C2M1	0	A0A1D6C2M1	A0A1D6C2M1	0	A0A1D6C2M1	0	0
A0A1D5Y8D8	A0A1D5Y8D8	A0A1D5Y8D8	A0A1D5Y8D8	A0A1D5Y8D8	A0A1D5Y8D8	A0A1D5Y8D8	A0A1D5Y8D8
A0A1D5XUI4	A0A1D5XUI4	A0A1D5XUI4	A0A1D5XUI4	A0A1D5XUI4	A0A1D5XUI4	A0A1D5XUI4	A0A1D5XUI4
A0A1D5WL41	A0A1D5WL41	A0A1D5WL41	A0A1D5WL41	0	A0A1D5WL41	A0A1D5WL41	A0A1D5WL41
A0A1D5YNZ6	A0A1D5YNZ6	A0A1D5YNZ6	A0A1D5YNZ6	0	A0A1D5YNZ6	A0A1D5YNZ6	A0A1D5YNZ6
0	0	A0A1D6S5S4	A0A1D6S5S4	0	A0A1D6S5S4	0	0
0	0	A7XA03	0	0	0	0	0
0	0	0	A0A1D6AGS8	0	0	0	A0A1D6AGS8
A0A1D5WX26	A0A1D5WX26	A0A1D5WX26	A0A1D5WX26	A0A1D5WX26	A0A1D5WX26	A0A1D5WX26	A0A1D5WX26
A0A1D5VJZ9	A0A1D5VJZ9	A0A1D5VJZ9	A0A1D5VJZ9	A0A1D5VJZ9	A0A1D5VJZ9	A0A1D5VJZ9	A0A1D5VJZ9
A0A1D6D5C0	A0A1D6D5C0	A0A1D6D5C0	A0A1D6D5C0	A0A1D6D5C0	A0A1D6D5C0	A0A1D6D5C0	A0A1D6D5C0
A0A1D6BW51	A0A1D6BW51	A0A1D6BW51	A0A1D6BW51	A0A1D6BW51	A0A1D6BW51	A0A1D6BW51	A0A1D6BW51
A0A1D6C1F0	A0A1D6C1F0	A0A1D6C1F0	A0A1D6C1F0	0	A0A1D6C1F0	0	A0A1D6C1F0
A0A1D5WD42	A0A1D5WD42	A0A1D5WD42	A0A1D5WD42	0	A0A1D5WD42	A0A1D5WD42	0
A0A1D5RQA0	A0A1D5RQA0	A0A1D5RQA0	A0A1D5RQA0	A0A1D5RQA0	A0A1D5RQA0	A0A1D5RQA0	A0A1D5RQA0
W5B5G1	W5B5G1	W5B5G1	W5B5G1	0	0	0	0
W5B5R3	W5B5R3	W5B5R3	W5B5R3	W5B5R3	W5B5R3	W5B5R3	W5B5R3
A0A1D6DEM6	A0A1D6DEM6	A0A1D6DEM6	A0A1D6DEM6	0	A0A1D6DEM6	A0A1D6DEM6	A0A1D6DEM6
A0A1D5ZKF5	0	0	A0A1D5ZKF5	0	A0A1D5ZKF5	A0A1D5ZKF5	A0A1D5ZKF5
0	0	0	A0A1D5SCK3	0	0	0	A0A1D5SCK3
A0A1D6RK75	A0A1D6RK75	A0A1D6RK75	A0A1D6RK75	0	A0A1D6RK75	A0A1D6RK75	A0A1D6RK75
0	0	0	A0A1D5V294	0	0	0	A0A1D5V294
A0A1D5RVP0	0	0	A0A1D5RVP0	A0A1D5RVP0	A0A1D5RVP0	A0A1D5RVP0	A0A1D5RVP0
0	0	0	0	0	A0A1D5TD52	A0A1D5TD52	0
A0A1D6B6F2	A0A1D6B6F2	A0A1D6B6F2	A0A1D6B6F2	0	A0A1D6B6F2	0	A0A1D6B6F2
0	0	0	A0A1D6AFS8	0	0	0	A0A1D6AFS8
A0A096UKY4	A0A096UKY4	A0A096UKY4	A0A096UKY4	0	0	0	A0A096UKY4
0	A0A1D6D5R8	A0A1D6D5R8	A0A1D6D5R8	0	0	0	0
W5DRV6	0	W5DRV6	W5DRV6	0	0	0	0
A0A1D5UN57	A0A1D5UN57	A0A1D5UN57	0	0	0	0	0
A0A1D6B4Y9	A0A1D6B4Y9	A0A1D6B4Y9	A0A1D6B4Y9	0	A0A1D6B4Y9	A0A1D6B4Y9	A0A1D6B4Y9
P20973	P20973	P20973	P20973	P20973	P20973	P20973	P20973
0	A0A1D6B7A9	A0A1D6B7A9	0	0	0	0	0
A0A1D5Y9Y0	A0A1D5Y9Y0	A0A1D5Y9Y0	A0A1D5Y9Y0	0	A0A1D5Y9Y0	A0A1D5Y9Y0	A0A1D5Y9Y0
0	0	A0A1D6CY97	A0A1D6CY97	0	0	A0A1D6CY97	A0A1D6CY97
A0A1D5YRP7	A0A1D5YRP7	A0A1D5YRP7	A0A1D5YRP7	0	0	0	A0A1D5YRP7
A0A1D5ZQF2	A0A1D5ZQF2	A0A1D5ZQF2	A0A1D5ZQF2	0	0	0	A0A1D5ZQF2
A0A1D5Y4I4	0	A0A1D5Y4I4	A0A1D5Y4I4	0	0	0	0
A0A1D5VSD0	A0A1D5VSD0	A0A1D5VSD0	A0A1D5VSD0	0	A0A1D5VSD0	A0A1D5VSD0	A0A1D5VSD0
A0A1D6DKE3	A0A1D6DKE3	A0A1D6DKE3	A0A1D6DKE3	0	A0A1D6DKE3	A0A1D6DKE3	A0A1D6DKE3
A0A1D5WN81	A0A1D5WN81	A0A1D5WN81	A0A1D5WN81	A0A1D5WN81	A0A1D5WN81	A0A1D5WN81	A0A1D5WN81
A0A1D6RW57	A0A1D6RW57	A0A1D6RW57	A0A1D6RW57	0	0	0	A0A1D6RW57
0	0	A0A1D5V927	0	0	0	0	0
0	0	0	A0A1D5S6K7	0	0	0	0
0	0	0	A0A1D5TIV8	0	0	0	A0A1D5TIV8
A0A1D5YNB1	A0A1D5YNB1	A0A1D5YNB1	A0A1D5YNB1	A0A1D5YNB1	A0A1D5YNB1	A0A1D5YNB1	A0A1D5YNB1
A0A1D6BLY6	A0A1D6BLY6	A0A1D6BLY6	A0A1D6BLY6	A0A1D6BLY6	A0A1D6BLY6	A0A1D6BLY6	A0A1D6BLY6
A0A1D5VCR5	A0A1D5VCR5	0	A0A1D5VCR5	0	0	0	0
A0A1D5XSM5	A0A1D5XSM5	A0A1D5XSM5	A0A1D5XSM5	0	0	A0A1D5XSM5	A0A1D5XSM5
A0A1D5YMR1	A0A1D5YMR1	0	A0A1D5YMR1	A0A1D5YMR1	A0A1D5YMR1	A0A1D5YMR1	A0A1D5YMR1
0	0	0	A0A1D6CXF7	0	0	0	A0A1D6CXF7
0	0	0	0	A0A1D6CBB8	0	0	A0A1D6CBB8
A0A1D5VSC6	A0A1D5VSC6	A0A1D5VSC6	A0A1D5VSC6	A0A1D5VSC6	A0A1D5VSC6	A0A1D5VSC6	A0A1D5VSC6
A0A1D6S3G6	A0A1D6S3G6	0	A0A1D6S3G6	A0A1D6S3G6	0	0	A0A1D6S3G6
W5G076	W5G076	W5G076	W5G076	0	W5G076	W5G076	W5G076
A0A1D5YKH4	0	0	0	A0A1D5YKH4	A0A1D5YKH4	0	0
0	0	0	0	A0A1D5ZDY6	A0A1D5ZDY6	A0A1D5ZDY6	0
A0A1D5Z6B8	0	0	0	0	0	0	0
D2KZ12	D2KZ12	D2KZ12	D2KZ12	D2KZ12	D2KZ12	D2KZ12	D2KZ12
A0A1D5TTF2	0	A0A1D5TTF2	A0A1D5TTF2	0	A0A1D5TTF2	A0A1D5TTF2	A0A1D5TTF2
A0A1D6BUC3	A0A1D6BUC3	A0A1D6BUC3	0	0	0	0	0
A0A1D6AK13	A0A1D6AK13	A0A1D6AK13	A0A1D6AK13	0	A0A1D6AK13	A0A1D6AK13	A0A1D6AK13
0	0	0	0	0	0	0	A0A1D6BX82
0	0	A0A1D6DBB9	A0A1D6DBB9	0	0	0	0
0	0	0	A0A1D5TJ13	0	0	0	0
A0A1D6S6E2	A0A1D6S6E2	A0A1D6S6E2	A0A1D6S6E2	A0A1D6S6E2	0	A0A1D6S6E2	0
0	0	0	0	0	0	0	A0A1D5V258
W5DR44	W5DR44	W5DR44	W5DR44	W5DR44	W5DR44	W5DR44	W5DR44
W5DJR9	0	W5DJR9	W5DJR9	0	0	0	0
A0A1D5S2A1	A0A1D5S2A1	A0A1D5S2A1	A0A1D5S2A1	A0A1D5S2A1	A0A1D5S2A1	A0A1D5S2A1	A0A1D5S2A1
A0A1D5VDQ8	A0A1D5VDQ8	A0A1D5VDQ8	A0A1D5VDQ8	A0A1D5VDQ8	A0A1D5VDQ8	A0A1D5VDQ8	A0A1D5VDQ8
A0A1D5XPX3	A0A1D5XPX3	A0A1D5XPX3	A0A1D5XPX3	0	A0A1D5XPX3	A0A1D5XPX3	0
A0A1D5ZW40	0	A0A1D5ZW40	A0A1D5ZW40	0	A0A1D5ZW40	A0A1D5ZW40	A0A1D5ZW40
A0A1D6CTR4	0	A0A1D6CTR4	A0A1D6CTR4	A0A1D6CTR4	A0A1D6CTR4	A0A1D6CTR4	A0A1D6CTR4
A0A1D5V9B9	A0A1D5V9B9	A0A1D5V9B9	A0A1D5V9B9	A0A1D5V9B9	A0A1D5V9B9	A0A1D5V9B9	A0A1D5V9B9
A0A1D6BS59	A0A1D6BS59	A0A1D6BS59	A0A1D6BS59	0	A0A1D6BS59	A0A1D6BS59	A0A1D6BS59
A0A1D6CS62	A0A1D6CS62	A0A1D6CS62	A0A1D6CS62	A0A1D6CS62	A0A1D6CS62	A0A1D6CS62	A0A1D6CS62
A0A1D6BD27	A0A1D6BD27	A0A1D6BD27	A0A1D6BD27	A0A1D6BD27	A0A1D6BD27	A0A1D6BD27	A0A1D6BD27
A0A1D5Y9C1	A0A1D5Y9C1	A0A1D5Y9C1	A0A1D5Y9C1	0	0	0	0
A0A1D5ZNN3	0	0	A0A1D5ZNN3	0	0	0	A0A1D5ZNN3
A0A1D6SBK2	A0A1D6SBK2	A0A1D6SBK2	0	0	A0A1D6SBK2	A0A1D6SBK2	0
0	0	A0A1D6CWE4	A0A1D6CWE4	0	A0A1D6CWE4	A0A1D6CWE4	A0A1D6CWE4
0	0	0	A0A1D6CAI2	0	0	A0A1D6CAI2	A0A1D6CAI2
W5ALZ8	W5ALZ8	W5ALZ8	W5ALZ8	0	W5ALZ8	W5ALZ8	W5ALZ8
A0A1D5XKL4	A0A1D5XKL4	A0A1D5XKL4	A0A1D5XKL4	0	A0A1D5XKL4	A0A1D5XKL4	A0A1D5XKL4
A0A1D5UBL3	A0A1D5UBL3	A0A1D5UBL3	A0A1D5UBL3	A0A1D5UBL3	0	A0A1D5UBL3	A0A1D5UBL3
A0A1D6D7Z6	A0A1D6D7Z6	A0A1D6D7Z6	A0A1D6D7Z6	A0A1D6D7Z6	A0A1D6D7Z6	A0A1D6D7Z6	A0A1D6D7Z6
W5AC26	W5AC26	W5AC26	W5AC26	0	W5AC26	W5AC26	W5AC26
A0A1D5UKX5	0	0	0	0	A0A1D5UKX5	A0A1D5UKX5	A0A1D5UKX5
A0A1D5RYN7	0	A0A1D5RYN7	A0A1D5RYN7	0	A0A1D5RYN7	0	0
A0A1D6B1V0	A0A1D6B1V0	A0A1D6B1V0	A0A1D6B1V0	0	A0A1D6B1V0	A0A1D6B1V0	A0A1D6B1V0
W5C8D1	W5C8D1	W5C8D1	W5C8D1	W5C8D1	W5C8D1	W5C8D1	W5C8D1
A0A1D5YMB8	0	A0A1D5YMB8	A0A1D5YMB8	0	0	A0A1D5YMB8	A0A1D5YMB8
A0A1D5UBI3	A0A1D5UBI3	A0A1D5UBI3	A0A1D5UBI3	A0A1D5UBI3	A0A1D5UBI3	A0A1D5UBI3	A0A1D5UBI3
A0A1D6RWB3	A0A1D6RWB3	A0A1D6RWB3	A0A1D6RWB3	0	0	0	0
W4ZR29	0	W4ZR29	W4ZR29	0	0	0	0
0	0	A0A1D6RDZ0	0	0	A0A1D6RDZ0	A0A1D6RDZ0	0
A0A1D6BW43	0	A0A1D6BW43	A0A1D6BW43	0	A0A1D6BW43	0	0
A0A1D5Z2T7	A0A1D5Z2T7	A0A1D5Z2T7	A0A1D5Z2T7	A0A1D5Z2T7	A0A1D5Z2T7	A0A1D5Z2T7	A0A1D5Z2T7
A0A1D6S519	A0A1D6S519	A0A1D6S519	A0A1D6S519	0	A0A1D6S519	0	0
A0A1D5VWD1	A0A1D5VWD1	A0A1D5VWD1	A0A1D5VWD1	0	A0A1D5VWD1	A0A1D5VWD1	A0A1D5VWD1
A0A1D6S5I2	A0A1D6S5I2	A0A1D6S5I2	A0A1D6S5I2	0	A0A1D6S5I2	A0A1D6S5I2	A0A1D6S5I2
A0A1D5TD66	A0A1D5TD66	A0A1D5TD66	A0A1D5TD66	0	A0A1D5TD66	0	0
A0A1D5VVK7	A0A1D5VVK7	A0A1D5VVK7	A0A1D5VVK7	A0A1D5VVK7	A0A1D5VVK7	A0A1D5VVK7	A0A1D5VVK7
A0A1D5RXJ2	A0A1D5RXJ2	A0A1D5RXJ2	0	0	A0A1D5RXJ2	A0A1D5RXJ2	0
0	0	0	A0A1D5XLB2	0	0	0	A0A1D5XLB2
A0A1D6BYY5	0	0	A0A1D6BYY5	0	0	0	A0A1D6BYY5
0	0	0	0	A0A1D5ZCL9	0	0	A0A1D5ZCL9
A0A1D6B7D9	A0A1D6B7D9	A0A1D6B7D9	A0A1D6B7D9	0	A0A1D6B7D9	0	A0A1D6B7D9
A0A1D6A830	0	A0A1D6A830	A0A1D6A830	0	A0A1D6A830	0	A0A1D6A830
A0A1D6AUH4	A0A1D6AUH4	A0A1D6AUH4	A0A1D6AUH4	A0A1D6AUH4	0	0	A0A1D6AUH4
A0A1D5V0M2	A0A1D5V0M2	A0A1D5V0M2	A0A1D5V0M2	A0A1D5V0M2	A0A1D5V0M2	A0A1D5V0M2	A0A1D5V0M2
0	0	A0A1D6BWF1	0	0	A0A1D6BWF1	0	0
E6Y289	0	E6Y289	E6Y289	0	E6Y289	E6Y289	0
0	0	A0A1D5SES1	A0A1D5SES1	0	0	0	A0A1D5SES1
A0A1D5VPJ9	A0A1D5VPJ9	A0A1D5VPJ9	A0A1D5VPJ9	0	A0A1D5VPJ9	A0A1D5VPJ9	A0A1D5VPJ9
A0A1D5Y2H8	A0A1D5Y2H8	A0A1D5Y2H8	A0A1D5Y2H8	0	A0A1D5Y2H8	0	A0A1D5Y2H8
A0A1D5ZA67	A0A1D5ZA67	A0A1D5ZA67	A0A1D5ZA67	0	0	0	0
A0A1D5X9J5	A0A1D5X9J5	A0A1D5X9J5	A0A1D5X9J5	0	A0A1D5X9J5	A0A1D5X9J5	A0A1D5X9J5
A0A1D5YL81	A0A1D5YL81	A0A1D5YL81	0	A0A1D5YL81	0	0	0
A0A1D5XPY3	A0A1D5XPY3	A0A1D5XPY3	A0A1D5XPY3	0	A0A1D5XPY3	0	A0A1D5XPY3
W5FSB3	W5FSB3	W5FSB3	W5FSB3	W5FSB3	W5FSB3	W5FSB3	W5FSB3
A0A1D6BSQ8	A0A1D6BSQ8	A0A1D6BSQ8	0	A0A1D6BSQ8	0	A0A1D6BSQ8	A0A1D6BSQ8
0	0	0	A0A1D6RWX8	A0A1D6RWX8	A0A1D6RWX8	A0A1D6RWX8	A0A1D6RWX8
A0A1D5RTA6	A0A1D5RTA6	A0A1D5RTA6	A0A1D5RTA6	0	A0A1D5RTA6	A0A1D5RTA6	A0A1D5RTA6
A0A0E3Z7G8	0	0	0	0	A0A0E3Z7G8	0	0
A0A1D6S4M4	A0A1D6S4M4	A0A1D6S4M4	A0A1D6S4M4	A0A1D6S4M4	A0A1D6S4M4	A0A1D6S4M4	A0A1D6S4M4
0	0	A0A1D6A412	A0A1D6A412	0	A0A1D6A412	A0A1D6A412	A0A1D6A412
0	0	0	A0A1D6CD86	0	0	0	A0A1D6CD86
0	0	0	A0A1D5UZ52	0	0	0	A0A1D5UZ52
0	0	0	A0A1D5TE01	0	0	0	A0A1D5TE01
A0A1D6BQH4	A0A1D6BQH4	A0A1D6BQH4	A0A1D6BQH4	A0A1D6BQH4	A0A1D6BQH4	A0A1D6BQH4	A0A1D6BQH4
A0A1D5Y103	A0A1D5Y103	A0A1D5Y103	A0A1D5Y103	A0A1D5Y103	A0A1D5Y103	A0A1D5Y103	A0A1D5Y103
0	0	A0A1D6B7I6	0	A0A1D6B7I6	A0A1D6B7I6	A0A1D6B7I6	A0A1D6B7I6
0	0	0	A0A1D6AGQ4	0	0	0	A0A1D6AGQ4
W5ELV8	W5ELV8	W5ELV8	W5ELV8	0	0	0	0
A0A1D5STL6	A0A1D5STL6	A0A1D5STL6	A0A1D5STL6	A0A1D5STL6	A0A1D5STL6	A0A1D5STL6	A0A1D5STL6
A0A1D5SBU1	A0A1D5SBU1	A0A1D5SBU1	A0A1D5SBU1	A0A1D5SBU1	A0A1D5SBU1	A0A1D5SBU1	A0A1D5SBU1
0	0	0	A0A1D6SDA3	0	0	0	A0A1D6SDA3
0	0	A0A077RQQ2	0	0	0	0	0
0	0	A0A1D6CWM4	0	0	A0A1D6CWM4	A0A1D6CWM4	0
A0A1D5XVG2	A0A1D5XVG2	A0A1D5XVG2	A0A1D5XVG2	A0A1D5XVG2	A0A1D5XVG2	A0A1D5XVG2	A0A1D5XVG2
0	0	A0A1D5UL15	0	0	0	0	0
A0A1D6CGC2	A0A1D6CGC2	A0A1D6CGC2	A0A1D6CGC2	A0A1D6CGC2	A0A1D6CGC2	A0A1D6CGC2	A0A1D6CGC2
0	0	0	A0A1D6BME6	0	0	0	A0A1D6BME6
0	0	0	A0A1D6BEM4	0	0	0	0
A0A1D5S563	0	A0A1D5S563	A0A1D5S563	0	0	0	0
A0A1D5YWR2	A0A1D5YWR2	A0A1D5YWR2	A0A1D5YWR2	0	A0A1D5YWR2	A0A1D5YWR2	A0A1D5YWR2
A0A1D5Z197	A0A1D5Z197	A0A1D5Z197	A0A1D5Z197	0	A0A1D5Z197	A0A1D5Z197	0
A0A1D5VHW0	0	A0A1D5VHW0	A0A1D5VHW0	0	A0A1D5VHW0	A0A1D5VHW0	A0A1D5VHW0
W5G3P9	W5G3P9	W5G3P9	W5G3P9	W5G3P9	W5G3P9	W5G3P9	W5G3P9
A0A1D5ZME3	A0A1D5ZME3	A0A1D5ZME3	A0A1D5ZME3	0	A0A1D5ZME3	0	A0A1D5ZME3
A0A1D5UV38	A0A1D5UV38	A0A1D5UV38	A0A1D5UV38	A0A1D5UV38	A0A1D5UV38	A0A1D5UV38	A0A1D5UV38
A0A1D6CT06	A0A1D6CT06	A0A1D6CT06	A0A1D6CT06	A0A1D6CT06	0	0	A0A1D6CT06
A0A1D5Z9J5	A0A1D5Z9J5	0	A0A1D5Z9J5	0	A0A1D5Z9J5	0	0
0	A0A1D6A213	A0A1D6A213	A0A1D6A213	0	0	A0A1D6A213	A0A1D6A213
A0A1D6CRL9	A0A1D6CRL9	A0A1D6CRL9	A0A1D6CRL9	A0A1D6CRL9	A0A1D6CRL9	A0A1D6CRL9	A0A1D6CRL9
A0A1D5Z5T7	A0A1D5Z5T7	A0A1D5Z5T7	A0A1D5Z5T7	0	A0A1D5Z5T7	A0A1D5Z5T7	A0A1D5Z5T7
A0A1D5SJ88	A0A1D5SJ88	0	A0A1D5SJ88	0	0	0	A0A1D5SJ88
0	0	0	A0A1D6BCS0	0	0	0	A0A1D6BCS0
A0A1D5V7R4	A0A1D5V7R4	A0A1D5V7R4	A0A1D5V7R4	A0A1D5V7R4	A0A1D5V7R4	A0A1D5V7R4	A0A1D5V7R4
0	0	0	A0A1D5YYB8	0	0	0	A0A1D5YYB8
A0A1D6C2M3	0	A0A1D6C2M3	A0A1D6C2M3	0	0	0	A0A1D6C2M3
A0A1D5ZZT9	0	A0A1D5ZZT9	A0A1D5ZZT9	A0A1D5ZZT9	A0A1D5ZZT9	A0A1D5ZZT9	A0A1D5ZZT9
A0A1D6A7Z4	A0A1D6A7Z4	A0A1D6A7Z4	A0A1D6A7Z4	0	0	0	A0A1D6A7Z4
A0A1D5YJG1	0	A0A1D5YJG1	A0A1D5YJG1	0	A0A1D5YJG1	A0A1D5YJG1	A0A1D5YJG1
A0A1D5UV94	A0A1D5UV94	A0A1D5UV94	0	0	0	0	0
A0A1D5XMA4	A0A1D5XMA4	A0A1D5XMA4	0	0	0	0	0
A0A1D5UZ81	A0A1D5UZ81	A0A1D5UZ81	A0A1D5UZ81	0	A0A1D5UZ81	A0A1D5UZ81	A0A1D5UZ81
W5HWL3	W5HWL3	W5HWL3	W5HWL3	W5HWL3	W5HWL3	W5HWL3	W5HWL3
A0A1D5U8G9	A0A1D5U8G9	A0A1D5U8G9	A0A1D5U8G9	0	A0A1D5U8G9	A0A1D5U8G9	0
A0A1D5V0U5	A0A1D5V0U5	A0A1D5V0U5	A0A1D5V0U5	0	0	A0A1D5V0U5	A0A1D5V0U5
A0A1D5UDE7	A0A1D5UDE7	A0A1D5UDE7	A0A1D5UDE7	0	0	A0A1D5UDE7	A0A1D5UDE7
A0A1D5YM25	A0A1D5YM25	A0A1D5YM25	A0A1D5YM25	A0A1D5YM25	A0A1D5YM25	A0A1D5YM25	A0A1D5YM25
A0A1D5Z9X7	A0A1D5Z9X7	A0A1D5Z9X7	A0A1D5Z9X7	A0A1D5Z9X7	A0A1D5Z9X7	A0A1D5Z9X7	A0A1D5Z9X7
A0A1D5TJ12	A0A1D5TJ12	A0A1D5TJ12	A0A1D5TJ12	0	A0A1D5TJ12	A0A1D5TJ12	A0A1D5TJ12
A0A1D5YJ51	A0A1D5YJ51	A0A1D5YJ51	A0A1D5YJ51	0	A0A1D5YJ51	A0A1D5YJ51	A0A1D5YJ51
A0A096UR28	A0A096UR28	A0A096UR28	A0A096UR28	0	A0A096UR28	0	A0A096UR28
A0A1D5TFV4	0	0	A0A1D5TFV4	0	0	0	A0A1D5TFV4
A0A1D5RSC8	A0A1D5RSC8	A0A1D5RSC8	A0A1D5RSC8	A0A1D5RSC8	A0A1D5RSC8	A0A1D5RSC8	A0A1D5RSC8
A0A1D5RUI1	A0A1D5RUI1	A0A1D5RUI1	A0A1D5RUI1	0	A0A1D5RUI1	A0A1D5RUI1	A0A1D5RUI1
A0A1D5T6D6	A0A1D5T6D6	A0A1D5T6D6	A0A1D5T6D6	0	A0A1D5T6D6	A0A1D5T6D6	A0A1D5T6D6
A0A096UQR1	0	0	A0A096UQR1	0	0	0	A0A096UQR1
A0A1D5WCL1	A0A1D5WCL1	A0A1D5WCL1	A0A1D5WCL1	0	0	A0A1D5WCL1	0
0	A0A1D5YP12	A0A1D5YP12	0	0	A0A1D5YP12	0	0
A0A1D6BYA9	A0A1D6BYA9	A0A1D6BYA9	A0A1D6BYA9	A0A1D6BYA9	A0A1D6BYA9	A0A1D6BYA9	A0A1D6BYA9
A0A1D5YYP6	A0A1D5YYP6	A0A1D5YYP6	0	0	0	0	A0A1D5YYP6
0	0	A0A1D5U699	A0A1D5U699	0	A0A1D5U699	A0A1D5U699	A0A1D5U699
Q43199	Q43199	Q43199	0	Q43199	Q43199	Q43199	0
W5CXQ1	0	W5CXQ1	W5CXQ1	W5CXQ1	W5CXQ1	W5CXQ1	W5CXQ1
A0A1D6AWA4	A0A1D6AWA4	A0A1D6AWA4	A0A1D6AWA4	A0A1D6AWA4	A0A1D6AWA4	A0A1D6AWA4	A0A1D6AWA4
A0A1D6AS38	0	A0A1D6AS38	A0A1D6AS38	0	0	0	A0A1D6AS38
A0A1D5UR97	A0A1D5UR97	A0A1D5UR97	A0A1D5UR97	A0A1D5UR97	A0A1D5UR97	A0A1D5UR97	A0A1D5UR97
A0A1D6CEN8	A0A1D6CEN8	A0A1D6CEN8	A0A1D6CEN8	0	0	0	A0A1D6CEN8
0	A0A1D5RQA5	A0A1D5RQA5	A0A1D5RQA5	0	0	0	A0A1D5RQA5
A0A1D6BE72	0	A0A1D6BE72	A0A1D6BE72	0	A0A1D6BE72	0	A0A1D6BE72
A0A1D6AC93	A0A1D6AC93	A0A1D6AC93	A0A1D6AC93	0	0	0	0
A0A1D5VI27	A0A1D5VI27	A0A1D5VI27	A0A1D5VI27	A0A1D5VI27	A0A1D5VI27	A0A1D5VI27	A0A1D5VI27
0	0	A0A1D5VEE3	A0A1D5VEE3	0	0	A0A1D5VEE3	A0A1D5VEE3
A0A1D5WML9	A0A1D5WML9	A0A1D5WML9	A0A1D5WML9	A0A1D5WML9	A0A1D5WML9	A0A1D5WML9	A0A1D5WML9
A0A1D6BKJ4	A0A1D6BKJ4	A0A1D6BKJ4	0	0	A0A1D6BKJ4	A0A1D6BKJ4	A0A1D6BKJ4
A0A1D6CII9	A0A1D6CII9	A0A1D6CII9	A0A1D6CII9	0	A0A1D6CII9	0	A0A1D6CII9
A0A1D5S422	A0A1D5S422	A0A1D5S422	A0A1D5S422	A0A1D5S422	A0A1D5S422	A0A1D5S422	0
0	0	A0A1D5TZN5	0	0	0	0	0
W5C7G6	W5C7G6	W5C7G6	W5C7G6	W5C7G6	W5C7G6	W5C7G6	W5C7G6
A0A1D5TLL5	A0A1D5TLL5	A0A1D5TLL5	A0A1D5TLL5	0	0	0	A0A1D5TLL5
A0A1D6AR71	A0A1D6AR71	A0A1D6AR71	A0A1D6AR71	0	A0A1D6AR71	0	0
0	0	A0A1D5SHH6	0	0	0	0	A0A1D5SHH6
A0A1D6BYD9	A0A1D6BYD9	A0A1D6BYD9	A0A1D6BYD9	0	A0A1D6BYD9	A0A1D6BYD9	A0A1D6BYD9
A0A1D5TLY0	A0A1D5TLY0	A0A1D5TLY0	A0A1D5TLY0	A0A1D5TLY0	A0A1D5TLY0	A0A1D5TLY0	A0A1D5TLY0
A0A1D5X190	A0A1D5X190	A0A1D5X190	A0A1D5X190	A0A1D5X190	A0A1D5X190	A0A1D5X190	A0A1D5X190
A0A1D6SCG6	A0A1D6SCG6	0	0	A0A1D6SCG6	A0A1D6SCG6	A0A1D6SCG6	A0A1D6SCG6
A0A1D6D332	A0A1D6D332	A0A1D6D332	0	0	A0A1D6D332	A0A1D6D332	0
A0A1D6S3B0	A0A1D6S3B0	A0A1D6S3B0	0	A0A1D6S3B0	A0A1D6S3B0	A0A1D6S3B0	A0A1D6S3B0
0	0	0	A0A1D5XZ28	0	0	0	A0A1D5XZ28
A0A1D6AC65	A0A1D6AC65	A0A1D6AC65	A0A1D6AC65	0	A0A1D6AC65	0	0
0	A0A1D5TNV9	A0A1D5TNV9	A0A1D5TNV9	A0A1D5TNV9	A0A1D5TNV9	A0A1D5TNV9	A0A1D5TNV9
0	0	A0A1D5TQF6	A0A1D5TQF6	0	A0A1D5TQF6	A0A1D5TQF6	A0A1D5TQF6
W5GDZ8	W5GDZ8	W5GDZ8	W5GDZ8	0	W5GDZ8	0	0
A0A1D6DDV5	A0A1D6DDV5	A0A1D6DDV5	0	0	A0A1D6DDV5	A0A1D6DDV5	0
A0A1D6CXJ6	A0A1D6CXJ6	A0A1D6CXJ6	A0A1D6CXJ6	A0A1D6CXJ6	A0A1D6CXJ6	A0A1D6CXJ6	A0A1D6CXJ6
A0A1D5VZD9	0	0	A0A1D5VZD9	A0A1D5VZD9	0	0	A0A1D5VZD9
A0A1D6DE65	A0A1D6DE65	A0A1D6DE65	A0A1D6DE65	0	A0A1D6DE65	A0A1D6DE65	0
0	0	0	A0A1D5VFN3	A0A1D5VFN3	0	0	A0A1D5VFN3
A0A1D6S217	A0A1D6S217	A0A1D6S217	A0A1D6S217	A0A1D6S217	A0A1D6S217	A0A1D6S217	A0A1D6S217
A0A1D5TAC3	A0A1D5TAC3	A0A1D5TAC3	A0A1D5TAC3	0	0	A0A1D5TAC3	A0A1D5TAC3
A0A1D6DKR9	A0A1D6DKR9	A0A1D6DKR9	A0A1D6DKR9	0	A0A1D6DKR9	A0A1D6DKR9	A0A1D6DKR9
A0A1D5YH99	A0A1D5YH99	A0A1D5YH99	A0A1D5YH99	A0A1D5YH99	A0A1D5YH99	A0A1D5YH99	A0A1D5YH99
0	0	0	A0A1D5XK87	0	0	0	A0A1D5XK87
0	A0A1D6BW01	A0A1D6BW01	A0A1D6BW01	0	A0A1D6BW01	A0A1D6BW01	A0A1D6BW01
A0A1D5SLB3	A0A1D5SLB3	A0A1D5SLB3	A0A1D5SLB3	A0A1D5SLB3	A0A1D5SLB3	A0A1D5SLB3	A0A1D5SLB3
A0A1D6BML0	A0A1D6BML0	A0A1D6BML0	A0A1D6BML0	A0A1D6BML0	A0A1D6BML0	A0A1D6BML0	A0A1D6BML0
A0A1D6C4L4	A0A1D6C4L4	A0A1D6C4L4	A0A1D6C4L4	0	A0A1D6C4L4	A0A1D6C4L4	0
A0A1D5ZZZ9	0	A0A1D5ZZZ9	0	0	0	A0A1D5ZZZ9	0
A0A1D5TJN2	A0A1D5TJN2	A0A1D5TJN2	A0A1D5TJN2	0	A0A1D5TJN2	A0A1D5TJN2	A0A1D5TJN2
0	0	0	A0A1D6CA53	0	0	0	A0A1D6CA53
A0A1D6CAS9	0	A0A1D6CAS9	A0A1D6CAS9	0	0	A0A1D6CAS9	A0A1D6CAS9
0	0	0	A0A1D6CQK3	0	0	0	A0A1D6CQK3
P08489	P08489	P08489	P08489	P08489	P08489	P08489	P08489
A0A1D5V2Y6	A0A1D5V2Y6	A0A1D5V2Y6	A0A1D5V2Y6	0	A0A1D5V2Y6	A0A1D5V2Y6	A0A1D5V2Y6
A0A1D5UYZ2	A0A1D5UYZ2	0	0	0	0	0	0
A0A1D6BNA7	A0A1D6BNA7	A0A1D6BNA7	A0A1D6BNA7	A0A1D6BNA7	A0A1D6BNA7	A0A1D6BNA7	A0A1D6BNA7
A0A1D5RXT4	A0A1D5RXT4	A0A1D5RXT4	A0A1D5RXT4	0	A0A1D5RXT4	0	A0A1D5RXT4
A0A1D6BVN0	A0A1D6BVN0	A0A1D6BVN0	A0A1D6BVN0	0	A0A1D6BVN0	A0A1D6BVN0	A0A1D6BVN0
0	0	A0A1D5WK90	A0A1D5WK90	0	0	0	0
A0A1D5UP68	0	0	0	A0A1D5UP68	A0A1D5UP68	A0A1D5UP68	A0A1D5UP68
A0A1D6RWH3	A0A1D6RWH3	A0A1D6RWH3	A0A1D6RWH3	0	0	0	A0A1D6RWH3
A0A1D5YJS2	A0A1D5YJS2	A0A1D5YJS2	A0A1D5YJS2	A0A1D5YJS2	A0A1D5YJS2	A0A1D5YJS2	A0A1D5YJS2
A0A1D6RH53	0	A0A1D6RH53	0	0	0	0	0
A0A1D6CUR4	0	0	A0A1D6CUR4	A0A1D6CUR4	0	0	A0A1D6CUR4
A0A1D5VDE9	0	0	A0A1D5VDE9	0	0	0	A0A1D5VDE9
A0A1D6B662	A0A1D6B662	A0A1D6B662	A0A1D6B662	A0A1D6B662	A0A1D6B662	A0A1D6B662	A0A1D6B662
A0A1D5Z0E1	A0A1D5Z0E1	A0A1D5Z0E1	A0A1D5Z0E1	0	A0A1D5Z0E1	A0A1D5Z0E1	0
0	0	0	A0A1D6A175	0	0	0	A0A1D6A175
0	0	0	A0A1D5WF70	0	0	0	A0A1D5WF70
0	0	0	0	0	0	0	A0A1D5VDH1
A0A1D5U0X1	A0A1D5U0X1	A0A1D5U0X1	A0A1D5U0X1	A0A1D5U0X1	A0A1D5U0X1	A0A1D5U0X1	A0A1D5U0X1
A0A1D5UT05	A0A1D5UT05	A0A1D5UT05	A0A1D5UT05	A0A1D5UT05	0	A0A1D5UT05	A0A1D5UT05
A0A1D5UWR7	A0A1D5UWR7	A0A1D5UWR7	A0A1D5UWR7	A0A1D5UWR7	A0A1D5UWR7	A0A1D5UWR7	A0A1D5UWR7
A0A1D6APV3	A0A1D6APV3	A0A1D6APV3	A0A1D6APV3	A0A1D6APV3	A0A1D6APV3	A0A1D6APV3	A0A1D6APV3
A0A1D5VIF1	A0A1D5VIF1	A0A1D5VIF1	A0A1D5VIF1	0	0	A0A1D5VIF1	A0A1D5VIF1
A0A1D5WCD2	A0A1D5WCD2	A0A1D5WCD2	A0A1D5WCD2	0	A0A1D5WCD2	0	0
A0A1D5XHD5	A0A1D5XHD5	A0A1D5XHD5	A0A1D5XHD5	0	A0A1D5XHD5	A0A1D5XHD5	A0A1D5XHD5
A0A1D5YN78	A0A1D5YN78	A0A1D5YN78	A0A1D5YN78	0	0	0	A0A1D5YN78
A0A1D5WCE0	A0A1D5WCE0	A0A1D5WCE0	A0A1D5WCE0	0	A0A1D5WCE0	A0A1D5WCE0	0
A0A1D6CR96	A0A1D6CR96	A0A1D6CR96	A0A1D6CR96	0	0	A0A1D6CR96	A0A1D6CR96
0	0	0	A0A1D5ZWJ5	0	0	0	A0A1D5ZWJ5
0	0	0	A0A1D6AFJ7	0	0	0	A0A1D6AFJ7
A0A1D6DCB4	A0A1D6DCB4	A0A1D6DCB4	A0A1D6DCB4	A0A1D6DCB4	A0A1D6DCB4	A0A1D6DCB4	A0A1D6DCB4
A0A1D5YYZ0	0	A0A1D5YYZ0	A0A1D5YYZ0	0	0	0	0
A0A1D6RVM7	A0A1D6RVM7	A0A1D6RVM7	A0A1D6RVM7	0	A0A1D6RVM7	A0A1D6RVM7	A0A1D6RVM7
A0A1D6D0H6	A0A1D6D0H6	0	A0A1D6D0H6	0	0	0	0
A0A1D5TZM1	A0A1D5TZM1	A0A1D5TZM1	A0A1D5TZM1	0	0	A0A1D5TZM1	A0A1D5TZM1
A0A1D5T9N4	A0A1D5T9N4	A0A1D5T9N4	A0A1D5T9N4	0	A0A1D5T9N4	A0A1D5T9N4	A0A1D5T9N4
0	0	0	A0A1D5UUY7	0	0	0	A0A1D5UUY7
G0Z6F1	0	G0Z6F1	G0Z6F1	0	0	0	0
L7RYL1	0	L7RYL1	L7RYL1	0	L7RYL1	L7RYL1	0
A0A1D5TRU3	A0A1D5TRU3	A0A1D5TRU3	A0A1D5TRU3	A0A1D5TRU3	A0A1D5TRU3	A0A1D5TRU3	A0A1D5TRU3
A0A1D5XJZ4	0	A0A1D5XJZ4	0	0	0	0	A0A1D5XJZ4
A0A1D5ZKG3	A0A1D5ZKG3	A0A1D5ZKG3	A0A1D5ZKG3	A0A1D5ZKG3	A0A1D5ZKG3	A0A1D5ZKG3	A0A1D5ZKG3
A0A1D6APT5	A0A1D6APT5	A0A1D6APT5	A0A1D6APT5	0	0	A0A1D6APT5	0
A0A1D5U6K8	A0A1D5U6K8	A0A1D5U6K8	A0A1D5U6K8	0	A0A1D5U6K8	A0A1D5U6K8	A0A1D5U6K8
0	A0A1D5RPV3	A0A1D5RPV3	A0A1D5RPV3	0	0	0	0
0	0	0	A0A1D6BZU7	0	0	0	A0A1D6BZU7
A0A1D5YZH3	A0A1D5YZH3	A0A1D5YZH3	A0A1D5YZH3	0	0	0	A0A1D5YZH3
A0A1D6RDC7	A0A1D6RDC7	A0A1D6RDC7	A0A1D6RDC7	A0A1D6RDC7	A0A1D6RDC7	A0A1D6RDC7	A0A1D6RDC7
0	0	A0A1D5TL26	0	0	A0A1D5TL26	A0A1D5TL26	0
0	0	0	0	A0A1D5XXM6	A0A1D5XXM6	A0A1D5XXM6	A0A1D5XXM6
Q00M56	0	Q00M56	0	0	Q00M56	Q00M56	Q00M56
W5F826	0	0	0	0	0	0	0
A0A1D5TMW4	A0A1D5TMW4	A0A1D5TMW4	A0A1D5TMW4	0	0	0	A0A1D5TMW4
A0A1D5TVP4	A0A1D5TVP4	A0A1D5TVP4	A0A1D5TVP4	0	A0A1D5TVP4	0	A0A1D5TVP4
A0A1D6BT80	A0A1D6BT80	A0A1D6BT80	A0A1D6BT80	0	0	0	0
A0A1D6A1B6	A0A1D6A1B6	A0A1D6A1B6	A0A1D6A1B6	0	A0A1D6A1B6	A0A1D6A1B6	A0A1D6A1B6
A0A096UMK8	0	A0A096UMK8	A0A096UMK8	0	A0A096UMK8	0	0
A0A1D6AEI6	A0A1D6AEI6	A0A1D6AEI6	A0A1D6AEI6	0	A0A1D6AEI6	A0A1D6AEI6	0
0	0	0	A0A1D5ZML4	0	0	0	A0A1D5ZML4
P06659	P06659	P06659	P06659	P06659	P06659	P06659	P06659
A0A1D5YX75	A0A1D5YX75	A0A1D5YX75	A0A1D5YX75	A0A1D5YX75	A0A1D5YX75	A0A1D5YX75	A0A1D5YX75
W5EA17	W5EA17	W5EA17	0	0	W5EA17	0	0
0	0	0	0	0	0	0	A0A1D6BX28
A0A1D6A7I8	A0A1D6A7I8	A0A1D6A7I8	A0A1D6A7I8	A0A1D6A7I8	A0A1D6A7I8	A0A1D6A7I8	A0A1D6A7I8
A0A1D6BJM2	A0A1D6BJM2	A0A1D6BJM2	A0A1D6BJM2	0	A0A1D6BJM2	A0A1D6BJM2	A0A1D6BJM2
0	A0A1D5TMJ2	A0A1D5TMJ2	A0A1D5TMJ2	0	A0A1D5TMJ2	A0A1D5TMJ2	0
W4ZUV9	0	0	0	0	W4ZUV9	0	0
A0A1D6BHG3	A0A1D6BHG3	A0A1D6BHG3	A0A1D6BHG3	0	0	0	A0A1D6BHG3
A0A1D5UMA5	0	0	A0A1D5UMA5	0	0	0	0
A0A1D6B838	A0A1D6B838	A0A1D6B838	A0A1D6B838	0	A0A1D6B838	A0A1D6B838	A0A1D6B838
0	0	0	0	0	A0A1D6B7P2	A0A1D6B7P2	0
0	0	0	A0A1D6RWC3	A0A1D6RWC3	0	0	A0A1D6RWC3
A0A1D6AKK4	0	A0A1D6AKK4	A0A1D6AKK4	0	0	0	A0A1D6AKK4
A0A1D6ALY1	A0A1D6ALY1	A0A1D6ALY1	A0A1D6ALY1	0	A0A1D6ALY1	A0A1D6ALY1	A0A1D6ALY1
A0A1D5SPT9	A0A1D5SPT9	A0A1D5SPT9	A0A1D5SPT9	0	A0A1D5SPT9	A0A1D5SPT9	A0A1D5SPT9
A0A1D5XFF9	A0A1D5XFF9	A0A1D5XFF9	A0A1D5XFF9	A0A1D5XFF9	A0A1D5XFF9	A0A1D5XFF9	A0A1D5XFF9
A0A096UW30	A0A096UW30	A0A096UW30	A0A096UW30	0	A0A096UW30	0	A0A096UW30
A0A1D5VXC7	A0A1D5VXC7	A0A1D5VXC7	A0A1D5VXC7	0	A0A1D5VXC7	A0A1D5VXC7	A0A1D5VXC7
W5ECM0	W5ECM0	W5ECM0	W5ECM0	0	W5ECM0	0	W5ECM0
A0A1D6C414	A0A1D6C414	A0A1D6C414	A0A1D6C414	0	A0A1D6C414	A0A1D6C414	0
A0A1D5UUY5	A0A1D5UUY5	A0A1D5UUY5	A0A1D5UUY5	A0A1D5UUY5	0	0	A0A1D5UUY5
A0A1D6ASU8	A0A1D6ASU8	A0A1D6ASU8	A0A1D6ASU8	A0A1D6ASU8	A0A1D6ASU8	A0A1D6ASU8	A0A1D6ASU8
A0A1D6S129	A0A1D6S129	A0A1D6S129	A0A1D6S129	0	A0A1D6S129	A0A1D6S129	A0A1D6S129
A0A1D5U6N6	A0A1D5U6N6	A0A1D5U6N6	A0A1D5U6N6	0	A0A1D5U6N6	0	A0A1D5U6N6
0	0	A0A1D6APK4	A0A1D6APK4	0	A0A1D6APK4	0	A0A1D6APK4
A0A1D6RJF3	A0A1D6RJF3	A0A1D6RJF3	A0A1D6RJF3	A0A1D6RJF3	A0A1D6RJF3	A0A1D6RJF3	A0A1D6RJF3
A0A1D5TMT3	0	A0A1D5TMT3	A0A1D5TMT3	0	0	0	A0A1D5TMT3
A0A1D6CLB0	A0A1D6CLB0	A0A1D6CLB0	A0A1D6CLB0	0	A0A1D6CLB0	A0A1D6CLB0	A0A1D6CLB0
0	0	A0A1D6BQA3	A0A1D6BQA3	0	A0A1D6BQA3	A0A1D6BQA3	A0A1D6BQA3
B2Y2Q6	B2Y2Q6	B2Y2Q6	B2Y2Q6	B2Y2Q6	B2Y2Q6	B2Y2Q6	B2Y2Q6
A0A1D5VMI8	A0A1D5VMI8	A0A1D5VMI8	A0A1D5VMI8	A0A1D5VMI8	A0A1D5VMI8	A0A1D5VMI8	A0A1D5VMI8
A0A1D6S2X2	A0A1D6S2X2	A0A1D6S2X2	A0A1D6S2X2	0	A0A1D6S2X2	A0A1D6S2X2	A0A1D6S2X2
A0A1D5SEZ4	A0A1D5SEZ4	A0A1D5SEZ4	A0A1D5SEZ4	0	A0A1D5SEZ4	0	A0A1D5SEZ4
A0A1D6D398	A0A1D6D398	A0A1D6D398	A0A1D6D398	0	A0A1D6D398	A0A1D6D398	A0A1D6D398
A0A1D5T7L9	A0A1D5T7L9	A0A1D5T7L9	A0A1D5T7L9	A0A1D5T7L9	A0A1D5T7L9	A0A1D5T7L9	A0A1D5T7L9
B2Y2S6	0	B2Y2S6	B2Y2S6	B2Y2S6	B2Y2S6	B2Y2S6	B2Y2S6
A0A1D6AV28	A0A1D6AV28	0	0	0	A0A1D6AV28	0	0
A0A1D5SAQ2	A0A1D5SAQ2	A0A1D5SAQ2	A0A1D5SAQ2	0	A0A1D5SAQ2	A0A1D5SAQ2	A0A1D5SAQ2
A0A1D6SAS4	A0A1D6SAS4	A0A1D6SAS4	A0A1D6SAS4	0	A0A1D6SAS4	A0A1D6SAS4	A0A1D6SAS4
A0A1D5XGM1	A0A1D5XGM1	A0A1D5XGM1	A0A1D5XGM1	0	0	0	A0A1D5XGM1
A0A1D6BVL3	A0A1D6BVL3	A0A1D6BVL3	A0A1D6BVL3	0	A0A1D6BVL3	A0A1D6BVL3	A0A1D6BVL3
A0A1D5V068	0	0	0	0	A0A1D5V068	A0A1D5V068	0
A0A1D6RKF2	0	0	0	0	A0A1D6RKF2	A0A1D6RKF2	A0A1D6RKF2
A0A1D5VHR6	A0A1D5VHR6	A0A1D5VHR6	0	0	0	0	A0A1D5VHR6
A0A1D5U5J6	A0A1D5U5J6	A0A1D5U5J6	A0A1D5U5J6	0	A0A1D5U5J6	A0A1D5U5J6	0
0	0	0	0	A0A1D6ADT5	0	0	0
A0A1D5TXK6	A0A1D5TXK6	A0A1D5TXK6	A0A1D5TXK6	A0A1D5TXK6	A0A1D5TXK6	A0A1D5TXK6	A0A1D5TXK6
0	0	0	A0A1D5YT92	0	0	0	0
A0A1D5U5J4	A0A1D5U5J4	A0A1D5U5J4	A0A1D5U5J4	A0A1D5U5J4	A0A1D5U5J4	A0A1D5U5J4	A0A1D5U5J4
A0A1D5SFN0	A0A1D5SFN0	0	A0A1D5SFN0	0	0	0	0
0	0	0	A0A1D5V8B0	A0A1D5V8B0	0	0	A0A1D5V8B0
A0A1D5V3X0	0	A0A1D5V3X0	A0A1D5V3X0	0	A0A1D5V3X0	0	0
A0A1D5U3H6	0	A0A1D5U3H6	A0A1D5U3H6	0	A0A1D5U3H6	0	A0A1D5U3H6
A0A1D6S725	A0A1D6S725	A0A1D6S725	A0A1D6S725	0	0	0	A0A1D6S725
A0A1D5ZG56	A0A1D5ZG56	A0A1D5ZG56	A0A1D5ZG56	A0A1D5ZG56	0	0	A0A1D5ZG56
0	A0A1D5YRZ8	A0A1D5YRZ8	0	0	A0A1D5YRZ8	A0A1D5YRZ8	0
A0A1D6AFM7	A0A1D6AFM7	A0A1D6AFM7	A0A1D6AFM7	A0A1D6AFM7	A0A1D6AFM7	A0A1D6AFM7	A0A1D6AFM7
A0A077S3J6	A0A077S3J6	A0A077S3J6	A0A077S3J6	0	A0A077S3J6	0	0
A0A1D6AIN7	0	A0A1D6AIN7	A0A1D6AIN7	0	A0A1D6AIN7	0	A0A1D6AIN7
A0A1D5YUR5	A0A1D5YUR5	0	0	A0A1D5YUR5	A0A1D5YUR5	0	0
0	0	A0A1D6D4V6	A0A1D6D4V6	0	0	0	0
0	0	0	0	A0A077RWY7	A0A077RWY7	A0A077RWY7	0
A0A1D6BGM0	A0A1D6BGM0	A0A1D6BGM0	A0A1D6BGM0	0	0	0	A0A1D6BGM0
A0A1D5ST72	A0A1D5ST72	0	A0A1D5ST72	0	A0A1D5ST72	0	0
0	0	0	0	0	A0A1D5U1Z6	0	A0A1D5U1Z6
A0A1D5Z480	A0A1D5Z480	A0A1D5Z480	A0A1D5Z480	0	A0A1D5Z480	A0A1D5Z480	A0A1D5Z480
A0A1D6RV02	A0A1D6RV02	A0A1D6RV02	A0A1D6RV02	0	A0A1D6RV02	A0A1D6RV02	0
A0A1D6RL89	A0A1D6RL89	A0A1D6RL89	A0A1D6RL89	0	A0A1D6RL89	A0A1D6RL89	0
0	0	A0A1D5W052	A0A1D5W052	0	0	A0A1D5W052	0
A0A1D5U5I5	A0A1D5U5I5	A0A1D5U5I5	A0A1D5U5I5	A0A1D5U5I5	A0A1D5U5I5	A0A1D5U5I5	A0A1D5U5I5
0	A0A1D6A242	A0A1D6A242	0	0	A0A1D6A242	A0A1D6A242	0
A0A1D5U674	A0A1D5U674	0	A0A1D5U674	0	0	0	0
A0A1D5TYS4	0	A0A1D5TYS4	A0A1D5TYS4	0	A0A1D5TYS4	A0A1D5TYS4	A0A1D5TYS4
A0A1D5YF58	A0A1D5YF58	A0A1D5YF58	A0A1D5YF58	A0A1D5YF58	A0A1D5YF58	A0A1D5YF58	A0A1D5YF58
A0A1D6B009	A0A1D6B009	A0A1D6B009	A0A1D6B009	0	A0A1D6B009	A0A1D6B009	A0A1D6B009
A0A1D5YIR0	A0A1D5YIR0	A0A1D5YIR0	A0A1D5YIR0	0	A0A1D5YIR0	A0A1D5YIR0	A0A1D5YIR0
A0A1D5TM27	A0A1D5TM27	A0A1D5TM27	A0A1D5TM27	0	0	0	A0A1D5TM27
A0A1D5Y9V5	0	A0A1D5Y9V5	0	0	0	0	A0A1D5Y9V5
W5FV51	W5FV51	W5FV51	W5FV51	0	W5FV51	W5FV51	W5FV51
0	0	A0A1D5T2N4	A0A1D5T2N4	0	0	0	A0A1D5T2N4
A0A1D5WTV3	0	0	0	0	A0A1D5WTV3	A0A1D5WTV3	A0A1D5WTV3
A0A1D5TMU4	0	A0A1D5TMU4	0	0	0	0	0
A0A1D6D2F0	A0A1D6D2F0	A0A1D6D2F0	A0A1D6D2F0	A0A1D6D2F0	A0A1D6D2F0	A0A1D6D2F0	A0A1D6D2F0
A0A1D5YFU3	0	A0A1D5YFU3	A0A1D5YFU3	0	0	0	A0A1D5YFU3
0	0	0	A0A1D5ZQ19	0	0	0	0
A0A1D6BCX4	A0A1D6BCX4	A0A1D6BCX4	A0A1D6BCX4	0	A0A1D6BCX4	A0A1D6BCX4	0
A0A1D5TD62	A0A1D5TD62	A0A1D5TD62	A0A1D5TD62	A0A1D5TD62	A0A1D5TD62	A0A1D5TD62	A0A1D5TD62
A0A1D5W2X6	A0A1D5W2X6	A0A1D5W2X6	A0A1D5W2X6	0	A0A1D5W2X6	A0A1D5W2X6	A0A1D5W2X6
A0A1D6RTP1	A0A1D6RTP1	A0A1D6RTP1	A0A1D6RTP1	0	A0A1D6RTP1	A0A1D6RTP1	A0A1D6RTP1
0	0	A0A1D6BP15	A0A1D6BP15	0	A0A1D6BP15	A0A1D6BP15	0
A0A1D5YTC3	A0A1D5YTC3	A0A1D5YTC3	A0A1D5YTC3	0	A0A1D5YTC3	A0A1D5YTC3	A0A1D5YTC3
A0A1D5X9J3	A0A1D5X9J3	A0A1D5X9J3	A0A1D5X9J3	0	A0A1D5X9J3	A0A1D5X9J3	A0A1D5X9J3
A0A1D5UGQ5	0	A0A1D5UGQ5	0	0	0	0	0
A0A1D5Y7B8	A0A1D5Y7B8	A0A1D5Y7B8	A0A1D5Y7B8	0	0	0	0
A0A1D5SX19	0	A0A1D5SX19	A0A1D5SX19	0	A0A1D5SX19	0	0
A0A1D5UX39	A0A1D5UX39	A0A1D5UX39	A0A1D5UX39	0	A0A1D5UX39	0	A0A1D5UX39
A0A1D6S169	A0A1D6S169	A0A1D6S169	A0A1D6S169	A0A1D6S169	A0A1D6S169	A0A1D6S169	A0A1D6S169
0	0	0	A0A1D5X919	0	0	0	0
0	W5DXS9	W5DXS9	W5DXS9	0	0	0	0
A0A1D5XZ44	0	A0A1D5XZ44	A0A1D5XZ44	A0A1D5XZ44	0	A0A1D5XZ44	A0A1D5XZ44
A0A1D6D8C7	A0A1D6D8C7	A0A1D6D8C7	A0A1D6D8C7	0	A0A1D6D8C7	A0A1D6D8C7	A0A1D6D8C7
W5F416	W5F416	W5F416	W5F416	0	0	0	W5F416
0	A0A1D6RI35	A0A1D6RI35	0	0	A0A1D6RI35	A0A1D6RI35	0
0	0	0	A0A1D6BW53	0	0	0	0
0	0	0	A0A1D5WZ06	0	0	0	0
A0A1D5WDJ0	A0A1D5WDJ0	A0A1D5WDJ0	0	A0A1D5WDJ0	A0A1D5WDJ0	A0A1D5WDJ0	0
A0A1D5Y2N4	A0A1D5Y2N4	A0A1D5Y2N4	A0A1D5Y2N4	0	0	0	0
A0A1D6AZH0	A0A1D6AZH0	A0A1D6AZH0	A0A1D6AZH0	0	0	0	A0A1D6AZH0
A0A1D5U5Q6	0	A0A1D5U5Q6	A0A1D5U5Q6	A0A1D5U5Q6	A0A1D5U5Q6	A0A1D5U5Q6	A0A1D5U5Q6
A0A1D5VHJ2	A0A1D5VHJ2	A0A1D5VHJ2	A0A1D5VHJ2	A0A1D5VHJ2	A0A1D5VHJ2	A0A1D5VHJ2	A0A1D5VHJ2
A0A1D5X1I6	A0A1D5X1I6	A0A1D5X1I6	A0A1D5X1I6	0	0	0	A0A1D5X1I6
0	0	0	0	A0A1D5ZYQ7	A0A1D5ZYQ7	0	0
A0A1D5RQX5	A0A1D5RQX5	A0A1D5RQX5	A0A1D5RQX5	0	0	0	A0A1D5RQX5
A0A1D6AW80	0	A0A1D6AW80	A0A1D6AW80	0	0	0	0
A0A1D5UWA5	A0A1D5UWA5	A0A1D5UWA5	A0A1D5UWA5	0	A0A1D5UWA5	A0A1D5UWA5	A0A1D5UWA5
A0A1D5RXL0	A0A1D5RXL0	A0A1D5RXL0	A0A1D5RXL0	0	A0A1D5RXL0	A0A1D5RXL0	A0A1D5RXL0
A0A1D6B3M6	A0A1D6B3M6	A0A1D6B3M6	A0A1D6B3M6	0	A0A1D6B3M6	0	0
W5DMS5	0	W5DMS5	W5DMS5	0	0	0	0
A0A1D5XQV9	A0A1D5XQV9	A0A1D5XQV9	A0A1D5XQV9	0	A0A1D5XQV9	A0A1D5XQV9	A0A1D5XQV9
W5GXA1	0	0	0	W5GXA1	W5GXA1	0	0
A0A1D5UC08	A0A1D5UC08	A0A1D5UC08	A0A1D5UC08	A0A1D5UC08	A0A1D5UC08	A0A1D5UC08	A0A1D5UC08
A0A1D5W2H2	0	0	A0A1D5W2H2	0	0	0	0
A0A1D5SNH7	A0A1D5SNH7	A0A1D5SNH7	0	0	A0A1D5SNH7	A0A1D5SNH7	0
A0A1D5X9X9	A0A1D5X9X9	A0A1D5X9X9	0	A0A1D5X9X9	A0A1D5X9X9	A0A1D5X9X9	0
0	0	0	A0A1D6CTU9	0	0	0	A0A1D6CTU9
0	0	0	0	A0A1D6BPR7	A0A1D6BPR7	A0A1D6BPR7	A0A1D6BPR7
A0A1D5YND4	A0A1D5YND4	A0A1D5YND4	A0A1D5YND4	A0A1D5YND4	A0A1D5YND4	A0A1D5YND4	A0A1D5YND4
A0A1D5V0N7	A0A1D5V0N7	A0A1D5V0N7	0	0	0	0	A0A1D5V0N7
A0A1D5RU29	A0A1D5RU29	A0A1D5RU29	A0A1D5RU29	0	A0A1D5RU29	A0A1D5RU29	0
A0A1D6RUA5	A0A1D6RUA5	A0A1D6RUA5	A0A1D6RUA5	A0A1D6RUA5	A0A1D6RUA5	A0A1D6RUA5	A0A1D6RUA5
A0A1D6BMW2	A0A1D6BMW2	A0A1D6BMW2	A0A1D6BMW2	A0A1D6BMW2	A0A1D6BMW2	A0A1D6BMW2	A0A1D6BMW2
A0A1D6SEK3	A0A1D6SEK3	A0A1D6SEK3	0	0	A0A1D6SEK3	0	0
A0A1D5UAP7	A0A1D5UAP7	A0A1D5UAP7	A0A1D5UAP7	0	0	0	0
W5FCU0	W5FCU0	W5FCU0	0	0	0	0	0
A0A1D5WAI7	A0A1D5WAI7	A0A1D5WAI7	A0A1D5WAI7	0	A0A1D5WAI7	A0A1D5WAI7	0
0	0	A0A1D5XQZ4	A0A1D5XQZ4	A0A1D5XQZ4	A0A1D5XQZ4	0	A0A1D5XQZ4
A0A1D5SLH1	A0A1D5SLH1	A0A1D5SLH1	A0A1D5SLH1	0	0	0	A0A1D5SLH1
A0A1D6DLT8	A0A1D6DLT8	A0A1D6DLT8	A0A1D6DLT8	0	A0A1D6DLT8	A0A1D6DLT8	A0A1D6DLT8
A0A1D6RWC9	0	0	A0A1D6RWC9	0	A0A1D6RWC9	A0A1D6RWC9	A0A1D6RWC9
0	0	0	0	0	0	0	A0A1D5V3R7
W5FR58	W5FR58	W5FR58	W5FR58	W5FR58	W5FR58	W5FR58	W5FR58
A0A1D6DLP5	A0A1D6DLP5	A0A1D6DLP5	A0A1D6DLP5	0	A0A1D6DLP5	A0A1D6DLP5	A0A1D6DLP5
W5A959	W5A959	W5A959	W5A959	0	W5A959	W5A959	W5A959
A0A1D5YN29	A0A1D5YN29	A0A1D5YN29	A0A1D5YN29	0	0	A0A1D5YN29	A0A1D5YN29
A0A1D5XQ87	A0A1D5XQ87	A0A1D5XQ87	A0A1D5XQ87	A0A1D5XQ87	A0A1D5XQ87	A0A1D5XQ87	A0A1D5XQ87
A0A1D5SFG8	A0A1D5SFG8	A0A1D5SFG8	A0A1D5SFG8	0	A0A1D5SFG8	0	0
W5FM08	W5FM08	W5FM08	W5FM08	W5FM08	W5FM08	W5FM08	W5FM08
A0A1D5WSE2	A0A1D5WSE2	A0A1D5WSE2	A0A1D5WSE2	0	A0A1D5WSE2	0	A0A1D5WSE2
A0A1D6BQP0	A0A1D6BQP0	A0A1D6BQP0	A0A1D6BQP0	A0A1D6BQP0	A0A1D6BQP0	A0A1D6BQP0	A0A1D6BQP0
0	0	0	0	A0A1D6CHY4	0	0	A0A1D6CHY4
A0A1D6RWI3	A0A1D6RWI3	A0A1D6RWI3	A0A1D6RWI3	0	A0A1D6RWI3	0	0
A0A1D5UXN9	0	0	0	A0A1D5UXN9	0	0	A0A1D5UXN9
W5EDW1	W5EDW1	W5EDW1	W5EDW1	0	W5EDW1	W5EDW1	W5EDW1
W4ZMV8	0	W4ZMV8	W4ZMV8	0	W4ZMV8	W4ZMV8	W4ZMV8
A0A1D5TG99	A0A1D5TG99	A0A1D5TG99	A0A1D5TG99	0	0	0	0
0	0	A0A1D5XAG6	A0A1D5XAG6	0	A0A1D5XAG6	0	0
A0A1D6CK38	A0A1D6CK38	A0A1D6CK38	A0A1D6CK38	A0A1D6CK38	A0A1D6CK38	A0A1D6CK38	A0A1D6CK38
0	0	0	W5FWZ1	W5FWZ1	0	0	W5FWZ1
0	0	A0A1D5YL77	0	0	0	A0A1D5YL77	A0A1D5YL77
0	0	0	0	0	0	A0A1D5S6C2	0
A0A1D5V4H4	A0A1D5V4H4	A0A1D5V4H4	A0A1D5V4H4	0	A0A1D5V4H4	A0A1D5V4H4	A0A1D5V4H4
A0A1D5SX97	A0A1D5SX97	A0A1D5SX97	A0A1D5SX97	0	A0A1D5SX97	0	0
A0A1D5XQU5	A0A1D5XQU5	A0A1D5XQU5	A0A1D5XQU5	A0A1D5XQU5	A0A1D5XQU5	A0A1D5XQU5	A0A1D5XQU5
A0A1D6ARK8	A0A1D6ARK8	A0A1D6ARK8	A0A1D6ARK8	0	A0A1D6ARK8	A0A1D6ARK8	0
A0A1D5XNG4	A0A1D5XNG4	0	0	0	0	A0A1D5XNG4	A0A1D5XNG4
A0A1D6RT67	A0A1D6RT67	A0A1D6RT67	A0A1D6RT67	0	A0A1D6RT67	0	0
0	A0A1D5TBB1	A0A1D5TBB1	A0A1D5TBB1	A0A1D5TBB1	A0A1D5TBB1	A0A1D5TBB1	A0A1D5TBB1
A0A1D5UGS0	A0A1D5UGS0	A0A1D5UGS0	A0A1D5UGS0	A0A1D5UGS0	A0A1D5UGS0	A0A1D5UGS0	A0A1D5UGS0
A0A1D6A188	A0A1D6A188	A0A1D6A188	A0A1D6A188	0	A0A1D6A188	A0A1D6A188	0
A0A1D6CXT4	A0A1D6CXT4	A0A1D6CXT4	A0A1D6CXT4	0	0	A0A1D6CXT4	A0A1D6CXT4
0	0	0	A0A1D5TK33	0	0	0	A0A1D5TK33
A0A1D6RRQ2	A0A1D6RRQ2	A0A1D6RRQ2	A0A1D6RRQ2	A0A1D6RRQ2	A0A1D6RRQ2	A0A1D6RRQ2	A0A1D6RRQ2
A0A1D5SKL1	0	A0A1D5SKL1	A0A1D5SKL1	0	A0A1D5SKL1	0	A0A1D5SKL1
A0A1D6AXV6	A0A1D6AXV6	A0A1D6AXV6	A0A1D6AXV6	0	A0A1D6AXV6	A0A1D6AXV6	0
A0A1D6B646	A0A1D6B646	A0A1D6B646	0	0	0	0	0
0	0	0	A0A1D5VLZ5	0	0	0	A0A1D5VLZ5
A0A1D5Y2T1	A0A1D5Y2T1	A0A1D5Y2T1	A0A1D5Y2T1	A0A1D5Y2T1	A0A1D5Y2T1	0	A0A1D5Y2T1
A0A1D5UHC9	A0A1D5UHC9	A0A1D5UHC9	A0A1D5UHC9	A0A1D5UHC9	A0A1D5UHC9	A0A1D5UHC9	A0A1D5UHC9
A0A1D6CKL0	0	A0A1D6CKL0	A0A1D6CKL0	0	0	0	A0A1D6CKL0
A0A1D5SQV0	A0A1D5SQV0	A0A1D5SQV0	A0A1D5SQV0	0	A0A1D5SQV0	0	0
0	0	0	A0A1D5VFP9	0	0	0	0
W5DR79	0	0	0	0	0	0	0
0	A0A1D5VIU6	0	A0A1D5VIU6	0	0	0	A0A1D5VIU6
0	0	0	W5EPZ1	0	0	0	W5EPZ1
0	0	0	A0A1D6D7J9	0	0	0	A0A1D6D7J9
A0A1D5XEY7	A0A1D5XEY7	A0A1D5XEY7	A0A1D5XEY7	A0A1D5XEY7	A0A1D5XEY7	A0A1D5XEY7	A0A1D5XEY7
0	0	0	0	0	A0A1D5RV66	A0A1D5RV66	A0A1D5RV66
A0A096UK78	A0A096UK78	A0A096UK78	A0A096UK78	A0A096UK78	A0A096UK78	A0A096UK78	A0A096UK78
A0A1D6CZY3	A0A1D6CZY3	A0A1D6CZY3	A0A1D6CZY3	A0A1D6CZY3	A0A1D6CZY3	0	0
0	0	0	A0A1D5X0P4	0	0	0	A0A1D5X0P4
A0A1D6RUT6	A0A1D6RUT6	A0A1D6RUT6	A0A1D6RUT6	A0A1D6RUT6	A0A1D6RUT6	A0A1D6RUT6	A0A1D6RUT6
A0A1D5ZQW2	0	A0A1D5ZQW2	A0A1D5ZQW2	0	A0A1D5ZQW2	0	0
A0A1D5XPR5	A0A1D5XPR5	A0A1D5XPR5	A0A1D5XPR5	A0A1D5XPR5	A0A1D5XPR5	A0A1D5XPR5	A0A1D5XPR5
0	0	A0A1D5TSC2	0	0	0	0	A0A1D5TSC2
A0A1D5SB33	A0A1D5SB33	0	A0A1D5SB33	0	A0A1D5SB33	0	0
0	0	A0A1D6A1H7	A0A1D6A1H7	0	0	0	A0A1D6A1H7
0	0	0	W5FV75	0	0	0	0
A0A1D6DJJ4	A0A1D6DJJ4	A0A1D6DJJ4	A0A1D6DJJ4	0	A0A1D6DJJ4	A0A1D6DJJ4	A0A1D6DJJ4
A0A1D5VT55	A0A1D5VT55	A0A1D5VT55	A0A1D5VT55	A0A1D5VT55	A0A1D5VT55	A0A1D5VT55	A0A1D5VT55
A0A1D5V0V2	A0A1D5V0V2	A0A1D5V0V2	A0A1D5V0V2	0	A0A1D5V0V2	A0A1D5V0V2	0
W5FY62	W5FY62	W5FY62	W5FY62	W5FY62	W5FY62	W5FY62	W5FY62
A0A1D5WV00	A0A1D5WV00	A0A1D5WV00	A0A1D5WV00	A0A1D5WV00	A0A1D5WV00	A0A1D5WV00	A0A1D5WV00
W5FFN3	W5FFN3	W5FFN3	W5FFN3	W5FFN3	0	0	W5FFN3
A0A1D6BHS4	A0A1D6BHS4	A0A1D6BHS4	A0A1D6BHS4	A0A1D6BHS4	A0A1D6BHS4	A0A1D6BHS4	A0A1D6BHS4
A0A1D5YQH1	A0A1D5YQH1	A0A1D5YQH1	0	0	0	0	A0A1D5YQH1
0	0	A0A1D6S7N6	A0A1D6S7N6	0	A0A1D6S7N6	0	0
0	0	0	W5BQ26	0	0	0	W5BQ26
A0A1D6B8Z2	A0A1D6B8Z2	A0A1D6B8Z2	A0A1D6B8Z2	0	A0A1D6B8Z2	A0A1D6B8Z2	0
A0A1D6D2G8	A0A1D6D2G8	A0A1D6D2G8	A0A1D6D2G8	0	A0A1D6D2G8	0	0
0	0	0	A0A1D5V7V8	0	0	0	A0A1D5V7V8
W5BXW2	0	0	W5BXW2	0	0	0	0
A0A1D6BVL0	A0A1D6BVL0	A0A1D6BVL0	A0A1D6BVL0	A0A1D6BVL0	A0A1D6BVL0	A0A1D6BVL0	A0A1D6BVL0
A0A1D5UAY5	A0A1D5UAY5	A0A1D5UAY5	A0A1D5UAY5	0	0	A0A1D5UAY5	A0A1D5UAY5
A0A1D5ZL16	A0A1D5ZL16	A0A1D5ZL16	A0A1D5ZL16	A0A1D5ZL16	A0A1D5ZL16	A0A1D5ZL16	0
A0A1D6C9J6	A0A1D6C9J6	A0A1D6C9J6	A0A1D6C9J6	0	A0A1D6C9J6	A0A1D6C9J6	A0A1D6C9J6
0	A0A1D5U204	0	0	0	A0A1D5U204	A0A1D5U204	A0A1D5U204
0	0	0	A0A1D5RS84	0	0	0	0
A0A1D5YWY4	A0A1D5YWY4	A0A1D5YWY4	A0A1D5YWY4	0	A0A1D5YWY4	A0A1D5YWY4	A0A1D5YWY4
A0A1D6CEM5	A0A1D6CEM5	A0A1D6CEM5	A0A1D6CEM5	0	0	0	A0A1D6CEM5
A0A1D5TSK2	A0A1D5TSK2	A0A1D5TSK2	0	0	0	A0A1D5TSK2	0
0	0	0	A0A7V3	0	0	0	A0A7V3
A0A1D6BB64	A0A1D6BB64	A0A1D6BB64	A0A1D6BB64	0	A0A1D6BB64	A0A1D6BB64	A0A1D6BB64
0	0	A0A1D5VF26	A0A1D5VF26	0	0	0	A0A1D5VF26
A0A1D6S255	A0A1D6S255	A0A1D6S255	A0A1D6S255	0	A0A1D6S255	A0A1D6S255	A0A1D6S255
A0A1D6SE58	A0A1D6SE58	A0A1D6SE58	A0A1D6SE58	A0A1D6SE58	A0A1D6SE58	0	A0A1D6SE58
W5HZE9	W5HZE9	W5HZE9	W5HZE9	W5HZE9	0	0	W5HZE9
A0A1D5TPI0	A0A1D5TPI0	A0A1D5TPI0	A0A1D5TPI0	0	A0A1D5TPI0	0	0
A0A1D6BVN9	A0A1D6BVN9	A0A1D6BVN9	0	0	A0A1D6BVN9	0	0
W5ASF1	W5ASF1	W5ASF1	W5ASF1	W5ASF1	W5ASF1	W5ASF1	W5ASF1
A0A1D6RKN9	A0A1D6RKN9	A0A1D6RKN9	0	A0A1D6RKN9	A0A1D6RKN9	A0A1D6RKN9	A0A1D6RKN9
A0A1D6AJ17	0	A0A1D6AJ17	A0A1D6AJ17	A0A1D6AJ17	A0A1D6AJ17	0	A0A1D6AJ17
A0A1D5SR02	A0A1D5SR02	A0A1D5SR02	A0A1D5SR02	A0A1D5SR02	A0A1D5SR02	A0A1D5SR02	A0A1D5SR02
A0A1D5U5C8	A0A1D5U5C8	0	A0A1D5U5C8	0	A0A1D5U5C8	0	0
0	0	0	W5BBT3	0	0	0	W5BBT3
0	0	A0A1D5XU33	A0A1D5XU33	0	A0A1D5XU33	A0A1D5XU33	A0A1D5XU33
A0A1D6RDT6	A0A1D6RDT6	A0A1D6RDT6	A0A1D6RDT6	0	A0A1D6RDT6	A0A1D6RDT6	A0A1D6RDT6
0	0	W5EIH4	W5EIH4	0	0	W5EIH4	W5EIH4
0	0	0	0	A0A1D5UGF0	0	0	0
A0A1D5TNV0	0	A0A1D5TNV0	A0A1D5TNV0	0	0	0	0
A0A1D6D6A1	A0A1D6D6A1	A0A1D6D6A1	A0A1D6D6A1	A0A1D6D6A1	A0A1D6D6A1	A0A1D6D6A1	A0A1D6D6A1
A0A1D5SJM2	0	A0A1D5SJM2	A0A1D5SJM2	0	0	0	0
A0A096ULP5	A0A096ULP5	A0A096ULP5	A0A096ULP5	0	0	0	0
A0A1D5YSB9	0	A0A1D5YSB9	A0A1D5YSB9	0	0	0	0
A0A1D5SD76	0	0	A0A1D5SD76	0	A0A1D5SD76	A0A1D5SD76	A0A1D5SD76
0	0	0	A0A1D5WB31	0	0	0	A0A1D5WB31
A0A1D6CBP7	A0A1D6CBP7	A0A1D6CBP7	A0A1D6CBP7	0	A0A1D6CBP7	A0A1D6CBP7	A0A1D6CBP7
A0A1D6ACJ7	A0A1D6ACJ7	A0A1D6ACJ7	0	0	A0A1D6ACJ7	0	0
A0A1D5T3W0	A0A1D5T3W0	A0A1D5T3W0	A0A1D5T3W0	0	A0A1D5T3W0	A0A1D5T3W0	0
A0A1D5YCF5	A0A1D5YCF5	A0A1D5YCF5	A0A1D5YCF5	0	A0A1D5YCF5	0	A0A1D5YCF5
A0A1D6RXM5	A0A1D6RXM5	A0A1D6RXM5	0	0	0	0	0
A0A1D6BVA5	A0A1D6BVA5	A0A1D6BVA5	A0A1D6BVA5	0	0	0	A0A1D6BVA5
A0A1D5UKN7	0	A0A1D5UKN7	A0A1D5UKN7	0	A0A1D5UKN7	0	0
A0A1D5Z7F7	A0A1D5Z7F7	A0A1D5Z7F7	0	0	0	0	A0A1D5Z7F7
0	0	A0A1D5Y1E1	A0A1D5Y1E1	0	0	0	0
W5B3S8	W5B3S8	W5B3S8	W5B3S8	0	0	0	W5B3S8
A0A096ULK8	A0A096ULK8	A0A096ULK8	A0A096ULK8	A0A096ULK8	0	A0A096ULK8	A0A096ULK8
W5GBF3	W5GBF3	W5GBF3	W5GBF3	W5GBF3	W5GBF3	W5GBF3	W5GBF3
W5BH99	W5BH99	W5BH99	W5BH99	W5BH99	0	W5BH99	W5BH99
A0A1D5RTW5	A0A1D5RTW5	A0A1D5RTW5	0	0	A0A1D5RTW5	0	0
A0A1D6DJ27	A0A1D6DJ27	A0A1D6DJ27	A0A1D6DJ27	0	A0A1D6DJ27	0	0
A0A1D5WYP0	A0A1D5WYP0	A0A1D5WYP0	A0A1D5WYP0	A0A1D5WYP0	A0A1D5WYP0	A0A1D5WYP0	A0A1D5WYP0
A0A1D5SNJ5	A0A1D5SNJ5	A0A1D5SNJ5	A0A1D5SNJ5	A0A1D5SNJ5	A0A1D5SNJ5	A0A1D5SNJ5	A0A1D5SNJ5
0	0	A0A1D5ZLM3	A0A1D5ZLM3	0	A0A1D5ZLM3	0	0
0	0	0	A0A1D5XC19	0	0	A0A1D5XC19	A0A1D5XC19
A0A1D5WI41	0	0	0	A0A1D5WI41	A0A1D5WI41	A0A1D5WI41	A0A1D5WI41
A0A0C4B6Q8	A0A0C4B6Q8	A0A0C4B6Q8	A0A0C4B6Q8	0	0	0	A0A0C4B6Q8
A0A1D5V5G2	A0A1D5V5G2	A0A1D5V5G2	A0A1D5V5G2	A0A1D5V5G2	A0A1D5V5G2	A0A1D5V5G2	A0A1D5V5G2
A0A1D6BV92	A0A1D6BV92	0	A0A1D6BV92	0	A0A1D6BV92	A0A1D6BV92	0
0	A0A1D5RXJ7	A0A1D5RXJ7	A0A1D5RXJ7	A0A1D5RXJ7	A0A1D5RXJ7	A0A1D5RXJ7	A0A1D5RXJ7
A0A1D5WNI0	A0A1D5WNI0	A0A1D5WNI0	A0A1D5WNI0	A0A1D5WNI0	A0A1D5WNI0	A0A1D5WNI0	A0A1D5WNI0
A0A1D5WJ45	A0A1D5WJ45	A0A1D5WJ45	A0A1D5WJ45	0	A0A1D5WJ45	0	0
A0A1D5ZY91	A0A1D5ZY91	0	A0A1D5ZY91	0	0	0	0
A0A077RSL3	A0A077RSL3	A0A077RSL3	A0A077RSL3	0	A0A077RSL3	A0A077RSL3	A0A077RSL3
A0A1D6BDA9	A0A1D6BDA9	A0A1D6BDA9	0	A0A1D6BDA9	A0A1D6BDA9	A0A1D6BDA9	0
A0A1D5Z4B3	A0A1D5Z4B3	0	A0A1D5Z4B3	0	0	0	0
A0A1D5TBW7	A0A1D5TBW7	A0A1D5TBW7	A0A1D5TBW7	0	0	A0A1D5TBW7	A0A1D5TBW7
A0A1D6AW57	A0A1D6AW57	A0A1D6AW57	A0A1D6AW57	A0A1D6AW57	A0A1D6AW57	A0A1D6AW57	A0A1D6AW57
W5E910	W5E910	W5E910	W5E910	0	0	W5E910	W5E910
A0A1D5XIK0	A0A1D5XIK0	A0A1D5XIK0	A0A1D5XIK0	A0A1D5XIK0	0	A0A1D5XIK0	A0A1D5XIK0
W5BP23	W5BP23	W5BP23	W5BP23	0	W5BP23	W5BP23	W5BP23
A0A1D6AHV5	0	A0A1D6AHV5	A0A1D6AHV5	0	0	A0A1D6AHV5	A0A1D6AHV5
Q41629	Q41629	Q41629	Q41629	Q41629	Q41629	Q41629	Q41629
A0A1D5YFJ5	A0A1D5YFJ5	A0A1D5YFJ5	A0A1D5YFJ5	0	A0A1D5YFJ5	A0A1D5YFJ5	A0A1D5YFJ5
A0A1D6BZM3	A0A1D6BZM3	A0A1D6BZM3	A0A1D6BZM3	0	0	0	A0A1D6BZM3
A0A1D6BCU9	A0A1D6BCU9	A0A1D6BCU9	A0A1D6BCU9	A0A1D6BCU9	A0A1D6BCU9	A0A1D6BCU9	A0A1D6BCU9
0	A0A096URX8	A0A096URX8	0	0	A0A096URX8	A0A096URX8	0
0	0	0	A0A1D5YM52	0	0	0	0
A0A1D5RSD5	A0A1D5RSD5	0	A0A1D5RSD5	A0A1D5RSD5	0	0	A0A1D5RSD5
A0A1D5YQ38	A0A1D5YQ38	A0A1D5YQ38	A0A1D5YQ38	0	0	0	0
A0A1D5WE86	A0A1D5WE86	A0A1D5WE86	A0A1D5WE86	0	A0A1D5WE86	A0A1D5WE86	A0A1D5WE86
A0A1D5W5S9	A0A1D5W5S9	A0A1D5W5S9	A0A1D5W5S9	A0A1D5W5S9	A0A1D5W5S9	A0A1D5W5S9	A0A1D5W5S9
A0A1D5VJT5	A0A1D5VJT5	A0A1D5VJT5	0	0	A0A1D5VJT5	A0A1D5VJT5	A0A1D5VJT5
W5A160	0	W5A160	W5A160	0	0	W5A160	0
0	0	0	A0A1D5T9A1	0	0	0	A0A1D5T9A1
A0A096UQH7	A0A096UQH7	A0A096UQH7	A0A096UQH7	0	A0A096UQH7	A0A096UQH7	0
A0A1D5YUV5	A0A1D5YUV5	A0A1D5YUV5	A0A1D5YUV5	0	0	0	A0A1D5YUV5
A0A1D6RYE2	A0A1D6RYE2	A0A1D6RYE2	A0A1D6RYE2	A0A1D6RYE2	A0A1D6RYE2	A0A1D6RYE2	A0A1D6RYE2
A0A1D5Y8P6	A0A1D5Y8P6	A0A1D5Y8P6	A0A1D5Y8P6	0	0	0	A0A1D5Y8P6
A0A1D5UGR6	A0A1D5UGR6	A0A1D5UGR6	A0A1D5UGR6	0	0	A0A1D5UGR6	A0A1D5UGR6
0	0	0	A0A1D5TPJ5	0	0	0	A0A1D5TPJ5
A0A1D5UKH6	A0A1D5UKH6	A0A1D5UKH6	0	0	A0A1D5UKH6	0	0
A0A1D5XVN5	A0A1D5XVN5	A0A1D5XVN5	A0A1D5XVN5	A0A1D5XVN5	A0A1D5XVN5	A0A1D5XVN5	A0A1D5XVN5
0	0	A0A1D5TMY2	0	0	0	0	0
0	0	0	A0A1D5S753	0	0	A0A1D5S753	A0A1D5S753
A0A1D5ZUB8	A0A1D5ZUB8	A0A1D5ZUB8	A0A1D5ZUB8	A0A1D5ZUB8	A0A1D5ZUB8	A0A1D5ZUB8	A0A1D5ZUB8
A0A1D6BKV7	A0A1D6BKV7	A0A1D6BKV7	A0A1D6BKV7	0	0	0	0
A0A1D5Y017	A0A1D5Y017	A0A1D5Y017	A0A1D5Y017	0	A0A1D5Y017	A0A1D5Y017	A0A1D5Y017
A0A1D5V885	A0A1D5V885	A0A1D5V885	A0A1D5V885	0	0	A0A1D5V885	A0A1D5V885
A0A1D6A4M9	A0A1D6A4M9	A0A1D6A4M9	A0A1D6A4M9	A0A1D6A4M9	A0A1D6A4M9	A0A1D6A4M9	A0A1D6A4M9
A0A1D5VKH6	A0A1D5VKH6	A0A1D5VKH6	A0A1D5VKH6	0	A0A1D5VKH6	A0A1D5VKH6	0
A0A1D5ZHZ2	A0A1D5ZHZ2	A0A1D5ZHZ2	A0A1D5ZHZ2	A0A1D5ZHZ2	A0A1D5ZHZ2	A0A1D5ZHZ2	A0A1D5ZHZ2
A0A1D5ZPS4	A0A1D5ZPS4	A0A1D5ZPS4	A0A1D5ZPS4	A0A1D5ZPS4	A0A1D5ZPS4	0	A0A1D5ZPS4
A0A1D6BTU3	0	A0A1D6BTU3	A0A1D6BTU3	0	A0A1D6BTU3	0	A0A1D6BTU3
0	0	0	A0A1D5Y1Q7	0	0	0	A0A1D5Y1Q7
0	0	0	A0A1D5T8J9	0	0	0	A0A1D5T8J9
A0A1D6AB60	A0A1D6AB60	A0A1D6AB60	A0A1D6AB60	A0A1D6AB60	0	0	A0A1D6AB60
0	A0A1D5Z351	A0A1D5Z351	0	A0A1D5Z351	A0A1D5Z351	A0A1D5Z351	0
0	0	W5A0Y8	W5A0Y8	0	0	0	0
A0A1D6B0P6	A0A1D6B0P6	A0A1D6B0P6	A0A1D6B0P6	0	A0A1D6B0P6	A0A1D6B0P6	A0A1D6B0P6
0	0	A0A1D6D8L4	0	0	0	0	0
A0A1D5XYX8	0	A0A1D5XYX8	A0A1D5XYX8	0	0	0	A0A1D5XYX8
A0A1D5TMB7	0	A0A1D5TMB7	A0A1D5TMB7	0	0	0	A0A1D5TMB7
A0A1D5YAH1	A0A1D5YAH1	A0A1D5YAH1	A0A1D5YAH1	0	A0A1D5YAH1	A0A1D5YAH1	A0A1D5YAH1
W5GE21	W5GE21	W5GE21	W5GE21	0	W5GE21	W5GE21	0
A0A1D6AMW7	A0A1D6AMW7	0	0	0	0	0	0
A0A1D6RN27	A0A1D6RN27	A0A1D6RN27	A0A1D6RN27	0	0	0	0
A0A1D5XA33	A0A1D5XA33	A0A1D5XA33	A0A1D5XA33	0	A0A1D5XA33	A0A1D5XA33	A0A1D5XA33
0	A0A1D5RSK5	A0A1D5RSK5	A0A1D5RSK5	A0A1D5RSK5	0	0	A0A1D5RSK5
A0A1D6BX95	0	0	A0A1D6BX95	0	0	0	0
A0A1D5ZHV2	A0A1D5ZHV2	A0A1D5ZHV2	A0A1D5ZHV2	0	A0A1D5ZHV2	0	0
A0A1D6DHJ3	A0A1D6DHJ3	A0A1D6DHJ3	A0A1D6DHJ3	A0A1D6DHJ3	A0A1D6DHJ3	A0A1D6DHJ3	A0A1D6DHJ3
A0A1D6D0V7	A0A1D6D0V7	A0A1D6D0V7	0	0	A0A1D6D0V7	0	0
A0A1D5UE27	A0A1D5UE27	A0A1D5UE27	A0A1D5UE27	0	0	A0A1D5UE27	A0A1D5UE27
A0A1D6BWG3	A0A1D6BWG3	A0A1D6BWG3	A0A1D6BWG3	0	A0A1D6BWG3	0	0
A0A1D5TEB3	0	A0A1D5TEB3	A0A1D5TEB3	0	0	0	0
A0A1D5RVD4	A0A1D5RVD4	A0A1D5RVD4	A0A1D5RVD4	0	0	A0A1D5RVD4	A0A1D5RVD4
A0A1D6AR38	A0A1D6AR38	0	0	0	A0A1D6AR38	A0A1D6AR38	0
A0A1D5XCV9	0	A0A1D5XCV9	A0A1D5XCV9	0	A0A1D5XCV9	A0A1D5XCV9	A0A1D5XCV9
W5CR66	W5CR66	W5CR66	W5CR66	W5CR66	W5CR66	W5CR66	W5CR66
A0A1D6CQD9	A0A1D6CQD9	A0A1D6CQD9	A0A1D6CQD9	0	0	0	0
A0A1D5T0U5	A0A1D5T0U5	A0A1D5T0U5	A0A1D5T0U5	0	0	A0A1D5T0U5	A0A1D5T0U5
A0A1D5XX02	A0A1D5XX02	A0A1D5XX02	A0A1D5XX02	0	0	0	0
A0A1D6BMQ7	A0A1D6BMQ7	0	A0A1D6BMQ7	0	0	0	0
A0A1D6BWG9	A0A1D6BWG9	A0A1D6BWG9	A0A1D6BWG9	0	0	0	A0A1D6BWG9
0	0	A0A1D6CQ44	A0A1D6CQ44	0	A0A1D6CQ44	0	0
0	0	0	A0A1D5YIV2	0	0	0	0
0	0	A0A1D5S4C1	0	0	A0A1D5S4C1	A0A1D5S4C1	0
0	0	0	A0A1D5WEE2	0	0	0	A0A1D5WEE2
W5FSN0	W5FSN0	W5FSN0	W5FSN0	0	0	0	W5FSN0
A0A1D5YVG2	A0A1D5YVG2	A0A1D5YVG2	A0A1D5YVG2	0	A0A1D5YVG2	A0A1D5YVG2	A0A1D5YVG2
A0A1D6BN26	A0A1D6BN26	A0A1D6BN26	0	0	0	0	0
A0A096UUM2	A0A096UUM2	A0A096UUM2	A0A096UUM2	0	0	A0A096UUM2	A0A096UUM2
0	A0A1D6DGU9	A0A1D6DGU9	A0A1D6DGU9	0	0	A0A1D6DGU9	A0A1D6DGU9
A0A140KPV0	A0A140KPV0	A0A140KPV0	A0A140KPV0	0	A0A140KPV0	A0A140KPV0	A0A140KPV0
0	A0A1D5YKI0	A0A1D5YKI0	0	0	0	A0A1D5YKI0	0
W5HI83	W5HI83	W5HI83	W5HI83	W5HI83	W5HI83	W5HI83	W5HI83
A0A1D5TUI3	0	A0A1D5TUI3	A0A1D5TUI3	0	0	0	A0A1D5TUI3
A0A1D5SWZ8	A0A1D5SWZ8	A0A1D5SWZ8	A0A1D5SWZ8	A0A1D5SWZ8	A0A1D5SWZ8	A0A1D5SWZ8	0
A0A1D5SBT0	A0A1D5SBT0	A0A1D5SBT0	A0A1D5SBT0	0	A0A1D5SBT0	A0A1D5SBT0	A0A1D5SBT0
0	0	A0A1D5VRX5	0	0	0	0	0
0	0	A0A1D5WWA9	A0A1D5WWA9	0	A0A1D5WWA9	A0A1D5WWA9	0
0	0	0	A0A1D6BHK4	0	0	0	A0A1D6BHK4
A0A1D5W483	A0A1D5W483	A0A1D5W483	0	A0A1D5W483	A0A1D5W483	A0A1D5W483	0
0	A0A1D6DFS7	A0A1D6DFS7	0	0	0	0	A0A1D6DFS7
A4UIZ0	A4UIZ0	A4UIZ0	A4UIZ0	0	A4UIZ0	0	A4UIZ0
A0A1D5WLE7	A0A1D5WLE7	A0A1D5WLE7	A0A1D5WLE7	0	0	0	A0A1D5WLE7
0	0	0	A0A1D6CCA5	0	0	0	0
W5ECT3	W5ECT3	W5ECT3	W5ECT3	0	W5ECT3	0	0
A0A1D5SJI4	A0A1D5SJI4	A0A1D5SJI4	0	0	A0A1D5SJI4	0	0
W5H8B8	0	W5H8B8	W5H8B8	0	W5H8B8	0	W5H8B8
A0A1D6C5P9	A0A1D6C5P9	A0A1D6C5P9	A0A1D6C5P9	0	0	A0A1D6C5P9	A0A1D6C5P9
0	0	0	A0A1D5YRF4	0	A0A1D5YRF4	0	A0A1D5YRF4
A0A1D5TJK0	A0A1D5TJK0	A0A1D5TJK0	A0A1D5TJK0	0	A0A1D5TJK0	0	A0A1D5TJK0
A0A1D6ACC4	A0A1D6ACC4	0	0	0	0	0	0
W4ZLT2	W4ZLT2	0	W4ZLT2	0	0	0	0
A0A1D5ZCG6	0	A0A1D5ZCG6	0	0	A0A1D5ZCG6	0	0
0	0	0	0	0	0	0	A0A1D5WBN9
0	0	A0A1D5YR47	A0A1D5YR47	0	0	0	A0A1D5YR47
A0A1D5XC77	A0A1D5XC77	A0A1D5XC77	0	A0A1D5XC77	A0A1D5XC77	A0A1D5XC77	A0A1D5XC77
0	0	A0A1D5UIF3	A0A1D5UIF3	0	0	0	A0A1D5UIF3
0	0	0	A0A1D5TSB6	A0A1D5TSB6	0	0	A0A1D5TSB6
A0A1D6BYK0	A0A1D6BYK0	A0A1D6BYK0	A0A1D6BYK0	0	A0A1D6BYK0	A0A1D6BYK0	A0A1D6BYK0
A0A1D5Z5Z9	A0A1D5Z5Z9	0	A0A1D5Z5Z9	0	0	A0A1D5Z5Z9	A0A1D5Z5Z9
A0A1D5STZ4	A0A1D5STZ4	A0A1D5STZ4	A0A1D5STZ4	0	A0A1D5STZ4	A0A1D5STZ4	A0A1D5STZ4
A0A1D5XDC9	0	A0A1D5XDC9	A0A1D5XDC9	0	A0A1D5XDC9	A0A1D5XDC9	A0A1D5XDC9
A0A1D5Y6U6	A0A1D5Y6U6	A0A1D5Y6U6	A0A1D5Y6U6	0	A0A1D5Y6U6	A0A1D5Y6U6	A0A1D5Y6U6
A0A1D5U0Q2	A0A1D5U0Q2	A0A1D5U0Q2	A0A1D5U0Q2	A0A1D5U0Q2	A0A1D5U0Q2	A0A1D5U0Q2	A0A1D5U0Q2
A0A1D6B9X5	A0A1D6B9X5	A0A1D6B9X5	A0A1D6B9X5	0	A0A1D6B9X5	A0A1D6B9X5	A0A1D6B9X5
A0A1D5YDL9	A0A1D5YDL9	A0A1D5YDL9	A0A1D5YDL9	0	0	0	A0A1D5YDL9
A0A1D5S6A8	0	0	0	0	0	0	0
0	0	A0A1D5TPJ1	A0A1D5TPJ1	0	0	0	0
A0A1D5XME6	0	0	A0A1D5XME6	0	0	0	0
0	0	A0A1D5XCU2	0	0	A0A1D5XCU2	A0A1D5XCU2	A0A1D5XCU2
A0A1D6ASI9	0	0	A0A1D6ASI9	0	0	0	A0A1D6ASI9
0	0	0	A0A1D5WS97	0	0	0	A0A1D5WS97
A0A1D6D350	A0A1D6D350	A0A1D6D350	A0A1D6D350	0	A0A1D6D350	A0A1D6D350	A0A1D6D350
A0A1D5X4Y2	A0A1D5X4Y2	A0A1D5X4Y2	A0A1D5X4Y2	0	0	0	A0A1D5X4Y2
A0A1D6CWP4	A0A1D6CWP4	A0A1D6CWP4	0	0	0	0	0
0	0	W5FR28	0	0	W5FR28	0	0
A0A1D5XY37	0	0	0	0	0	0	A0A1D5XY37
A0A1D6BC44	A0A1D6BC44	A0A1D6BC44	A0A1D6BC44	A0A1D6BC44	A0A1D6BC44	A0A1D6BC44	A0A1D6BC44
0	A0A1D5VI92	0	A0A1D5VI92	0	0	0	0
0	0	A0A1D5XY49	A0A1D5XY49	0	0	0	A0A1D5XY49
0	0	W5E9W4	W5E9W4	0	0	0	W5E9W4
0	0	A0A1D6RR43	A0A1D6RR43	0	0	0	0
A0A1D5TR91	0	A0A1D5TR91	A0A1D5TR91	0	0	0	A0A1D5TR91
A0A1D5YDV3	A0A1D5YDV3	A0A1D5YDV3	0	0	A0A1D5YDV3	0	0
A0A1D5TVD7	A0A1D5TVD7	A0A1D5TVD7	A0A1D5TVD7	A0A1D5TVD7	A0A1D5TVD7	0	A0A1D5TVD7
A0A1D5WY89	0	0	A0A1D5WY89	0	A0A1D5WY89	0	A0A1D5WY89
A0A1D6A4S1	A0A1D6A4S1	A0A1D6A4S1	A0A1D6A4S1	0	A0A1D6A4S1	0	0
A0A1D5UA99	A0A1D5UA99	A0A1D5UA99	A0A1D5UA99	0	A0A1D5UA99	0	A0A1D5UA99
W5E7H1	W5E7H1	W5E7H1	W5E7H1	W5E7H1	W5E7H1	W5E7H1	W5E7H1
W5CEI1	W5CEI1	W5CEI1	W5CEI1	W5CEI1	W5CEI1	W5CEI1	W5CEI1
A0A1D6DCW8	A0A1D6DCW8	A0A1D6DCW8	A0A1D6DCW8	A0A1D6DCW8	A0A1D6DCW8	0	A0A1D6DCW8
A0A1D6CMU8	A0A1D6CMU8	A0A1D6CMU8	A0A1D6CMU8	0	A0A1D6CMU8	0	0
0	0	0	0	0	0	W5DLZ0	W5DLZ0
A0A1D5Y020	0	0	A0A1D5Y020	0	0	0	A0A1D5Y020
A0A1D5ZNW7	A0A1D5ZNW7	A0A1D5ZNW7	A0A1D5ZNW7	A0A1D5ZNW7	A0A1D5ZNW7	A0A1D5ZNW7	A0A1D5ZNW7
0	0	0	A0A1D6BQA4	0	0	0	0
A0A1D6RZP0	A0A1D6RZP0	A0A1D6RZP0	A0A1D6RZP0	A0A1D6RZP0	0	A0A1D6RZP0	A0A1D6RZP0
A0A1D6BH34	0	0	0	A0A1D6BH34	0	0	A0A1D6BH34
A0A1D6RFZ3	A0A1D6RFZ3	A0A1D6RFZ3	A0A1D6RFZ3	0	A0A1D6RFZ3	A0A1D6RFZ3	A0A1D6RFZ3
0	A0A1D6AVB7	A0A1D6AVB7	A0A1D6AVB7	0	A0A1D6AVB7	0	0
0	0	0	A0A1D5RUK8	0	0	0	A0A1D5RUK8
A0A1D6D0P2	A0A1D6D0P2	A0A1D6D0P2	A0A1D6D0P2	0	A0A1D6D0P2	A0A1D6D0P2	A0A1D6D0P2
A0A1D6B613	0	0	A0A1D6B613	0	0	0	0
A0A1D5W7B4	A0A1D5W7B4	A0A1D5W7B4	A0A1D5W7B4	0	A0A1D5W7B4	A0A1D5W7B4	A0A1D5W7B4
M9XC30	M9XC30	M9XC30	M9XC30	M9XC30	M9XC30	M9XC30	M9XC30
A0A1D5YKJ6	A0A1D5YKJ6	A0A1D5YKJ6	0	0	0	0	A0A1D5YKJ6
0	0	A0A1D5XIA9	A0A1D5XIA9	0	A0A1D5XIA9	A0A1D5XIA9	0
0	0	0	0	0	0	0	A0A1D5XMY5
0	0	0	0	0	0	0	A0A1D5YQ72
A0A1D5S2P8	A0A1D5S2P8	A0A1D5S2P8	A0A1D5S2P8	A0A1D5S2P8	A0A1D5S2P8	A0A1D5S2P8	A0A1D5S2P8
A0A1D5XXL0	A0A1D5XXL0	A0A1D5XXL0	A0A1D5XXL0	0	A0A1D5XXL0	A0A1D5XXL0	A0A1D5XXL0
A0A1D5WAX6	0	A0A1D5WAX6	A0A1D5WAX6	0	A0A1D5WAX6	A0A1D5WAX6	A0A1D5WAX6
A0A1D5TFV2	0	A0A1D5TFV2	0	0	A0A1D5TFV2	0	0
A0A1D5SGI1	A0A1D5SGI1	A0A1D5SGI1	A0A1D5SGI1	0	A0A1D5SGI1	0	A0A1D5SGI1
A0A1D6BUG9	A0A1D6BUG9	A0A1D6BUG9	A0A1D6BUG9	0	A0A1D6BUG9	0	A0A1D6BUG9
A0A1D5XDL2	A0A1D5XDL2	A0A1D5XDL2	0	0	A0A1D5XDL2	A0A1D5XDL2	0
0	0	A0A1D5RTN7	A0A1D5RTN7	0	0	A0A1D5RTN7	A0A1D5RTN7
W5DW12	W5DW12	W5DW12	W5DW12	0	0	0	W5DW12
A0A1D5WEB5	A0A1D5WEB5	A0A1D5WEB5	A0A1D5WEB5	0	A0A1D5WEB5	0	0
A0A1D6AEQ8	0	0	A0A1D6AEQ8	0	0	0	A0A1D6AEQ8
A0A1D6AEN0	0	A0A1D6AEN0	A0A1D6AEN0	0	A0A1D6AEN0	A0A1D6AEN0	0
A0A1D6S9G7	A0A1D6S9G7	A0A1D6S9G7	A0A1D6S9G7	A0A1D6S9G7	A0A1D6S9G7	A0A1D6S9G7	A0A1D6S9G7
A0A1D6ABI9	A0A1D6ABI9	A0A1D6ABI9	A0A1D6ABI9	A0A1D6ABI9	A0A1D6ABI9	A0A1D6ABI9	A0A1D6ABI9
A0A1D6CWH6	A0A1D6CWH6	A0A1D6CWH6	A0A1D6CWH6	A0A1D6CWH6	0	0	A0A1D6CWH6
A0A1D5VHU4	A0A1D5VHU4	A0A1D5VHU4	A0A1D5VHU4	0	A0A1D5VHU4	0	A0A1D5VHU4
A0A1D5VRW7	A0A1D5VRW7	A0A1D5VRW7	A0A1D5VRW7	0	0	0	0
A0A1D6CNG9	A0A1D6CNG9	A0A1D6CNG9	A0A1D6CNG9	0	A0A1D6CNG9	0	A0A1D6CNG9
A0A1D5TE37	A0A1D5TE37	A0A1D5TE37	A0A1D5TE37	A0A1D5TE37	A0A1D5TE37	A0A1D5TE37	0
A0A1D5UGI3	A0A1D5UGI3	A0A1D5UGI3	A0A1D5UGI3	A0A1D5UGI3	A0A1D5UGI3	A0A1D5UGI3	0
0	0	A0A1D5WSV2	A0A1D5WSV2	0	0	0	0
A0A1D5UZI9	0	A0A1D5UZI9	A0A1D5UZI9	0	A0A1D5UZI9	A0A1D5UZI9	A0A1D5UZI9
A0A1D5RR73	A0A1D5RR73	A0A1D5RR73	0	0	0	0	0
0	0	0	0	A0A1D5V0T8	A0A1D5V0T8	A0A1D5V0T8	0
0	0	A0A1D5SGH4	A0A1D5SGH4	0	0	A0A1D5SGH4	A0A1D5SGH4
0	0	A0A1D5V4F3	A0A1D5V4F3	0	0	0	0
0	0	0	A0A1D5WH96	0	0	0	A0A1D5WH96
A0A1D6S986	A0A1D6S986	A0A1D6S986	A0A1D6S986	A0A1D6S986	A0A1D6S986	A0A1D6S986	A0A1D6S986
0	A0A096ULN4	A0A096ULN4	A0A096ULN4	0	0	A0A096ULN4	0
0	0	W5E0S9	0	0	0	0	0
A0A1D6SFE4	A0A1D6SFE4	0	A0A1D6SFE4	0	0	0	0
A0A1D5UMA9	A0A1D5UMA9	A0A1D5UMA9	A0A1D5UMA9	A0A1D5UMA9	A0A1D5UMA9	A0A1D5UMA9	A0A1D5UMA9
0	0	0	0	A0A1D5XR75	0	0	A0A1D5XR75
P58386	0	0	0	P58386	0	0	0
A0A1D5TRM9	A0A1D5TRM9	0	A0A1D5TRM9	A0A1D5TRM9	A0A1D5TRM9	A0A1D5TRM9	A0A1D5TRM9
0	0	0	0	0	0	0	A0A1D5URN6
A0A1D5WLD7	A0A1D5WLD7	A0A1D5WLD7	A0A1D5WLD7	0	A0A1D5WLD7	A0A1D5WLD7	A0A1D5WLD7
A0A1D5RYA5	A0A1D5RYA5	A0A1D5RYA5	A0A1D5RYA5	A0A1D5RYA5	A0A1D5RYA5	A0A1D5RYA5	A0A1D5RYA5
A0A1D5U4L9	A0A1D5U4L9	A0A1D5U4L9	A0A1D5U4L9	0	A0A1D5U4L9	0	A0A1D5U4L9
A0A1D5UM77	0	0	A0A1D5UM77	0	0	0	0
A0A1D5YFT0	A0A1D5YFT0	A0A1D5YFT0	A0A1D5YFT0	A0A1D5YFT0	A0A1D5YFT0	A0A1D5YFT0	A0A1D5YFT0
A0A1D5TZY6	0	A0A1D5TZY6	A0A1D5TZY6	0	0	0	A0A1D5TZY6
A0A1D5WZK4	A0A1D5WZK4	A0A1D5WZK4	A0A1D5WZK4	0	A0A1D5WZK4	A0A1D5WZK4	A0A1D5WZK4
A0A1D5SCE1	A0A1D5SCE1	A0A1D5SCE1	A0A1D5SCE1	0	0	A0A1D5SCE1	A0A1D5SCE1
A0A1D5XHB3	A0A1D5XHB3	A0A1D5XHB3	A0A1D5XHB3	A0A1D5XHB3	A0A1D5XHB3	A0A1D5XHB3	A0A1D5XHB3
A0A1D6CKV5	A0A1D6CKV5	A0A1D6CKV5	A0A1D6CKV5	0	0	0	0
W5F6K4	W5F6K4	W5F6K4	W5F6K4	0	0	W5F6K4	W5F6K4
A0A1D6DDR8	A0A1D6DDR8	A0A1D6DDR8	A0A1D6DDR8	0	A0A1D6DDR8	A0A1D6DDR8	A0A1D6DDR8
A0A1D5VAW6	A0A1D5VAW6	A0A1D5VAW6	A0A1D5VAW6	0	A0A1D5VAW6	0	A0A1D5VAW6
A0A1D5YGR1	0	A0A1D5YGR1	A0A1D5YGR1	0	A0A1D5YGR1	A0A1D5YGR1	0
A0A1D5YCU6	A0A1D5YCU6	A0A1D5YCU6	A0A1D5YCU6	0	A0A1D5YCU6	0	A0A1D5YCU6
A0A1D5TDT9	A0A1D5TDT9	A0A1D5TDT9	A0A1D5TDT9	A0A1D5TDT9	A0A1D5TDT9	A0A1D5TDT9	A0A1D5TDT9
A0A1D5XFU2	A0A1D5XFU2	A0A1D5XFU2	A0A1D5XFU2	0	0	A0A1D5XFU2	A0A1D5XFU2
W5I393	W5I393	W5I393	0	0	0	0	0
W5EAY8	0	0	W5EAY8	0	0	0	0
0	0	A0A1D5YSI2	A0A1D5YSI2	0	0	A0A1D5YSI2	A0A1D5YSI2
0	0	A0A1D5UTQ6	A0A1D5UTQ6	A0A1D5UTQ6	A0A1D5UTQ6	A0A1D5UTQ6	A0A1D5UTQ6
A0A1D5RPW7	A0A1D5RPW7	A0A1D5RPW7	A0A1D5RPW7	0	A0A1D5RPW7	A0A1D5RPW7	A0A1D5RPW7
A0A1D6B058	0	A0A1D6B058	A0A1D6B058	A0A1D6B058	A0A1D6B058	A0A1D6B058	A0A1D6B058
0	0	A0A1D6BLR3	A0A1D6BLR3	0	0	0	0
A0A1D6AKI4	A0A1D6AKI4	A0A1D6AKI4	A0A1D6AKI4	0	A0A1D6AKI4	A0A1D6AKI4	A0A1D6AKI4
A0A1D5SDE2	A0A1D5SDE2	A0A1D5SDE2	A0A1D5SDE2	A0A1D5SDE2	0	0	A0A1D5SDE2
A0A1D6BKL5	0	0	0	0	A0A1D6BKL5	A0A1D6BKL5	0
A0A1D6AB26	0	0	0	0	0	0	0
A0A1D5Y392	0	A0A1D5Y392	A0A1D5Y392	0	0	0	A0A1D5Y392
0	0	0	A0A1D5TJ58	0	0	0	0
W5EEG4	W5EEG4	W5EEG4	W5EEG4	0	W5EEG4	0	0
0	0	0	0	0	A0A1D5UPP9	A0A1D5UPP9	A0A1D5UPP9
A0A1D5YEQ0	0	0	A0A1D5YEQ0	0	A0A1D5YEQ0	0	0
0	0	0	A0A1D5WBP4	0	0	0	A0A1D5WBP4
A0A1D5XC59	0	0	A0A1D5XC59	0	0	0	A0A1D5XC59
A0A1D6DB96	A0A1D6DB96	A0A1D6DB96	A0A1D6DB96	0	0	0	A0A1D6DB96
0	0	A0A1D5U0Y7	A0A1D5U0Y7	0	0	0	A0A1D5U0Y7
0	0	0	A0A1D6A699	0	0	0	0
0	0	0	A0A1D5TQC8	0	A0A1D5TQC8	A0A1D5TQC8	0
A0A1D5VCM5	A0A1D5VCM5	0	0	0	0	0	0
W5GZC2	W5GZC2	0	W5GZC2	0	0	0	0
A0A096UT17	A0A096UT17	A0A096UT17	A0A096UT17	0	A0A096UT17	A0A096UT17	A0A096UT17
A0A1D5RXL8	A0A1D5RXL8	A0A1D5RXL8	A0A1D5RXL8	A0A1D5RXL8	0	A0A1D5RXL8	A0A1D5RXL8
A0A1D6AXG8	A0A1D6AXG8	A0A1D6AXG8	A0A1D6AXG8	0	A0A1D6AXG8	A0A1D6AXG8	A0A1D6AXG8
A0A1D5YPD0	A0A1D5YPD0	A0A1D5YPD0	A0A1D5YPD0	0	A0A1D5YPD0	A0A1D5YPD0	A0A1D5YPD0
0	0	W5AA00	0	0	0	0	0
0	0	A0A1D6B9B7	A0A1D6B9B7	0	0	0	A0A1D6B9B7
A0A1D6RXJ8	A0A1D6RXJ8	A0A1D6RXJ8	A0A1D6RXJ8	0	A0A1D6RXJ8	0	A0A1D6RXJ8
A0A1D5YYV2	A0A1D5YYV2	A0A1D5YYV2	A0A1D5YYV2	0	0	0	A0A1D5YYV2
A0A1D5TDT0	A0A1D5TDT0	A0A1D5TDT0	A0A1D5TDT0	0	A0A1D5TDT0	0	0
W4ZNN7	0	W4ZNN7	W4ZNN7	0	W4ZNN7	0	W4ZNN7
A0A1D6RMR4	0	0	A0A1D6RMR4	0	0	0	0
0	0	A0A1D5YEU0	A0A1D5YEU0	0	A0A1D5YEU0	0	0
A0A1D6BQG5	0	0	0	0	0	0	0
0	0	0	A0A1D6A5V3	0	0	0	A0A1D6A5V3
W5B1P8	W5B1P8	W5B1P8	W5B1P8	0	0	0	W5B1P8
A0A1D5TIY8	A0A1D5TIY8	A0A1D5TIY8	A0A1D5TIY8	0	0	0	A0A1D5TIY8
A0A1D5T371	A0A1D5T371	A0A1D5T371	A0A1D5T371	0	A0A1D5T371	0	0
G5CEW6	0	G5CEW6	G5CEW6	0	0	0	0
0	0	0	A0A1D6RFK2	0	0	0	0
A0A1D6AMJ5	A0A1D6AMJ5	A0A1D6AMJ5	A0A1D6AMJ5	0	0	0	0
A0A1D5XT72	0	0	A0A1D5XT72	0	0	0	A0A1D5XT72
A0A1D5UZX1	0	0	0	0	0	0	0
A0A1D5Y402	A0A1D5Y402	A0A1D5Y402	A0A1D5Y402	0	0	0	A0A1D5Y402
A0A1D5SVY5	A0A1D5SVY5	A0A1D5SVY5	A0A1D5SVY5	0	A0A1D5SVY5	0	0
A0A1D6AYG0	A0A1D6AYG0	A0A1D6AYG0	A0A1D6AYG0	0	A0A1D6AYG0	0	0
A0A1D5WYU4	A0A1D5WYU4	A0A1D5WYU4	A0A1D5WYU4	A0A1D5WYU4	A0A1D5WYU4	A0A1D5WYU4	A0A1D5WYU4
A0A1D5TU80	A0A1D5TU80	A0A1D5TU80	A0A1D5TU80	0	A0A1D5TU80	A0A1D5TU80	A0A1D5TU80
A0A1D5VAF5	A0A1D5VAF5	A0A1D5VAF5	A0A1D5VAF5	0	A0A1D5VAF5	A0A1D5VAF5	A0A1D5VAF5
