# Supplementary material for: Cell‐type proteomic and metabolomic resolution of early and late grain filling stages of wheat endosperm
Source: Plant Biotechnol J. 2023 Dec 4;22(3):555–71. doi: 10.1111/pbi.14203 (PMC12047074; doi:10.1111/pbi.14203)
Supplement: Supplementary file 7 — Table S6 Differentially expressed proteins (DEPs): Proteins showing 1.5‐fold expression level and P‐value ≤ 0.05 between AL 15 vs AL 26 DAA, SA 15 vs SA 26 DAA, SE 15 vs SE 26 DAA and ETCs 15 vs ETCs 26 DAA in the different cell types during developing stages (15 and 26 DAA). [file PBI-22-555-s006.xlsx]

## Sheet: AL 15 vs AL 26
Table S6. Differentially expressed proteins (DEPs) in Aleurone (AL): Proteins showing 1.5-fold expression level and p-value ≤ 0.05 between AL 15 vs AL 26 DAA
**Accessions 1 and 2 are Uniprot identifiers for the protein
Accession 1	Accession 2	15 AL	15 AL	15 AL	SD	26 AL	26 AL	26 AL	SD	mean_15AL	mean_26AL	log2(FC)	P-value
A0A1D6A2L5	A0A3B6MJX3_WHEAT	0.00412468	0.00667328	0.00526657	0.00127659	0	0.00166948	0.0017228	0.00097963	0.00535484	0.00113076	-2.24355	0.00994392
A0A1D6D528	Q84U03_AEGTS	0.00411377	0.0047784	0.00353543	0.000621985	0.0185673	0.0170349	0.0157285	0.00142091	0.00414253	0.0171102	2.04628	0.00326806
A0A1D6CRM7	A0A453S8M1_AEGTS	0.000995415	0.00125259	0	0.00066156	0.0029203	0.00282029	0.00291035	5.50914e-05	0.000749335	0.00288365	1.94421	0.0336116
A0A1D5RZH5	A0A3B5Y1R8_WHEAT	0.00698623	0.0061776	0.00653957	0.000405055	0.00110788	0.00106995	0.00110411	2.09003e-05	0.0065678	0.00109398	-2.58582	0.00166011
W5FQG6	A0A453M8F7_AEGTS	0.000711998	0	0	0.000411072	0.00208882	0.00201729	0.00208171	3.94057e-05	0.000237333	0.00206261	3.11949	0.0148568
A0A1D5YGL3	A0A3B6KQB8_WHEAT	0.000737609	0	0.000824085	0.000452891	0.00216396	0.00208986	0.00215659	4.08232e-05	0.000520565	0.0021368	2.0373	0.0210639
A0A1D5SJ26	A0A3B5YT90_WHEAT	0.0017017	0.00214136	0.00166356	0.000265532	0.000624047	0.000602677	0.000621922	1.17727e-05	0.00183554	0.000616215	-1.5747	0.0167897
A0A1D5Y5R2	A0A3B6JCJ8_WHEAT	0.000340624	0.000214314	0.000190279	8.07624e-05	0.00449687	0.00434288	0.00497951	0.000332154	0.000248405	0.00460642	4.21288	0.00244207
W5ECL2	W5ECL2_WHEAT	0.00353544	0.00346022	0.00351105	3.83748e-05	0.00115245	0	0.00114853	0.00066424	0.00350224	0.000766995	-2.19099	0.017118
Q332R4	A0A1C9ZNX9_HORVS	0.00282002	0.00304165	0.00337567	0.000279717	0.000590944	0.000570708	0.00117786	0.000344849	0.00307911	0.000779839	-1.98127	0.00140607
A0A1D6RXI3	A0A3B6IQ78_WHEAT	0	0.000563392	0.000500209	0.000308656	0.0013135	0.00253703	0.00261805	0.00073092	0.000354534	0.00215619	2.60449	0.0183687
A0A1D6CDM8	A0A3B6SL72_WHEAT	0.00227839	0.00430056	0.00381826	0.00105617	0	0.00161384	0	0.000931748	0.00346574	0.000537945	-2.68763	0.0238644
A0A1D5XS10	A0A3B6ILV9_WHEAT	0.000625169	0.000524459	0.000698463	8.73612e-05	0.00244545	0.00354256	0.00304641	0.00054939	0.00061603	0.00301148	2.2894	0.0202998
W5DBH3	A0A453FJZ8_AEGTS	0.00142796	0.00179689	0.00191445	0.000253836	0	0.000809165	0	0.000467172	0.0017131	0.000269722	-2.66707	0.0327037
I6QQ39	B7U6L4_WHEAT	0.000697467	0.000438833	0.000779237	0.000177695	0.00358084	0.00247016	0.00407846	0.000823395	0.000638512	0.00337648	2.40274	0.0180732
A0A1D6RD30	A0A3B5XY60_WHEAT	0.000770885	0.000970051	0.000861262	9.97249e-05	0.00452317	0.00436828	0.00450777	8.53296e-05	0.0008674	0.0044664	2.36435	0.000848967
Q9ST57	A0A3B6KQL2_WHEAT	0.00154564	0.00194498	0.00172685	0.000199951	0.00529029	0.00510913	0.00527228	9.98013e-05	0.00173916	0.0052239	1.58674	0.00237976
A0A1D5ZB54	A0A3B6LUX8_WHEAT	0.00359262	0.00208653	0.00308754	0.000766533	0.000810756	0.000782993	0.000807996	1.52949e-05	0.00292223	0.000800582	-1.86795	0.0393879
A0A1D5YSA6	A0A453BK30_AEGTS	0.00353544	0.00533863	0.0055299	0.00110045	0	0.00200338	0	0.00115665	0.00480132	0.000667794	-2.84596	0.027544
W5ECA4	A0A3B6IJ76_WHEAT	0.000499323	0.000209443	0.000557863	0.000186572	0.00292978	0.00330103	0.00389307	0.000485846	0.00042221	0.00337463	2.9987	0.00827727
A0A1D5RWU1	A0A3B5Y4C0_WHEAT	0.000205466	0.000129275	0.000344332	0.00010904	0.000602787	0.000582145	0.000901102	0.00017849	0.000226358	0.000695345	1.61912	0.00978238
A0A1D6SBY3	N1R0M7_AEGTA	0.00304538	0.00271446	0.00241004	0.00031776	0.000744531	0	0.000370998	0.000372266	0.00272329	0.000371843	-2.87259	0.00691865
A0A1D5SWQ8	A0A452Z1L4_AEGTS	0.000215848	0.000814843	0.000482307	0.000300104	0.00126649	0.00183468	0.00126217	0.000329296	0.000504333	0.00145445	1.52802	0.00801689
A0A1D6SFC8	A0A453SI82_AEGTS	0.00102528	0	0	0.000591944	0.00300791	0.0029049	0.00299767	5.67442e-05	0.000341759	0.00297016	3.11949	0.0148568
A0A1D5XW51	A0A3B6JKI7_WHEAT	0.000976454	0	0.00109093	0.000599542	0.00286467	0.00276657	0.00285492	5.40421e-05	0.000689129	0.00282872	2.0373	0.0210639
Q9ST58	M7ZQF1_TRIUA	0.00103043	0.00162081	0.00201466	0.000495376	0.0068018	0.00802863	0.00677864	0.000715089	0.0015553	0.00720302	2.21141	0.00710315
A0A1D5WVJ6	A0A3B6GMS8_WHEAT	0	0.000385125	0	0.000222352	0.000897883	0.000867135	0.000894826	1.69386e-05	0.000128375	0.000886614	2.78794	0.0316155
A0A1D5TK48	A0A3B6AS74_WHEAT	0	0.00034589	0.000307099	0.000189497	0.000806409	0.000778794	0.000803664	1.52129e-05	0.000217663	0.000796289	1.8712	0.0375277
A0A1D5SY85	A0A3B5ZWW3_WHEAT	0.000392826	0	0.000438881	0.000241195	0.00230491	0.00222598	0.00229706	4.34821e-05	0.000277236	0.00227598	3.0373	0.00327563
A0A1D5ZBL7	A0A3B6MWJ8_WHEAT	0.00103043	0.00162081	0.00201466	0.000495376	0.00604604	0.00729875	0.00677864	0.000629351	0.0015553	0.00670781	2.10865	0.00278679
A0A1D5TC14	A0A3B6B2X3_WHEAT	0.000854398	0	0.000954566	0.000524599	0.00250659	0.00242075	0.00249805	4.72868e-05	0.000602988	0.00247513	2.0373	0.0210639
A0A1D5X5N1	A0A453HSG4_AEGTS	0	0	0.000334935	0.000193375	0.000879505	0.000849387	0.00087651	1.65919e-05	0.000111645	0.000868467	2.95955	0.019753
A0A1D5YEH2	M7ZQM3_TRIUA	0.000519128	0.000979875	0.000579989	0.0002503	0.00304598	0.00220626	0.00227671	0.000465812	0.000692997	0.00250965	1.85656	0.0411127
A0A1D5X106	A0A3B6HT79_WHEAT	0.000634061	0.000638302	0.000566718	4.01609e-05	0.000186018	0.000179648	0	0.000105607	0.000613027	0.000121888	-2.33039	0.00590637
W5BHH8	A0A3B6CAI7_WHEAT	0	0.000346819	0	0.000200236	0.000808577	0.000780888	0.000805824	1.52538e-05	0.000115606	0.00079843	2.78794	0.0316155
A0A1D5ZA24	A0A3B6LKD8_WHEAT	0.000614306	0.000618415	0.000549061	3.89097e-05	0.000180222	0.000174051	0	0.000102316	0.000593927	0.000118091	-2.33039	0.00590637
A0A1D5Z199	A0A3B6LUV8_WHEAT	0.000639466	0.000536452	0.000476291	8.25202e-05	0.00250138	0.00181179	0.00186965	0.000382527	0.000550736	0.00206094	1.90387	0.0137782
A0A1D6SDX1	A0A3B6SSI9_WHEAT	0.000568546	0.000596196	0.000423467	9.27789e-05	0	0.000268475	0	0.000155004	0.000529403	8.94918e-05	-2.56454	0.0244005
W5I035	W5I035_WHEAT	0	0.000854416	0.000758595	0.000468095	0.00199199	0.00192378	0.00198521	3.75789e-05	0.00053767	0.00196699	1.8712	0.0375277
W5BPN7	A0A3B6BXQ0_WHEAT	0	0.000310137	0.000275355	0.000169909	0.000723054	0.000698294	0.000720593	1.36404e-05	0.000195164	0.00071398	1.8712	0.0375277
A0A1D6CIZ7	A0A3B6SEU6_WHEAT	0.00023144	0.000291234	0	0.000153817	0.000678986	0.000655734	0.000676674	1.28091e-05	0.000174225	0.000670465	1.94421	0.0336116
A0A1D5SAF6	A0A3B5Z2J5_WHEAT	0	0.000481406	0.000427417	0.00026374	0.00112235	0.00108392	0.00111853	2.11732e-05	0.000302941	0.00110827	1.8712	0.0375277
A0A1D5U769	A0A3B6C2G3_WHEAT	0.00209744	0.00217357	0.00179196	0.000201962	0	0.000349567	0	0.000201823	0.00202099	0.000116522	-4.11638	0.00258025
A0A1D5ZQF0	A0A3B6MYU0_WHEAT	0.000301552	0	0.000336906	0.000185153	0.000884678	0.000854383	0.000881666	1.66895e-05	0.000212819	0.000873576	2.0373	0.0210639
A0A1D5YLE4	A0A3B6KM16_WHEAT	0.000318409	0	0.000355739	0.000195503	0.000934132	0.000902144	0.000930952	1.76224e-05	0.000224716	0.000922409	2.0373	0.0210639
A0A1D6ADN2	A0A453NHG4_AEGTS	0.000388363	0.0004887	0	0.000258109	0.00113936	0.00110034	0.00113548	2.1494e-05	0.000292354	0.00112506	1.94421	0.0336116
W5B5R3	A0A3B6AUT2_WHEAT	0.00226164	0.00252974	0.0018249	0.000355765	0	0.000355993	0	0.000205533	0.00220543	0.000118664	-4.2161	0.00405967
A0A1D5WN81	A0A3B6H0M7_WHEAT	0.000490563	0	0.000548076	0.000301205	0.00143919	0.00138991	0.00143429	2.71503e-05	0.000346213	0.00142113	2.0373	0.0210639
A0A1D5V9B9	A0A453EY83_AEGTS	0.000358489	0	0.000400517	0.000220111	0.00105172	0.0010157	0.00104813	1.98406e-05	0.000253002	0.00103852	2.0373	0.0210639
A0A1D6CS62	A0A453SSU4_AEGTS	0.000381144	0.000479616	0	0.000253311	0.00111818	0.00107989	0.00111437	2.10945e-05	0.00028692	0.00110415	1.94421	0.0336116
A0A1D6AUH4	A0A3B6PD02_WHEAT	0	0	0.000193167	0.000111525	0.000507235	0.000489866	0.000505509	9.569e-06	6.43889e-05	0.00050087	2.95955	0.019753
A0A1D6CT06	A0A3B6TYS2_WHEAT	0	0	0.000185053	0.00010684	0.00048593	0.00046929	0.000484276	9.16707e-06	6.16844e-05	0.000479832	2.95955	0.019753
A0A1D5ZZT9	A0A3B6MYZ0_WHEAT	0.000437218	0.000550178	0.000488477	5.65604e-05	0.00256538	0.00247753	0.00255664	4.83959e-05	0.000491958	0.00253318	2.36435	0.000848967
Q43199	A0A8R7R8V2_TRIUA	0.000566451	0.0007128	0	0.000376468	0.00166183	0.00160492	0.00165617	3.13504e-05	0.000426417	0.00164097	1.94421	0.0336116
A0A1D5X190	A0A1D6SCP9_WHEAT	0.00162313	0.00170207	0.00120895	0.000264873	0	0.000383233	0	0.000221259	0.00151138	0.000127744	-3.56454	0.00792042
A0A1D6CUR4	A0A453S8G8_AEGTS	0.000372828	0.000469152	0	0.000247784	0.00109378	0.00105633	0.00109006	2.06342e-05	0.00028066	0.00108006	1.94421	0.0336116
A0A1D5U0X1	A0A3B6C7W2_WHEAT	0.000533999	0	0.000596603	0.000327874	0.00156662	0.00151297	0.00156128	2.95543e-05	0.000376867	0.00154696	2.0373	0.0210639
A0A1D5UWR7	A0A453B3F8_AEGTS	0.00163341	0.00158109	0.00112302	0.000280791	0	0.000355993	0	0.000205533	0.00144584	0.000118664	-3.60695	0.013524
A0A1D5U5J4	A0A3B6CDW4_WHEAT	0.000139874	8.8006e-05	0.000156273	3.5636e-05	0.000410356	0.000396303	0.000613438	0.000121509	0.000128051	0.000473366	1.88624	0.0261647
A0A1D5YUR5	A0A3B6KDJ1_WHEAT	0.000138926	0.00017482	0	9.23316e-05	0.000407575	0.000393618	0.000406188	7.68891e-06	0.000104582	0.00040246	1.94421	0.0336116
A0A1D5U5Q6	A0A3B6CBY8_WHEAT	0	0.000143992	0.000127844	7.88865e-05	0.000335704	0.000324208	0.000334561	6.33306e-06	9.06119e-05	0.000331491	1.8712	0.0375277
A0A1D5XQU5	A0A453H561_AEGTS	0.000415092	0.00104467	0.000927513	0.000334831	0.00365333	0.00352822	0.00485452	0.000732299	0.000795759	0.00401202	2.33393	0.016385
A0A1D6RRQ2	A0A3B6EGG3_WHEAT	0.000667933	0.00105063	0.00111936	0.00024323	0	0	0.000488219	0.000281873	0.000945973	0.00016274	-2.53923	0.0280919
A0A1D6RKN9	A0A3B6AVR6_WHEAT	0	0.000387438	0	0.000223687	0.000903275	0.000872343	0.0009002	1.70403e-05	0.000129146	0.000891939	2.78794	0.0316155
A0A1D6S9G7	A0A8R7UYH8_TRIUA	0.000173189	0	0.000193493	0.000106338	0.000508092	0.000490693	0.000506362	9.58517e-06	0.000122227	0.000501716	2.0373	0.0210639
A0A1D6S986	A0A3B6PUM0_WHEAT	0.000141028	0	0.000157562	8.65913e-05	0.000413742	0.000399574	0.000412334	7.80525e-06	9.95303e-05	0.00040855	2.0373	0.0210639
P58386	A0A075VZJ1_WHEAT	0.000139684	0	0	8.06463e-05	0.000409797	0.000395763	0.000408401	7.73082e-06	4.65612e-05	0.000404654	3.11949	0.0148568

## Sheet: SA 15 vs SA 26
Table S6. Differentially expressed proteins (DEPs) in Sub-aleurone (SA): Proteins showing 1.5-fold expression level and p-value ≤ 0.05 between SA 15 vs SA 26 DAA
**Accessions 1 and 2 are Uniprot identifiers for the protein
Accession 1	Accession 2	15 SA	15 SA	15 SA	SD	26 SA	26 SA	26 SA	SD	mean_15SA	mean_26SA	log2(FC)	P-value
W5EL62	W5EL62_WHEAT	0.00349785	0.00332222	0.00163855	0.00102653	0.00135855	0	0	0.000784358	0.00281954	0.00045285	-2.63836	0.0417187
A0A1D5X433	A0A3B6HZM6_WHEAT	0.000805684	0.000382616	0.000377419	0.000245772	0.00187754	0.0012791	0.00155481	0.000299529	0.000521906	0.00157049	1.58935	0.00604855
A0A1D6D384	V5M3L1_WHEAT	0.00090196	0.000856674	0.000845039	3.00729e-05	0.00420381	0.00357988	0.00348122	0.000391826	0.000867891	0.00375497	2.11321	0.00519489
P83207	N1QTW5_AEGTA	0	0.00114463	0	0.000660854	0.006553	0.00765311	0.00930275	0.001384	0.000381544	0.00783629	4.36025	0.0150209
A0A1D5XWT8	A0A453J5L9_AEGTS	0.000935294	0.000888334	0.00116836	0.000149965	0.000484352	0.000247478	0.000240658	0.00013877	0.000997329	0.000324163	-1.62135	0.039859
A0A1D6S1Y9	A0A1D6S1Y9_WHEAT	0.00187466	0.00267081	0.00175636	0.000497338	0.000728111	0.000744052	0	0.000425052	0.00210061	0.000490721	-2.09783	0.0209636
A0A1D5ZXR9	A0A453L7X7_AEGTS	0.000585354	0.000833946	0.000822619	0.000140369	0	0.000232327	0.000225924	0.000132324	0.000747307	0.00015275	-2.29053	6.55999e-05
A0A1D6CL77	A0A3B6TFY0_WHEAT	0.00135294	0.00128501	0.00126756	4.51094e-05	0.000700635	0	0.000348122	0.00035032	0.00130184	0.000349586	-1.89683	0.0351427
A0A077RY90	A0A077RY90_WHEAT	0	0.000402992	0	0.000232667	0.000988766	0.00101041	0.00131009	0.000179595	0.000134331	0.00110309	3.03769	0.0412483
Q8W3V4	A8IEC9_9POAL	0.000962495	0.00137125	0.00180351	0.00042056	0.00448595	0.00534819	0.00482932	0.000434088	0.00137908	0.00488782	1.82548	0.00607207
A0A1D5YDP6	A0A3B6KDR3_WHEAT	0.00051402	0.000418468	0.000481581	4.85901e-05	0.000114082	5.82898e-05	5.66834e-05	3.26852e-05	0.000471356	7.63517e-05	-2.62609	0.00226839
A0A1D6BJ78	A0A3B6RIC2_WHEAT	0.000243071	0.000461733	0.000455462	0.000124474	0	0.000192949	0.000187632	0.000109896	0.000386755	0.00012686	-1.60818	0.0010471
A0A1D6AAA6	A0A8R7UWC3_TRIUA	0.00122313	0.00116172	0.00114594	4.07812e-05	0.000475058	0.000242729	0.00047208	0.000133284	0.00117693	0.000396622	-1.56919	0.00853994
A0A1D5ZBL7	A0A3B6MWJ8_WHEAT	0.00216199	0.00205344	0.00135036	0.00044061	0.00531814	0.00486251	0.00556295	0.000355468	0.00185526	0.00524787	1.50011	0.0151263
A0A1D6BBG6	A0A453NUJ5_AEGTS	0.00106864	0.000811989	0.0010012	0.000133054	0.000332045	0.000339315	0.000329964	4.90957e-06	0.000960611	0.000333774	-1.52508	0.0156518
A0A1D6AYF2	A0A3B6PMK1_WHEAT	0.00104224	0.000791926	0.000976462	0.000129766	0.00032384	0.00033093	0.00032181	4.78826e-06	0.000936875	0.000325527	-1.52508	0.0156518
W5GXB0	A0A453P2C6_AEGTS	0.00182923	0.00138991	0.00171379	0.000227753	0.000568372	0.000580816	0.00056481	8.40389e-06	0.00164431	0.000571333	-1.52508	0.0156518
A0A1D5VF80	A0A3B6EJ95_WHEAT	0	0	0.000345401	0.000199418	0.000572756	0.000877944	0.000853749	0.000169648	0.000115134	0.000768149	2.73808	0.0291457
A0A096UMR0	A0A3B6C4X7_WHEAT	0.000402842	0	0.000377419	0.0002256	0.000938772	0.000959326	0.000932888	1.38806e-05	0.000260087	0.000943662	1.85928	0.038417
P11383	A0A6G5NTM2_9POAL	0	0.000285558	0.00028168	0.000163759	0.000233545	0.000715975	0.000696244	0.000273013	0.000189079	0.000548588	1.53673	0.0294949
B2Y2Q1	B2Y2Q1_WHEAT	0.000398366	0.000378364	0.000746451	0.000206983	0.00185668	0.00189733	0.00153754	0.000197044	0.000507727	0.00176385	1.7966	0.0327746
A0A1D5Y818	A0A453HGA4_AEGTS	0.000893531	0.000848668	0.000837141	2.97919e-05	0.000347044	0	0.000344868	0.000199741	0.00085978	0.000230637	-1.89834	0.0296807
A0A1D5RXH7	A0A452ZE94_AEGTS	0.00164841	0.00156565	0.00231657	0.00041174	0.000640236	0.000654253	0.000636223	9.46645e-06	0.00184354	0.00064357	-1.51831	0.0382897
A0A1D5YI27	A0A3B6KHS0_WHEAT	0.00043524	0.000413388	0.000203886	0.000127732	0.000169046	0	0	9.75985e-05	0.000350838	5.63485e-05	-2.63836	0.0417187
A0A1D6DLV1	A0A453N8U0_AEGTS	0.000532634	0.000252946	0.000374265	0.000140253	0.000103436	0	0	5.9719e-05	0.000386615	3.44788e-05	-3.48712	0.0211723
A0A1D5URZ6	A0A1D5URZ6_WHEAT	0.00025072	0	0	0.000144753	0.000584271	0.000398042	0.000580609	0.000106478	8.35733e-05	0.000520974	2.6401	0.0274384
A0A1D5X277	A0A3B6HUZ3_WHEAT	0	0.000391412	0	0.000225982	0.000320118	0.000654253	0.000318111	0.000193495	0.000130471	0.000430827	1.72339	0.00388118
A0A1D5XUI4	A0A3B6IMV7_WHEAT	0.000387076	0.000367642	0.000362648	1.29058e-05	0	0	0.000149396	8.62541e-05	0.000372455	4.97988e-05	-2.90288	0.0278381
A0A1D5VDQ8	A0A3B6EH16_WHEAT	0.00018269	0	0	0.000105476	0.000425736	0.000290038	0.000282045	8.07516e-05	6.08967e-05	0.000332607	2.44938	0.00284219
A0A1D6BD27	A0A3B6QBF7_WHEAT	0.000301285	0.000286158	0.000282271	1.00454e-05	0.000117018	0	0	6.75603e-05	0.000289905	3.90059e-05	-2.89381	0.017198
A0A1D5YRZ8	A0A3B6KCF6_WHEAT	0	0	0.000257397	0.000148608	0.000213412	0.000218084	0.000424149	0.000120343	8.5799e-05	0.000285215	1.73302	0.0066857

## Sheet: SE 15 vs SE 26
Table S6. Differentially expressed proteins (DEPs) in starchy endosperm (SE): Proteins showing 1.5-fold expression level and p-value ≤ 0.05 between SE 15 vs SE 26 DAA
**Accessions 1 and 2 are Uniprot identifiers for the protein
Accession 1	Accession 2	15 SE	15 SE	15 SE	SD	26 SE	26 SE	26 SE	SD	mean_15SE	mean_26SE	log2(FC)	P-value
W5FU06	A0A3B6MUL8_WHEAT	0.00028802	0.000263453	0.000274983	1.22913e-05	0.00117158	0.00158979	0.00116758	0.000242617	0.000275485	0.00130965	2.24913	0.0193823
A0A1D5V1B3	A0A3B6DAM6_WHEAT	0.0019184	0.00175477	0.00160261	0.000157927	0.000325145	0.000330907	0.000648068	0.000184799	0.00175859	0.000434707	-2.01631	0.0201935
A0A1D6RFP2	A0A3B5ZVJ1_WHEAT	0.00090014	0.00123504	0.000859394	0.000206127	0	0.000310532	0.000304083	0.000177453	0.000998192	0.000204872	-2.2846	0.021844
W5FGC3	A0A3B6LPM3_WHEAT	0.00028802	0.000263453	0.000274983	1.22913e-05	0.00117158	0.00119234	0.00116758	1.32937e-05	0.000275485	0.00117717	2.09527	0.000235899
A0A140CQG0	A0A140CQG0_WHEAT	0.00262789	0.00240374	0.00250893	0.000112146	0	0.00120877	0	0.000697882	0.00251352	0.000402922	-2.64114	0.0442018
A0A1D6RD30	A0A3B5XY60_WHEAT	0.000796929	0.000728953	0.000760854	3.40091e-05	0.00216111	0.00219941	0.00215373	2.45216e-05	0.000762245	0.00217142	1.51031	0.000506991
W5E6S4	A0A3B6IUA1_WHEAT	0.00106257	0.000971938	0.00101447	4.53454e-05	0.000360186	0	0.000358955	0.000207599	0.00101633	0.000239714	-2.08398	0.015738
A0A1D5V2G6	A0A1D5V2G6_WHEAT	0.00139463	0.00127567	0.00133149	5.95159e-05	0.000472744	0.000481121	0	0.000275389	0.00133393	0.000317955	-2.06879	0.0244908
Q9ST57	A0A3B6KQL2_WHEAT	0.000532621	0.000730785	0	0.000377933	0.00252764	0.00220494	0.00179928	0.000364962	0.000421135	0.00217729	2.37018	0.00739854
Q8W431	Q8W431_WHEAT	0.000860321	0.000944326	0.000985652	6.38652e-05	0	0	0.000232505	0.000134237	0.0009301	7.75016e-05	-3.58509	0.00418406
W5GC44	A0A3B6NKB6_WHEAT	0.000306334	0.000280205	0.000292467	1.30729e-05	0.000830718	0.000845438	0.000827879	9.42595e-06	0.000293002	0.000834678	1.51031	0.000506991
A0A1D5YAL8	A0A453I168_AEGTS	0.000332262	0.000303921	0.000317221	1.41793e-05	0.000901029	0.000916996	0.00089795	1.02238e-05	0.000317801	0.000905325	1.51031	0.000506991
W5HLQ5	A0A3B6SGA4_WHEAT	0.000401483	0	0.000383309	0.000226732	0.00108874	0.000554018	0.00108502	0.000307655	0.000261597	0.000909261	1.79735	0.00522682
A0A1D6AX61	A0A3B6NK10_WHEAT	0.000330192	0.000302027	0.000315245	1.4091e-05	0.000895415	0.000911282	0.000892355	1.01601e-05	0.000315821	0.000899684	1.51031	0.000506991
A0A1D5W5U9	A0A3B6FME7_WHEAT	0.000748175	0.000684358	0.000714308	3.19285e-05	0.000338151	0	0	0.000195232	0.000715614	0.000112717	-2.66648	0.0248344
A0A1D5UZY9	A0A1D5UZY9_WHEAT	0.00041647	0.000571419	0.000397617	9.53693e-05	0.000141173	0.000143675	0.000140691	1.60186e-06	0.000461835	0.000141846	-1.70305	0.027451
W5FH41	A0A3B6LME7_WHEAT	0.000342645	0.000522364	0.000545224	0.00011095	0.000154864	0.000157609	0.000154335	1.75721e-06	0.000470078	0.000155603	-1.59503	0.038775
W5AS54	A0A3B6B6S9_WHEAT	0.000402245	0.000551902	0.000576055	9.41545e-05	0	0.000277535	0	0.000160235	0.000510067	9.25116e-05	-2.46298	0.0411507
A0A1D6D1H9	Q9LEC0_WHEAT	0.000919666	0.00105153	0.00109754	9.2327e-05	0.000311744	0.000317269	0.000310679	3.53729e-06	0.00102291	0.000313231	-1.70739	0.00555139
A0A1D5XZ61	A0A453IW51_AEGTS	0.000473176	0.000432816	0.000677636	0.000131256	0	0	0.000319694	0.000184576	0.000527876	0.000106565	-2.30847	0.00635943
A0A1D5WD42	A0A3B6GWF1_WHEAT	0.000109722	0	0.000104755	6.19641e-05	0.000297545	0.000151409	0.000296528	8.40797e-05	7.14925e-05	0.000248494	1.79735	0.00522682
A0A1D5RXJ2	A0A3B5Y3H0_WHEAT	0.00027388	0.000250519	0.000522964	0.000151005	0	0	0.000370085	0.000213669	0.000349121	0.000123362	-1.50083	0.0259035
A0A1D6S3B0	W5F8V5_WHEAT	0.00049184	0.000224944	0.000234788	0.000151331	0.000333443	0	0	0.000192514	0.000317191	0.000111148	-1.51287	0.013289
A0A1D6RVM7	A0A3B6HU84_WHEAT	0.000143038	0.000261676	0.000136564	7.04387e-05	0.000581839	0.000592149	0.000386567	0.000115831	0.000180426	0.000520185	1.52762	0.0249523
A0A1D5W052	A0A3B6FT28_WHEAT	0.000163064	0.000149155	0.000311365	8.99062e-05	0	0	0.000220343	0.000127215	0.000207861	7.34477e-05	-1.50083	0.0259035
A0A1D5ZUB8	A0A3B6MND6_WHEAT	0.000279661	0.000255807	0.000267002	1.19346e-05	0.000758386	0.000771825	0.000755794	8.60522e-06	0.00026749	0.000762002	1.51031	0.000506991
A0A1D5S2P8	A0A3B5XU98_WHEAT	0.000186934	0.000341978	0.000178472	9.20548e-05	0.000760392	0.00103182	0.00101039	0.000150905	0.000235795	0.000934202	1.9862	0.0112574

## Sheet: ETCs 15 DAA vs ETCs 26 DAA
Table S6. Differentially expressed proteins (DEPs) in endosperm transfer cells (ETCs): Proteins showing 1.5-fold expression level and p-value ≤ 0.05 between ETCs 15 vs ETCs 26 DAA
**Accessions 1 and 2 are Uniprot identifiers for the protein
Accession 1	Accession 2	15 ETCs	15 ETCs	15 ETCs	SD	26 ETCs	26 ETCs	26 ETCs	SD	mean_15 ETCs	mean_26 ETCs	log2(FC)	P-value
A0A1D5Y5R8	F2EID0_HORVV	0.00482725	0.00443972	0.00639842	0.00103725	0.00159748	0.000808263	0.000836975	0.000447594	0.0052218	0.0010809	-2.27231	0.0289026	Table S6. Differentially expressed proteins (DEPs) in endosperm transfer cells (ETCs): Proteins showing 1.5-fold expression level and p-value ≤ 0.05 between ETCs 15 vs ETCs 26 DAA
A0A1D5S923	Q0Q5D9_WHEAT	0.00500827	0.00584916	0.00708092	0.00104245	0.0213618	0.0201257	0.0208407	0.000620555	0.00597945	0.0207761	1.79684	0.0028572
Q0Q5D9	Q0Q5D9_WHEAT	0.0044518	0.00467933	0.0061368	0.000914259	0.0170894	0.0166969	0.0179075	0.000617657	0.00508931	0.0172313	1.75949	0.000450727
A0A1D6D528	Q84U03_AEGTS	0.000927458	0.000649907	0.000983461	0.00017862	0.00245538	0.00331288	0.00343056	0.000532313	0.000853609	0.00306627	1.84484	0.023854
A0A1D5RZH5	A0A3B5Y1R8_WHEAT	0.0011068	0.00155116	0.00176045	0.000333795	0.000244181	0.000247093	0.000511742	0.000153642	0.0014728	0.000334339	-2.13918	0.01455
A0A1D5Y5R2	A0A3B6JCJ8_WHEAT	0.000332776	0.000349784	0.00035287	1.08211e-05	0.00198225	0.00245164	0.00161556	0.000419092	0.000345143	0.00201648	2.54657	0.0204088
W4ZLK0	A0A452Z8Z0_AEGTS	0.000529976	0.00111413	0.000561978	0.000328411	0	0.000709903	0	0.000409863	0.00073536	0.000236634	-1.63579	0.00919129
A0A1D6CIT0	A0A3B6SAG6_WHEAT	0.000548852	0.000576903	0.000581994	1.78474e-05	0.00181631	0.00147037	0.00190326	0.00022899	0.00056925	0.00172998	1.60362	0.0131683
A0A1D6CDM8	A0A3B6SL72_WHEAT	0.00278237	0.0035095	0.00295038	0.000380688	0.000736614	0.000745398	0.00154375	0.000463488	0.00308075	0.00100859	-1.61094	0.0339884
A0A1D6RLR1	A0A3B6C9D0_WHEAT	0.000730247	0.000767569	0.000645285	6.26698e-05	0.000161106	0.000489083	0	0.000249241	0.000714367	0.00021673	-1.72077	0.0469144
A0A1D5XS10	A0A3B6ILV9_WHEAT	0.000407177	0.000427987	0.000431764	1.32404e-05	0.00215594	0.00163624	0.00141197	0.000381638	0.000422309	0.00173472	2.03833	0.0288542
I6QQ39	B7U6L4_WHEAT	0.000340699	0.000358112	0.000361272	1.10787e-05	0.00180395	0.00251001	0.00141773	0.00055389	0.000353361	0.00191057	2.43479	0.0396583
A0A1D6RD30	A0A3B5XY60_WHEAT	0.000753124	0.000791616	0	0.000446343	0.00199384	0.00201762	0.00208929	4.9687e-05	0.000514913	0.00203358	1.98162	0.0335366
A0A1D5XAR2	A0A3B6HSA4_WHEAT	0.000291179	0.000306061	0.000463142	9.52778e-05	0.00154175	0.00253522	0.0018175	0.000512858	0.00035346	0.00196482	2.47478	0.0351504
A0A1D5V5P1	A0A3B6EL29_WHEAT	0.00132144	0.00166678	0.00168149	0.000203757	0.000699686	0.000354015	0.000366591	0.000196044	0.00155657	0.00047343	-1.71715	0.0424918
W5ECA4	A0A3B6IJ76_WHEAT	0.000325213	0.000341834	0.00034485	1.05751e-05	0.0019372	0.00239592	0.00157884	0.000409567	0.000337299	0.00197065	2.54657	0.0204088
A0A077S3V2	A0A077S3V2_WHEAT	0.00264755	0.00208715	0.00163766	0.000505958	0.000876149	0.000886597	0.000306031	0.000332215	0.00212412	0.000689592	-1.62305	0.0141751
A0A1D6ABW2	A0A3B6NUA5_WHEAT	0.000600993	0.00042114	0.000637283	0.000115746	0.000265181	0	0	0.000153102	0.000553138	8.83937e-05	-2.64563	0.0353047
A0A1D5XVS7	A0A453IR91_AEGTS	0.000166942	0.000175475	0.000177023	5.42857e-06	0.000883937	0.0011181	0.00138938	0.000252948	0.000173147	0.00113047	2.70686	0.0216475
A0A1D5SY85	A0A3B5ZWW3_WHEAT	0	0	0.00040695	0.000234952	0.00101602	0.00102814	0.00106466	2.53194e-05	0.00013565	0.00103627	2.93344	0.0177195
A0A1D5YV20	A0A3B6KCM5_WHEAT	0.000301703	0	0.000319921	0.000179679	0.000798738	0.000404131	0.000836975	0.000239628	0.000207208	0.000679948	1.71434	0.00537149
A0A1D5XG59	A0A3B6ISM7_WHEAT	0.000146655	0.000308301	0.000155511	9.0878e-05	0.000776518	0.00117867	0.000813692	0.000222229	0.000203489	0.000922959	2.18132	0.0109437
A0A1D6RCW1	A0A3B5XYS8_WHEAT	0.000217751	0.00022888	0.0002309	7.08074e-06	0.00057648	0.000875032	0.000906116	0.000182007	0.000225844	0.000785876	1.79898	0.03102
A0A1D5YEH2	M7ZQM3_TRIUA	0.000507167	0.000266544	0.000268896	0.00013825	0.00134269	0.0013587	0.00105522	0.000170777	0.000347536	0.0012522	1.84924	0.0108062
W5BNP0	A0A3B6C304_WHEAT	0.0022259	0.00175475	0.00206527	0.000239517	0.000368307	0.000372699	0.000771877	0.000231744	0.00201531	0.000504294	-1.99866	0.0131746
A0A1D5Z199	A0A3B6LUV8_WHEAT	0.000208244	0.000218888	0.000220819	6.77161e-06	0.00110262	0.00111577	0.000866556	0.000140243	0.000215984	0.00102832	2.25129	0.0103526
A0A1D5UN76	W5BUF4_WHEAT	0.000804542	0	0.000853123	0.000479143	0.00372744	0.00269421	0.00278992	0.000570919	0.000552555	0.00307052	2.47429	0.0137183
A0A1D5SY09	A0A3B5ZUK8_WHEAT	0.00022259	0.000467933	0.000236031	0.000137933	0	0.000298159	0	0.000172142	0.000308851	9.93864e-05	-1.63579	0.00919129
A0A1D5Y679	A0A453HJU8_AEGTS	0.000361608	0.00076018	0.000575165	0.000199456	0	0.000242187	0.00025079	0.000142375	0.000565651	0.000164326	-1.78335	0.021154
A0A1D5Z541	A0A8R7U9S7_TRIUA	0.000569122	0.000299105	0.000301744	0.000155138	0.000376678	0	0	0.000217475	0.00038999	0.000125559	-1.63507	0.0180359
A0A1D5U769	A0A3B6C2G3_WHEAT	0.000843753	0.00101357	0.00102252	0.000100727	0	0.000161458	0.000334387	0.000167226	0.000959947	0.000165282	-2.53803	0.00447239
A0A1D5XIB4	A0A3B6IW06_WHEAT	0.000258826	0	0	0.000149433	0.000685222	0.000693393	0.000359013	0.00019074	8.62752e-05	0.000579209	2.74707	0.0403243
W5DZX3	A0A3B6HRB1_WHEAT	0.00026017	0	0	0.000150209	0.000688782	0.000696996	0.000360878	0.000191731	8.67234e-05	0.000582218	2.74707	0.0403243
A0A1D5W8N8	A0A3B6FP91_WHEAT	0.000294604	0	0	0.00017009	0.000779944	0.000394622	0.000408641	0.000218531	9.82015e-05	0.000527736	2.426	0.00428096
A0A1D5YWR0	A0A3B6LSP8_WHEAT	0.000244903	0	0	0.000141395	0.000648364	0.000656096	0.000339701	0.00018048	8.16345e-05	0.000548054	2.74707	0.0403243
A0A1D6D3S8	A0A3B6THT0_WHEAT	0.000423831	0.000296995	0.000149808	0.000137138	0.000187011	0	0	0.000107971	0.000290212	6.23369e-05	-2.21895	0.0334012
W5B5R3	A0A3B6AUT2_WHEAT	0.000859263	0.0010322	0.00104131	0.000102578	0.000162488	0.000164426	0.000510801	0.000200541	0.000977593	0.000279238	-1.80774	0.0188887
A0A1D5YMR1	A0A3B6KHW7_WHEAT	0.000476978	0	0	0.000275384	0.00126277	0.000638913	0.000661609	0.000353812	0.000158993	0.000854429	2.426	0.00428096
A0A1D5XLB2	A0A3B6IYT7_WHEAT	0.000181459	0	0	0.000104766	0.0004804	0.000486129	0.000251699	0.000133725	6.04864e-05	0.000406076	2.74707	0.0403243
A0A1D5ZZT9	A0A3B6MYZ0_WHEAT	0.000213572	0.000224488	0.000226469	6.94487e-06	0.000848127	0.000858241	0.000888728	2.11355e-05	0.00022151	0.000865032	1.96538	0.00021201
A0A1D5Z9X7	A0A3B6LV87_WHEAT	0.000180478	0.000189703	0.000191376	5.86873e-06	0.000477804	0.000725252	0.000500677	0.000136741	0.000187186	0.000567911	1.60119	0.0390166
A0A1D5X190	A0A1D6SCP9_WHEAT	0.000660722	0.00083339	0.000700619	9.04008e-05	0	0	0.000183295	0.000105826	0.000731577	6.10984e-05	-3.5818	0.0180695
A0A1D5UWR7	A0A453B3F8_AEGTS	0.000613759	0.000774154	0.00065082	8.39753e-05	0	0	0.000170267	9.83037e-05	0.000679578	5.67557e-05	-3.5818	0.0180695
A0A1D5XHD5	A0A3B6ITD2_WHEAT	0.00040308	0.000211841	0.00021371	0.000109877	0.000266782	0	0	0.000154026	0.00027621	8.89272e-05	-1.63507	0.0180359
A0A1D6BHG3	A0A7J0DNH7_9ERIC	0.000164475	0.000345763	0.000174407	0.000101921	0	0.000220315	0	0.000127199	0.000228215	7.34382e-05	-1.63579	0.00919129
A0A1D5SEZ4	A0A3B5Z5G7_WHEAT	0.00036916	0.00051737	0.000260968	0.000128721	0.000162888	0.00016483	0	9.46089e-05	0.000382499	0.000109239	-1.80797	0.023525
A0A1D5XGM1	A0A3B6IUU1_WHEAT	0.000203588	0.000427987	0.000215882	0.000126158	0.000808479	0.00109083	0.000847182	0.000153069	0.000282486	0.000915496	1.69637	0.00069946
A0A1D5V8B0	A0A8R7REH0_TRIUA	0.000169485	0.000178147	0	0.000100446	0.000448699	0.00045405	0.000470179	1.11817e-05	0.000115877	0.000457642	1.98162	0.0335366
A0A1D5RSD5	A0A8R7K2N3_TRIUA	0	0.000210992	0	0.000121816	0.000265712	0.000537762	0.000556865	0.000162863	7.03306e-05	0.000453447	2.68871	0.0495875
A0A1D6D350	A0A3B6TBQ9_WHEAT	5.25803e-05	5.52677e-05	0.000111511	3.32748e-05	0	0	7.29333e-05	4.2108e-05	7.31195e-05	2.43111e-05	-1.58864	0.0110515

## Sheet: Unique list of DEPS
Table S6. Unique differentially expressed proteins (DEPs) identified across the comparison made within the cell types (aleurone (AL), sub-aleurone (SA), starchy endosperm (SE) and endosperm transfer cells (ETCs))
**Accessions 1 and 2 are Uniprot identifiers for the protein
Accession 1	Accession 2	Bin Number	Functional Categories	Protein Description
A0A1D6CIT0	A0A3B6SAG6_WHEAT	3.5	minor CHO metabolism.others	Aldose-1-epimerase-like protein [Sotub02g035070.1.1]
W5BHH8	A0A3B6CAI7_WHEAT	3.5	minor CHO metabolism.others	Aldose-1-epimerase-like protein [Sotub02g035070.1.1]
A0A1D6D350	A0A3B6TBQ9_WHEAT	3.6	minor CHO metabolism.callose	Glucan synthase like 7 [Sotub03g023500.1.1]
A0A1D5RZH5	A0A3B5Y1R8_WHEAT	6.5	gluconeogenesis / glyoxylate cycle.pyruvate dikinase	Pyruvate phosphate dikinase [Sotub01g022560.1.1]
A0A1D6AAA6	A0A8R7UWC3_TRIUA	10.3	cell wall.hemicellulose synthesis	Alpha-6-galactosyltransferase [Sotub02g030720.1.1]
A0A1D5W5U9	A0A3B6FME7_WHEAT	18.2	Co-factor and vitamine metabolism.thiamine	4-methyl-5(B-hydroxyethyl)-thiazole monophosphate biosynthesis enzyme ThiJ [Sotub07g024630.1.1]
A0A1D5YRZ8	A0A3B6KCF6_WHEAT	19.9	tetrapyrrole synthesis.protoporphyrin IX oxidase	Protoporphyrinogen oxidase [Sotub01g023040.1.1]
A0A1D5XGM1	A0A3B6IUU1_WHEAT	21.6	redox.dismutases and catalases	Catalase [Sotub02g026140.1.1]
Q43199	A0A8R7R8V2_TRIUA	21.6	redox.dismutases and catalases	Adenine phosphoribosyltransferase-like [Sotub04g030980.1.1]
A0A1D6AX61	A0A3B6NK10_WHEAT	26.12	misc.peroxidases	Peroxidase [Sotub07g010510.1.1]
A0A1D6CDM8	A0A3B6SL72_WHEAT	26.12	misc.peroxidases	FLOWERING LOCUS T/ TERMINAL FLOWER 1-like protein [Sotub03g032570.1.1]
A0A1D6D528	Q84U03_AEGTS	26.12	misc.peroxidases	Peroxidase [Sotub04g026530.1.1]
A0A1D5XS10	A0A3B6ILV9_WHEAT	26.9	misc.glutathione S transferases	Vicilin (Fragment) [Sotub09g020260.1.1]
A0A1D5Y5R2	A0A3B6JCJ8_WHEAT	26.9	misc.glutathione S transferases	Vicilin (Fragment) [Sotub09g020260.1.1]
I6QQ39	B7U6L4_WHEAT	26.9	misc.glutathione S transferases	Vicilin (Fragment) [Sotub09g020260.1.1]
W5ECA4	A0A3B6IJ76_WHEAT	26.9	misc.glutathione S transferases	Vicilin (Fragment) [Sotub09g020260.1.1]
A0A1D5SEZ4	A0A3B5Z5G7_WHEAT	29.4	protein.postranslational modification	TA9 protein (Fragment) [Sotub02g017520.1.1]
A0A1D6SDX1	A0A3B6SSI9_WHEAT	29.4	protein.postranslational modification	protein kinase domain containing protein, expressed [LOC_Os06g43840]
A0A1D5RXJ2	A0A3B5Y3H0_WHEAT	29.5	protein.degradation	Metacaspase 7 [Sotub09g030720.1.1]
A0A1D5YAL8	A0A453I168_AEGTS	29.5	protein.degradation	Prolactin regulatory element-binding protein [Sotub07g018080.1.1]
A0A1D5U5Q6	A0A3B6CBY8_WHEAT	31.1	cell.organisation	Gelsolin [Sotub02g009230.1.1]
A0A1D5X433	A0A3B6HZM6_WHEAT	31.1	cell.organisation	Actin [Sotub10g022240.1.1]
A0A1D5X106	A0A3B6HT79_WHEAT	31.4	cell.vesicle transport	Clathrin heavy chain [Sotub03g020810.1.1]
A0A1D5Y679	A0A453HJU8_AEGTS	31.4	cell.vesicle transport	Class E vacuolar protein-sorting machinery protein HSE1 [Sotub04g025000.1.1]
A0A1D5ZA24	A0A3B6LKD8_WHEAT	31.4	cell.vesicle transport	Clathrin heavy chain [Sotub03g020810.1.1]
A0A1D5XIB4	A0A3B6IW06_WHEAT	35.1	not assigned.no ontology	transmembrane protein%2C putative (DUF677) [AT4G34320]
A0A1D6D3S8	A0A3B6THT0_WHEAT	35.1	not assigned.no ontology	Transducin family protein [Sotub02g032280.1.1]
A0A1D6RKN9	A0A3B6AVR6_WHEAT	35.1	not assigned.no ontology	BNR/Asp-box repeat protein [Sotub12g013100.1.1]
W5DZX3	A0A3B6HRB1_WHEAT	35.1	not assigned.no ontology	transmembrane protein%2C putative (DUF677) [AT4G34320]
A0A1D5S923	Q0Q5D9_WHEAT	35.2	not assigned.unknown	SSA1 - 2S albumin seed storage family protein precursor, expressed [LOC_Os05g41970]
A0A1D5SY85	A0A3B5ZWW3_WHEAT	35.2	not assigned.unknown	Chitinase 2 [Sotub11g029630.1.1]
A0A1D5TC14	A0A3B6B2X3_WHEAT	35.2	not assigned.unknown	#N/A
A0A1D5U5J4	A0A3B6CDW4_WHEAT	35.2	not assigned.unknown	retrotransposon protein, putative, unclassified, expressed [LOC_Os04g52460]
A0A1D5W8N8	A0A3B6FP91_WHEAT	35.2	not assigned.unknown	#N/A
A0A1D5W052	A0A3B6FT28_WHEAT	35.2	not assigned.unknown	Aminotransferase class V [Sotub11g005590.1.1]
A0A1D5XAR2	A0A3B6HSA4_WHEAT	35.2	not assigned.unknown	#N/A
A0A1D5XG59	A0A3B6ISM7_WHEAT	35.2	not assigned.unknown	#N/A
A0A1D5XQU5	A0A453H561_AEGTS	35.2	not assigned.unknown	oleosin, putative, expressed [LOC_Os03g49190]
A0A1D5XVS7	A0A453IR91_AEGTS	35.2	not assigned.unknown	#N/A
A0A1D5XW51	A0A3B6JKI7_WHEAT	35.2	not assigned.unknown	#N/A
A0A1D5Y5R8	F2EID0_HORVV	35.2	not assigned.unknown	#N/A
A0A1D5Y818	A0A453HGA4_AEGTS	35.2	not assigned.unknown	#N/A
A0A1D5YEH2	M7ZQM3_TRIUA	35.2	not assigned.unknown	#N/A
A0A1D5YGL3	A0A3B6KQB8_WHEAT	35.2	not assigned.unknown	#N/A
A0A1D5YWR0	A0A3B6LSP8_WHEAT	35.2	not assigned.unknown	OsFBX111 - F-box domain containing protein, expressed [LOC_Os03g56450]
A0A1D5Z199	A0A3B6LUV8_WHEAT	35.2	not assigned.unknown	#N/A
A0A1D5ZQF0	A0A3B6MYU0_WHEAT	35.2	not assigned.unknown	#N/A
A0A1D5ZZT9	A0A3B6MYZ0_WHEAT	35.2	not assigned.unknown	Vicilin (Fragment) [Sotub09g020260.1.1]
A0A1D6A2L5	A0A3B6MJX3_WHEAT	35.2	not assigned.unknown	#N/A
A0A1D6AYF2	A0A3B6PMK1_WHEAT	35.2	not assigned.unknown	#N/A
A0A1D6BBG6	A0A453NUJ5_AEGTS	35.2	not assigned.unknown	#N/A
A0A1D6BHG3	A0A7J0DNH7_9ERIC	35.2	not assigned.unknown	#N/A
A0A1D6D384	V5M3L1_WHEAT	35.2	not assigned.unknown	#N/A
A0A1D6SBY3	N1R0M7_AEGTA	35.2	not assigned.unknown	#N/A
B2Y2Q1	B2Y2Q1_WHEAT	35.2	not assigned.unknown	#N/A
P83207	N1QTW5_AEGTA	35.2	not assigned.unknown	LTPL169 - Protease inhibitor/seed storage/LTP family protein precursor, expressed [LOC_Os07g12080]
Q0Q5D9	Q0Q5D9_WHEAT	35.2	not assigned.unknown	#N/A
Q8W3V4	A8IEC9_9POAL	35.2	not assigned.unknown	#N/A
W5FQG6	A0A453M8F7_AEGTS	35.2	not assigned.unknown	#N/A
P58386	#N/A	1.1.2.2	PS.lightreaction.photosystem I.PSI polypeptide subunits	Photosystem I P700 chlorophyll a apoprotein A2 [Sotub10g013140.1.1]
Q332R4	A0A1C9ZNX9_HORVS	1.1.4.1	PS.lightreaction.ATP synthase.alpha subunit	ATP synthase subunit alpha [Sotub07g027330.1.1]
P11383	A0A6G5NTM2_9POAL	1.3.1	PS.calvin cycle.rubisco large subunit	Ribulose bisphosphate carboxylase large chain (Fragment) [Sotub06g027050.1.1]
A0A1D5V9B9	A0A453EY83_AEGTS	1.3.13	PS.calvin cycle.rubisco interacting	Developmentally-regulated GTP-binding protein 2 [Sotub12g023140.1.1]
A0A1D5X5N1	A0A453HSG4_AEGTS	1.3.13	PS.calvin cycle.rubisco interacting	Ribulose-1 5-bisphosphate carboxylase/oxygenase activase 1 [Sotub10g024020.1.1]
A0A1D6AUH4	A0A3B6PD02_WHEAT	1.3.13	PS.calvin cycle.rubisco interacting	chaperonin 1 [Sotub01g015280.1.1]
A0A1D5RXH7	A0A452ZE94_AEGTS	10.1.5	cell wall.precursor synthesis.UXS	Proteasome subunit alpha type [Sotub10g019430.1.1]
A0A1D5V1B3	A0A3B6DAM6_WHEAT	10.1.5	cell wall.precursor synthesis.UXS	Bifunctional polymyxin resistance protein ArnA [Sotub12g031430.1.1]
A0A1D5V5P1	A0A3B6EL29_WHEAT	10.1.5	cell wall.precursor synthesis.UXS	Bifunctional polymyxin resistance protein ArnA [Sotub10g028840.1.1]
A0A1D5ZXR9	A0A453L7X7_AEGTS	10.1.5	cell wall.precursor synthesis.UXS	Uridine kinase [Sotub06g024620.1.1]
A0A1D6CUR4	A0A453S8G8_AEGTS	10.1.5	cell wall.precursor synthesis.UXS	Late embryogenesis abundant protein D-34 [Sotub09g023990.1.1]
A0A1D6RFP2	A0A3B5ZVJ1_WHEAT	10.1.5	cell wall.precursor synthesis.UXS	Bifunctional polymyxin resistance protein ArnA [Sotub12g031430.1.1]
A0A077S3V2	A0A077S3V2_WHEAT	10.1.5	cell wall.precursor synthesis.UXS	Aspartate aminotransferase [Sotub08g018900.1.1]
W5DBH3	A0A453FJZ8_AEGTS	10.1.5	cell wall.precursor synthesis.UXS	Aspartate aminotransferase [Sotub08g018900.1.1]
W5AS54	A0A3B6B6S9_WHEAT	10.2.1	cell wall.cellulose synthesis.cellulose synthase	Cellulose synthase-like A1 [Sotub10g025490.1.1]
W5BNP0	A0A3B6C304_WHEAT	10.5.5	cell wall.cell wall proteins.RGP	Alpha-1 4-glucan-protein synthase [Sotub03g028400.1.1]
A0A1D5XZ61	A0A453IW51_AEGTS	10.6.2	cell wall.degradation.mannan-xylose-arabinose-fucose	Adenylosuccinate synthetase [Sotub02g028650.1.1]
A0A1D5XWT8	A0A453J5L9_AEGTS	10.6.3	cell wall.degradation.pectate lyases and polygalacturonases	Glycoside hydrolase family 28 protein/polygalacturonase family protein [Sotub05g022320.1.1]
A0A077RY90	A0A077RY90_WHEAT	10.8.1	cell wall.pectinesterases.PME	Thiazole biosynthetic enzyme [Sotub07g026110.1.1]
A0A1D5Z541	A0A8R7U9S7_TRIUA	11.1.13	lipid metabolism.FA synthesis and FA elongation.acyl-CoA binding protein	Kelch domain-containing protein [Sotub11g011440.1.1]
A0A1D5XLB2	A0A3B6IYT7_WHEAT	11.1.8	lipid metabolism.FA synthesis and FA elongation.acyl CoA ligase	4-coumarate-coa ligase [Sotub12g027780.1.1]
A0A1D5VDQ8	A0A3B6EH16_WHEAT	11.8.1.1	lipid metabolism.exotics (steroids, squalene etc).sphingolipids.ceramidase	Neutral ceramidase [Sotub04g035600.1.1]
A0A1D5SJ26	A0A3B5YT90_WHEAT	13.1.1.3.1	amino acid metabolism.synthesis.central amino acid metabolism.alanine.alanine aminotransferase	Alanine aminotransferase [Sotub06g022150.1.1]
W4ZLK0	A0A452Z8Z0_AEGTS	13.1.2.2.1	amino acid metabolism.synthesis.glutamate family.proline.delta 1-pyrroline-5-carboxylate synthetase	Gamma-glutamyl phosphate reductase [Sotub06g011740.1.1]
A0A1D5ZUB8	A0A3B6MND6_WHEAT	13.1.2.3.11	amino acid metabolism.synthesis.glutamate family.arginine.carbamoyl-phosphate synthase	Carbamoyl-phosphate synthase small chain [Sotub03g029110.1.1]
A0A1D5SWQ8	A0A452Z1L4_AEGTS	13.1.2.3.22	amino acid metabolism.synthesis.glutamate family.arginine.argininosuccinate synthase	Argininosuccinate synthase [Sotub05g005750.1.1]
A0A1D6ABW2	A0A3B6NUA5_WHEAT	13.1.4.1.1	amino acid metabolism.synthesis.branched chain group.common.acetolactate synthase	Acetolactate synthase [Sotub07g025380.1.1]
W5GXB0	A0A453P2C6_AEGTS	13.1.4.1.1	amino acid metabolism.synthesis.branched chain group.common.acetolactate synthase	Acetolactate synthase small subunit [Sotub11g009930.1.1]
A0A096UMR0	A0A3B6C4X7_WHEAT	13.1.6.1.1	amino acid metabolism.synthesis.aromatic aa.chorismate.3-deoxy-D-arabino-heptulosonate 7-phosphate synthase	Phospho-2-dehydro-3-deoxyheptonate aldolase 1 [Sotub04g028270.1.1]
W5BPN7	A0A3B6BXQ0_WHEAT	13.2.2.3	amino acid metabolism.degradation.glutamate family.arginine	Agmatinase [Sotub01g030270.1.1]
A0A1D5YUR5	A0A3B6KDJ1_WHEAT	13.2.4.4	amino acid metabolism.degradation.branched chain group.leucine	Carbamoyl-phosphate synthase large chain [Sotub09g020300.1.1]
A0A1D5YV20	A0A3B6KCM5_WHEAT	13.2.5.3	amino acid metabolism.degradation.serine-glycine-cysteine group.cysteine	Mercaptopyruvate sulfurtransferase-like protein [Sotub07g027120.1.1]
A0A1D6SFC8	A0A453SI82_AEGTS	16.1.2.6	secondary metabolism.isoprenoids.mevalonate pathway.mevalonate diphosphate decarboxylase	Diphosphomevalonate decarboxylase-like protein [Sotub11g011760.1.1]
A0A1D5UN76	W5BUF4_WHEAT	16.2.1.10	secondary metabolism.phenylpropanoids.lignin biosynthesis.CAD	Calcium binding protein Caleosin [Sotub12g029440.1.1]
W5HLQ5	A0A3B6SGA4_WHEAT	16.2.1.8	secondary metabolism.phenylpropanoids.lignin biosynthesis.F5H	Sumo activating enzyme 1b [Sotub03g024380.1.1]
W5GC44	A0A3B6NKB6_WHEAT	16.4.1	secondary metabolism.N misc.alkaloid-like	1-aminocyclopropane-1-carboxylate oxidase 1 [Sotub02g016340.1.1]
A0A1D5X277	A0A3B6HUZ3_WHEAT	16.8.3	secondary metabolism.flavonoids.dihydroflavonols	1-aminocyclopropane-1-carboxylate oxidase [Sotub01g046240.1.1]
A0A1D6S3B0	W5F8V5_WHEAT	16.8.3	secondary metabolism.flavonoids.dihydroflavonols	Eukaryotic translation initiation factor 3 subunit 6 [Sotub10g021590.1.1]
A0A1D6CS62	A0A453SSU4_AEGTS	16.8.4	secondary metabolism.flavonoids.flavonols	Oxidoreductase 2OG-Fe(II) oxygenase family protein [Sotub02g031570.1.1]
W5FGC3	A0A3B6LPM3_WHEAT	16.8.4	secondary metabolism.flavonoids.flavonols	1-aminocyclopropane-1-carboxylate oxidase 1 [Sotub10g027710.1.1]
W5FU06	A0A3B6MUL8_WHEAT	16.8.4	secondary metabolism.flavonoids.flavonols	1-aminocyclopropane-1-carboxylate oxidase 1 [Sotub10g027710.1.1]
A0A1D6CL77	A0A3B6TFY0_WHEAT	17.3.1.1.1	hormone metabolism.brassinosteroid.synthesis-degradation.BRs.DET2	RNA recognition motif containing protein, putative, expressed [LOC_Os08g02330]
A0A1D6ADN2	A0A453NHG4_AEGTS	17.3.1.2.1	hormone metabolism.brassinosteroid.synthesis-degradation.sterols.SMT1	Porphobilinogen deaminase [Sotub07g027270.1.1]
A0A1D6D1H9	Q9LEC0_WHEAT	2.1.2.2	major CHO metabolism.synthesis.starch.starch synthase	Glycogen synthase 2 [Sotub03g013130.1.1]
A0A1D6RLR1	A0A3B6C9D0_WHEAT	2.1.2.3	major CHO metabolism.synthesis.starch.starch branching	1 4-alpha-glucan branching enzyme II [Sotub09g011090.1.1]
Q8W431	Q8W431_WHEAT	2.2.1.3.3	major CHO metabolism.degradation.sucrose.invertases.vacuolar	1 2-beta-fructan 1F-fructosyltransferase (Fragment) [Sotub08g024940.1.1]
A0A1D5U769	A0A3B6C2G3_WHEAT	2.2.1.5	major CHO metabolism.degradation.sucrose.Susy	Sucrose synthase 4 [Sotub12g008670.1.1]
A0A1D5UWR7	A0A453B3F8_AEGTS	2.2.1.5	major CHO metabolism.degradation.sucrose.Susy	Sucrose synthase 4 [Sotub12g008670.1.1]
A0A1D5X190	A0A1D6SCP9_WHEAT	2.2.1.5	major CHO metabolism.degradation.sucrose.Susy	Sucrose synthase 2 [Sotub07g016110.1.1]
W5B5R3	A0A3B6AUT2_WHEAT	2.2.1.5	major CHO metabolism.degradation.sucrose.Susy	Sucrose synthase 4 [Sotub12g008670.1.1]
A0A1D5URZ6	A0A1D5URZ6_WHEAT	20.1.6	stress.biotic.heat shock proteins	stress-inducible protein [AT1G62740]
A0A1D5ZBL7	A0A3B6MWJ8_WHEAT	20.1.7.6	stress.biotic.PR-proteins.PR6 (proteinase inhibitors)	Serpin (Serine protease inhibitor) [Sotub04g032620.1.1]
Q9ST57	A0A3B6KQL2_WHEAT	20.1.7.6	stress.biotic.PR-proteins.PR6 (proteinase inhibitors)	Serpin (Serine protease inhibitor) [Sotub04g032620.1.1]
Q9ST58	M7ZQF1_TRIUA	20.1.7.6	stress.biotic.PR-proteins.PR6 (proteinase inhibitors)	Serpin (Serine protease inhibitor) [Sotub04g032620.1.1]
A0A1D5RWU1	A0A3B5Y4C0_WHEAT	20.2.1	stress.abiotic.heat	ClpB chaperone [Sotub03g028720.1.1]
A0A1D6CT06	A0A3B6TYS2_WHEAT	20.2.1	stress.abiotic.heat	Chaperone protein htpG [Sotub04g034950.1.1]
A0A1D6RCW1	A0A3B5XYS8_WHEAT	20.2.2	stress.abiotic.cold	expressed protein [LOC_Os10g36180]
A0A1D5YDP6	A0A3B6KDR3_WHEAT	20.2.3	stress.abiotic.drought/salt	Ubiquitin-protein ligase 1 [Sotub04g029030.1.1]
A0A1D5SAF6	A0A3B5Z2J5_WHEAT	20.2.99	stress.abiotic.unspecified	Universal stress protein (Usp) [Sotub02g022380.1.1]
A0A1D6S9G7	A0A8R7UYH8_TRIUA	20.2.99	stress.abiotic.unspecified	Cytosol aminopeptidase family protein [Sotub12g007840.1.1]
A0A1D6DLV1	A0A453N8U0_AEGTS	27.1.1	RNA.processing.splicing	Pre-mRNA-splicing factor RSE1 [Sotub04g009690.1.1]
A0A1D6RRQ2	A0A3B6EGG3_WHEAT	27.1.2	RNA.processing.RNA helicase	ATP dependent RNA helicase [Sotub02g036250.1.1]
A0A1D5VF80	A0A3B6EJ95_WHEAT	27.3.62	RNA.regulation of transcription.nucleosome/chromatin assembly factor group	Histone-binding protein RBBP7 [Sotub03g035370.1.1]
A0A1D6BJ78	A0A3B6RIC2_WHEAT	27.3.67	RNA.regulation of transcription.putative transcription regulator	At3g28720-like protein (Fragment) [Sotub11g021910.1.1]
A0A1D6RXI3	A0A3B6IQ78_WHEAT	27.3.7	RNA.regulation of transcription.C2C2(Zn) Constans-like zinc finger family (CO-like)	Gamma-interferon-inducible lysosomal thiol reductase [Sotub06g006420.1.1]
A0A1D5SY09	A0A3B5ZUK8_WHEAT	27.3.99	RNA.regulation of transcription.unclassified	Nucleic acid binding protein [Sotub08g017550.1.1]
A0A1D5Z9X7	A0A3B6LV87_WHEAT	29.1.6	protein.aa activation.lysine-tRNA ligase	Lysyl-tRNA synthetase [Sotub06g027650.1.1]
W5I035	W5I035_WHEAT	29.2.1.2.1.13	protein.synthesis.ribosomal protein.eukaryotic.40S subunit.S13	40S ribosomal protein S13 [Sotub05g023380.1.1]
A0A1D5YSA6	A0A453BK30_AEGTS	29.2.1.2.1.15	protein.synthesis.ribosomal protein.eukaryotic.40S subunit.S15	30S ribosomal protein S19 [Sotub06g016990.1.1]
A0A1D6S1Y9	A0A1D6S1Y9_WHEAT	29.2.1.2.1.15	protein.synthesis.ribosomal protein.eukaryotic.40S subunit.S15	40S ribosomal protein S15-like [Sotub02g025310.1.1]
A0A1D6RD30	A0A3B5XY60_WHEAT	29.2.1.2.1.17	protein.synthesis.ribosomal protein.eukaryotic.40S subunit.S17	40S ribosomal protein S17-like protein [Sotub05g028310.1.1]
A0A1D5V2G6	A0A1D5V2G6_WHEAT	29.2.1.2.1.31	protein.synthesis.ribosomal protein.eukaryotic.40S subunit.SA	40s ribosomal protein SA [AT1G72370]
A0A1D5ZB54	A0A3B6LUX8_WHEAT	29.2.1.2.2.141	protein.synthesis.ribosomal protein.eukaryotic.60S subunit.L4/L1	60S ribosomal protein L4/L1 [Sotub10g028760.1.1]
W5ECL2	W5ECL2_WHEAT	29.2.1.2.2.8	protein.synthesis.ribosomal protein.eukaryotic.60S subunit.L8	50S ribosomal protein L2 [Sotub07g026440.1.1]
A0A1D5TK48	A0A3B6AS74_WHEAT	29.2.2	protein.synthesis.ribosome biogenesis	stress responsive protein, putative, expressed [LOC_Os07g48490]
A0A1D5WVJ6	A0A3B6GMS8_WHEAT	29.2.2	protein.synthesis.ribosome biogenesis	#N/A
W5E6S4	A0A3B6IUA1_WHEAT	29.2.2	protein.synthesis.ribosome biogenesis	COP9 signalosome complex subunit 4 [Sotub04g033420.1.1]
A0A1D6BD27	A0A3B6QBF7_WHEAT	29.2.3	protein.synthesis.initiation	ubiquitin family protein, putative, expressed [LOC_Os07g31540]
A0A1D6S986	A0A3B6PUM0_WHEAT	29.2.3	protein.synthesis.initiation	Translation initiation factor eIF-2B subunit epsilon [Sotub01g035790.1.1]
W5FH41	A0A3B6LME7_WHEAT	29.2.3	protein.synthesis.initiation	Eukaryotic translation initiation factor 3 subunit 8-like protein [Sotub06g032000.1.1]
A0A1D5RSD5	A0A8R7K2N3_TRIUA	29.3.2	protein.targeting.mitochondria	Mitochondrial processing peptidase alpha subunit [Sotub12g009800.1.1]
A0A1D5WN81	A0A3B6H0M7_WHEAT	29.3.2	protein.targeting.mitochondria	translocase of outer membrane 20-4 [AT5G40930]
A0A1D5YMR1	A0A3B6KHW7_WHEAT	29.3.2	protein.targeting.mitochondria	DUF1264 domain protein [Sotub09g030880.1.1]
A0A1D5U0X1	A0A3B6C7W2_WHEAT	29.3.4.1	protein.targeting.secretory pathway.ER	Microsomal signal peptidase subunit(SPC25)-like protein [Sotub04g026330.1.1]
A0A1D6RVM7	A0A3B6HU84_WHEAT	29.3.4.2	protein.targeting.secretory pathway.golgi	Protein transport protein Sec23 [Sotub05g026710.1.1]
A0A140CQG0	A0A140CQG0_WHEAT	29.3.4.2	protein.targeting.secretory pathway.golgi	BET1 [Sotub06g007280.1.1]
A0A1D5XHD5	A0A3B6ITD2_WHEAT	29.3.4.3	protein.targeting.secretory pathway.vacuole	Vacuolar sorting receptor [Sotub09g014340.1.1]
A0A1D6CRM7	A0A453S8M1_AEGTS	29.3.4.99	protein.targeting.secretory pathway.unspecified	Signal recognition particle protein [Sotub08g027520.1.1]
A0A1D5YI27	A0A3B6KHS0_WHEAT	29.5.11.4.2	protein.degradation.ubiquitin.E3.RING	zinc finger protein-related, putative, expressed [LOC_Os09g20550]
A0A1D5YLE4	A0A3B6KM16_WHEAT	29.5.5	protein.degradation.serine protease	Rhomboid family protein [Sotub03g014790.1.1]
A0A1D6CIZ7	A0A3B6SEU6_WHEAT	3.4.1	minor CHO metabolism.myo-inositol.poly-phosphatases	3-oxoacyl- [Sotub02g017190.1.1]
A0A1D5WD42	A0A3B6GWF1_WHEAT	4.1.15	glycolysis.cytosolic branch.phospho-enol-pyruvate carboxylase (PEPC)	Phosphoenolpyruvate carboxylase 1 [Sotub07g022100.1.1]
A0A1D5S2P8	A0A3B5XU98_WHEAT	4.1.3	glycolysis.cytosolic branch.glucose-6-phosphate isomerase	Glucose-6-phosphate isomerase [Sotub12g005010.1.1]
A0A1D5UZY9	A0A1D5UZY9_WHEAT	8.1.5	TCA / organic transformation.TCA.2-oxoglutarate dehydrogenase	2-oxoglutarate dehydrogenase E1 component [Sotub05g027690.1.1]
A0A1D5V8B0	A0A8R7REH0_TRIUA	8.2.10	TCA / organic transformation.other organic acid transformations.malic	Malic enzyme [Sotub12g009580.1.1]
W5EL62	W5EL62_WHEAT	8.2.9	TCA / organic transformation.other organic acid transformations.cyt MDH	40S ribosomal protein S21 [Sotub04g029760.1.1]
A0A1D5XUI4	A0A3B6IMV7_WHEAT	9.1.2	mitochondrial electron transport / ATP synthesis.NADH-DH (type I).localisation not clear	NADH-ubiquinone oxidoreductase subunit [Sotub11g007950.1.1]
