# Supplementary material for: Cell‐type proteomic and metabolomic resolution of early and late grain filling stages of wheat endosperm
Source: Plant Biotechnol J. 2023 Dec 4;22(3):555–71. doi: 10.1111/pbi.14203 (PMC12047074; doi:10.1111/pbi.14203)
Supplement: Supplementary file 8 — Table S7 Functional categories of protein candidates were identified in the different cell types during the developing stages (15 and 26 DAA). [file PBI-22-555-s001.xlsx]

## Sheet: Functional Categorization
Table S7. Functional categorization of the identified protein candidates of aleurone (AL), sub-aleurone (SA), starchy endosperm (SE) and endosperm transfer cells (ETCs) during 15 DAA and 26 DAA.
**Accession 1 and 2 are Uniprot identifiers for the protei
Accession 1	Accession 2	Description	Bin No	Function	Category	15 AL	15 AL	15 AL	SD	15 SA	15 SA	15 SA	SD	15 SE	15 SE	15 SE	SD	15 ETCs	15 ETCs	15 ETCs	SD	26 AL	26 AL	26 AL	SD	26 SA	26 SA	26 SA	SD	26 SE	26 SE	26 SE	SD	26 ETCs	26 ETCs	26 ETCs	SD
A0A1D6DI18	A0A3B6QF60_WHEAT	Acetyl-CoA carboxylase-like protein [Sotub12g032410.1.1]	3.5	minor CHO metabolism.others	Minor CHO metabolism	0	0	0.000176771	0.000102059	0	0	0	0	0	0	0	0	0.000309153	0.00048743	0.000655641	0.000173268	0	0	0	0	0	0	0	0	0	0	0	0	0	0.00041411	0	0.000239087
A0A1D6BME6	A0A3B6RJM8_WHEAT	Acetyl-CoA carboxylase-like protein [Sotub12g032410.1.1]	3.5	minor CHO metabolism.others	Minor CHO metabolism	0	0	0	0	0	0	0	0	0	0	0	0	0.000226875	0.000357706	0.000240575	7.19075e-05	0	0	0	0	0	0	0	0	0	0	0	0	0.000150159	0.00015195	0	8.72159e-05
A0A1D6CTU9	A0A3B6TP78_WHEAT	Acetyl-CoA carboxylase-like protein [Sotub12g032410.1.1]	3.5	minor CHO metabolism.others	Minor CHO metabolism	0	0	0	0	0	0	0	0	0	0	0	0	0.000226619	0.000357302	0.000240303	7.18262e-05	0	0	0	0	0	0	0	0	0	0	0	0	0	0	0.00015717	9.07419e-05
A0A1D6ALY1	A0A3B6PND3_WHEAT	Acetylglutamate kinase-like protein [Sotub11g005960.1.1]	3.5	minor CHO metabolism.others	Minor CHO metabolism	0.000346377	0.000435868	0.000386986	4.48088e-05	0.000484499	0.000460173	0	0.000272974	0.000358079	0.000327536	0.00034187	1.52811e-05	0.000338397	0.000355692	0.000358831	1.10039e-05	0	0	0	0	0	0.000384595	0.000373996	0.00021905	0.000485521	0.000494124	0.000483862	5.50908e-06	0.000447941	0.000453283	0.000469385	1.11628e-05
A0A1D5X2M6	A0A453IZ15_AEGTS	Alcohol dehydrogenase 1 [Sotub12g027760.1.1]	3.5	minor CHO metabolism.others	Minor CHO metabolism	0	0.000470864	0.000418058	0.000257965	0	0	0	0	0	0	0	0	0	0	0	0	0	0	0	0	0	0	0	0	0	0	0	0	0	0	0	0
A0A1D5SU27	A0A3B6A325_WHEAT	Aldose 1-epimerase family protein [Sotub01g032920.1.1]	3.5	minor CHO metabolism.others	Minor CHO metabolism	0.000328614	0.000413515	0.000367141	4.25109e-05	0.000459653	0.000436574	0.000430645	1.53256e-05	0.000339716	0.000621479	0.000648677	0.000171069	0.000321043	0.000337452	0.000340429	1.04396e-05	0.000964073	0.000931059	0.00096079	1.81872e-05	0.000357054	0.000364872	0	0.000208439	0	0.000468785	0.000918096	0.000459083	0	0	0	0
W5AQX2	A0A3B6B6P3_WHEAT	Aldose 1-epimerase family protein [Sotub07g010500.1.1]	3.5	minor CHO metabolism.others	Minor CHO metabolism	0.000306969	0	0.000342958	0.000188479	0	0	0	0	0.00031734	0	0	0.000183216	0	0	0	0	0	0	0	0	0	0.000340838	0	0.000196783	0	0	0	0	0	0	0	0
A0A1D5V068	A0A453B649_AEGTS	Aldose 1-epimerase-like protein [Sotub03g032150.1.1]	3.5	minor CHO metabolism.others	Minor CHO metabolism	0.000364867	0.000459135	0.000407644	4.72007e-05	0	0	0	0	0	0	0	0	0	0	0	0	0	0	0	0	0.000396445	0.000405125	0.00039396	5.86178e-06	0.000511438	0	0	0.000295279	0	0	0	0
A0A1D6RKF2	A0A8R7PCJ5_TRIUA	Aldose 1-epimerase-like protein [Sotub03g032150.1.1]	3.5	minor CHO metabolism.others	Minor CHO metabolism	0.000364867	0	0.000407644	0.000224028	0	0	0	0	0	0	0	0	0	0	0	0	0	0	0	0	0.000396445	0.000405125	0.00039396	5.86178e-06	0	0	0.00050969	0.00029427	0.000471852	0.000477479	0.000494441	1.17587e-05
A0A1D5UH15	A0A453C4H1_AEGTS	Aldose-1-epimerase-like protein [Sotub02g035040.1.1]	3.5	minor CHO metabolism.others	Minor CHO metabolism	0.000683518	0.000430056	0.000381826	0.000162063	0.000956078	0.000908075	0.000447871	0.000280585	0.00105992	0.00129268	0.00134925	0.000153347	0.00066777	0.000701899	0.000708092	2.17143e-05	0	0.000968301	0	0.000559049	0	0	0	0	0.000958094	0.000487536	0.00095482	0.000270737	0.00220984	0.00134172	0.000926252	0.000654962
A0A1D6CIT0	A0A3B6SAG6_WHEAT	Aldose-1-epimerase-like protein [Sotub02g035070.1.1]	3.5	minor CHO metabolism.others	Minor CHO metabolism	0.00280898	0.00318124	0.00282447	0.000210594	0.004322	0.00447818	0.00368113	0.000422373	0.00377504	0.0029218	0.00332691	0.000426799	0.000548852	0.000576903	0.000581994	1.78474e-05	0.00659267	0.00557105	0.00574895	0.000545777	0.00427291	0.00592592	0.00485272	0.000838685	0.00551232	0.00440786	0.00549349	0.000632294	0.00181631	0.00147037	0.00190326	0.00022899
A0A1D6D5L5	A0A453R229_AEGTS	Aldose-1-epimerase-like protein [Sotub02g035070.1.1]	3.5	minor CHO metabolism.others	Minor CHO metabolism	0.000768958	0.00129017	0.000572739	0.00037078	0.000717059	0.00136211	0.00100771	0.000323051	0.00185485	0.000969508	0.0015179	0.00044686	0	0	0	0	0	0	0	0	0.00111401	0.0025614	0.0019373	0.000725976	0.00179643	0.000731304	0.00179029	0.000613184	0	0	0	0
W5ATC6	A0A3B6B1B4_WHEAT	Aldose-1-epimerase-like protein [Sotub02g035070.1.1]	3.5	minor CHO metabolism.others	Minor CHO metabolism	0	0.000701178	0.000311271	0.000351323	0.000389706	0.000370139	0.000730224	0.000202483	0.00028802	0.00079036	0.000824948	0.000300508	0.000272189	0.0002861	0.000288625	8.85093e-06	0	0	0	0	0.00090816	0.000618696	0.000902468	0.000165504	0.000390528	0.00119234	0.000389193	0.000463314	0.0007206	0	0	0.000416039
W5BHH8	A0A3B6CAI7_WHEAT	Aldose-1-epimerase-like protein [Sotub02g035070.1.1]	3.5	minor CHO metabolism.others	Minor CHO metabolism	0	0.000346819	0	0.000200236	0.000385515	0.000366159	0.000722372	0.000200306	0.000284923	0.000521241	0.000544052	0.000143477	0.000269262	0.000283024	0.000285521	8.75576e-06	0.000808577	0.000780888	0.000805824	1.52538e-05	0.000299465	0	0.000297588	0.000172357	0.000386328	0.000393174	0.000770016	0.000219573	0	0.000360676	0.000746978	0.000373562
A0A1D5X9J3	A0A3B6I0V6_WHEAT	Beta-glucosidase [Sotub03g032550.1.1]	3.5	minor CHO metabolism.others	Minor CHO metabolism	0	0.000320937	0.000284945	0.000175827	0.000356746	0	0.000334232	0.000199785	0.000263661	0.000241171	0.000251725	1.12518e-05	0.000249168	0.000261903	0	0.000147671	0	0	0	0	0.000277117	0.000283184	0.00027538	4.09742e-06	0.000357498	0.000363833	0.000356276	4.05644e-06	0.000329827	0.00033376	0.000345617	8.21937e-06
A0A1D5V0T8	A0A1D5V0T8_WHEAT	Beta-glucosidase [Sotub03g032550.1.1]	3.5	minor CHO metabolism.others	Minor CHO metabolism	0	0	0	0	0	0	0	0	0	0	0	0	0	0	0	0	0	0.000572959	0	0.000330798	0.000219726	0.000224537	0.000218349	3.24884e-06	0	0	0.000282491	0.000163096	0	0	0	0
A0A1D5X9J5	A0A3B6HZY1_WHEAT	Beta-glucosidase [Sotub12g018650.1.1]	3.5	minor CHO metabolism.others	Minor CHO metabolism	0.000218144	0.000274504	0.000243719	2.822e-05	0.000305131	0.000289811	0.000285875	1.01736e-05	0.000225514	0.000206278	0.000215306	9.62385e-06	0.000213118	0.00022401	0.000451974	0.000134869	0	0	0	0	0.000474047	0.000242213	0.000471076	0.000133	0.000305775	0.000311193	0.00030473	3.46955e-06	0.000282107	0.000285472	0.000295612	7.03019e-06
A0A1D5XR69	A0A3B6INL9_WHEAT	Carbohydrate kinase PfkB [Sotub06g032730.1.1]	3.5	minor CHO metabolism.others	Minor CHO metabolism	0	0	0	0	0	0	0	0	0	0	0	0	0	0	0	0	0	0	0	0	0	0	0	0	0	0	0	0	0	0	0.000366591	0.000211651
A0A1D5YSB9	A0A3B6KBP7_WHEAT	Conserved oligomeric Golgi complex subunit 8 [Sotub01g025770.1.1]	3.5	minor CHO metabolism.others	Minor CHO metabolism	0.000174367	0.000219416	0.000194809	2.25568e-05	0	0	0	0	0	0	0.000172098	9.93608e-05	0.000170349	0.000179056	0	0.000100959	0	0	0	0	0	0	0	0	0	0	0	0	0	0	0	0
W5DNX6	A0A3B6HY72_WHEAT	Dihydroxyacetone kinase family protein [Sotub06g028590.1.1]	3.5	minor CHO metabolism.others	Minor CHO metabolism	0	0	0	0	0	0	0	0	0.000178437	0.000326434	0	0.000163453	0.000337258	0.000354495	0.000357622	1.09668e-05	0	0	0	0	0	0	0	0	0	0	0	0	0.000223216	0.000451756	0.000233902	0.000128974
A0A1D5ZI61	A0A3B6LI87_WHEAT	Enolase-phosphatase E1 [Sotub07g024180.1.1]	3.5	minor CHO metabolism.others	Minor CHO metabolism	0	0	0	0	0	0	0	0	0	0.000264893	0	0.000152936	0	0	0	0	0	0	0	0	0	0	0	0	0	0	0	0	0	0.000366589	0	0.00021165
A0A1D6CKV5	A0A453TCB3_AEGTS	Glucan synthase like 3 [Sotub01g006780.1.1]	3.6	minor CHO metabolism.callose	Minor CHO metabolism	0	0.000166259	0.000147613	9.10854e-05	0	0	0.000173146	9.99658e-05	0	0.000124937	0.000130404	7.37612e-05	0.000129079	0.000135676	0.000136874	4.19735e-06	0	0	0	0	0	0	0	0	0	0	0	0	0	0	0	0
A0A1D5XHB3	A0A3B6IYY0_WHEAT	Glucan synthase like 7 [Sotub01g006770.1.1]	3.6	minor CHO metabolism.callose	Minor CHO metabolism	0.000108495	6.82629e-05	0.000121215	2.76415e-05	7.58792e-05	7.20694e-05	7.10906e-05	2.52995e-06	5.60802e-05	5.12967e-05	5.35416e-05	2.39323e-06	5.29976e-05	5.57063e-05	5.61978e-05	1.72336e-06	0.000159148	0.000153699	0.000158607	3.00234e-06	5.89423e-05	6.02328e-05	5.85729e-05	8.71514e-07	7.60392e-05	7.73867e-05	7.57794e-05	8.62798e-07	7.01537e-05	7.09903e-05	7.35121e-05	1.74825e-06
A0A1D6D350	A0A3B6TBQ9_WHEAT	Glucan synthase like 7 [Sotub03g023500.1.1]	3.6	minor CHO metabolism.callose	Minor CHO metabolism	0.000107641	6.77254e-05	6.01301e-05	2.55218e-05	7.52817e-05	7.15019e-05	0	4.24149e-05	5.56386e-05	5.08928e-05	5.312e-05	2.37439e-06	5.25803e-05	5.52677e-05	0.000111511	3.32748e-05	0	0	0	0	5.84782e-05	0	5.81117e-05	3.36571e-05	0	7.67773e-05	7.51827e-05	4.38743e-05	0	0	7.29333e-05	4.2108e-05
A0A1D6D4B0	A0A453RGC1_AEGTS	Kinase pfkB family protein [Sotub09g018300.1.1]	3.5	minor CHO metabolism.others	Minor CHO metabolism	0	0	0	0	0	0	0	0	0.000296066	0.000270812	0	0.00016413	0	0.000294092	0.000296687	0.000170548	0	0	0	0	0	0	0	0	0	0	0	0	0.000370364	0.000374781	0	0.000215116
A0A1D6C0S0	A0A8R7R2W4_TRIUA	L-threonine 3-dehydrogenase [Sotub01g006980.1.1]	3.3	minor CHO metabolism.sugar alcohols	Minor CHO metabolism	0	0	0	0	0	0	0	0	0	0	0	0	0	0	0.00070574	0.000407459	0	0	0	0	0	0	0	0	0	0	0	0	0	0	0	0
A0A1D6AWD6	A0A3B6PFK2_WHEAT	NADP dependent sorbitol 6-phosphate dehydrogenase (Fragment) [Sotub01g047900.1.1]	3.5	minor CHO metabolism.others	Minor CHO metabolism	0	0.000413515	0.000367141	0.000226546	0	0	0	0	0.000339716	0	0	0.000196135	0.000321043	0	0.000340429	0.000191196	0	0	0	0	0	0	0	0	0	0	0	0	0	0	0	0
A0A077RX53	A0A077RX53_WHEAT	Oxidoreductase aldo/keto reductase family protein [Sotub01g043640.1.1]	3.5	minor CHO metabolism.others	Minor CHO metabolism	0.000324455	0	0.000362493	0.000199215	0.000453835	0.000431048	0.000425194	1.51316e-05	0.000335416	0.000306806	0.000320233	1.43139e-05	0	0	0	0	0	0	0	0	0.000352535	0.000360253	0.000350325	5.21254e-06	0.000454792	0.000462851	0	0.000264931	0	0	0	0
A0A1D6AEN0	A0A3B6NMW8_WHEAT	plasma membrane fusion protein [AT2G12400]	3.5	minor CHO metabolism.others	Minor CHO metabolism	0.000190572	0.000239808	0	0.000126656	0	0	0	0	0.00019701	0.000180206	0.000188092	8.40745e-06	0.000186181	0	0	0.000107492	0	0	0	0	0.000207065	0.000211599	0.000205767	3.06164e-06	0.000267127	0	0.000266214	0.000153963	0	0	0	0
A0A1D6AWC8	A0A3B6PJ71_WHEAT	plasma membrane fusion protein [AT2G12400]	3.5	minor CHO metabolism.others	Minor CHO metabolism	0	0	0	0	0	0	0	0	0	0.000179207	0	0.000103465	0	0	0	0	0	0	0	0	0	0	0	0	0.000265645	0	0	0.00015337	0.000245084	0	0	0.000141499
A0A1D6S725	A0A453JRQ3_AEGTS	Pyridoxal kinase [Sotub02g029890.1.1]	3.5	minor CHO metabolism.others	Minor CHO metabolism	0.000331805	0.00041753	0.000370705	4.29236e-05	0.000464116	0	0.000434826	0.000259915	0	0.000313757	0.000327487	0.000185238	0.00032416	0.000340728	0.000343734	1.05409e-05	0	0	0	0	0	0	0	0	0	0	0	0	0.000429095	0.000434212	0.000449637	1.06932e-05
A0A1D5ZG56	Q69G22_WHEAT	Pyridoxal kinase [Sotub02g029890.1.1]	3.5	minor CHO metabolism.others	Minor CHO metabolism	0.000331805	0.00041753	0.000370705	4.29236e-05	0.000464116	0.000440813	0.000434826	1.54744e-05	0.000343015	0.000313757	0.000327487	1.46382e-05	0.00032416	0.000340728	0.000343734	1.05409e-05	0	0.000940098	0.000970118	0.000551636	0	0	0	0	0	0	0	0	0.000429095	0	0.000449637	0.000253876
A0A1D5XGW0	A0A8R7U8L1_TRIUA	Reductase 1 [Sotub03g022730.1.1]	3.5	minor CHO metabolism.others	Minor CHO metabolism	0	0	0	0	0	0	0	0	0	0.00030876	0.000322273	0.000182289	0	0	0	0	0	0	0	0	0	0.000362548	0	0.000209317	0	0	0	0	0	0	0	0
A0A1D6RLH8	A0A3B6C7Y4_WHEAT	Reductase 2 [Sotub03g022740.1.1]	3.5	minor CHO metabolism.others	Minor CHO metabolism	0.000627081	0.000789094	0.000700599	8.11218e-05	0	0.000416548	0.00041089	0.000238878	0.000648266	0.000592971	0.000618921	2.76649e-05	0.000306316	0.000321972	0.000324813	9.96068e-06	0.000919849	0.00088835	0.000916717	1.7353e-05	0.000681352	0.000696269	0.000677081	1.00744e-05	0	0.000447281	0.000875982	0.000438024	0.000405475	0	0.000424886	0.000239901
A0A1D5UP68	A0A7H4LIV8_WHEAT	Reductase 2 [Sotub03g022740.1.1]	3.5	minor CHO metabolism.others	Minor CHO metabolism	0.000375559	0	0	0.000216829	0	0	0	0	0	0	0	0	0	0	0	0	0	0	0.00109805	0.000633957	0.000408062	0.000416996	0.000405505	6.03356e-06	0.000526425	0	0.000524626	0.000303414	0.000485679	0.000491471	0	0.000282094
A0A1D5T7M8	A0A3B6AZC8_WHEAT	Reductase 2 [Sotub03g022740.1.1]	3.5	minor CHO metabolism.others	Minor CHO metabolism	0	0	0	0	0	0	0	0	0	0	0	0	0	0	0	0	0	0	0	0	0.000340676	0	0.000338541	0.000196076	0	0	0	0	0	0	0	0
A0A1D5RUU7	A0A3B5Y5W4_WHEAT	Ribonuclease PH [Sotub01g032930.1.1]	3.5	minor CHO metabolism.others	Minor CHO metabolism	0.000423668	0	0	0.000244605	0	0	0	0	0	0	0	0	0	0	0	0	0	0	0	0	0	0	0	0	0	0	0	0	0	0	0	0
A0A1D5Z9C7	A0A3B6LS63_WHEAT	X8 domain containing protein, expressed [LOC_Os03g54910]	3.6	minor CHO metabolism.callose	Minor CHO metabolism	0	0.000832367	0.000739019	0.000456015	0	0.000878782	0.000866846	0.000503955	0.000683816	0.000625489	0.000652862	2.9182e-05	0.000646229	0	0	0.0003731	0	0.00187413	0	0.00108203	0.000718716	0.000734452	0.000714211	1.06268e-05	0.000927188	0.000943618	0.000924019	1.05206e-05	0.000855422	0.000865623	0.000896373	2.13173e-05
A0A1D5V0V2	A0A3B6D8N9_WHEAT	Xylulose kinase [Sotub04g029970.1.1]	3.7	minor CHO metabolism.sugar kinases	Minor CHO metabolism	0.000371477	0.000467452	0.000207514	0.000131443	0.000259804	0.000246759	0.000486816	0.000134989	0.000192014	0	0	0.000110859	0	0.000190733	0	0.00011012	0	0	0	0	0.000201813	0	0	0.000116517	0	0.000264965	0	0.000152978	0	0	0	0
A0A1D6BIW3	A0A3B6RLE3_WHEAT	HEAT repeat-containing protein 5B [Sotub02g028960.1.1]	3.1.1.1	minor CHO metabolism.raffinose family.galactinol synthases.known	Minor CHO metabolism	0	0	0	0	0	0	0	0	0	0	0	0	0	0	5.49477e-05	3.1724e-05	0	0	0	0	0	0	0	0	0	0	0	0	0	0	0	0
A0A1D6D332	A0A3B6TEW9_WHEAT	Alkaline alpha galactosidase 2 [Sotub07g008570.1.1]	3.1.2.1	minor CHO metabolism.raffinose family.raffinose synthases.known	Minor CHO metabolism	0.000121767	0.000153227	0.000136043	1.57523e-05	0.000170323	0.000161771	0.000159574	5.67886e-06	0	0.000115143	0.000240365	0.000120218	0	0	0	0	0	0	0	0	0.00026461	0.000135202	0.000131476	7.58125e-05	0.000170682	0	0	9.85432e-05	0	0	0	0
A0A1D5RV99	A0A3B5Y4R1_WHEAT	Alpha alpha-trehalose-phosphate synthase [Sotub02g018720.1.1]	3.2.1	minor CHO metabolism.trehalose.TPS	Minor CHO metabolism	0.000650557	0.000491181	0.000726827	0.000120241	0.000363989	0.000345714	0.000341018	1.2136e-05	0.000403521	0.000369102	0.000385255	1.72203e-05	0.000254227	0.000400831	0.000269578	8.05766e-05	0	0	0	0	0.00113097	0.000722335	0.000280971	0.000425106	0.000547135	0.00055683	0.00072702	0.000101174	0.000168262	0.000340537	0.000176317	9.72213e-05
A0A1D5Z516	A0A3B6LM04_WHEAT	Alpha alpha-trehalose-phosphate synthase [Sotub01g005320.1.1]	3.2.1	minor CHO metabolism.trehalose.TPS	Minor CHO metabolism	0.000602219	0.000757808	0.000841027	0.000121218	0.00105295	0.000600049	0.000789199	0.000227472	0.000778205	0.000854192	0.000891574	5.77694e-05	0.00250046	0.00231905	0.00265145	0.00016643	0	0	0	0	0.00114509	0.00150449	0.00146303	0.000196628	0.00105517	0.000859094	0.000841251	0.000118691	0.0011682	0.00137915	0.0020402	0.000454952
A0A1D5ZUW4	A0A453KSC9_AEGTS	Alpha alpha-trehalose-phosphate synthase [Sotub01g005320.1.1]	3.2.1	minor CHO metabolism.trehalose.TPS	Minor CHO metabolism	0.000663181	0.00083452	0.000889117	0.000117888	0.00111316	0.000881056	0.00104291	0.000119025	0.000822703	0.00100337	0.000916372	9.0355e-05	0.00285076	0.00299647	0.0030229	9.27e-05	0.000389121	0	0	0.000224659	0.00115292	0.0014727	0.00143212	0.000174098	0.00148734	0.000756848	0.00092641	0.00038232	0.00154374	0.00225644	0.0023366	0.000436461
A0A1D5ST70	A0A3B5ZYQ8_WHEAT	Alpha alpha-trehalose-phosphate synthase [Sotub02g018720.1.1]	3.2.1	minor CHO metabolism.trehalose.TPS	Minor CHO metabolism	0.000600983	0.000453752	0.000537153	7.3832e-05	0.000336253	0.00031937	0.000315032	1.12112e-05	0.000497029	0.000340976	0.000355898	8.61138e-05	0.000234855	0.000493716	0.000249036	0.000145533	0	0	0	0	0.000914193	0.000400375	0.000259561	0.000344572	0.000505442	0.000342933	0.000503715	9.33304e-05	0.00015544	0.000314588	0.000162881	8.98128e-05
A0A1D5YI64	A0A3B6KIB1_WHEAT	Alpha alpha-trehalose-phosphate synthase [Sotub01g005320.1.1]	3.2.1	minor CHO metabolism.trehalose.TPS	Minor CHO metabolism	0.000528493	0.000665035	0.000738066	0.000106378	0.000924045	0.00052659	0.000692583	0.000199624	0.000682935	0.000749619	0.000782425	5.06971e-05	0.00206527	0.00203515	0.00232685	0.000160428	0	0	0	0	0.000861348	0.00117361	0.00114127	0.00017171	0.000925993	0.000565441	0.000553697	0.000211636	0.00085432	0.00138321	0.00179044	0.000469374
A0A1D6S4V7	A0A3B6MNH0_WHEAT	Alpha alpha-trehalose-phosphate synthase [Sotub02g018720.1.1]	3.2.1	minor CHO metabolism.trehalose.TPS	Minor CHO metabolism	0	0	0	0	0	0	0.000199054	0.000114924	0.000157024	0	0	9.06581e-05	0	0	0	0	0	0	0	0	0	0	0	0	0	0	0	0	0	0	0	0
A0A1D5XHI2	A0A3B6ITF9_WHEAT	Alpha alpha-trehalose-phosphate synthase [Sotub01g005320.1.1]	3.2.1	minor CHO metabolism.trehalose.TPS	Minor CHO metabolism	0	0	0	0	0	0	0	0	0.000178738	0	0.000170647	0.00010094	0.000168913	0	0	9.7522e-05	0	0	0	0	0	0	0	0	0	0	0	0	0	0	0	0
A0A1D5RTW5	A0A3B5Y4B5_WHEAT	Alpha alpha-trehalose-phosphate synthase [Sotub07g025170.1.1]	3.2.1	minor CHO metabolism.trehalose.TPS	Minor CHO metabolism	0.000103878	0.000261432	0.000116057	8.766e-05	0.000145301	0.000276011	0.000136131	7.82469e-05	0	9.82277e-05	0	5.67118e-05	0	0	0	0	0	0	0	0	0.000225737	0.000230679	0.000224322	3.33771e-06	0	0	0	0	0	0	0	0
A0A1D5RZT1	A0A3B5XZB9_WHEAT	Alpha alpha-trehalase [Sotub08g027410.1.1]	3.2.4	minor CHO metabolism.trehalose.trehalase	Minor CHO metabolism	0	0	0	0	0	0	0	0	0	0	0	0	0.000338397	0.000177846	0	0.000169272	0	0	0	0	0	0	0	0	0	0	0	0	0.000447941	0	0.000469385	0.000265026
A0A096UKY2	A0A452YCG8_AEGTS	mRNA clone RTFL01-15-D07 [Sotub05g011320.1.1]	3.4.1	minor CHO metabolism.myo-inositol.poly-phosphatases	Minor CHO metabolism	0.000711998	0.000447975	0	0.000359938	0	0	0	0	0	0	0.000351367	0.000202862	0	0.000365573	0.000368798	0.000212001	0	0	0	0	0.000386809	0.000790556	0.000768769	0.000227076	0	0	0	0	0	0	0	0
A0A1D6CIZ7	A0A3B6SEU6_WHEAT	3-oxoacyl- [Sotub02g017190.1.1]	3.4.1	minor CHO metabolism.myo-inositol.poly-phosphatases	Minor CHO metabolism	0.00023144	0.000291234	0	0.000153817	0.000323728	0.000307475	0.000303298	1.07937e-05	0.000478517	0.000218851	0.000228428	0.000147232	0.000226107	0.000237663	0.00023976	7.35247e-06	0.000678986	0.000655734	0.000676674	1.28091e-05	0.000251469	0.000256975	0.000249893	3.7182e-06	0.000324411	0.00033016	0.000323302	3.68101e-06	0.000299301	0.000302871	0.000313629	7.45866e-06
A0A1D5XVF8	W5ERE6_WHEAT	Dynamin [Sotub01g005110.1.1]	3.4.1	minor CHO metabolism.myo-inositol.poly-phosphatases	Minor CHO metabolism	0	0	0.000433893	0.000250509	0	0	0	0	0.000200742	0.000183619	0	0.000111285	0	0.000199403	0.000402325	0.000201165	0	0	0	0	0	0.000215606	0	0.00012448	0	0	0	0	0	0	0	0
A0A1D5RTA6	W4ZS35_WHEAT	Dynamin [Sotub05g022730.1.1]	3.4.1	minor CHO metabolism.myo-inositol.poly-phosphatases	Minor CHO metabolism	0.000508402	0.000426502	0.000189335	0.00016571	0.000237044	0.000225142	0.000222085	7.90347e-06	0.000175193	0.000320498	0.000334524	8.82205e-05	0.000165563	0.000174025	0.00017556	5.38371e-06	0	0	0	0	0.000184134	0.000188165	0.00018298	2.72258e-06	0	0.000241753	0	0.000139576	0	0.000221771	0	0.00012804
A0A1D6BN01	A0A3B6RPG1_WHEAT	Senescence-associated protein 12 [Sotub01g048840.1.1]	3.4.1	minor CHO metabolism.myo-inositol.poly-phosphatases	Minor CHO metabolism	0.000406856	0	0	0.000234898	0	0	0	0	0	0	0	0	0	0.000417797	0	0.000241215	0	0	0	0	0	0.000451746	0.000439297	0.000257297	0	0	0	0	0	0	0	0
A0A1D5TUM8	A0A3B6CED3_WHEAT	Inositol-pentakisphosphate 2-kinase 1 [Sotub04g034070.1.1]	3.4.2	minor CHO metabolism.myo-inositol.InsP kinases	Minor CHO metabolism	0.000228347	0	0	0.000131836	0	0	0	0	0.000236061	0.000215926	0	0.000130865	0	0	0	0	0	0	0	0	0	0	0	0	0	0	0	0	0	0	0	0
W5ASF1	A0A8R7TN22_TRIUA	Inositol-pentakisphosphate 2-kinase 1 [Sotub04g034070.1.1]	3.4.2	minor CHO metabolism.myo-inositol.InsP kinases	Minor CHO metabolism	0	0.000284178	0.000252308	0.000155688	0	0	0.00029595	0.000170867	0.000233462	0.000213548	0	0.000129424	0	0	0.000233951	0.000135072	0.000662534	0	0.000660279	0.000381865	0.000245377	0.000250749	0.000243839	3.62811e-06	0.000316551	0.00032216	0.000315469	3.59183e-06	0.00029205	0.000295532	0	0.000169629
M9XC30	M9XC30_WHEAT	Inositol-3-phosphate synthase [Sotub04g021880.1.1]	3.4.3	minor CHO metabolism.myo-inositol.InsP synthases	Minor CHO metabolism	0.000201035	0.000252974	0.000224604	2.60067e-05	0.000281199	0.000267081	0.000263453	9.37568e-06	0.000207827	0.0001901	0.000198419	8.86903e-06	0.000196403	0.000206441	0.000208262	6.38655e-06	0.000589786	0.000569589	0.000587778	1.11263e-05	0.000218433	0	0.000217064	0.000125719	0.000281792	0.000286786	0.000280829	3.19743e-06	0.000259981	0.000263082	0.000272427	6.4788e-06
A0A1D5URC7	A0A3B6DNB2_WHEAT	RNA pyrophosphohydrolase [Sotub11g011150.1.1]	3.4.4	minor CHO metabolism.myo-inositol.myo-inositol oxygenases	Minor CHO metabolism	0	0	0	0	0	0	0	0	0	0	0.000472867	0.00027301	0	0	0	0	0	0	0	0	0	0	0	0	0	0	0	0	0	0	0	0
W5H3B0	A0A453NKM5_AEGTS	26S protease regulatory subunit [Sotub01g047380.1.1]	3.4.5	minor CHO metabolism.myo-inositol.inositol phosphatase	Minor CHO metabolism	0.000632887	0.0011946	0.00106063	0.00029338	0.000885257	0.000420405	0.00082939	0.000253797	0.00130854	0.000897692	0.000624652	0.000344249	0.00123661	0.00129981	0.0016391	0.000216453	0	0	0	0	0.00103149	0.000351358	0.00068335	0.000340098	0	0.000451422	0.00132614	0.000674235	0.00081846	0.00082822	0.00171528	0.000514986
A0A1D5VLB4	A0A3B6EFA8_WHEAT	Inositol monophosphatase family protein [Sotub01g047370.1.1]	3.4.5	minor CHO metabolism.myo-inositol.inositol phosphatase	Minor CHO metabolism	0.000300668	0	0	0.000173591	0	0	0.000394021	0.000227488	0	0.000284313	0.000296755	0.000167855	0	0	0	0	0	0	0	0	0	0	0	0	0	0	0	0	0	0	0	0
A0A1D6BEB0	A0A3B6QCS8_WHEAT	Inositol monophosphatase family protein [Sotub02g015140.1.1]	3.4.5	minor CHO metabolism.myo-inositol.inositol phosphatase	Minor CHO metabolism	0	0	0	0	0	0	0	0	0	0	0	0	0	0	0	0	0.000842551	0	0.000839682	0.000485621	0	0	0	0	0	0	0	0	0	0	0	0
A0A1D6BNA7	A0A3B6RKT2_WHEAT	Galactokinase like protein [Sotub08g017320.1.1]	3.8.1	minor CHO metabolism.galactose.galactokinases	Minor CHO metabolism	0.00031195	0.000261697	0.000232349	4.02558e-05	0	0.00027629	0.000272538	0.000158444	0.000322489	0.000294982	0.000307891	1.37623e-05	0.000304763	0.00021356	0.000323166	5.86945e-05	0	0	0.000304023	0.000175528	0.000112983	0.000230913	0.000224549	6.63263e-05	0.000145755	0.000148338	0.000145257	1.65384e-06	0.000268946	0.00040823	0.000281821	7.69686e-05
A0A1D6AJ17	A0A3B6NMX6_WHEAT	Galactokinase like protein [Sotub08g017320.1.1]	3.8.1	minor CHO metabolism.galactose.galactokinases	Minor CHO metabolism	0.000160702	0	0	9.27812e-05	0	0	0	0	0.000166131	0	0.000158611	9.38202e-05	0.000156999	0	0.000166479	9.35004e-05	0	0	0.000469854	0.00027127	0	0	0.000173515	0.000100179	0	0	0	0	0.000415644	0.000420601	0.000217771	0.0001157
A0A1D5ZGJ0	A0A3B6LDF3_WHEAT	Alpha-galactosidase [Sotub03g024450.1.1]	3.8.2	minor CHO metabolism.galactose.alpha-galactosidases	Minor CHO metabolism	0	0	0	0	0	0	0	0	0	0	0	0	0.00249168	0.00235712	0.00237792	7.24316e-05	0	0	0	0	0	0	0	0	0	0	0	0	0.0036281	0.00400512	0.00345617	0.000280792
A0A1D5RSC8	A0A452YIN6_AEGTS	Alpha-galactosidase [Sotub03g024450.1.1]	3.8.2	minor CHO metabolism.galactose.alpha-galactosidases	Minor CHO metabolism	0.00102871	0.000862989	0.000766206	0.00013275	0.000959276	0.00182222	0.00179747	0.000491234	0.00106346	0.00097275	0.00135376	0.000199027	0.00301501	0.00316911	0.00426276	0.000680281	0.00201198	0.00194308	0.00100256	0.000563949	0.00111774	0.00114221	0.00148097	0.00020302	0.00144195	0.00195667	0.00143702	0.000298605	0.00354757	0.00358988	0.00418208	0.00035475
					Minor CHO metabolism	0.0175523	0.0200623	0.0179117	0.00135737	0.0169619	0.0176579	0.0189974	0.00103454	0.0200051	0.0191252	0.020257	0.000594229	0.0226988	0.0235614	0.0261422	0.00179169	0.0146193	0.0158489	0.0151999	0.000615147	0.0209863	0.0241165	0.0225219	0.00156519	0.0204234	0.0179415	0.0223749	0.00222198	0.0238102	0.0243535	0.0257212	0.00098469
A0A1D6S519	A0A1D6S519_WHEAT	UTP-glucose 1 phosphate uridylyltransferase [Sotub11g007290.1.1]	4.1.1	glycolysis.cytosolic branch.UGPase	Glycolysis	0	0.000564625	0.000250652	0.000282904	0.000313811	0.000298055	0.000294007	1.0463e-05	0	0	0.00022143	0.000127843	0.00021918	0.000230383	0.000464831	0.000138706	0	0	0	0	0	0.000249103	0.000242238	0.000141879	0	0	0	0	0	0	0	0
A0A1D5YWA9	A0A3B6KEA9_WHEAT	Predicted 2 3-bisphosphoglycerate-independent phosphoglycerate mutase [Solyc06g005370.2.1]	4.1.12	glycolysis.cytosolic branch.phosphoglycerate mutase	Glycolysis	0.000207546	0	0.000231878	0.000127433	0	0.000551462	0	0.000318387	0.000214558	0.000392513	0.000409691	0.000108043	0.000405528	0.000426255	0.000430016	1.31868e-05	0	0	0	0	0.000225508	0	0	0.000130197	0	0	0	0	0	0.000271603	0	0.00015681
A0A1D6CRL9	A0A3B6TMW9_WHEAT	T-complex protein 1 subunit epsilon [Sotub05g015070.1.1]	4.1.12	glycolysis.cytosolic branch.phosphoglycerate mutase	Glycolysis	0.000528493	0.000332518	0.000885679	0.000280469	0.000369618	0.00070212	0	0.000351223	0.000273174	0.000249873	0.000260808	1.16578e-05	0.000258158	0.000271353	0.000547494	0.000163372	0	0	0.000772594	0.000446057	0.000287116	0.000586804	0.000570633	0.000168551	0	0.000376961	0.000738263	0.000369159	0.000341728	0	0	0.000197297
A0A1D5UE02	A0A3B6BY38_WHEAT	Phosphoglycerate mutase-like protein [Sotub04g028780.1.1]	4.1.12	glycolysis.cytosolic branch.phosphoglycerate mutase	Glycolysis	0.00044193	0	0	0.000255148	0	0	0	0	0	0	0	0	0	0	0	0	0	0	0	0	0	0	0	0	0	0	0	0	0.000571511	0.000578326	0	0.000331947
A0A1D5T291	A0A3B5ZRB1_WHEAT	Phosphoglycerate mutase family protein [Sotub01g036270.1.1]	4.1.12	glycolysis.cytosolic branch.phosphoglycerate mutase	Glycolysis	0	0	0	0	0	0	0	0	0	0.00029831	0	0.000172229	0	0	0	0	0	0	0	0	0	0	0	0	0	0	0	0	0	0	0	0
A0A1D5ZGS2	A0A3B6LF76_WHEAT	Enolase [Sotub09g011260.1.1]	4.1.13	glycolysis.cytosolic branch.enolase	Glycolysis	0.00071531	0.0015002	0.000532781	0.000514013	0.000667031	0.000633541	0.000937404	0.000166611	0.000985968	0.00112733	0.00117667	9.89831e-05	0.000698829	0.000734546	0.000988036	0.000157678	0.00209854	0.00135112	0.00209139	0.000429476	0.000777216	0.000529488	0.00102979	0.000250156	0.000334219	0.000340141	0.00099923	0.000382246	0.00154175	0.00124811	0.000969334	0.00028624
A0A1D5ZG58	A0A3B6LF87_WHEAT	Enolase [Sotub09g011260.1.1]	4.1.13	glycolysis.cytosolic branch.enolase	Glycolysis	0.000476873	0.00120016	0.00026639	0.000489789	0.000333516	0.00031677	0.000624936	0.000173288	0.000985968	0.000901868	0.000941336	4.20763e-05	0.000698829	0.000734546	0.000741027	2.27243e-05	0.00209854	0.000675559	0.00139426	0.000711502	0.000777216	0.000794233	0.000772345	1.14918e-05	0.000334219	0	0.000666154	0.000333077	0.0012334	0.000936081	0.000646223	0.000293597
A0A1D6RX24	A0A3B6HPR6_WHEAT	Enolase [Sotub06g032440.1.1]	4.1.13	glycolysis.cytosolic branch.enolase	Glycolysis	0.000234082	0	0.000261525	0.000143726	0	0.000310985	0.000306761	0.00017834	0	0.000221349	0.000231036	0.000130682	0.000228688	0.000240376	0.000242497	7.4364e-06	0	0	0	0	0	0	0	0	0	0	0	0	0.000302718	0	0.00031721	0.000179104
W5FSB3	M8A7U9_TRIUA	Enolase [Sotub03g028000.1.1]	4.1.13	glycolysis.cytosolic branch.enolase	Glycolysis	0.000302442	0	0	0.000174615	0.000423043	0	0.000396346	0.000236914	0.000625319	0	0.000597012	0.00035314	0	0.000310575	0.000313315	0.000180107	0.000887288	0.000856904	0	0.000503734	0.000657233	0.000335811	0.000326557	0.000188301	0.000423935	0.000431448	0.000844973	0.000240947	0.000391122	0.000395787	0.000409846	9.74687e-06
A0A1D5XK87	A0A3B6IV00_WHEAT	Enolase [Sotub06g032440.1.1]	4.1.13	glycolysis.cytosolic branch.enolase	Glycolysis	0	0	0	0	0	0	0	0	0	0	0	0	0	0.000298257	0	0.000172199	0	0	0	0	0	0	0	0	0	0	0	0	0.00037561	0.00038009	0.000393592	9.36031e-06
W5EKV7	A0A453IFJ1_AEGTS	Enolase [Sotub06g032440.1.1]	4.1.13	glycolysis.cytosolic branch.enolase	Glycolysis	0	0	0	0	0	0	0	0	0	0	0	0	0	0	0	0	0	0	0	0	0	0	0	0	0	0	0	0	0	0	0.000393592	0.00022724
A0A1D5ZRZ2	W5G100_WHEAT	Pyruvate kinase [Sotub10g025400.1.1]	4.1.14	glycolysis.cytosolic branch.pyruvate kinase (PK)	Glycolysis	0.000768958	0.000967626	0.000859109	9.94755e-05	0.00179265	0.00136211	0.000671806	0.000565415	0.00158987	0.00121188	0.00202387	0.000406315	0.0017529	0.00236891	0.00185874	0.00032938	0	0	0	0	0.000835507	0.0008538	0.000553514	0.000168338	0.000718571	0.00182826	0.00214835	0.000750347	0.00232033	0.00301886	0.00277876	0.000354905
A0A096ULJ8	A0A8R7PM10_TRIUA	Pyruvate kinase [Sotub04g008420.1.1]	4.1.14	glycolysis.cytosolic branch.pyruvate kinase (PK)	Glycolysis	0	0.000335109	0	0.000193475	0	0	0	0	0.000275303	0.00025182	0.000262841	1.17486e-05	0.00130085	0.00109387	0.00055176	0.000386837	0	0	0	0	0.000289353	0	0	0.000167058	0	0	0.000372008	0.000214779	0.000344391	0.000348498	0.000360878	8.58231e-06
A0A1D5Y9Y0	A0A3B6JEP5_WHEAT	Pyruvate kinase [Sotub10g025400.1.1]	4.1.14	glycolysis.cytosolic branch.pyruvate kinase (PK)	Glycolysis	0.000237333	0.0005973	0.000265157	0.000200279	0.000995915	0.00126121	0.000311021	0.000490294	0.000981403	0.000224423	0.000702733	0.000382852	0.000695594	0.00097486	0.000245865	0.000367804	0	0	0	0	0	0.000263519	0.000512513	0.000256291	0.000665343	0.0010157	0.00132614	0.000330599	0.00153461	0.000931747	0.00225131	0.000660598
A0A1D6S5J5	A0A3B6MR18_WHEAT	Phosphoenolpyruvate carboxylase 1 [Sotub07g022100.1.1]	4.1.15	glycolysis.cytosolic branch.phospho-enol-pyruvate carboxylase (PEPC)	Glycolysis	0.000694319	0.000728086	0.00103429	0.000187299	0.000809321	0.000768686	0.000758246	2.69842e-05	0.000837405	0.000547126	0.00057107	0.000161126	0.000565268	0.000594159	0.000479521	5.96225e-05	0.00101848	0.000655734	0.00101501	0.000208437	0.00113161	0.00154185	0.00112452	0.000238925	0.000811028	0.00066032	0.000323302	0.000249723	0.000748253	0.000605741	0.000313629	0.000221561
A0A1D5WD42	A0A3B6GWF1_WHEAT	Phosphoenolpyruvate carboxylase 1 [Sotub07g022100.1.1]	4.1.15	glycolysis.cytosolic branch.phospho-enol-pyruvate carboxylase (PEPC)	Glycolysis	0.000318409	0.000133558	0.000237159	9.26506e-05	0.000148459	0.000141005	0.00013909	4.94989e-06	0.000109722	0	0.000104755	6.19641e-05	0	0.000108991	0	6.29257e-05	0	0	0	0	0.000461288	0.000235694	0.000114599	0.00017595	0.000297545	0.000151409	0.000296528	8.40797e-05	0	0	0	0
A0A1D5XSR5	A0A3B6IK29_WHEAT	Phosphoglucomutase [Sotub07g017160.1.1]	4.1.2	glycolysis.cytosolic branch.phosphoglucomutase (PGM)	Glycolysis	0.000632887	0.0007964	0.000176771	0.000321122	0.000663943	0.000630607	0.000414695	0.000135311	0.00114497	0.000598462	0.000312326	0.000423053	0.000618305	0.000812383	0.000655641	0.000102979	0	0	0	0	0.000515745	0.000351358	0.00068335	0.000165999	0.000443562	0.000677133	0.000663069	0.000130981	0.00040923	0.00082822	0.000428821	0.000236452
A0A1D5S2P8	A0A3B5XU98_WHEAT	Glucose-6-phosphate isomerase [Sotub12g005010.1.1]	4.1.3	glycolysis.cytosolic branch.glucose-6-phosphate isomerase	Glycolysis	0.00036165	0.000227543	0.000202024	8.57478e-05	0.000252931	0.000480463	0.000236969	0.000136208	0.000186934	0.000341978	0.000178472	9.20548e-05	0.000353317	0.000557063	0.000561978	0.000119077	0.000530495	0.000512329	0.000528689	1.00078e-05	0.000785898	0.000401552	0.000390486	0.000225164	0.000760392	0.00103182	0.00101039	0.000150905	0.000701537	0.000473269	0.000735121	0.000142479
A0A1D5YUK4	A0A8R7UEY8_TRIUA	Diphosphate--fructose-6-phosphate 1-phosphotransferase [Sotub12g028110.1.1]	4.1.5	glycolysis.cytosolic branch.pyrophosphate-fructose-6-P phosphotransferase	Glycolysis	0.000169748	0.000427208	0.000379298	0.000136926	0.00071231	0.000676546	0.000889809	0.000114212	0.0010529	0.000802573	0.000335078	0.000364343	0.000995021	0.000871564	0.000703403	0.000146379	0.000497998	0	0.000496302	0.000287031	0.000368877	0.000376954	0.000366565	5.45418e-06	0.000951749	0.000726461	0.000711373	0.000134637	0.000658562	0.000888554	0.000460059	0.00021444
W5G4R7	A0A3B6MN60_WHEAT	Diphosphate--fructose-6-phosphate 1-phosphotransferase [Sotub12g028110.1.1]	4.1.5	glycolysis.cytosolic branch.pyrophosphate-fructose-6-P phosphotransferase	Glycolysis	0.000154409	0.000194302	0.000172512	1.9975e-05	0.000431963	0.000410275	0.000404702	1.44024e-05	0.000638503	0.000438031	0.0003048	0.000167977	0.000754258	0.000317123	0.000479882	0.00022093	0.000452998	0.000437485	0.000451456	8.54581e-06	0.000335545	0.000514337	0.000333442	0.000103838	0.000649311	0.000440545	0.000647092	0.000119896	0.000399369	0.000606197	0.000836975	0.000218912
A0A1D5ZEF6	A0A3B6LFH5_WHEAT	Diphosphate--fructose-6-phosphate 1-phosphotransferase [Sotub12g028110.1.1]	4.1.5	glycolysis.cytosolic branch.pyrophosphate-fructose-6-P phosphotransferase	Glycolysis	0.000154409	0.000194302	0.000172512	1.9975e-05	0.000647944	0.000410275	0	0.000327782	0.000798129	0.00029202	0.0003048	0.000288583	0.000754258	0.000475685	0.000319921	0.000220043	0	0.000437485	0	0.000252582	0.000335545	0.000171446	0.000166721	9.61357e-05	0.000432874	0.000660817	0.000431395	0.000132032	0.000199684	0	0.000209244	0.000118144
A0A1D6S7N6	A0A3B6NT17_WHEAT	Diphosphate--fructose-6-phosphate 1-phosphotransferase [Sotub12g028110.1.1]	4.1.5	glycolysis.cytosolic branch.pyrophosphate-fructose-6-P phosphotransferase	Glycolysis	0	0	0	0	0	0	0	0	0.000201505	0.000184317	0	0.000111708	0.000190429	0.000200161	0.000201927	6.19229e-06	0	0	0	0	0	0.000216426	0	0.000124954	0	0	0	0	0	0	0	0
A0A096UQR1	A0A3B6HTY4_WHEAT	6-phosphofructo-2-kinase/fructose-2 6-biphosphatase 4 [Sotub06g032910.1.1]	4.1.6	glycolysis.cytosolic branch.fructose-2,6-bisphosphatase (Fru2,6BisPase)	Glycolysis	0	0.00017994	0	0.000103888	0	0	0	0	0	0	0	0	0.000419102	0.000146841	0.000296273	0.000136347	0	0	0	0	0	0	0	0	0	0	0	0	0.000184924	0.000187129	0	0.000107408
A0A1D6ATH8	W5GYX5_WHEAT	Glyceraldehyde-3-phosphate dehydrogenase [Sotub06g029090.1.1]	4.1.8	glycolysis.cytosolic branch.glyceraldehyde 3-phosphate dehydrogenase (GAP-DH)	Glycolysis	0.00139021	0.00218673	0.00194149	0.000407941	0.00194457	0.0027704	0.00227731	0.000415502	0.00251505	0.00295782	0.00308726	0.000300062	0.00271635	0.00285518	0.00252033	0.00016824	0.00203926	0.00196943	0.00203232	3.84706e-05	0.00188815	0.00154359	0.00112579	0.000381767	0.00243583	0.0029748	0.00291301	0.000294957	0.0022473	0.00272891	0.0018839	0.000423882
A0A1D6BRN0	A0A3B6RKE1_WHEAT	Glyceraldehyde-3-phosphate dehydrogenase [Sotub06g029090.1.1]	4.1.8	glycolysis.cytosolic branch.glyceraldehyde 3-phosphate dehydrogenase (GAP-DH)	Glycolysis	0.00153946	0.00193719	0.00171994	0.00019915	0.001292	0.00163617	0.00121046	0.000225954	0.00222805	0.00262029	0.00243108	0.000196161	0.00240638	0.0022132	0.0015948	0.000423947	0.000903275	0.00174469	0.0009002	0.000486679	0.00133815	0.00136745	0.000997322	0.000205757	0.0017263	0.00175689	0.0021505	0.000236576	0.00159268	0.00322334	0.00125169	0.00105378
A0A1D5W9W3	A0A3B6FRW8_WHEAT	Pyruvate kinase [Sotub03g012540.1.1]	4.2.14	glycolysis.plastid branch.pyruvate kinase (PK)	Glycolysis	0.000625169	0.000393344	0.00104769	0.000331774	0.000874462	0.000830556	0.000409638	0.000256632	0.00064629	0.000591163	0.000617034	2.75805e-05	0.000610765	0.000641981	0.000647645	1.98606e-05	0.000917045	0.00177128	0.00182784	0.000510307	0.000679274	0.000694146	0.000675017	1.00437e-05	0.000876306	0.000445917	0.000436656	0.000251201	0.000808479	0.00040906	0.000847182	0.00024255
A0A1D5TLB5	A0A3B6AXG8_WHEAT	Pyruvate kinase [Sotub09g024850.1.1]	4.2.14	glycolysis.plastid branch.pyruvate kinase (PK)	Glycolysis	0.000903328	0.000568356	0.000252308	0.000325556	0.000315885	0.000600049	0.000591899	0.000161761	0.000233462	0.000427096	0.000445787	0.000117563	0.000441258	0.00046381	0.000467902	1.43486e-05	0	0.000639847	0	0.000369416	0.000245377	0.000250749	0.000243839	3.62811e-06	0	0	0.000630938	0.000364272	0	0	0	0
A0A1D5TIA4	A0A3B6ARH4_WHEAT	Glutamyl-tRNA(Gln) amidotransferase subunit A [Sotub01g043530.1.1]	4.2.14	glycolysis.plastid branch.pyruvate kinase (PK)	Glycolysis	0	0	0.000185954	0.000107361	0	0	0	0	0	0.000157388	0	9.08678e-05	0.000162606	0	0.000172425	9.68397e-05	0	0	0	0	0	0	0	0	0	0	0	0	0	0	0	0
W5FY62	A0A3B6MTB1_WHEAT	Glucose-6-phosphate isomerase [Sotub04g029550.1.1]	4.2.3	glycolysis.plastid branch.glucose-6-phosphate isomerase	Glycolysis	0.000335058	0.000421624	0.000374339	4.33445e-05	0.000468666	0.000222567	0.000439089	0.000134363	0.000346378	0.000316833	0.000165349	9.71181e-05	0.000491007	0.000344068	0.000520656	9.45634e-05	0	0	0.000489815	0.000282795	0.000182028	0.000186013	0.000180887	2.69144e-06	0.000234827	0.000238988	0.000234025	2.66452e-06	0.000433302	0.000219235	0.000681068	0.000231121
A0A1D5ZNN3	A0A453KXJ4_AEGTS	Phosphofructokinase family protein [Sotub11g009250.1.1]	4.2.4	glycolysis.plastid branch.phosphofructokinase (PFK)	Glycolysis	0.000203428	0	0	0.000117449	0	0	0	0	0	0	0	0	0.000397482	0	0.000421483	0.000236719	0	0	0	0	0	0	0	0	0	0	0	0	0.000263076	0.000266214	0.00027567	6.55593e-06
A0A1D6D1Q3	A0A1D6D1Q3_WHEAT	Diphosphate-fructose-6-phosphate 1-phosphotransferase [Sotub02g024270.1.1]	4.2.5	glycolysis.plastid branch.pyrophosphate-fructose-6-P phosphotransferase	Glycolysis	0.00036617	0.000460774	0.0004091	4.73693e-05	0.000512185	0.000486469	0.000479861	1.70771e-05	0.000378541	0.000519379	0.000542109	8.86061e-05	0.000715468	0.000564026	0.000569003	8.60342e-05	0	0	0	0	0.000397861	0.000406572	0.000395367	5.88272e-06	0.000513265	0.00052236	0.000511511	5.82389e-06	0.000236769	0.000239592	0.000248103	5.90034e-06
					Glycolysis	0.0117616	0.0143469	0.0118586	0.00146542	0.0139702	0.0155003	0.011794	0.0018625	0.0172494	0.0156739	0.0162273	0.000799301	0.0188498	0.0188502	0.0169964	0.00107019	0.0114439	0.0110519	0.0119999	0.00047637	0.0125145	0.0118709	0.0108055	0.000863133	0.0126093	0.01428	0.0180549	0.00278975	0.0178403	0.0187846	0.0166922	0.00104784
W5G6L7	A0A3B6NW66_WHEAT	Betaine aldehyde dehydrogenase [Sotub06g027340.1.1]	5.10	fermentation.aldehyde dehydrogenase	Fermentation	0.000204238	0.000514011	0.000228183	0.000172352	0.000571361	0.000542674	0.000267652	0.00016768	0.000633415	0.000579387	0.000604743	2.70311e-05	0.000399066	0.000629193	0.000423163	0.000126483	0.000599185	0	0.000597145	0.000345352	0.00110957	0.000680319	0.00066157	0.000253415	0.000572566	0.000874069	0.000855914	0.000169076	0.000528249	0.000534548	0	0.000306819
W5GXA1	A0A452XGJ4_AEGTS	Aldehyde dehydrogenase [Sotub05g012900.1.1]	5.10	fermentation.aldehyde dehydrogenase	Fermentation	0.000376248	0	0	0.000217227	0	0	0	0	0	0	0	0	0	0	0	0	0	0.00053301	0.00055003	0.000312763	0.000204405	0.000208881	0.000203124	3.02231e-06	0	0	0	0	0	0	0	0
A0A1D5XQZ4	A0A3B6ILP3_WHEAT	Aldehyde dehydrogenase [Sotub06g019340.1.1]	5.10	fermentation.aldehyde dehydrogenase	Fermentation	0	0	0	0	0	0	0	0	0.000285691	0.000261323	0	0.000158379	0.000269988	0.000283787	0	0.00016001	0.000810756	0.000782993	0.000807996	1.52949e-05	0.000300272	0.000306846	0	0.000175291	0	0	0	0	0.000357387	0.000361649	0.000374496	8.90617e-06
A0A1D5WEE2	A0A453G9N6_AEGTS	Aldehyde dehydrogenase [Sotub12g009120.1.1]	5.10	fermentation.aldehyde dehydrogenase	Fermentation	0	0	0	0	0	0	0	0	0	0	0	0	0.000542902	0.00057065	0.000287842	0.000155888	0	0	0	0	0	0	0	0	0	0	0	0	0	0.000363609	0.000376525	0.000213756
A0A1D6SE58	A0A3B6SGJ8_WHEAT	Aldehyde dehydrogenase 1 [Sotub03g027530.1.1]	5.10	fermentation.aldehyde dehydrogenase	Fermentation	0.000398941	0.000251005	0.000445712	0.000101639	0.000279011	0.000265002	0.000261403	9.30272e-06	0	0	0.000196875	0.000113666	0.000194874	0	0	0.000112511	0.000585196	0.000565156	0.000583203	1.10397e-05	0.000433467	0	0.000215375	0.000216735	0	0	0	0	0.000257958	0	0	0.000148932
A0A1D6BV92	A0A3B6RGM5_WHEAT	Aldehyde dehydrogenase 1 [Sotub03g027530.1.1]	5.10	fermentation.aldehyde dehydrogenase	Fermentation	0.000186754	0.000235003	0	0.000124118	0.000261224	0.000248108	0.000244738	8.70965e-06	0	0	0	0	0.000182451	0.000191776	0	0.00010813	0	0	0	0	0.000202916	0.000207359	0.000201644	3.00029e-06	0	0.000266413	0	0.000153814	0	0	0	0
A0A1D5YWY4	A0A453KUC9_AEGTS	Aldehyde dehydrogenase 7b [Sotub03g034650.1.1]	5.1	fermentation.LDH	Fermentation	0.000263567	0.000331663	0.000294468	3.40962e-05	0.000368668	0.000350157	0.000345401	1.2292e-05	0.000272472	0.000249231	0.000260138	1.16278e-05	0.000257495	0.000270655	0.000273043	8.37312e-06	0	0	0	0	0.000286378	0.000292648	0.000284583	4.23435e-06	0.000369445	0.000375992	0.000368183	4.192e-06	0.00034085	0.000344914	0.000357167	8.49406e-06
W5B7P2	A0A3B6C863_WHEAT	Betaine aldehyde dehydrogenase [Sotub06g027340.1.1]	5.10	fermentation.aldehyde dehydrogenase	Fermentation	0.000329671	0	0.000368321	0.000202418	0	0	0	0	0	0	0.000325381	0.000187859	0	0	0	0	0	0	0	0	0	0.000366045	0	0.000211336	0	0	0	0	0	0	0.000446746	0.000257929
A0A1D5WAK7	F2CTB3_HORVV	Nucleic acid binding protein [Sotub06g023610.1.1]	5.1	fermentation.LDH	Fermentation	0.00173776	0.00109336	0.00194149	0.000442732	0.00243071	0.00230866	0.00227731	8.1044e-05	0.000898233	0.00164323	0.00171515	0.000452317	0.00169772	0.000892245	0.000900117	0.000462785	0.00254907	0.00246178	0.00254039	4.80883e-05	0.000944076	0.000964746	0.000938159	1.3959e-05	0.00243583	0.002479	0.00121375	0.000718352	0.0022473	0.0022741	0.00353232	0.000734294
A0A1D5VAW6	A0A3B6ENW8_WHEAT	Oxalyl-CoA decarboxylase [Sotub02g029680.1.1]	5.2	fermentation.PDC	Fermentation	0.000202624	0	0.000226379	0.000124411	0.000283422	0.000269192	0.000265536	9.4498e-06	0.000209469	0.000191602	0.000199987	8.93915e-06	0.000395911	0.000208073	0.000419818	0.000115967	0	0	0	0	0.00022016	0	0	0.000127109	0	0	0	0	0.000262037	0.000265161	0.000274581	6.53002e-06
A0A1D5WS21	A0A453E4U1_AEGTS	Pyruvate decarboxylase [Sotub10g018920.1.1]	5.2	fermentation.PDC	Fermentation	0.000172897	0	0	9.98219e-05	0	0	0.000226579	0.000130815	0	0.000326984	0.000170647	0.000163544	0	0	0	0	0	0	0	0	0.00037572	0.000383946	0.000373365	5.55535e-06	0	0	0	0	0	0	0	0
A0A1D5W193	A0A3B6FGZ5_WHEAT	Pyruvate decarboxylase [Sotub10g018920.1.1]	5.2	fermentation.PDC	Fermentation	0	0	0	0	0	0	0	0	0	0	0	0	0.000303532	0	0.00032186	0.000180768	0	0	0	0	0	0	0	0	0	0	0	0	0	0	0.000421024	0.000243078
A0A1D5WVQ8	A0A3B6GM87_WHEAT	Pyruvate decarboxylase [Sotub10g018920.1.1]	5.2	fermentation.PDC	Fermentation	0.000348142	0.000219044	0.000388957	8.86967e-05	0	0	0	0	0	0	0	0	0.00017006	0.000178752	0.000180329	5.52995e-06	0	0	0.000508942	0.000293838	0	0	0	0	0	0	0	0	0	0	0	0
A0A1D6APK4	A0A453Q154_AEGTS	Alcohol dehydrogenase [Sotub09g015620.1.1]	5.3	fermentation.ADH	Fermentation	0	0	0	0	0	0	0	0	0.000384027	0	0	0.000221718	0.00254043	0.0022888	0.00153933	0.000520772	0	0	0	0	0.000403627	0	0	0.000233034	0	0	0	0	0	0	0.000503398	0.000290637
A0A1D6RZZ1	A0A453HKR4_AEGTS	Alcohol dehydrogenase 2 [Sotub06g018560.1.1]	5.3	fermentation.ADH	Fermentation	0.000321403	0	0	0.000185562	0	0.000853989	0.000421195	0.000427008	0.000332262	0.000607842	0.000634443	0.000167315	0.00125599	0.000660093	0.000332959	0.000467993	0	0	0	0	0.000349219	0	0	0.000201622	0	0	0	0	0	0	0.000435542	0.00025146
A0A1D5Y580	A0A453HKY3_AEGTS	Alcohol dehydrogenase 2 [Sotub06g018560.1.1]	5.3	fermentation.ADH	Fermentation	0	0	0	0	0	0	0	0	0.000838983	0.00102323	0.00106801	0.000121383	0.000264289	0.000277797	0.000280248	8.59404e-06	0	0	0	0	0	0	0	0	0	0	0	0	0	0	0	0
A0A1D6RYL4	A0A3B6ING4_WHEAT	Alcohol dehydrogenase 2 [Sotub06g018560.1.1]	5.3	fermentation.ADH	Fermentation	0.000321403	0	0	0.000185562	0	0.000426994	0	0.000246525	0.000332262	0.000303921	0.000634443	0.000183194	0.000627997	0.000660093	0.000332959	0.000180321	0	0	0	0	0.000349219	0	0	0.000201622	0	0	0	0	0	0	0.000435542	0.00025146
					Fermentation	0.00486365	0.00264409	0.00389351	0.0011127	0.00419439	0.00526478	0.00430981	0.000587512	0.00418682	0.00518675	0.00580981	0.000818757	0.00910271	0.00711191	0.00529167	0.00190616	0.00454421	0.00434294	0.00558771	0.000668188	0.00517903	0.00341079	0.00287782	0.0012046	0.00337784	0.00399547	0.00243785	0.000784349	0.00399378	0.00414398	0.00715734	0.0017847
A0A1D6RXV1	A0A8I6XKD9_HORVV	AMP-dependent synthetase and ligase [Sotub01g014800.1.1]	6	gluconeogenesis / glyoxylate cycle	Gluconeogenesis	0.000243534	0	0.000272085	0.000149529	0	0	0	0	0	0.000230287	0.000240365	0.000135959	0	0	0	0	0	0	0	0	0	0	0	0	0	0	0	0	0	0	0	0
A0A1D5YRP7	A0A3B6KQ76_WHEAT	Citrate synthase [Sotub12g006650.1.1]	6.1	gluconeogenesis / glyoxylate cycle.citrate synthase	Gluconeogenesis	0.000203832	0.000256495	0.000227729	2.63686e-05	0.000285113	0.000270798	0.00026712	9.50616e-06	0.000421437	0.000192745	0.00040236	0.000126888	0.000398272	0.000209314	0.000422321	0.000116659	0	0	0	0	0	0	0	0	0	0	0	0	0.000263599	0.000266743	0.000276218	6.56896e-06
A0A1D5ZQF2	A0A453LY67_AEGTS	Citrate synthase [Sotub12g006650.1.1]	6.1	gluconeogenesis / glyoxylate cycle.citrate synthase	Gluconeogenesis	0.000407665	0.000256495	0.000227729	9.6658e-05	0.000285113	0.000270798	0.00026712	9.50616e-06	0.000421437	0.000192745	0.00020118	0.000129669	0.000398272	0.000209314	0.000422321	0.000116659	0	0	0	0	0	0	0	0	0	0	0	0	0.000527199	0.000533486	0.000552437	1.31379e-05
A0A1D5YZH3	A0A3B6LU21_WHEAT	Citrate synthase [Sotub12g006650.1.1]	6.1	gluconeogenesis / glyoxylate cycle.citrate synthase	Gluconeogenesis	0.000320399	0.000201589	0.000357962	8.16287e-05	0.000224081	0.00021283	0.000209939	7.47124e-06	0	0	0.00031623	0.000182575	0.000313017	0.000329015	0.000331918	1.01786e-05	0	0	0	0	0	0	0	0	0	0	0	0	0.000207173	0.000419286	0.00021709	0.000119704
A0A1D6A2S6	A0A3B6MJL5_WHEAT	Malate dehydrogenase [Sotub02g011240.1.1]	6.3	gluconeogenesis / glyoxylate cycle.malate dehydrogenase	Gluconeogenesis	0.00168078	0.00158627	0.00187783	0.000148756	0.00176326	0.00223297	0.00220264	0.000262871	0.00173757	0.00158936	0.00165891	7.41509e-05	0.00164206	0.00172598	0.00174121	5.33958e-05	0.00123275	0.00119053	0.0024571	0.000719377	0.00136968	0.00186623	0.0013611	0.000289191	0.00117798	0.00179829	0.00117396	0.0003593	0.00163021	0.00164965	0.00170825	4.06253e-05
A0A1D5ZGS1	A0A3B6LDG2_WHEAT	Malate dehydrogenase [Sotub01g043670.1.1]	6.3	gluconeogenesis / glyoxylate cycle.malate dehydrogenase	Gluconeogenesis	0.0013997	0.00132099	0.00117285	0.000115183	0.00097892	0.00139465	0.00183428	0.000427737	0.00108524	0.00132356	0.00138148	0.000157011	0.00136745	0.00143734	0.00145002	4.44661e-05	0.00102659	0.000991435	0.00102309	1.93666e-05	0.00114062	0.00155413	0.00113348	0.000240828	0.000980984	0.00149755	0.000977631	0.000299213	0.00135758	0.00137377	0.000948381	0.000241061
A0A1D5W4W8	A0A3B6FTX9_WHEAT	Genomic DNA chromosome 5 P1 clone MUB3 [Sotub01g043660.1.1]	6.3	gluconeogenesis / glyoxylate cycle.malate dehydrogenase	Gluconeogenesis	0	0.000387438	0	0.000223687	0	0	0	0	0	0	0	0	0.000601594	0.000316171	0.00031896	0.00016399	0	0	0	0	0	0	0	0	0	0	0	0	0	0.000402918	0	0.000232625
A0A1D5YPG2	A0A3B6KQR8_WHEAT	Malate dehydrogenase [Sotub01g043670.1.1]	6.3	gluconeogenesis / glyoxylate cycle.malate dehydrogenase	Gluconeogenesis	0	0	0	0	0	0	0	0	0	0	0	0	0	0	0	0	0	0	0	0	0	0	0	0	0	0	0	0	0.000371402	0	0	0.000214429
A0A1D5RZH5	A0A3B5Y1R8_WHEAT	Pyruvate phosphate dikinase [Sotub01g022560.1.1]	6.5	gluconeogenesis / glyoxylate cycle.pyruvate dikinase	Gluconeogenesis	0.00698623	0.0061776	0.00653957	0.000405055	0.00211288	0.0020068	0.00123721	0.000477896	0.000390392	0.000714186	0.000559081	0.000161944	0.0011068	0.00155116	0.00176045	0.000333795	0.00110788	0.00106995	0.00110411	2.09003e-05	0.00184643	0.00146755	0.00163098	0.000190031	0	0.000269357	0.000527525	0.000263782	0.000244181	0.000247093	0.000511742	0.000153642
A0A1D5RX09	A0A452Z2U9_AEGTS	Pyruvate phosphate dikinase [Sotub01g022560.1.1]	6.5	gluconeogenesis / glyoxylate cycle.pyruvate dikinase	Gluconeogenesis	0.00788675	0.00627571	0.00673811	0.000829522	0.00292015	0.00261945	0.00227988	0.000320328	0.001199	0.00142575	0.0012592	0.000117457	0.00169964	0.00190561	0.00192242	0.000124055	0.00306235	0.00328609	0.00373013	0.000339892	0.00277242	0.00193167	0.00225413	0.000424158	0.000812863	0.00115817	0.000972102	0.000172829	0.00119991	0.000758889	0.000943017	0.000221511
A0A1D5TXE4	A0A3B6C8Z4_WHEAT	Isocitrate lyase [Sotub05g029470.1.1]	6.9	gluconeogenesis / glyoxylate cycle.isocitrate lyase	Gluconeogenesis	0.00113082	0.00189731	0.00168453	0.000395678	0.00158175	0.00150233	0.00148192	5.27382e-05	0.0015587	0.00142575	0.00186018	0.000222596	0.00147302	0.00193538	0.00195246	0.000272008	0.00110585	0.00106798	0.00110208	2.08618e-05	0.00163825	0.00167412	0.00284897	0.000688888	0.0026418	0.00215089	0.00157967	0.000531575	0.00097493	0.00197311	0.0020432	0.000597563
A0A1D5UQT5	A0A8R7PFF4_TRIUA	Isocitrate lyase [Sotub05g029470.1.1]	6.9	gluconeogenesis / glyoxylate cycle.isocitrate lyase	Gluconeogenesis	0.00110641	0.00185636	0.00164817	0.000387138	0.00154761	0.00146991	0.00144994	5.16e-05	0.00190632	0.00139498	0.00182003	0.000273737	0.00144123	0.00189361	0.00191032	0.000266138	0.00108198	0.00104493	0.0010783	2.04116e-05	0.00160289	0.00163799	0.00318569	0.000903869	0.00258479	0.00210447	0.00154557	0.000520102	0.000953888	0.00193053	0.00199911	0.000584666
A0A1D6RJV6	A0A3B6B1U3_WHEAT	Isocitrate lyase [Sotub05g029470.1.1]	6.9	gluconeogenesis / glyoxylate cycle.isocitrate lyase	Gluconeogenesis	0.000629004	0.000527676	0.000468498	8.11701e-05	0.000293275	0.000557101	0.000274767	0.000157934	0.000433503	0.00059479	0.00041388	9.92699e-05	0.000204837	0.000430613	0.000434412	0.000131462	0	0	0	0	0.000227814	0.000232802	0.000679158	0.000259156	0.000293894	0.000598204	0.000585779	0.000172219	0	0.000548759	0	0.000316826
					Gluconeogenesis	0.0219951	0.0207439	0.0212151	0.000631926	0.0119921	0.0125376	0.0115048	0.000516671	0.00915359	0.00908414	0.0101129	0.00057495	0.0106462	0.0119435	0.0126668	0.00102381	0.0086174	0.00865091	0.0104948	0.00107438	0.0105981	0.0103645	0.0130935	0.00151267	0.00849232	0.00957694	0.00736223	0.00110743	0.00773008	0.0101042	0.00919945	0.00119821
A0A1D5UPI0	M7ZZ79_TRIUA	Glucose-6-phosphate 1-dehydrogenase [Sotub02g037020.1.1]	7.1.1	OPP.oxidative PP.glucose-6-phosphate 1-dehydrogenase (G6PD)	OPP	0	0	0.000287087	0.00016575	0	0	0	0	0	0	0	0	0.000251041	0	0	0.000144939	0	0	0	0	0	0	0	0	0	0	0	0	0	0	0	0
A0A1D5XZZ7	A0A453I7B8_AEGTS	Glucose-6-phosphate 1-dehydrogenase [Sotub07g017230.1.1]	7.1.1	OPP.oxidative PP.glucose-6-phosphate 1-dehydrogenase (G6PD)	OPP	0	0.000207423	0	0.000119755	0.000230565	0	0.000216015	0.000129122	0	0	0.000162691	9.39295e-05	0	0	0	0	0	0	0	0	0	0.000183023	0	0.000105668	0	0	0	0	0	0	0	0
A0A1D6BVB5	W5HFZ6_WHEAT	6-phosphogluconate dehydrogenase decarboxylating [Sotub05g006880.1.1]	7.1.3	OPP.oxidative PP.6-phosphogluconate dehydrogenase	OPP	0.0011329	0.0007128	0.00126572	0.000288632	0.000396165	0	0	0.000228726	0.000878383	0.00053564	0.000559081	0.000191475	0.0002767	0.000581684	0.000293408	0.000171463	0	0.000802459	0	0.0004633	0.000307738	0.0012579	0.000917426	0.000481396	0.000397	0	0.000395644	0.000228818	0	0	0.000767612	0.000443181
A0A1D6D5C0	A0A2P1E8U0_WHEAT	D-tagatose-1,6-bisphosphate aldolase subunit GatY [Sotub03g032140.1.1]	7.1.3	OPP.oxidative PP.6-phosphogluconate dehydrogenase	OPP	0.000582544	0.00058644	0.000520672	3.68979e-05	0.000488904	0.000619142	0.000610733	7.2887e-05	0.000602225	0.000440685	0.000459971	8.8226e-05	0.000569122	0.000478568	0.00048279	5.11063e-05	0.00102542	0.000660205	0.00102193	0.000209858	0.000379776	0.000258727	0.000377396	6.92106e-05	0.000326623	0.000332411	0.000325507	3.70611e-06	0.000452013	0.000457403	0.000631536	0.000102127
A0A1D6C8P8	A0A3B6SM75_WHEAT	3-hydroxyisobutyrate dehydrogenase-like protein [Sotub02g007600.1.1]	7.1.3	OPP.oxidative PP.6-phosphogluconate dehydrogenase	OPP	0	0	0	0	0	0	0	0	0	0	0	0	0	0	0	0	0	0	0	0	0	0	0.000316294	0.000182612	0.000410612	0.000417888	0	0.000239195	0	0	0	0
A0A1D6CK38	A0A2P1E8T1_WHEAT	D-tagatose-1,6-bisphosphate aldolase subunit GatY [Sotub03g032140.1.1]	7.1.3	OPP.oxidative PP.6-phosphogluconate dehydrogenase	OPP	0.000209027	0.000131516	0.000233533	5.32542e-05	0.000438568	0.000416548	0.00041089	1.46226e-05	0.000324133	0.000197657	0.000206307	7.06564e-05	0.000204211	0.000214648	0.000216542	6.64045e-06	0.000306616	0.000296117	0.000305572	5.78432e-06	0.000340676	0.000348135	0.000338541	5.03719e-06	0.000439493	0.000298187	0.000291994	8.34282e-05	0.000135158	0.000273541	0.000141629	7.80941e-05
A0A1D5VWD1	A0A077RY78_WHEAT	Transaldolase-like protein [Sotub11g017620.1.1]	7.2.2	OPP.non-reductive PP.transaldolase	OPP	0	0.000320141	0	0.000184833	0.00035586	0.000337993	0.000333402	1.1865e-05	0.000263006	0.000240573	0	0.000145803	0.00024855	0	0.000263558	0.000148023	0	0	0	0	0.000276429	0	0.000274697	0.000159099	0.000356611	0.00036293	0.000355392	4.04637e-06	0	0.000332932	0.000344759	0.000195722
A0A1D6BML0	A0A3B6RJX1_WHEAT	Transaldolase [Sotub08g024930.1.1]	7.2.2	OPP.non-reductive PP.transaldolase	OPP	0.000258908	0	0	0.000149481	0	0.000343968	0.000339296	0.000197255	0.000535311	0.000244825	0.000511079	0.000161173	0.000252943	0.000265871	0.000268217	8.22511e-06	0.000759572	0	0.000756986	0.000437795	0.000281316	0.000287475	0.000279552	4.1595e-06	0.00108874	0.000738691	0.000723349	0.000206674	0.000334824	0.000338817	0.000350853	8.34391e-06
A0A1D6C4L4	A0A3B6SHK0_WHEAT	Transaldolase [Sotub08g024930.1.1]	7.2.2	OPP.non-reductive PP.transaldolase	OPP	0.000258908	0.0003258	0.000289262	3.34935e-05	0.000362151	0.000343968	0.000339296	1.20747e-05	0.000267655	0.000244825	0.000255539	1.14222e-05	0	0.000265871	0.000268217	0.000154182	0	0	0	0	0.000281316	0.000287475	0.000279552	4.1595e-06	0.000725829	0.000369345	0	0.000362933	0	0	0	0
					OPP	0.00244229	0.00228412	0.00259628	0.000156083	0.00227221	0.00206162	0.00224963	0.000115621	0.00287071	0.00190421	0.00215467	0.000501596	0.00180257	0.00180664	0.00179273	7.15109e-06	0.00209161	0.00175878	0.00208449	0.000190137	0.00186725	0.00262273	0.00278346	0.000489222	0.00374491	0.00251945	0.00209189	0.000858007	0.000921996	0.00140269	0.00223639	0.00066505
A0A1D5U8G9	A0A3B6C0K1_WHEAT	Eukaryotic translation initiation factor 3 subunit M [Sotub02g033860.1.1]	8.3	TCA / organic transformation.carbonic anhydrases	TCA	0.000247651	0.000311635	0	0.000164591	0	0.000329013	0.000324544	0.000188679	0.000256018	0.000234181	0.000244429	1.09256e-05	0.000241946	0.000254311	0.000256555	7.86749e-06	0	0	0	0	0.000269085	0	0.000267398	0.000154871	0.000347136	0.000353287	0	0.000202218	0	0	0	0
A0A1D5V0U5	A0A3B6D4V2_WHEAT	Eukaryotic translation initiation factor 3 subunit M [Sotub02g033860.1.1]	8.3	TCA / organic transformation.carbonic anhydrases	TCA	0.000247055	0	0	0.000142637	0	0	0.000323762	0.000186924	0.000255401	0.000233616	0.00024384	1.08993e-05	0.000241363	0	0.000255937	0.000143743	0	0	0	0	0	0	0	0	0.000346299	0	0	0.000199936	0	0.000323305	0	0.00018666
A0A1D5TJ12	A0A3B6AR34_WHEAT	Eukaryotic translation initiation factor 3 subunit M [Sotub02g033860.1.1]	8.3	TCA / organic transformation.carbonic anhydrases	TCA	0	0.000310137	0.000550711	0.000276087	0.000689479	0.000327431	0.000322984	0.000210324	0.000254787	0.000233055	0.000243254	1.08731e-05	0.000240782	0.000253089	0.000255322	7.82967e-06	0	0	0	0	0.000267791	0.000273654	0.000532225	0.000151007	0.000345467	0.000351588	0	0.000201246	0.000318727	0	0.000333985	0.000188576
A0A1D5WCL1	A0A3B6H699_WHEAT	Eukaryotic translation initiation factor 3 subunit M [Sotub02g033860.1.1]	8.3	TCA / organic transformation.carbonic anhydrases	TCA	0.000244114	0.000307183	0.000272733	3.15795e-05	0.000341456	0	0.000319908	0.000191223	0.000252361	0.000230835	0	0.000139901	0.000238489	0.000250678	0.00025289	7.7551e-06	0	0	0	0	0	0	0	0	0	0	0.000341007	0.000196881	0	0	0	0
A0A1D6SCT1	A0A3B6REZ9_WHEAT	Pyruvate dehydrogenase E1 component subunit beta [Sotub06g028390.1.1]	8.1.1.1	TCA / organic transformation.TCA.pyruvate DH.E1	TCA	0.000613938	0.000386278	0.00102887	0.000325814	0	0	0.000402279	0.000232256	0.00063468	0.000290272	0.00060595	0.000191091	0.000299897	0.0012609	0.000954017	0.000490844	0	0	0	0	0.000333536	0.000681677	0.000331445	0.000201605	0	0	0.000428811	0.000247574	0.000396978	0.000401711	0.000415982	9.89278e-06
A0A1D5YMU2	A0A3B6KJM3_WHEAT	Pyruvate dehydrogenase E1 component subunit beta [Sotub06g028390.1.1]	8.1.1.1	TCA / organic transformation.TCA.pyruvate DH.E1	TCA	0.000881327	0.000369676	0.000984652	0.000329307	0	0	0.000384989	0.000222274	0.000303701	0.000555592	0.000289953	0.000149556	0.000574014	0.0012067	0.000913013	0.000316615	0	0	0	0	0.000319201	0.000652378	0.0003172	0.00019294	0	0.000419085	0.000410381	0.000239486	0.000379915	0.000384446	0.000398103	9.46759e-06
A0A1D6AC65	M7ZYJ6_TRIUA	Pyruvate dehydrogenase E1 component alpha subunit [Sotub05g011910.1.1]	8.1.1.1	TCA / organic transformation.TCA.pyruvate DH.E1	TCA	0.000355999	0	0	0.000205536	0.000497957	0	0.000466532	0.000278867	0.000368026	0.000336635	0.000351367	1.57056e-05	0.000347797	0.000365573	0	0.000206124	0	0	0	0	0.000386809	0.000395278	0.000384385	5.71931e-06	0	0	0	0	0	0	0	0
A0A1D5UWA5	A0A3B6D4A1_WHEAT	Pyruvate dehydrogenase E1 component alpha subunit [Sotub07g015750.1.1]	8.1.1.1	TCA / organic transformation.TCA.pyruvate DH.E1	TCA	0.000283226	0.0003564	0.000316431	3.66392e-05	0.000396165	0.000376274	0	0.000223206	0.000292794	0.00026782	0.00027954	1.2495e-05	0.0002767	0.000290842	0.000293408	8.99763e-06	0	0	0	0	0.000307738	0.000314475	0	0.000179649	0.000397	0	0	0.000229208	0	0	0.000383806	0.000221591
A0A1D5S2A1	A0A452Y2Q2_AEGTS	Dihydrolipoyl dehydrogenase [Sotub05g025970.1.1]	8.1.1.3	TCA / organic transformation.TCA.pyruvate DH.E3	TCA	0.000250679	0.000630889	0.000560136	0.000202208	0.00035064	0.000666069	0.000328511	0.000188826	0.000259148	0.000237043	0.000247417	1.10592e-05	0.000244903	0.000772261	0.000259692	0.000300292	0	0.000710245	0	0.00041006	0.000272374	0.000278337	0.000541334	0.000153591	0.000351379	0	0.000700357	0.000350179	0.000648364	0.000984144	0.0010191	0.000204702
A0A1D5T3W0	A0A3B5ZS26_WHEAT	Dihydrolipoyl dehydrogenase [Sotub05g025770.1.1]	8.1.1.3	TCA / organic transformation.TCA.pyruvate DH.E3	TCA	0.000181144	0.000227945	0.000202381	2.34336e-05	0.000253378	0.000240656	0.000237387	8.44805e-06	0	0.000171291	0.000178787	0.000101128	0.000176971	0.000186016	0.000187657	5.75467e-06	0	0	0	0	0.000196822	0.000201131	0.000195588	2.91018e-06	0.000253912	0	0	0.000146596	0	0	0	0
A0A1D6AIF0	A0A3B6NNP8_WHEAT	Citrate synthase [Sotub01g027350.1.1]	8.1.2	TCA / organic transformation.TCA.CS	TCA	0.000651659	0.000273341	0.000485372	0.00018962	0.000303838	0	0.000284664	0.000170156	0.000449117	0.000410808	0.000428786	1.91661e-05	0.000636645	0.000446122	0.000450059	0.00010888	0.000637268	0.000615446	0.000635099	1.20221e-05	0.000236019	0.000241186	0.00023454	3.48975e-06	0	0	0	0	0.000280912	0.000284262	0.00058872	0.000176754
A0A1D6B7P8	A0A453Q3U8_AEGTS	3-isopropylmalate dehydratase large subunit [Sotub12g011890.1.1]	8.1.3	TCA / organic transformation.TCA.aconitase	TCA	0.00136704	0.0015879	0.00129233	0.000153688	0.00176507	0.00139704	0.00110245	0.000331986	0.00130451	0.00139211	0.00166061	0.000185551	0.000616403	0.000863876	0.000980435	0.000185898	0.00092551	0.00119176	0.00122981	0.000165798	0.00205663	0.00186814	0.00204374	0.000105301	0.00147399	0.00120009	0.00146895	0.000156704	0.00108792	0.000825672	0.0012825	0.00022925
A0A1D6AQV8	A0A3B6PT84_WHEAT	3-isopropylmalate dehydratase large subunit [Sotub12g011890.1.1]	8.1.3	TCA / organic transformation.TCA.aconitase	TCA	0.000944472	0.00145259	0.0010552	0.000267199	0.00146788	0.00111534	0.00096267	0.000259109	0.00108487	0.00138926	0.00155364	0.000237845	0.000717665	0.000754344	0.000869714	7.93459e-05	0.000615743	0.000891987	0.00092047	0.000168315	0.00182438	0.00163128	0.00169963	9.7911e-05	0.00132388	0.00119763	0.00131935	7.1617e-05	0.00108569	0.000686651	0.000853252	0.000200425
A0A1D5XL34	N1QRT2_AEGTA	3-isopropylmalate dehydratase large subunit [Sotub12g011890.1.1]	8.1.3	TCA / organic transformation.TCA.aconitase	TCA	0.000132123	0.000166259	0	8.78102e-05	0	0	0	0	0.000136587	0	0	7.88585e-05	0.000129079	0	0.000136874	7.68728e-05	0	0	0	0	0.000143558	0.000146701	0	8.38053e-05	0	0	0	0	0	0.000172902	0.000179044	0.000101644
A0A1D6AXV6	A0A3B6PFM1_WHEAT	3-isopropylmalate dehydratase large subunit 2 [Sotub03g005950.1.1]	8.1.3	TCA / organic transformation.TCA.aconitase	TCA	0.000214943	0	0.000240142	0.000131975	0	0.000285558	0.00028168	0.000163759	0.000222204	0.000203251	0.000212146	9.48262e-06	0	0	0.000222671	0.000128559	0	0	0	0	0	0	0.000232081	0.000133992	0	0	0.000300258	0.000173354	0	0	0	0
A0A1D6CY90	A0A453REG0_AEGTS	3-isopropylmalate dehydratase large subunit [Sotub07g019480.1.1]	8.1.3	TCA / organic transformation.TCA.aconitase	TCA	0	0	0	0	0	0	0	0	0	0	0.000274983	0.000158761	0	0	0	0	0	0	0	0	0.00015136	0.000154674	0	8.83599e-05	0	0	0	0	0	0.000182298	0	0.00010525
A0A1D5VM29	A0A3B6EHT7_WHEAT	Isocitrate dehydrogenase [Sotub01g005780.1.1]	8.1.4	TCA / organic transformation.TCA.IDH	TCA	0.000342902	0.000431494	0.000383103	4.43592e-05	0.000479638	0.000455556	0.000449368	1.5992e-05	0.000354487	0.0006485	0.00033844	0.000174566	0.000335002	0	0.00035523	0.000199509	0	0	0	0	0.000372579	0	0	0.000215108	0	0	0	0	0	0	0	0
A0A1D6S992	A0A453NY31_AEGTS	3-isopropylmalate dehydrogenase [Sotub02g006980.1.1]	8.1.4	TCA / organic transformation.TCA.IDH	TCA	0.000776725	0.0009774	0.000867787	0.00010048	0.00108645	0.000515952	0.00101789	0.000311478	0.00120445	0.00110171	0.00114993	5.14001e-05	0.00113824	0.00119642	0.00120698	3.7013e-05	0.00113936	0.00220068	0	0.00110057	0.000843947	0.00129364	0.00125799	0.000249973	0.00108874	0.000554018	0.000542511	0.000312099	0.00150671	0.000508226	0.00210512	0.000806756
A0A1D6A7Z4	A0A8R7UTS0_TRIUA	Isocitrate dehydrogenase [Sotub10g017390.1.1]	8.1.4	TCA / organic transformation.TCA.IDH	TCA	0.000276355	0.000695508	0.000308754	0.000233209	0	0	0.000362159	0.000209093	0	0.000261323	0.000272759	0.000154282	0.000539976	0.000283787	0.000572581	0.000158166	0	0	0	0	0	0	0	0	0	0	0	0	0.000357387	0	0.000374496	0.000211449
A0A1D5UZY9	A0A1D5UZY9_WHEAT	2-oxoglutarate dehydrogenase E1 component [Sotub05g027690.1.1]	8.1.5	TCA / organic transformation.TCA.2-oxoglutarate dehydrogenase	TCA	0.000402859	0.000380207	0.000337567	3.31519e-05	0.000140876	0.000669014	0.000527942	0.00027345	0.00041647	0.000571419	0.000397617	9.53693e-05	0.000787155	0.000930809	0.000834686	7.31841e-05	0.000295472	0.000570708	0.000294466	0.000159199	0.000218862	0.000223654	0.000217491	3.23607e-06	0.000141173	0.000143675	0.000140691	1.60186e-06	0.00117221	0.00118619	0.000955368	0.00012942
A0A1D5UBB0	A0A3B6C1V4_WHEAT	2-oxoglutarate dehydrogenase E1 component [Sotub04g010270.1.1]	8.1.5	TCA / organic transformation.TCA.2-oxoglutarate dehydrogenase	TCA	0.00050308	0.000506445	0.000337236	9.6736e-05	0.000281475	0.000668357	0.000527424	0.000195802	0.00020803	0.000475715	0.000397227	0.000137605	0.000786383	0.00103322	0.0006254	0.000205409	0.000295182	0.000570148	0.000294177	0.000159042	0.000327971	0.000335152	0.000325916	4.84935e-06	0.000282069	0.000143534	0.000281105	7.97066e-05	0.00117106	0.000921689	0.000954431	0.000135517
A0A1D5UGQ5	A0A2X0TM85_WHEAT	2-oxoglutarate dehydrogenase E1 component [Sotub04g010270.1.1]	8.1.5	TCA / organic transformation.TCA.2-oxoglutarate dehydrogenase	TCA	0	0	0.00015713	9.07191e-05	0	0	0	0	0.000145393	0.000132991	0.000138812	6.20467e-06	0	0	0	0	0	0	0	0	0	0	0	0	0	0	0	0	0	0	0	0
A0A1D5YWR2	A0A3B6LU07_WHEAT	Succinate dehydrogenase flavoprotein subunit [Sotub02g028490.1.1]	8.1.7	TCA / organic transformation.TCA.succinate dehydrogenase	TCA	0.00039358	0.000247633	0.000219862	9.33186e-05	0.000275262	0.000261442	0.000257891	9.17773e-06	0.000406877	0.000372172	0.000388459	1.73636e-05	0.000384512	0.000404165	0.000407731	1.25034e-05	0	0	0	0	0.000213821	0.000218503	0.000212481	3.16154e-06	0	0.000280731	0.0002749	0.000160423	0.000254492	0.000257527	0.000266675	6.34201e-06
A0A1D5XCV9	A0A8R7U638_TRIUA	Fumarate hydratase class II [Sotub09g022990.1.1]	8.1.8	TCA / organic transformation.TCA.fumarase	TCA	0.000255044	0.000320937	0	0.000169504	0	0	0	0	0.000263661	0.000241171	0	0.000146166	0.000249168	0.000261903	0	0.000147671	0	0	0	0	0.000277117	0.000283184	0.00027538	4.09742e-06	0.000357498	0	0.000356276	0.00020605	0	0.00033376	0.000345617	0.000196209
A0A1D5RY73	A0A3B5Y6M5_WHEAT	Malate dehydrogenase [Sotub07g024580.1.1]	8.1.9	TCA / organic transformation.TCA.malate DH	TCA	0.000342902	0.000862989	0.000383103	0.000289366	0.000479638	0.000455556	0.000449368	1.5992e-05	0.000354487	0.00032425	0.00033844	1.51278e-05	0.000670003	0.000352123	0.00071046	0.000196252	0.00100599	0.00097154	0	0.000571123	0.000372579	0.000380736	0.000370243	5.5089e-06	0.000480649	0.000489167	0.000479007	5.45381e-06	0.000443446	0.000448735	0.00092935	0.000279023
A0A1D5W3N0	A0A453F4Y9_AEGTS	Malate dehydrogenase [Sotub07g024580.1.1]	8.1.9	TCA / organic transformation.TCA.malate DH	TCA	0.000468163	0.00117824	0.00052305	0.000395071	0.000654848	0.000621969	0.000613521	2.18338e-05	0.00048398	0.000442698	0.000462071	2.06539e-05	0.00137213	0.000961506	0.000969989	0.000234663	0.00274695	0.00265288	0.0013688	0.000769958	0.00050868	0.000519817	0.000505492	7.52129e-06	0.000656229	0.000667858	0.000653986	7.44607e-06	0.00121087	0.00122531	0.00126884	3.01752e-05
A0A1D5V8B0	A0A8R7REH0_TRIUA	Malic enzyme [Sotub12g009580.1.1]	8.2.10	TCA / organic transformation.other organic acid transformations.malic	TCA	0	0	0	0	0	0	0	0	0	0	0	0	0.000169485	0.000178147	0	0.000100446	0.000508952	0.000491523	0.000507219	9.60139e-06	0	0	0	0	0	0	0	0	0.000448699	0.00045405	0.000470179	1.11817e-05
A0A1D6SBS1	M7ZP21_TRIUA	ATP citrate lyase [Sotub01g018060.1.1]	8.2.11	TCA / organic transformation.other organic acid transformations.atp-citrate lyase	TCA	0.000433521	0.000272763	0.000242173	0.000102789	0.000303196	0.000287973	0.000284062	1.01091e-05	0.000224084	0.00040994	0	0.000205267	0.000211766	0.000445179	0.000449107	0.000135909	0.000635921	0.000614144	0.000633756	1.19967e-05	0.00023552	0.000240677	0.000234044	3.48237e-06	0	0	0.000302797	0.00017482	0.000560636	0.000283661	0.000293738	0.000157084
A0A1D5XUJ1	A0A3B6ISR9_WHEAT	40S ribosomal protein S21 [Sotub04g029760.1.1]	8.2.9	TCA / organic transformation.other organic acid transformations.cyt MDH	TCA	0.00250068	0.00314675	0.00139693	0.000884833	0.00174892	0.00332222	0.00163855	0.000941826	0.00129258	0.00118233	0.00123407	5.51611e-05	0.00122153	0	0	0.000705251	0	0	0	0	0	0	0	0	0	0	0	0	0	0	0	0
W5EL62	W5EL62_WHEAT	40S ribosomal protein S21 [Sotub04g029760.1.1]	8.2.9	TCA / organic transformation.other organic acid transformations.cyt MDH	TCA	0.00250068	0.00314675	0.00419078	0.000852823	0.00349785	0.00332222	0.00163855	0.00102653	0.00129258	0.00354698	0.00123407	0.00131879	0.00244306	0.00128396	0.00259058	0.000715603	0	0	0	0	0.00135855	0	0	0.000784358	0	0	0	0	0	0	0	0
A0A1D5ST38	A0A452YG57_AEGTS	Malate dehydrogenase [Sotub09g025810.1.1]	8.2.9	TCA / organic transformation.other organic acid transformations.cyt MDH	TCA	0.00431047	0.00503669	0.00584779	0.000769048	0.00473732	0.00613564	0.00564882	0.000709825	0.00541098	0.00524058	0.00516604	0.000125556	0.00391036	0.00442639	0.00446545	0.000309819	0.00270983	0.00174469	0.0036008	0.000928303	0.00367991	0.00410234	0.00365685	0.000250814	0.00474731	0.00395299	0.00473109	0.00045399	0.00358353	0.00282042	0.00292062	0.000414691
					TCA	0.0201223	0.023584	0.0221842	0.00174138	0.0197513	0.0214533	0.0191579	0.00119147	0.0181323	0.0211376	0.0183326	0.00168026	0.0192014	0.0186623	0.0194764	0.000414134	0.0115162	0.0132257	0.0094846	0.00187288	0.0151748	0.0144366	0.0138355	0.00067086	0.0125927	0.00975366	0.0127315	0.00168063	0.0149076	0.012685	0.0163389	0.0018412
A0A1D6SDU0	Q96SA0_HUMAN	NADH dehydrogenase [Sotub01g047840.1.1]	9	mitochondrial electron transport / ATP synthesis	Mitochondrial electron transport	0.00186414	0.00117288	0	0.000942382	0	0	0	0	0.00192712	0	0.000919942	0.000963888	0.00182119	0.00287141	0	0.00145285	0	0	0	0	0	0	0	0	0	0	0	0	0	0	0	0
A0A1D5YXH6	A0A3B6LJD4_WHEAT	Asparagine synthetase B [Sotub01g024210.1.1]	9.3	mitochondrial electron transport / ATP synthesis.electron transfer flavoprotein	Mitochondrial electron transport	0.00117848	0.00148295	0	0.000783227	0	0.00156565	0.000772191	0.000782847	0.00121829	0.00111438	0.00116314	5.19909e-05	0.00115133	0.00121017	0.00122085	3.74384e-05	0.00172868	0	0	0.000998055	0	0	0	0	0	0.00168116	0	0.000970617	0.00152403	0	0	0.000879898
A0A1D5YHN5	A0A3B6KFR1_WHEAT	Asparagine synthetase B [Sotub01g024210.1.1]	9.3	mitochondrial electron transport / ATP synthesis.electron transfer flavoprotein	Mitochondrial electron transport	0	0	0	0	0	0	0	0	0	0.000410808	0	0.00023718	0	0	0	0	0	0	0	0	0	0	0	0	0	0	0	0	0	0	0	0
A0A1D6A5S1	A0A3B6NVP2_WHEAT	Electron transfer flavoprotein beta-subunit [Sotub09g026060.1.1]	9.3	mitochondrial electron transport / ATP synthesis.electron transfer flavoprotein	Mitochondrial electron transport	0	0	0.000449207	0.00025935	0	0	0	0	0	0	0	0	0	0.000412882	0	0.000238377	0	0	0	0	0	0	0	0	0.000563585	0.000573572	0	0.000328307	0	0	0	0
W5DR44	A0A3B6I2U5_WHEAT	Electron transfer flavoprotein alpha subunit [Sotub12g012720.1.1]	9.3	mitochondrial electron transport / ATP synthesis.electron transfer flavoprotein	Mitochondrial electron transport	0.000575998	0.000362407	0.000321764	0.00013657	0.000402842	0.000382616	0.000377419	1.34315e-05	0.000297729	0.000272334	0.000284252	1.27056e-05	0.000281364	0.000295744	0.000298353	9.14928e-06	0.000844918	0	0.000842041	0.000486985	0.000312924	0.000319775	0.000310963	4.62686e-06	0.000403691	0.000410845	0.000402312	4.58059e-06	0	0.000376887	0.00078055	0.000390351
A0A1D5UV94	A0A1D5UV92_WHEAT	Amino-acid N-acetyltransferase [Sotub02g030760.1.1]	9.3	mitochondrial electron transport / ATP synthesis.electron transfer flavoprotein	Mitochondrial electron transport	0.000193814	0.000243888	0.000216537	2.50726e-05	0.000542199	0.000257488	0.000253991	0.000165397	0.000200362	0.000366544	0.000382585	0.000100895	0	0	0	0	0	0	0	0	0	0	0	0	0	0	0	0	0	0	0	0
W5EBC4	A0A3B6IMJ9_WHEAT	Pyrimidine 5'-nucleotidase [Sotub09g023440.1.1]	9.3	mitochondrial electron transport / ATP synthesis.electron transfer flavoprotein	Mitochondrial electron transport	0	0	0	0	0	0	0	0	0	0	0	0	0	0	0	0	0	0	0	0	0	0	0	0	0	0.00052993	0	0.000305955	0	0	0	0
A0A1D5S072	A0A1D5S072_WHEAT	Ubiquinol-cytochrome c reductase complex protein [Sotub06g029830.1.1]	9.5	mitochondrial electron transport / ATP synthesis.cytochrome c reductase	Mitochondrial electron transport	0	0	0	0	0	0	0	0	0	0	0	0	0	0	0	0	0	0	0	0	0	0	0	0	0	0	0	0	0	0	0.00220536	0.00127327
A0A1D6CZP8	A0A453RRN4_AEGTS	Cytochrome c1 [Sotub02g037090.1.1]	9.6	mitochondrial electron transport / ATP synthesis.cytochrome c	Mitochondrial electron transport	0.000575998	0	0	0.000332553	0	0	0	0	0	0	0	0	0	0	0	0	0	0	0	0	0	0	0	0	0	0	0	0	0	0	0	0
A0A1D6CVL6	A0A1C9ZVW1_HORVS	S1 ribosomal protein [Sotub08g014400.1.1]	9.7	mitochondrial electron transport / ATP synthesis.cytochrome c oxidase	Mitochondrial electron transport	0	0.0009774	0.000867787	0.000535472	0	0	0	0	0.000802966	0	0.000766618	0.000453464	0.000758829	0.000797613	0	0.000449724	0	0	0	0	0	0	0	0	0	0	0	0	0	0	0	0
A0A1D5WWR8	A0A3B6GN80_WHEAT	Cytochrome c oxidase subunit VC family protein [Solyc01g079420.2.1]	9.7	mitochondrial electron transport / ATP synthesis.cytochrome c oxidase	Mitochondrial electron transport	0	0	0	0	0	0	0	0	0	0	0	0	0	0	0	0	0	0	0	0	0	0	0	0	0	0	0	0	0	0.00165644	0	0.000956346
W5E983	W5E983_WHEAT	Transcription elongation factor B polypeptide 1 [Sotub06g032260.1.1]	9.7	mitochondrial electron transport / ATP synthesis.cytochrome c oxidase	Mitochondrial electron transport	0	0	0.000954566	0.000551119	0	0	0	0	0	0	0	0	0	0	0	0	0	0	0	0	0	0	0	0	0	0	0	0	0	0	0	0
A0A1D5XSM5	A0A3B6IRV7_WHEAT	Xaa-Pro aminopeptidase 1 [Sotub02g028770.1.1]	9.7	mitochondrial electron transport / ATP synthesis.cytochrome c oxidase	Mitochondrial electron transport	0.000158222	0.0001991	0.000353543	0.000103016	0.000221314	0.000210202	0.000207347	7.37901e-06	0.000163567	0	0.000156163	9.23724e-05	0.000154576	0.000162477	0.00032782	9.78217e-05	0	0	0	0	0	0	0	0	0.000221781	0	0	0.000128045	0	0.000207055	0.00021441	0.000121722
A0A1D5YT92	A0A3B6KIG9_WHEAT	Copper chaperone SCO1 [Solyc04g055010.2.1]	9.7	mitochondrial electron transport / ATP synthesis.cytochrome c oxidase	Mitochondrial electron transport	0	0	0	0	0	0	0	0	0	0	0	0	0.000353942	0.000372031	0.000375314	1.15093e-05	0	0	0	0	0	0	0	0	0	0	0	0	0	0	0	0
A0A1D5Y8B7	W5DVC9_WHEAT	Mitochondrial uncoupling protein [Sotub09g011960.1.1]	9.8	mitochondrial electron transport / ATP synthesis.uncoupling protein	Mitochondrial electron transport	0	0	0	0	0	0	0.000619176	0.000357481	0.00048844	0	0	0.000282001	0.000461592	0.000485184	0.000489465	1.50099e-05	0	0	0	0	0	0	0	0	0	0	0	0	0	0	0	0
A0A1D5XDP6	A0A3B6HR88_WHEAT	Universal stress protein [Sotub01g038200.1.1]	9.9	mitochondrial electron transport / ATP synthesis.F1-ATPase	Mitochondrial electron transport	0	0	0	0	0	0	0	0	0.000638503	0	0	0.00036864	0.000603407	0	0	0.000348377	0	0	0	0	0.00067109	0.000685783	0.000666884	9.92266e-06	0	0	0	0	0	0	0	0
A0A1D6B543	A0A3B6QNV0_WHEAT	Glutathione reductase [Sotub09g028340.1.1]	9.9	mitochondrial electron transport / ATP synthesis.F1-ATPase	Mitochondrial electron transport	0	0.000357387	0.000317307	0.000195796	0	0.000377316	0	0.000217844	0	0	0	0	0.000554933	0.000291648	0.000588442	0.000162547	0	0	0	0	0	0	0.000306656	0.000177048	0	0	0	0	0	0	0	0
A0A1D5RZX1	A0A452Y8D1_AEGTS	ATP synthase gamma chain [Sotub03g028650.1.1]	9.9	mitochondrial electron transport / ATP synthesis.F1-ATPase	Mitochondrial electron transport	0.00037694	0	0.000842264	0.000421904	0.000527249	0.000500777	0.000493975	1.75794e-05	0	0.000356437	0	0.000205789	0.000368255	0.000387077	0.000390492	1.19748e-05	0	0	0.00110208	0.000636288	0.000409562	0.00041853	0.000406995	6.05574e-06	0	0.000537724	0.000526555	0.000307282	0.000487465	0.000493278	0.000510801	1.21478e-05
A0A1D6AFM7	M7ZIY8_TRIUA	Mitochondrial ATP synthase [Sotub04g026170.1.1]	9.9	mitochondrial electron transport / ATP synthesis.F1-ATPase	Mitochondrial electron transport	0.000861577	0.00108417	0.000962587	0.000111457	0.00120514	0.000572316	0.00112909	0.000345505	0.000445343	0.000407356	0.000425183	1.90051e-05	0.000841727	0.000884747	0.000892553	2.73709e-05	0.00126383	0	0	0.00072967	0.000468071	0.000478319	0.000465138	6.92085e-06	0.000603841	0.000614541	0.000601777	6.85163e-06	0.00111421	0.00112749	0.000583772	0.000310153
A0A1D6ANH1	A0A3B6PQ22_WHEAT	Prohibitin [Sotub11g014300.1.1]	9.1.1	mitochondrial electron transport / ATP synthesis.NADH-DH (type I).complex I	Mitochondrial electron transport	0	0	0.000602884	0.000348075	0.000754798	0	0	0.000435783	0.00055785	0.000510267	0.000532598	2.38064e-05	0	0.000554131	0.00055902	0.000321348	0	0	0	0	0	0	0	0	0	0	0	0	0.000697845	0.000706167	0	0.000405324
A0A1D5RQX5	A0A453MG48_AEGTS	prohibitin-2, putative, expressed [LOC_Os03g62490]	9.1.1	mitochondrial electron transport / ATP synthesis.NADH-DH (type I).complex I	Mitochondrial electron transport	0.00044193	0	0	0.000255148	0	0	0.000579143	0.000334368	0.00045686	0.000417891	0.000436179	1.94966e-05	0	0.000453814	0.000457818	0.000263173	0	0	0	0	0	0	0	0	0	0	0	0	0	0.000578326	0	0.000333897
A0A1D5UDC2	A0A3B6C1P5_WHEAT	2,3,4,5-tetrahydropyridine-2,6-dicarboxylate N-acetyltransferase [Sotub04g033970.1.1]	9.1.1.5	mitochondrial electron transport / ATP synthesis.NADH-DH (type I).complex I.carbonic anhydrase	Mitochondrial electron transport	0.000323431	0	0.00036135	0.000198586	0	0.000429688	0	0.000248081	0	0	0	0	0	0.000332129	0.000335059	0.000192606	0	0	0	0	0	0	0	0	0	0	0	0	0	0	0	0
A0A1D5SR73	A0A452YQN0_AEGTS	NADH-ubiquinone oxidoreductase subunit [Sotub12g018210.1.1]	9.1.2	mitochondrial electron transport / ATP synthesis.NADH-DH (type I).localisation not clear	Mitochondrial electron transport	0	0.00167554	0.00148763	0.000917952	0.00186249	0.00176898	0.00174495	6.20987e-05	0.00137651	0	0	0.00079473	0	0.00136734	0	0.000789432	0	0	0	0	0.00144677	0.00147844	0.0014377	2.13917e-05	0	0	0	0	0	0	0	0
Q35980	Q35980_WHEAT	NADH-quinone oxidoreductase subunit C [Sotub07g013630.1.1]	9.1.2	mitochondrial electron transport / ATP synthesis.NADH-DH (type I).localisation not clear	Mitochondrial electron transport	0.00107172	0.000899072	0.00119736	0.000149762	0.00149908	0.00142381	0.000936315	0.00030551	0.000738617	0.000675615	0.000705182	3.15206e-05	0.00104703	0.00146739	0.00111025	0.000226659	0	0.00101216	0	0.000584372	0.000776313	0.000396655	0.000771448	0.000217805	0.00100149	0.00050962	0.000499035	0.000287087	0.000923976	0.000934994	0.000968208	2.30257e-05
A0A1D5Y8D8	A0A453H7S6_AEGTS	NADH-ubiquinone oxidoreductase subunit [Sotub11g007950.1.1]	9.1.2	mitochondrial electron transport / ATP synthesis.NADH-DH (type I).localisation not clear	Mitochondrial electron transport	0.000415092	0.000348224	0.000309171	5.35657e-05	0.000387076	0.000367642	0.000362648	1.29058e-05	0.000286077	0.000261676	0.000273127	1.22084e-05	0.000405528	0.000568339	0.000430016	8.77882e-05	0.000405925	0	0.000404543	0.000233963	0.000150339	0.00015363	0.000149396	2.22289e-06	0.000193946	0.000197383	0.000193283	2.20066e-06	0.000178935	0.000362137	0.000375001	0.000109674
A0A1D5XUI4	A0A3B6IMV7_WHEAT	NADH-ubiquinone oxidoreductase subunit [Sotub11g007950.1.1]	9.1.2	mitochondrial electron transport / ATP synthesis.NADH-DH (type I).localisation not clear	Mitochondrial electron transport	0.000415092	0.000348224	0.000309171	5.35657e-05	0.000387076	0.000367642	0.000362648	1.29058e-05	0.000286077	0.000261676	0.000273127	1.22084e-05	0.000270352	0.000568339	0.000430016	0.000149121	0.000405925	0	0	0.000234361	0	0	0.000149396	8.62541e-05	0.000193946	0.000197383	0	0.00011298	0.000178935	0.000362137	0.000562501	0.000191847
A0A1D5SBI6	A0A3B5Z1D4_WHEAT	NADH-quinone oxidoreductase E subunit [Sotub09g020650.1.1]	9.1.2	mitochondrial electron transport / ATP synthesis.NADH-DH (type I).localisation not clear	Mitochondrial electron transport	0	0	0.000542881	0.000313432	0	0	0	0	0	0	0	0	0	0	0	0	0	0	0	0	0	0	0	0	0	0	0	0	0	0	0	0
A0A1D6B3M6	A0A3B6QKL4_WHEAT	NADH dehydrogenase (Ubiquinone) [Sotub09g015560.1.1]	9.1.2	mitochondrial electron transport / ATP synthesis.NADH-DH (type I).localisation not clear	Mitochondrial electron transport	0.000248251	0.000312389	0.000277356	3.21148e-05	0.000347244	0.000329809	0.00032533	1.15777e-05	0.000256638	0	0	0.00014817	0.000242531	0.000254927	0.000257176	7.88654e-06	0	0	0	0	0	0.000275642	0	0.000159142	0	0	0	0	0	0	0	0
A0A1D6B8Z2	A0A453PWW5_AEGTS	Aspartate aminotransferase [Sotub08g013570.1.1]	9.1.2	mitochondrial electron transport / ATP synthesis.NADH-DH (type I).localisation not clear	Mitochondrial electron transport	0.000250068	0.000314675	0.000279385	3.23498e-05	0.000349785	0.000332222	0.00032771	1.16624e-05	0.000258516	0.000236465	0.000246814	1.10322e-05	0.000244306	0.000256792	0.000259058	7.94425e-06	0	0	0	0	0.00027171	0.000277659	0.000270007	4.01747e-06	0.000350522	0.000356734	0.000349324	3.97729e-06	0	0	0	0
A0A1D6B613	A0A3B6QF92_WHEAT	AT hook motif family protein, expressed [LOC_Os04g42320]	9.1.2	mitochondrial electron transport / ATP synthesis.NADH-DH (type I).localisation not clear	Mitochondrial electron transport	0.000159205	0.000200337	0.000177869	2.05954e-05	0	0	0	0	0	0	0	0	0.000155536	0.000163486	0	9.21795e-05	0	0	0	0	0	0	0	0	0	0	0	0	0	0	0	0
A0A1D6CJD7	A0A3B6SF84_WHEAT	Gibberellin receptor GID1L2 [Sotub12g027070.1.1]	9.2.3	mitochondrial electron transport / ATP synthesis.NADH-DH (type II).mitochondrial	Mitochondrial electron transport	0.000368805	0.000309393	0.000274695	4.75926e-05	0.000343913	0.000326646	0.000322209	1.14667e-05	0.000381264	0.000464992	0.000364006	5.40159e-05	0.000240205	0.000252482	0.000254709	7.81089e-06	0.00036066	0	0.000359432	0.000207874	0.000400723	0.000409496	0.000398211	5.92504e-06	0.000516957	0.000350745	0.000515191	9.54566e-05	0.000476944	0.000321755	0	0.000243271
A0A1D5YXC6	A0A3B6RBU0_WHEAT	Gibberellin receptor GID1L2 [Sotub12g027070.1.1]	9.2.3	mitochondrial electron transport / ATP synthesis.NADH-DH (type II).mitochondrial	Mitochondrial electron transport	0.000346768	0.000436359	0.000258282	8.90393e-05	0.000323363	0.000307128	0.000151478	9.4899e-05	0.000238989	0.000437208	0.00022817	0.000117689	0.000225852	0.000237395	0.00023949	7.34418e-06	0.00033911	0	0.000337956	0.000195453	0.000502372	0.000513371	0.000499223	7.42801e-06	0.000324045	0.000329788	0.000484407	9.09725e-05	0.000298964	0.000151265	0	0.000149485
					Mitochondrial electron transport	0.00982553	0.0107244	0.0113636	0.000772682	0.00915357	0.00951993	0.00896562	0.000281899	0.0110197	0.00619365	0.00715709	0.00255406	0.0101825	0.0146475	0.0089159	0.00301089	0.00534905	0.00101216	0.00304605	0.00216983	0.00540987	0.0054073	0.00583202	0.00024447	0.00437381	0.00628942	0.00357188	0.00139629	0.0058813	0.00727793	0.00620061	0.000731799
A0A1D5UV38	A0A453AGZ0_AEGTS	acetyl-CoA carboxylase 2 [AT1G36180]	11.1.1.1	lipid metabolism.FA synthesis and FA elongation.acetyl CoA carboxylation.homomeric enzyme	Lipid metabolism	0.000353544	0.000444886	0.000394993	4.57359e-05	0.000494523	0.000469694	0.000463314	1.64883e-05	0.000365488	0.000334313	0.000348943	1.55973e-05	0.000345398	0.000363051	0.000366255	1.12315e-05	0.00103721	0.00100169	0	0.000588848	0.000768283	0	0.000381734	0.000384144	0.000495566	0	0.000493872	0.000285628	0.000457209	0.000462661	0.000479096	1.13938e-05
A0A1D5TLL5	B2ZGL3_WHEAT	Acetyl-CoA carboxylase [Sotub12g025490.1.1]	11.1.1.1	lipid metabolism.FA synthesis and FA elongation.acetyl CoA carboxylation.homomeric enzyme	Lipid metabolism	0.000231266	0.00019401	0.000172252	2.98438e-05	0	0	0.000101023	5.83259e-05	7.96929e-05	0.000218686	0.000228256	8.31482e-05	0.00030125	0.000158323	0.00023958	7.16866e-05	0	0	0	0	0	0	0	0	0	0	0	0	0	0.000100881	0.000208929	0.000104485
A0A1D6D9L7	B2ZGK3_WHEAT	Acetyl-CoA carboxylase [Sotub12g025490.1.1]	11.1.1.1	lipid metabolism.FA synthesis and FA elongation.acetyl CoA carboxylation.homomeric enzyme	Lipid metabolism	5.08318e-05	0	0	2.93477e-05	0	0	0	0	0	0	0	0	0	0	0	0	0	0	0	0	0	0	0	0	0	0	0	0	0	0	0	0
A0A1D5Z541	A0A8R7U9S7_TRIUA	Kelch domain-containing protein [Sotub11g011440.1.1]	11.1.13	lipid metabolism.FA synthesis and FA elongation.acyl-CoA binding protein	Lipid metabolism	0.000291272	0.000366525	0.00032542	3.76801e-05	0.000814839	0.000773927	0.000763416	2.71682e-05	0.000602225	0.000550857	0.000574964	2.57e-05	0.000569122	0.000299105	0.000301744	0.000155138	0	0	0	0	0.00031648	0.000323409	0.000314496	4.67944e-06	0.000816558	0.000831027	0.000406884	0.000240811	0.000376678	0	0	0.000217475
A0A1D5YFL7	A0A453KN23_AEGTS	Homology to unknown gene [Sotub08g016320.1.1]	11.1.13	lipid metabolism.FA synthesis and FA elongation.acyl-CoA binding protein	Lipid metabolism	0	0	0	0	0	0	0	0	0	0	0	0	0	0	0	0	0	0	0	0	0	0	0	0	0	0	0	0	0	0.000376887	0	0.000217596
A0A1D5ZV95	A0A3B6MRA0_WHEAT	Homology to unknown gene [Sotub08g016320.1.1]	11.1.13	lipid metabolism.FA synthesis and FA elongation.acyl-CoA binding protein	Lipid metabolism	0	0	0	0	0	0	0	0	0	0	0.000163215	9.42325e-05	0.000161557	0	0	9.32751e-05	0	0	0	0	0	0	0	0	0	0	0	0	0	0	0	0
A0A1D5W8I7	A0A453GBK8_AEGTS	Stearoyl-acyl-carrier protein desaturase [Sotub06g017450.1.1]	11.1.15	lipid metabolism.FA synthesis and FA elongation.ACP desaturase	Lipid metabolism	0.000617637	0.00116581	0.00103507	0.000286311	0.000863926	0.000820549	0.00121411	0.000215791	0.000957755	0.000876061	0.0012192	0.000179245	0.00090511	0.000951369	0.000639842	0.000168105	0.000905996	0.000874971	0.000902911	1.70916e-05	0.000335545	0.000342892	0.000666884	0.000189214	0.000432874	0.000881089	0.000862789	0.00025366	0.000798738	0.00121239	0.00125546	0.000252178
A0A1D5VCB9	A0A3B6EQ19_WHEAT	Stearoyl-acyl-carrier protein desaturase [Sotub11g010030.1.1]	11.1.15	lipid metabolism.FA synthesis and FA elongation.ACP desaturase	Lipid metabolism	0	0	0	0	0.000379396	0	0.000355453	0.00021247	0.000560802	0.000512967	0.000803124	0.000155563	0.000264988	0.000278531	0.000280989	8.61678e-06	0	0	0	0	0.000294712	0	0	0.000170152	0.000380196	0.000386933	0.000378897	4.31399e-06	0	0	0	0
A0A1D5Y1E1	A0A3B6JKY3_WHEAT	Malonyl CoA-acyl carrier protein transacylase containing protein expressed [Sotub01g007560.1.1]	11.1.2	lipid metabolism.FA synthesis and FA elongation.acetyl CoA transacylase	Lipid metabolism	0	0	0	0	0	0	0	0	0.000304573	0.000278594	0	0.000168846	0.000287832	0.000302543	0.000305212	9.3596e-06	0	0	0	0	0	0	0	0	0	0	0	0	0	0	0	0
A0A1D5YJG1	A0A3B6KFP5_WHEAT	Malonyl-CoA decarboxylase like protein [Sotub02g008340.1.1]	11.1.20	lipid metabolism.FA synthesis and FA elongation.MCD	Lipid metabolism	0.00020143	0	0.000225045	0.000123678	0	0	0	0	0.000208235	0.000380946	0.000198809	0.000102544	0.000196789	0	0.000208672	0.000117197	0	0	0	0	0.000218862	0	0	0.00012636	0	0	0.000281381	0.000162455	0.000260492	0.000263599	0.000272962	6.49153e-06
A0A1D5UMA5	A0A453D928_AEGTS	3-oxoacyl- [Sotub03g018200.1.1]	11.1.3	lipid metabolism.FA synthesis and FA elongation.ketoacyl ACP synthase	Lipid metabolism	0	0.000317775	0.000282138	0.000174094	0	0	0	0	0	0	0	0	0.000246713	0.000259322	0.00026161	8.02252e-06	0	0	0	0	0	0	0	0	0	0	0	0	0	0	0	0
A0A1D6BS44	A0A453RTU3_AEGTS	DCN1-like protein 4 [Sotub03g030590.1.1]	11.1.30	lipid metabolism.FA synthesis and FA elongation.pyruvate kinase	Lipid metabolism	0.000670116	0.000843247	0.000748679	8.66889e-05	0.000937331	0.000890269	0.000878178	3.12523e-05	0	0.000633665	0	0.000365847	0.000654676	0	0	0.000377978	0	0	0	0	0.000728111	0	0.000723547	0.000419064	0.000939308	0	0	0.00054231	0	0	0	0
A0A1D5VPJ9	W5D791_WHEAT	Carbamoyl-phosphate synthase large chain [Solyc06g075340.2.1]	11.1.30	lipid metabolism.FA synthesis and FA elongation.pyruvate kinase	Lipid metabolism	0.000202624	0	0.000226379	0.000124411	0.000283422	0.000269192	0	0.000159685	0.000209469	0.000191602	0.000199987	8.93915e-06	0.000197955	0.000208073	0	0.000117319	0	0	0	0	0.00022016	0.00022498	0.00021878	3.25526e-06	0.00028402	0.000289053	0	0.000165451	0	0.000265161	0	0.000153091
A0A1D5YFT0	A0A3B6KUD7_WHEAT	Signal recognition particle protein [Sotub12g007880.1.1]	11.1.30	lipid metabolism.FA synthesis and FA elongation.pyruvate kinase	Lipid metabolism	0.0001597	0.000200961	0.000178423	2.06595e-05	0.000223383	0.000212167	0.000209285	7.44797e-06	0.000165096	0.000151014	0.000157622	7.04549e-06	0.000156021	0.000163995	0.000165442	5.07343e-06	0	0.000452477	0	0.000261238	0.000173522	0.000177321	0.000172434	2.56567e-06	0.000223854	0.000227821	0.000223089	2.54001e-06	0.000206527	0.00020899	0	0.000119956
W5AVN7	A0A3B6B2N0_WHEAT	(3R)-hydroxymyristoyl- [Sotub01g042110.1.1]	11.1.5	lipid metabolism.FA synthesis and FA elongation.beta hydroxyacyl ACP dehydratase	Lipid metabolism	0	0	0	0	0	0.000630607	0.000622042	0.000361634	0.000490701	0.000448846	0.000468489	2.09408e-05	0.000463729	0.00048743	0.000491731	1.50794e-05	0	0	0	0	0.000515745	0	0.000512513	0.000296837	0	0	0	0	0	0	0	0
A0A1D5ULL6	A0A3B6DKB4_WHEAT	(3R)-hydroxymyristoyl- [Sotub01g042110.1.1]	11.1.5	lipid metabolism.FA synthesis and FA elongation.beta hydroxyacyl ACP dehydratase	Lipid metabolism	0.000472478	0.000594548	0.00052787	6.11217e-05	0.000660883	0.000627701	0	0.000372352	0.00048844	0.000446778	0.00046633	2.08443e-05	0.000461592	0.000485184	0	0.000273565	0	0	0	0	0.000513369	0.000524608	0.000510151	7.59061e-06	0	0	0	0	0	0	0	0
A0A1D5U2J2	A0A3B6CCJ6_WHEAT	(3R)-hydroxymyristoyl- [Sotub01g042110.1.1]	11.1.5	lipid metabolism.FA synthesis and FA elongation.beta hydroxyacyl ACP dehydratase	Lipid metabolism	0.000470311	0.00059182	0	0.000312572	0.000657852	0	0	0.000379811	0.0004862	0.000444728	0.000464191	2.07487e-05	0.000459475	0	0	0.000265278	0	0	0	0	0	0	0.000507811	0.000293185	0	0	0	0	0	0	0	0
A0A1D5YIV6	A0A3B6KEK6_WHEAT	Enoyl- [Sotub10g020170.1.1]	11.1.6	lipid metabolism.FA synthesis and FA elongation.enoyl ACP reductase	Lipid metabolism	0.000560261	0.000352505	0.000938917	0.000297328	0.000391835	0.000372162	0.000367107	1.30645e-05	0.000289594	0.000794679	0.000829456	0.000302151	0.000821029	0.000575327	0.000580403	0.000140413	0.000821832	0	0	0.000474485	0.000913123	0.000622077	0.000604933	0.000173197	0.000392662	0.000799239	0.00117396	0.000390757	0.000724538	0.000366589	0.000759223	0.000217368
W5H7C3	A0A3B6RMH6_WHEAT	Enoyl- [Sotub10g020170.1.1]	11.1.6	lipid metabolism.FA synthesis and FA elongation.enoyl ACP reductase	Lipid metabolism	0.00054536	0.00068626	0.000913946	0.000185988	0.000381414	0.000362264	0.000357344	1.2717e-05	0.000281892	0.000515696	0.000538264	0.00014195	0.000532795	0.000560026	0.000564967	1.73252e-05	0	0	0	0	0.000592558	0.000605532	0.000588844	8.7615e-06	0.000764437	0.000777983	0.000761825	8.67388e-06	0.000705269	0.000713679	0.000739031	1.75755e-05
A0A1D5ZW40	A0A453L7R3_AEGTS	Acyl-ACP thioesterase [Sotub06g033800.1.1]	11.1.7	lipid metabolism.FA synthesis and FA elongation.ACP thioesterase	Lipid metabolism	0.000287192	0.000361392	0	0.00019087	0	0	0	0	0.000296895	0.000543142	0.000566911	0.000149505	0.000561151	0.000589831	0.000595036	1.82473e-05	0	0	0	0	0.000312048	0.000637759	0.000310092	0.000188617	0.000402561	0	0.000401185	0.000232022	0.000371402	0.000375831	0.000778363	0.000233691
A0A1D6BCS7	A0A3B6PKU4_WHEAT	Tubulin beta chain [Sotub10g027750.1.1]	11.1.8	lipid metabolism.FA synthesis and FA elongation.acyl CoA ligase	Lipid metabolism	0.00317348	0.00460774	0.004091	0.000726406	0.00478039	0.00486469	0.0041588	0.000385521	0.00328069	0.00346253	0.00313218	0.000165453	0.00524676	0.00476289	0.00556358	0.000403241	0.0021485	0.00207493	0.00214119	4.05316e-05	0.00318289	0.00298152	0.00316294	0.000110946	0.00410612	0.00313416	0.00341007	0.000500884	0.0037883	0.00319456	0.00363885	0.000308828
A0A1D5SHX1	A5CFY7_HORVV	Tubulin beta chain [Sotub10g027210.1.1]	11.1.8	lipid metabolism.FA synthesis and FA elongation.acyl CoA ligase	Lipid metabolism	0.0021763	0.00273856	0.00351208	0.000670671	0.00304412	0.00321253	0.00348579	0.000222899	0.00149988	0.00274389	0.00214798	0.000622187	0.00354359	0.00347639	0.00450908	0.000577802	0.000709412	0.00274047	0.00212099	0.00104096	0.00131369	0.00187943	0.00208873	0.000400949	0.00271159	0.00275964	0.00236453	0.000215587	0.00187628	0.00158221	0.00229379	0.000357566
A0A1D5YGI6	M7YRX9_TRIUA	Tubulin beta chain [Sotub10g027750.1.1]	11.1.8	lipid metabolism.FA synthesis and FA elongation.acyl CoA ligase	Lipid metabolism	0.00206432	0.00230903	0.00307511	0.000527332	0.00288748	0.00274251	0.00300584	0.000131892	0.0014227	0.00238581	0.00203746	0.000487656	0.00313717	0.00329751	0.00403945	0.000481368	0.00067291	0.0019496	0.00134124	0.00063858	0.000996877	0.00152805	0.0017336	0.000380167	0.00225056	0.00229044	0.00192246	0.000201928	0.00177974	0.0015008	0.00217576	0.000339168
W5CDN8	A0A8R7TZD1_TRIUA	Tubulin beta chain [Sotub10g027210.1.1]	11.1.8	lipid metabolism.FA synthesis and FA elongation.acyl CoA ligase	Lipid metabolism	0.00183495	0.00259765	0.00333137	0.000748258	0.00320832	0.00304723	0.00330643	0.000130867	0.00165982	0.00260271	0.00226384	0.000477615	0.00336126	0.00353305	0.00427707	0.000486789	0.00134582	0.00259947	0.00201186	0.000627232	0.0012461	0.00178273	0.00198126	0.000380318	0.00257207	0.00261764	0.00224287	0.000204494	0.00207636	0.00180096	0.00248658	0.000345013
A0A1D5YFT5	A0A3B6KQQ3_WHEAT	4-coumarate-coa ligase [Sotub12g027780.1.1]	11.1.8	lipid metabolism.FA synthesis and FA elongation.acyl CoA ligase	Lipid metabolism	0	0	0	0	0	0	0	0	0	0	0	0	0.000362918	0.000381467	0.000192416	0.000104207	0	0	0	0	0	0	0	0	0	0	0	0	0.0007206	0.000729194	0.000503398	0.000127955
A0A1D6B9S3	A0A3B6QP42_WHEAT	Acetyl-coenzyme A synthetase 2 [Sotub02g037960.1.1]	11.1.8	lipid metabolism.FA synthesis and FA elongation.acyl CoA ligase	Lipid metabolism	0.000199859	0	0.00022329	0.000122713	0	0	0.000261913	0.000151215	0.000413222	0.000188988	0.000197258	0.000127142	0.000585763	0.000615701	0.000414089	0.000108793	0	0	0	0	0.000434312	0.000443821	0.000215795	0.000128993	0.000280145	0.000285109	0.000279187	3.17873e-06	0.000258461	0.000261543	0.000270834	6.44091e-06
A0A1D6B626	A0A453P4B5_AEGTS	Adenosine kinase [Sotub09g007480.1.1]	11.1.8	lipid metabolism.FA synthesis and FA elongation.acyl CoA ligase	Lipid metabolism	0.000423668	0	0.000473338	0.000260132	0	0.000562856	0	0.000324965	0.000437981	0	0.000418155	0.000247344	0.000413907	0.000435062	0.0004389	1.34593e-05	0	0	0	0	0	0	0	0	0.00059386	0	0	0.000342865	0	0.000554428	0.000574123	0.000325934
A0A1D5XLB2	A0A3B6IYT7_WHEAT	4-coumarate-coa ligase [Sotub12g027780.1.1]	11.1.8	lipid metabolism.FA synthesis and FA elongation.acyl CoA ligase	Lipid metabolism	0	0	0	0	0	0	0	0	0	0	0	0	0.000181459	0	0	0.000104766	0	0	0	0	0	0	0	0	0	0	0	0	0.0004804	0.000486129	0.000251699	0.000133725
A0A1D5TFV4	A0A3B6B8S7_WHEAT	Acyl-CoA synthetase/AMP-acid ligase [Sotub02g008160.1.1]	11.1.8	lipid metabolism.FA synthesis and FA elongation.acyl CoA ligase	Lipid metabolism	0.000183741	0.000231213	0	0.000122116	0	0	0	0	0	0	0	0	0	0.000188683	0	0.000108936	0	0	0	0	0	0	0	0	0	0	0	0	0.000237617	0.000240451	0.000248993	5.92148e-06
A0A1D6AXW9	A0A453MYT5_AEGTS	Acyl-CoA synthetase/AMP-acid ligase II [Sotub06g007340.1.1]	11.1.8	lipid metabolism.FA synthesis and FA elongation.acyl CoA ligase	Lipid metabolism	0.000151221	0	0.00016895	9.28494e-05	0	0	0	0	0	0	0	0	0.000147737	0.000155287	0	8.7557e-05	0	0	0	0	0	0	0	0	0	0	0	0	0	0	0	0
W5FR58	A0A453KQW1_AEGTS	Acetyl-coenzyme A synthetase [Sotub12g019540.1.1]	11.1.8	lipid metabolism.FA synthesis and FA elongation.acyl CoA ligase	Lipid metabolism	0.000349924	0.00044033	0.000390948	4.52676e-05	0.00024473	0.000464885	0.000458571	0.000125323	0.000361746	0.00033089	0.000345371	1.54376e-05	0.000170931	0.000179667	0.000181252	5.55826e-06	0.000513295	0.000495717	0	0.000291409	0.000380208	0.000388533	0.000377825	5.62171e-06	0.000490492	0.000249592	0.000244408	0.000140604	0	0.000228962	0.000237095	0.000134601
A0A1D5W1E7	A0A3B6GUA1_WHEAT	Long-chain-fatty-acid-CoA ligase [Sotub08g028090.1.1]	11.1.8	lipid metabolism.FA synthesis and FA elongation.acyl CoA ligase	Lipid metabolism	0	0	0	0	0	0	0	0	0	0	0	0	0	0	0	0	0	0	0	0	0	0	0	0	0	0	0	0	0.000228604	0	0.000239548	0.000135255
A0A1D5YN74	A0A3B6KMP6_WHEAT	Long-chain-fatty-acid-CoA ligase [Sotub01g046500.1.1]	11.1.8	lipid metabolism.FA synthesis and FA elongation.acyl CoA ligase	Lipid metabolism	0	0.000194889	0	0.000112519	0	0	0	0	0	0	0	0	0	0	0	0	0	0	0	0	0	0	0	0	0	0	0	0	0	0	0	0
A0A1D5YJC4	A0A3B6KG72_WHEAT	Long-chain-fatty-acid-CoA ligase [Sotub08g028090.1.1]	11.1.8	lipid metabolism.FA synthesis and FA elongation.acyl CoA ligase	Lipid metabolism	0.000153715	0	0	8.87472e-05	0	0	0	0	0	0	0	0	0.000150173	0.000157848	0	8.90009e-05	0	0	0	0	0	0	0	0	0	0	0	0	0.000198786	0	0	0.000114769
A0A1D5YIL8	A0A3B6KPW2_WHEAT	Acetyl-coenzyme A synthetase [Sotub12g032830.1.1]	11.1.8	lipid metabolism.FA synthesis and FA elongation.acyl CoA ligase	Lipid metabolism	0	0	0	0	0	0	0	0	0	0	0	0	0	0	0	0	0.00048593	0	0	0.000280552	0	0	0	0	0	0	0	0	0	0.000216755	0.000224455	0.000127425
A0A1D5YZ06	A0A3B6LM32_WHEAT	Acetyl-coenzyme A synthetase [Sotub03g027910.1.1]	11.1.8	lipid metabolism.FA synthesis and FA elongation.acyl CoA ligase	Lipid metabolism	0	0	0	0	0	0	0	0	0.000146803	0	0	8.47566e-05	0	0	0	0	0	0	0	0	0	0	0	0	0	0	0	0	0	0	0	0
A0A1D6DEX7	Q5XUV6_WHEAT	peptidase, T1 family, putative, expressed [LOC_Os06g06030]	11.1.9	lipid metabolism.FA synthesis and FA elongation.long chain fatty acid CoA ligase	Lipid metabolism	0.000507563	0	0.000567069	0.000311643	0	0	0	0	0	0	0	0	0.000495869	0.00104242	0.00105162	0.000318243	0	0	0	0	0	0	0	0	0	0	0	0	0	0	0	0
A0A1D5SCP6	A0A8R7P7E9_TRIUA	Sorting nexin 1 [Sotub06g011150.1.1]	11.1.9	lipid metabolism.FA synthesis and FA elongation.long chain fatty acid CoA ligase	Lipid metabolism	0.000186754	0.000235003	0.000208648	2.41592e-05	0.000261224	0	0.000244738	0.000146291	0.000386126	0.00035319	0.000368647	1.6478e-05	0.000182451	0.000191776	0	0.00010813	0	0	0.000546023	0.000315246	0.000405832	0.000414718	0.000403289	6.00059e-06	0.000261774	0	0.00026088	0.000150878	0.000241513	0.000244393	0.000253074	6.01856e-06
A0A1D5VAL7	A0A3B6EQ39_WHEAT	Ubiquitin-conjugating enzyme [Sotub06g028400.1.1]	11.1.9	lipid metabolism.FA synthesis and FA elongation.long chain fatty acid CoA ligase	Lipid metabolism	0.000523101	0	0	0.000302012	0.000731692	0	0	0.000422443	0	0	0	0	0	0	0	0	0	0	0	0	0	0	0	0	0	0	0	0	0	0	0	0
A0A1D5X7V3	A0A3B6HVT2_WHEAT	Cytochrome P450-like protein [Sotub01g008480.1.1]	11.1.9	lipid metabolism.FA synthesis and FA elongation.long chain fatty acid CoA ligase	Lipid metabolism	0	0	0	0	0	0	0	0	0.000241439	0	0	0.000139395	0	0	0	0	0	0	0	0	0	0	0	0	0	0	0	0	0	0	0	0
A0A1D5XAG6	A0A3B6HR07_WHEAT	Endoplasmic reticulum-Golgi intermediate compartment protein 3 [Sotub04g026920.1.1]	11.1.9	lipid metabolism.FA synthesis and FA elongation.long chain fatty acid CoA ligase	Lipid metabolism	0	0	0	0	0	0	0	0	0	0.00032425	0.00033844	0.000191434	0.000335002	0.000352123	0.00035523	1.08935e-05	0	0	0	0	0.000372579	0.000380736	0.000370243	5.5089e-06	0	0	0	0	0	0	0	0
A0A1D5S6Q9	A0A1D5SXM7_WHEAT	Endoplasmic reticulum-Golgi intermediate compartment protein 3 [Sotub01g042150.1.1]	11.1.9	lipid metabolism.FA synthesis and FA elongation.long chain fatty acid CoA ligase	Lipid metabolism	0	0	0	0	0	0	0	0	0	0	0	0	0	0.000300814	0	0.000173675	0	0	0	0	0	0	0	0	0	0	0	0	0	0	0	0
A0A1D5WBT5	A0A3B6GNP7_WHEAT	expressed protein [LOC_Os01g02090]	11.1.9	lipid metabolism.FA synthesis and FA elongation.long chain fatty acid CoA ligase	Lipid metabolism	0	0	0	0	0	0	0	0	0	0	0	0	0	0	0	0	0	0	0	0	0.000187544	0	0	0.000108278	0	0	0	0	0	0	0	0
A0A1D5WMH5	A0A3B6GVA8_WHEAT	Conserved oligomeric Golgi complex subunit 1 [Sotub03g036290.1.1]	11.1.9	lipid metabolism.FA synthesis and FA elongation.long chain fatty acid CoA ligase	Lipid metabolism	0	0	0	0	0	0	0	0	0	0	0	0	0	0.000152587	0	8.8096e-05	0	0	0	0	0	0	0	0	0	0	0	0	0	0	0	0
A0A1D5ZL16	A0A3B6MQU5_WHEAT	Processive diacylglycerol glucosyltransferase [Sotub08g007880.1.1]	11.10.1	lipid metabolism.glycolipid synthesis.MGDG synthase	Lipid metabolism	0.000229368	0.000288628	0.000256259	2.96721e-05	0.000320832	0.000304723	0.000300584	1.06971e-05	0.000237117	0.000216892	0.000226384	1.0119e-05	0.000224084	0.000235537	0.000237615	7.28667e-06	0.00067291	0	0.000670619	0.000387845	0.000249219	0.000254676	0	0.000145488	0.000321508	0	0.000320409	0.000185306	0	0	0	0
W5F1H1	A0A3B6KR61_WHEAT	Exoribonuclease 2 [Sotub02g025820.1.1]	11.2.4	lipid metabolism.FA desaturation.omega 6 desaturase	Lipid metabolism	0	0	0	0	0	0	0	0	0.000130531	0.000238795	0	0.00011957	0	0	0	0	0	0	0	0	0	0	0.000136333	7.87122e-05	0	0	0	0	0.000326578	0.000165236	0	0.000163293
A0A1D5XY49	A0A3B6JNP5_WHEAT	Exoribonuclease 2 [Sotub02g025820.1.1]	11.2.4	lipid metabolism.FA desaturation.omega 6 desaturase	Lipid metabolism	0	0	0	0	0	0	0	0	0.000117638	0.000107604	0	6.52148e-05	0.000111171	0	0.000117884	6.62079e-05	0	0	0	0	0	0	0	0	0	0	0	0	0.000294319	0.000148914	0.000154204	8.24646e-05
A0A1D5SCB9	A0A3B5Z2G9_WHEAT	Choline/ethanolamine kinase [Sotub02g015950.1.1]	11.3.2	lipid metabolism.phospholipid synthesis.choline kinase	Lipid metabolism	0	0	0	0	0	0	0	0	0	0	0	0	0	0	0	0	0	0	0	0	0	0	0	0	0	0	0	0	0.000370364	0	0	0.00021383
A0A096UL74	A0A3B6B7Y5_WHEAT	Diacylglycerol kinase [Sotub10g008780.1.1]	11.3.5	lipid metabolism.phospholipid synthesis.diacylglycerol kinase	Lipid metabolism	0.000613938	0.000515037	0.000685915	8.57919e-05	0.000286251	0.000815636	0.000804558	0.000302493	0.00084624	0.000387029	0.00060595	0.000229688	0.000599793	0.000630448	0.000848015	0.000135332	0.000600381	0	0	0.00034663	0.000444715	0.000454451	0.000662891	0.00012325	0.000286855	0.000583875	0.000857623	0.000285463	0.000529303	0.000803423	0.000554642	0.000151479
W5BHJ0	A0A3B6CHW0_WHEAT	Diacylglycerol kinase [Sotub10g008780.1.1]	11.3.5	lipid metabolism.phospholipid synthesis.diacylglycerol kinase	Lipid metabolism	0.000408477	0	0.000228183	0.000204706	0	0.000271337	0.000267652	0.000155604	0.000844554	0.000193129	0.000403162	0.000332489	0.000598599	0.000419462	0.000634744	0.000115284	0.000599185	0	0	0.000345939	0.000221914	0.000226773	0.000220523	3.2812e-06	0	0.000291356	0.000285305	0.000166495	0.000264124	0.000267274	0.000276769	6.58205e-06
A0A1D6AFJ7	A0A3B6PJL5_WHEAT	Choline-phosphate cytidylyltransferase B [Sotub02g014560.1.1]	11.3.6	lipid metabolism.phospholipid synthesis.choline-phosphate cytidylyltransferase	Lipid metabolism	0	0	0	0	0	0	0	0	0	0	0	0	0.000385252	0	0.000408515	0.000229436	0	0	0	0	0	0	0	0	0	0	0	0	0.000509963	0.000516045	0.000534376	1.27084e-05
A0A1D5X1I6	A0A8R7Q2Z5_TRIUA	Ethanolamine-phosphate cytidylyltransferase [Sotub10g018150.1.1]	11.3.6	lipid metabolism.phospholipid synthesis.choline-phosphate cytidylyltransferase	Lipid metabolism	0.000332882	0.000418886	0.000371909	4.3063e-05	0.000465622	0	0	0.000268827	0	0.000314775	0.000328551	0.00018584	0	0	0.00034485	0.000199099	0	0	0	0	0	0	0	0	0	0	0	0	0.000430489	0.000435622	0.000451097	1.07279e-05
A0A1D5UUY5	M8ANM1_AEGTA	Glycerol-3-phosphate dehydrogenase [Sotub11g012230.1.1]	11.5.3	lipid metabolism.glycerol metabolism.FAD-dependent glycerol-3-phosphate dehydrogenase	Lipid metabolism	0.000193814	0	0	0.000111899	0	0	0.000507982	0.000293283	0	0.000183272	0.000382585	0.000191348	0.000189349	0.000199026	0.000200782	6.15717e-06	0	0.000549131	0	0.000317041	0	0	0	0	0	0	0	0	0.000250644	0.000253633	0.000262642	6.2461e-06
A0A1D6BA11	A0A3B6QJK4_WHEAT	Dehydrogenase/ reductase 3 [Sotub06g018120.1.1]	11.8.1	lipid metabolism.exotics (steroids, squalene etc).sphingolipids	Lipid metabolism	0	0	0	0	0	0	0	0	0	0	0	0	0.000428058	0.000449935	0.000453905	1.39194e-05	0	0	0	0	0	0	0	0	0	0	0	0	0	0	0	0
A0A1D5X3V3	A0A453J121_AEGTS	Phosphoribosylamine--glycine ligase [Sotub01g040380.1.1]	11.8.1	lipid metabolism.exotics (steroids, squalene etc).sphingolipids	Lipid metabolism	0	0	0	0	0	0	0	0	0	0	0	0	0	0	0	0	0	0	0	0	0.000233056	0	0	0.000134555	0	0.000305985	0	0.00017666	0	0	0	0
W5DW12	A0A8R7Q735_TRIUA	8-amino-7-oxononanoate synthase [Sotub08g015030.1.1]	11.8.1	lipid metabolism.exotics (steroids, squalene etc).sphingolipids	Lipid metabolism	0.000211397	0.000266014	0.000236181	2.73472e-05	0.000295694	0.000280848	0.000277033	9.85896e-06	0.000218539	0	0	0.000126174	0.000206527	0.000217082	0.000218998	6.71576e-06	0	0	0	0	0	0	0	0	0	0	0	0	0	0.000276643	0	0.00015972
A0A1D5WL41	A0A3B6GWG0_WHEAT	Neutral ceramidase [Sotub04g035600.1.1]	11.8.1.1	lipid metabolism.exotics (steroids, squalene etc).sphingolipids.ceramidase	Lipid metabolism	0.000392826	0	0	0.000226798	0	0.000260941	0	0.000150654	0.000203049	0.000371459	0.000387715	0.000102248	0.000191888	0.000201695	0	0.000113723	0	0	0	0	0.000426824	0.000218084	0.000212074	0.000122288	0.000275314	0.000560386	0.000274374	0.000164859	0.000254005	0.000257034	0.000266164	6.32986e-06
A0A1D5VDQ8	A0A3B6EH16_WHEAT	Neutral ceramidase [Sotub04g035600.1.1]	11.8.1.1	lipid metabolism.exotics (steroids, squalene etc).sphingolipids.ceramidase	Lipid metabolism	0.000261217	0	0.000145921	0.000130907	0.00018269	0	0	0.000105476	0.000270042	0.000123504	0.000257818	8.1305e-05	0.000255199	0.000268242	0.000135304	7.32771e-05	0	0	0.000381868	0.000220472	0.000425736	0.000290038	0.000282045	8.07516e-05	0.000366151	0.000372639	0.00018245	0.000107982	0.00033781	0.000341839	0.000353982	8.41831e-06
A0A1D6APU3	A0A3B6PPI1_WHEAT	3-beta hydroxysteroid dehydrogenase/isomerase family protein [Sotub04g036250.1.1]	11.8.4	lipid metabolism.exotics (steroids, squalene etc).3-beta hydroxysteroid dehydrogenase/isomerase	Lipid metabolism	0	0	0	0	0	0	0	0	0	0	0	0	0	0	0.000251097	0.000144971	0	0	0	0	0	0	0	0	0	0	0	0	0	0	0	0
A0A1D5Z7F7	A0A3B6LQB9_WHEAT	Sterol-4-alpha-carboxylate 3-dehydrogenase decarboxylating [Sotub02g009040.1.1]	11.8.4	lipid metabolism.exotics (steroids, squalene etc).3-beta hydroxysteroid dehydrogenase/isomerase	Lipid metabolism	0.000202624	0.000254974	0.000226379	2.62123e-05	0.000283422	0.000269192	0	0.000159685	0.000209469	0.000191602	0.000199987	8.93915e-06	0	0	0	0	0	0	0	0	0	0	0	0	0	0	0	0	0.000262037	0.000265161	0	0.000152197
A0A1D5XVN5	A0A3B6JIF3_WHEAT	Hydroxysteroid dehydrogenase [Sotub02g025040.1.1]	11.8.4	lipid metabolism.exotics (steroids, squalene etc).3-beta hydroxysteroid dehydrogenase/isomerase	Lipid metabolism	0	0.000313148	0	0.000180796	0.000348087	0.00033061	0	0.000196118	0.000257261	0.000235317	0.000245616	1.09787e-05	0	0	0.000257801	0.000148841	0.000730074	0.000705074	0	0.00041448	0.000270391	0.000276311	0	0.000157847	0	0.000355002	0	0.00020496	0.000321822	0.000325659	0	0.000186921
A0A1D5YF19	A0A8R7UFD4_TRIUA	Mitochondrial trans-2-enoyl-CoA reductase [Sotub12g029130.1.1]	11.8.7	lipid metabolism.exotics (steroids, squalene etc).trans-2-enoyl-CoA reductase (NADPH)	Lipid metabolism	0	0	0	0	0	0	0	0	0	0.000359077	0	0.000207313	0	0	0	0	0	0	0	0	0	0	0	0	0	0	0	0	0	0	0	0
A0A1D6S4P4	A0A3B6MYT5_WHEAT	Squalene synthase [Sotub01g047720.1.1]	11.8.8	lipid metabolism.exotics (steroids, squalene etc).squalene synthase	Lipid metabolism	0	0	0	0	0	0	0	0	0.000298568	0	0	0.000172378	0	0	0	0	0	0	0	0	0	0	0	0	0	0	0.000403445	0.000232929	0	0	0	0
A0A1D5VFP9	A0A3B6EHE2_WHEAT	GDSL esterase/lipase At1g28580 [Sotub10g009740.1.1]	11.9.2	lipid metabolism.lipid degradation.lipases	Lipid metabolism	0	0	0	0	0	0	0	0	0	0	0	0	0.000271451	0.000285325	0.000287842	8.82694e-06	0	0	0	0	0	0	0	0	0	0	0	0	0	0	0	0
W5GE21	A0A3B6NMD3_WHEAT	Pyridine nucleotide-disulfide oxidoreductase family protein [Sotub11g028430.1.1]	11.9.2	lipid metabolism.lipid degradation.lipases	Lipid metabolism	0.000287192	0	0.000320862	0.000176336	0.000401713	0.000381544	0.000376362	1.33938e-05	0.000296895	0.000271571	0.000283455	1.267e-05	0.000280576	0.000294916	0.000595036	0.000177559	0	0	0	0	0.000312048	0.00031888	0.000310092	4.6139e-06	0.000402561	0.000409694	0.000401185	4.56776e-06	0	0	0	0
W5DVG9	A0A3B6HW22_WHEAT	Lipase-like protein [Sotub05g029190.1.1]	11.9.2	lipid metabolism.lipid degradation.lipases	Lipid metabolism	0.00031547	0	0	0.000182137	0	0	0	0	0	0	0	0	0	0	0	0	0	0	0	0	0	0	0	0	0	0	0	0	0	0	0	0
A0A1D5SW13	A0A1D5SW13_WHEAT	Mitochondrial import inner membrane translocase subunit tim23 [Sotub03g035070.1.1]	11.9.2.1	lipid metabolism.lipid degradation.lipases.triacylglycerol lipase	Lipid metabolism	0	0	0	0	0	0.00070212	0	0.000405369	0	0	0	0	0.000516317	0	0.000547494	0.000307491	0	0	0	0	0	0	0	0	0	0	0	0	0	0	0	0
W5ALX2	A0A452Y1Q2_AEGTS	Lipase [Sotub12g026950.1.1]	11.9.2.1	lipid metabolism.lipid degradation.lipases.triacylglycerol lipase	Lipid metabolism	0.000242957	0	0.000542881	0.000271938	0	0	0	0	0	0	0	0	0	0	0	0	0	0	0	0	0	0	0	0	0	0	0	0	0	0	0	0
A0A1D5SNF6	A0A8R7NYH9_TRIUA	1-phosphatidylinositol-4 5-bisphosphate phosphodiesterase (Phosphoinositide-specific phospholipase c) [Sotub10g027540.1.1]	11.9.3	lipid metabolism.lipid degradation.lysophospholipases	Lipid metabolism	0.000625169	0.000786688	0.000698463	8.08744e-05	0.000874462	0.000830556	0.000819275	2.91561e-05	0.00064629	0.000591163	0.000617034	2.75805e-05	0.000610765	0.000641981	0.000647645	1.98606e-05	0	0.00177128	0	0.00102265	0.000679274	0.000694146	0.000675017	1.00437e-05	0.000876306	0.000891834	0.000873311	9.94322e-06	0.000808479	0.00081812	0.000847182	2.01475e-05
A0A1D6D208	A0A3B6TBJ4_WHEAT	Gibberellin receptor GID1L2 [Sotub04g032260.1.1]	11.9.3.2	lipid metabolism.lipid degradation.lysophospholipases.carboxylesterase	Lipid metabolism	0.000443843	0.000558514	0.000495878	5.74173e-05	0	0	0	0	0	0	0	0	0	0	0	0	0	0	0	0	0	0	0	0	0	0	0	0	0	0	0	0
A0A1D6DB23	A0A453R3I9_AEGTS	Gibberellin receptor GID1L2 [Sotub12g027070.1.1]	11.9.3.2	lipid metabolism.lipid degradation.lysophospholipases.carboxylesterase	Lipid metabolism	0	0	0	0	0	0	0	0	0.000297729	0.000272334	0	0.000165052	0	0	0	0	0	0	0	0	0.000312924	0.000319775	0.000310963	4.62686e-06	0	0.000410845	0.000402312	0.000234777	0	0	0	0
A0A1D5Z6B8	A0A3B6LTW1_WHEAT	Gibberellin receptor GID1L2 [Sotub01g045810.1.1]	11.9.3.2	lipid metabolism.lipid degradation.lysophospholipases.carboxylesterase	Lipid metabolism	0.000306053	0.000385125	0.000341934	3.95923e-05	0	0	0	0	0	0	0	0	0	0	0	0	0	0	0	0	0	0	0	0	0	0	0	0	0	0	0	0
W5FCU0	A0A3B6LN33_WHEAT	Gibberellin receptor GID1L2 [Sotub01g045810.1.1]	11.9.3.2	lipid metabolism.lipid degradation.lysophospholipases.carboxylesterase	Lipid metabolism	0.000298046	0	0	0.000172077	0.000416895	0.000395963	0.000390585	1.39e-05	0.000308115	0	0	0.00017789	0	0	0	0	0	0	0	0	0	0	0	0	0	0	0	0	0	0	0	0
A0A1D6SCR9	A0A8R7JW19_TRIUA	Gibberellin receptor GID1L2 [Sotub12g027070.1.1]	11.9.3.2	lipid metabolism.lipid degradation.lysophospholipases.carboxylesterase	Lipid metabolism	0	0	0	0	0	0	0	0	0	0	0	0	0	0	0	0	0	0	0	0	0.000312924	0.000319775	0	0.000182677	0	0	0.000402312	0.000232275	0	0	0	0
A0A1D6BYK0	A0A3B6RHT0_WHEAT	Glycerophosphoryl diester phosphodiesterase family protein [Sotub12g013230.1.1]	11.9.3.3	lipid metabolism.lipid degradation.lysophospholipases.glycerophosphodiester phosphodiesterase	Lipid metabolism	0.000179558	0.000225949	0	0.000119336	0.000251159	0	0	0.000145007	0	0.000169791	0.000177222	0.000100243	0.000175421	0.000184387	0.000186014	5.70428e-06	0	0	0	0	0	0.00019937	0.000193875	0.000113553	0	0.000256149	0.000250828	0.000146376	0.000232208	0.000234977	0.000243324	5.78667e-06
W4ZMV8	A0A3B5Y6Q2_WHEAT	Phosphatidylinositide phosphatase SAC1 [Sotub02g026130.1.1]	11.9.3.5	lipid metabolism.lipid degradation.lysophospholipases.phosphoinositide phospholipase C	Lipid metabolism	0.000171451	0.000215747	0.000191552	2.21796e-05	0	0	0	0	0.000177243	0	0	0.000102331	0.000167501	0.000352123	0	0.000176131	0	0	0	0	0.000186289	0.000190368	0.000185122	2.75445e-06	0	0	0.000239503	0.000138277	0.000221723	0.000224367	0.000232338	5.5254e-06
A0A1D5VF48	A0A3B6ESZ6_WHEAT	Fatty acid oxidation complex subunit alpha [Sotub05g020590.1.1]	11.9.4.14	lipid metabolism.lipid degradation.beta-oxidation.enoyl isomerase	Lipid metabolism	0	0	0	0	0	0	0	0	0	0	0	0	0.000345398	0.000363051	0.000366255	1.12315e-05	0	0	0	0	0	0	0	0	0	0	0	0	0.000914417	0.000462661	0.000479096	0.000256209
A0A1D6CJF6	A0A3B6S8Z3_WHEAT	Acyl-CoA oxidase [Sotub04g020910.1.1]	11.9.4.2	lipid metabolism.lipid degradation.beta-oxidation.acyl CoA DH	Lipid metabolism	0	0.000184838	0	0.000106716	0	0	0	0	0.00015185	0.000138898	0.000144977	6.48024e-06	0.000430511	0.000301676	0.000152169	0.000139299	0.000861864	0.000416175	0.000429465	0.000253569	0.0001596	0.000163095	0.0003172	8.99984e-05	0.000205894	0.000419085	0.000205191	0.00012329	0.000379915	0.000384446	0.000398103	9.46759e-06
A0A1D6BVN0	A0A453Q9S7_AEGTS	Acyl-coenzyme A oxidase [Sotub08g024120.1.1]	11.9.4.2	lipid metabolism.lipid degradation.beta-oxidation.acyl CoA DH	Lipid metabolism	0	0.000324163	0.000575617	0.000288573	0.000360331	0.000342239	0.000337591	1.20141e-05	0.000532621	0.00048719	0.000254255	0.000149337	0.000251672	0.000264535	0.000266869	8.18378e-06	0	0	0	0	0	0.00028603	0.000278148	0.000162912	0	0	0.000359857	0.000207763	0.000333142	0.000337115	0.00034909	8.30198e-06
A0A1D5UAY5	A0A3B6C0C2_WHEAT	Acyl-CoA dehydrogenase [Sotub05g027330.1.1]	11.9.4.2	lipid metabolism.lipid degradation.beta-oxidation.acyl CoA DH	Lipid metabolism	0	0.000181714	0.000161335	9.95525e-05	0	0	0.000189241	0.000109258	0.000149284	0.00013655	0.000142526	6.37071e-06	0.000282156	0.000296577	0.000299194	9.17505e-06	0	0	0	0	0	0	0	0	0	0	0.000201723	0.000116465	0.000373494	0.000377948	0.000391374	9.30757e-06
A0A1D5W402	A0A3B6FIY6_WHEAT	Enoyl-CoA hydratase/isomerase family protein [Sotub01g030640.1.1]	11.9.4.3	lipid metabolism.lipid degradation.beta-oxidation.enoyl CoA hydratase	Lipid metabolism	0	0	0	0	0	0	0	0	0	0	0	0	0	0	0	0	0	0	0	0	0	0	0	0	0	0	0	0	0	0	0.00058133	0.000335631
A0A1D5RT26	A0A3B5Y543_WHEAT	Enoyl-CoA hydratase/isomerase family protein [Sotub01g030640.1.1]	11.9.4.3	lipid metabolism.lipid degradation.beta-oxidation.enoyl CoA hydratase	Lipid metabolism	0	0	0	0	0	0	0	0	0	0	0	0	0.000410514	0	0	0.000237011	0	0	0	0	0	0	0	0	0	0	0	0	0	0	0	0
A0A1D5WI41	A0A453FIN9_AEGTS	Enoyl-CoA-hydratase [Sotub12g006490.1.1]	11.9.4.3	lipid metabolism.lipid degradation.beta-oxidation.enoyl CoA hydratase	Lipid metabolism	0.000266306	0.000335109	0	0.000176989	0	0	0	0	0	0	0	0	0	0	0	0	0.000781274	0	0	0.000451069	0	0.000295688	0	0.000170716	0.000373283	0	0	0.000215515	0.000344391	0.000348498	0.000360878	8.58231e-06
D2KZ12	D2KZ12_WHEAT	3-ketoacyl CoA thiolase 2 [Sotub09g027790.1.1]	11.9.4.5	lipid metabolism.lipid degradation.beta-oxidation.acyl-CoA thioesterase	Lipid metabolism	0.000670116	0.000281082	0.000499119	0.00019499	0.000624888	0.000890269	0.000585452	0.000165779	0.000692755	0.000633665	0.000661396	2.95634e-05	0.000654676	0.000688137	0.000694208	2.12885e-05	0	0	0.000653086	0.000377059	0.000485407	0.000496035	0.000241182	0.000144169	0.000626205	0.000637302	0.000624065	7.1054e-06	0.000866604	0.000876939	0.000908091	2.1596e-05
A0A1D6AK13	A0A3B6PSZ6_WHEAT	3-ketoacyl CoA thiolase 2 [Sotub09g027790.1.1]	11.9.4.5	lipid metabolism.lipid degradation.beta-oxidation.acyl-CoA thioesterase	Lipid metabolism	0.000222886	0.000280471	0	0.000148132	0.000311765	0.000296111	0.00029209	1.03948e-05	0	0.000210763	0.000219986	0.000124432	0.000217751	0.00045776	0.000461799	0.00013975	0	0	0	0	0.000242176	0.000247478	0.000240658	3.58079e-06	0.000312422	0	0	0.000180377	0.00057648	0.000583355	0.000604078	1.4366e-05
A0A1D5RUI1	A0A3B5XXY2_WHEAT	3-ketoacyl CoA thiolase 1 [Sotub09g018750.1.1]	11.9.4.5	lipid metabolism.lipid degradation.beta-oxidation.acyl-CoA thioesterase	Lipid metabolism	0.00022386	0.000281696	0.000250105	2.89594e-05	0.000313126	0.000297404	0.000293365	1.04402e-05	0.000231423	0.000211683	0.000441893	0.000127596	0.000437404	0.000459759	0.000695724	0.000143125	0	0	0	0	0.000243234	0.000248559	0	0.000141993	0	0.000319347	0	0.000184375	0.000578998	0.000292951	0.000606716	0.000173704
A0A1D5S6I5	A0A8R7K1G3_TRIUA	Fatty acid oxidation complex subunit alpha [Sotub01g028260.1.1]	11.9.4.5	lipid metabolism.lipid degradation.beta-oxidation.acyl-CoA thioesterase	Lipid metabolism	0	0	0	0	0	0	0	0	0	0	0	0	0	0	0	0	0	0	0	0	0.000365249	0	0	0.000210877	0	0	0	0	0	0	0	0
A0A1D6RT67	A0A3B6H0K6_WHEAT	Fatty acid oxidation complex subunit alpha [Sotub07g024210.1.1]	11.9.4.9	lipid metabolism.lipid degradation.beta-oxidation.multifunctional	Lipid metabolism	0.000337262	0.000424397	0	0.000224147	0	0	0.000441978	0.000255176	0.000348656	0.000318917	0	0.000193285	0.000329492	0.000346332	0.000349388	1.07143e-05	0	0	0	0	0.000366451	0.000374474	0.000364154	5.41829e-06	0	0	0	0	0	0	0	0
A0A1D5ZN88	A0A3B6MVZ0_WHEAT	Dehydroquinate synthase [Sotub02g026900.1.1]	11.3	lipid metabolism.phospholipid synthesis	Lipid metabolism	0.000661469	0.000832367	0.000739019	8.55704e-05	0.000925237	0.000878782	0.000866846	3.0849e-05	0.000683816	0.000625489	0.000652862	2.9182e-05	0.000646229	0.000339629	0.000342625	0.000176157	0	0.000937066	0	0.000541015	0.000718716	0.000734452	0.000714211	1.06268e-05	0.000463594	0.000471809	0.000924019	0.000263487	0	0	0.000448187	0.000258761
A0A1D6BTM1	A0A3B6RED1_WHEAT	Heparanase [Sotub07g007340.1.1]	11.3	lipid metabolism.phospholipid synthesis	Lipid metabolism	0	0	0	0	0	0	0	0	0	0	0	0	0.000573467	0.000401851	0.000405396	9.80749e-05	0	0	0	0	0	0	0	0	0	0	0	0	0	0.000256053	0.000265149	0.000150527
A0A1D5Z2B1	A0A3B6LU54_WHEAT	Prolyl 4-hydroxylase alpha subunit-like protein [Sotub02g013410.1.1]	11.3	lipid metabolism.phospholipid synthesis	Lipid metabolism	0	0	0	0	0	0	0	0	0	0.000329765	0.000344196	0.000194689	0	0	0	0	0	0	0	0	0	0	0	0	0	0	0	0	0	0	0	0
A0A1D5T4G2	A0A3B5ZT67_WHEAT	Prolyl 4-hydroxylase alpha subunit-like protein [Sotub02g013410.1.1]	11.3	lipid metabolism.phospholipid synthesis	Lipid metabolism	0	0	0	0	0	0	0	0	0	0	0	0	0	0	0	0	0	0	0	0	0	0	0	0	0	0	0	0	0	0.000453283	0	0.000261703
A0A1D5ST87	A0A452ZZM2_AEGTS	Oleosin Bn-V [Sotub03g033380.1.1]	11.4	lipid metabolism.TAG synthesis	Lipid metabolism	0	0	0	0	0	0	0	0	0	0	0	0	0	0	0	0	0.00180114	0.00173946	0.00359002	0.00105107	0	0	0	0	0	0	0	0	0.000793955	0	0.000831963	0.000469747
A0A1D5SCU2	A0A3B5Z662_WHEAT	Oleosin Bn-V [Sotub03g033380.1.1]	11.4	lipid metabolism.TAG synthesis	Lipid metabolism	0	0	0	0	0	0	0	0	0	0	0	0	0	0	0	0	0.00180114	0.00173946	0.00179501	3.39786e-05	0	0	0	0	0	0	0	0	0.000793955	0.000803423	0	0.000461148
A0A1D5S1V0	A0A3B5XY29_WHEAT	Diacylglycerol acyltransferase [Sotub07g011650.1.1]	11.4	lipid metabolism.TAG synthesis	Lipid metabolism	0	0	0	0	0	0	0	0	0	0	0	0	0	0	0	0	0	0	0	0	0	0	0	0	0	0	0	0	0	0.000261543	0.000270834	0.000153754
A0A1D5VBY7	W5D0L0_WHEAT	Flavoprotein wrbA [Sotub02g022770.1.1]	11.8	lipid metabolism.exotics (steroids, squalene etc)	Lipid metabolism	0	0	0	0	0	0	0	0	0	0	0	0	0	0	0.000553197	0.000319388	0	0	0	0	0	0	0	0	0	0	0	0	0	0	0	0
A0A1D6AHV5	A0A3B6NMK5_WHEAT	Cycloartenol synthase [Sotub04g023080.1.1]	11.8	lipid metabolism.exotics (steroids, squalene etc)	Lipid metabolism	0	0	0.000150721	8.70187e-05	0	0	0	0	0.000139463	0.000127567	0.000133149	5.95159e-06	0.000263593	0	0.000139755	0.000131877	0	0	0	0	0	0	0	0	0.000189098	0	0	0.000109176	0.000174461	0.000176542	0.000182813	4.34762e-06
					Lipid metabolism	0.0251408	0.0268287	0.0291292	0.00200201	0.0279089	0.0278715	0.0270039	0.000512036	0.0239266	0.0271626	0.0255878	0.0016182	0.035957	0.0332049	0.0371243	0.00201241	0.0164889	0.020047	0.0165843	0.00202729	0.0210787	0.0198666	0.0211904	0.000734179	0.0230978	0.021815	0.0229162	0.000694153	0.0273312	0.0263358	0.0287457	0.00121102
A0A1D5RXJ7	A0A3B5Y345_WHEAT	Aspartate aminotransferase [Sotub04g021940.1.1]	13.1.1.2.1	amino acid metabolism.synthesis.central amino acid metabolism.aspartate.aspartate aminotransferase	Amino acid metabolism	0	0	0	0	0	0.000325086	0.000320671	0.000186427	0.000252963	0.000231386	0.000241512	1.07952e-05	0.000239058	0.000251277	0.000253494	7.77361e-06	0	0.000693294	0.000715433	0.000406815	0.000265873	0	0	0.000153502	0.000342993	0.000349071	0.000341821	3.89186e-06	0.000316445	0.000320219	0.000331594	7.88589e-06
A0A1D5SBT0	A0A3B5YZE1_WHEAT	Aspartate aminotransferase [Sotub04g021940.1.1]	13.1.1.2.1	amino acid metabolism.synthesis.central amino acid metabolism.aspartate.aspartate aminotransferase	Amino acid metabolism	0.00024587	0	0.000274695	0.000150964	0	0	0.000322209	0.000186027	0.000254176	0.000232496	0.000242671	1.0847e-05	0.000240205	0.000252482	0.000254709	7.81089e-06	0	0	0	0	0.000267149	0.000272998	0.000265474	3.95003e-06	0.000344638	0.000350745	0.00034346	3.91052e-06	0	0.000321755	0.000333184	0.000189151
A0A1D5S2A6	A0A3B5XVF6_WHEAT	Alanine aminotransferase [Sotub06g022150.1.1]	13.1.1.3.1	amino acid metabolism.synthesis.central amino acid metabolism.alanine.alanine aminotransferase	Amino acid metabolism	0.00148899	0.00187369	0.00166356	0.000192622	0.00178521	0.00254336	0.00250882	0.000428097	0.0015393	0.00201143	0.0023094	0.000388319	0.00187031	0.00218433	0.00198325	0.000159061	0.000624047	0.000602677	0.000621922	1.17727e-05	0.00138673	0.00188946	0.00206706	0.000352875	0.0023853	0.00273101	0.00208	0.000325713	0.00275084	0.00250528	0.00259428	0.00012432
A0A1D5SJ26	A0A3B5YT90_WHEAT	Alanine aminotransferase [Sotub06g022150.1.1]	13.1.1.3.1	amino acid metabolism.synthesis.central amino acid metabolism.alanine.alanine aminotransferase	Amino acid metabolism	0.0017017	0.00214136	0.00166356	0.000265532	0.00208274	0.00282596	0.00278758	0.000418456	0.0015393	0.00201143	0.00251934	0.000490132	0.00207812	0.00240277	0.00220361	0.00016371	0.000624047	0.000602677	0.000621922	1.17727e-05	0.00138673	0.00212564	0.00206706	0.000410745	0.00208713	0.00273101	0.00208	0.000373818	0.00275084	0.00222692	0.00259428	0.000268937
W5B0R6	A0A3B6AUE3_WHEAT	Alanine aminotransferase [Sotub06g022150.1.1]	13.1.1.3.1	amino acid metabolism.synthesis.central amino acid metabolism.alanine.alanine aminotransferase	Amino acid metabolism	0	0.000464089	0.000412043	0.000254253	0	0	0	0	0	0	0	0	0.000360307	0.000189361	0.000382064	0.000105539	0.00054099	0	0	0.000312341	0	0	0.000199106	0.000114954	0	0	0	0	0.000715416	0.000482632	0	0.000364907
A0A1D5V3F2	A0A453B339_AEGTS	Alanine aminotransferase [Sotub06g022150.1.1]	13.1.1.3.1	amino acid metabolism.synthesis.central amino acid metabolism.alanine.alanine aminotransferase	Amino acid metabolism	0	0.000463256	0.000411303	0.000253796	0	0	0	0	0	0	0	0	0.000359661	0.000189021	0.000381378	0.000105349	0.000540019	0	0	0.00031178	0	0	0.000198748	0.000114747	0	0	0	0	0.000714132	0.000722648	0.00024944	0.000270782
W5BPN4	A0A3B6C2J0_WHEAT	Alanine aminotransferase [Sotub06g022150.1.1]	13.1.1.3.1	amino acid metabolism.synthesis.central amino acid metabolism.alanine.alanine aminotransferase	Amino acid metabolism	0	0.000459953	0.00040837	0.000251987	0	0	0	0	0	0	0	0	0.000535644	0.000375347	0.000378659	9.16065e-05	0.000536169	0	0	0.000309557	0	0	0.000197331	0.000113929	0	0	0	0	0.00070904	0.000717495	0.000247661	0.000268851
A0A1D5XC60	A0A3B6HMZ7_WHEAT	Aminotransferase like protein [Sotub04g022360.1.1]	13.1.1.3.11	amino acid metabolism.synthesis.central amino acid metabolism.alanine.alanine-glyoxylate aminotransferase	Amino acid metabolism	0.000705466	0.00059182	0.000788173	9.8582e-05	0.000328926	0.000312411	0.000308168	1.0967e-05	0.0002431	0	0.000232095	0.000137287	0.000229737	0.000482958	0.000487219	0.000147443	0.00137977	0.000666262	0.00137508	0.000410597	0.000255507	0.000261101	0.000507811	0.00014408	0	0	0.000328493	0.000189656	0	0.000307733	0	0.00017767
Q5EI64	Q5EI64_WHEAT	Pyrroline-5-carboxylate reductase [Sotub02g014800.1.1]	13.1.2.2	amino acid metabolism.synthesis.glutamate family.proline	Amino acid metabolism	0.000714479	0.000899072	0.000798243	9.24279e-05	0.000499692	0.000474604	0.000468157	1.66606e-05	0.000738617	0.000337808	0.000705182	0.000222385	0.000698017	0.000733693	0.000740166	2.26979e-05	0	0	0	0	0.000388157	0.000396655	0.000385724	5.73924e-06	0.000500746	0	0	0.000289106	0	0	0	0
W4ZLK0	A0A452Z8Z0_AEGTS	Gamma-glutamyl phosphate reductase [Sotub06g011740.1.1]	13.1.2.2.1	amino acid metabolism.synthesis.glutamate family.proline.delta 1-pyrroline-5-carboxylate synthetase	Amino acid metabolism	0.0021699	0.00204789	0.00181822	0.000178564	0.00227638	0.00144139	0.00213272	0.000446426	0.000560802	0.00102593	0.000535416	0.000276164	0.000529976	0.00111413	0.000561978	0.000328411	0	0	0	0	0.00176827	0.00180698	0.000585729	0.000694186	0.000760392	0.000773867	0	0.000442954	0	0.000709903	0	0.000409863
A0A1D5RQE5	A0A3B5Y2T4_WHEAT	Gamma-glutamyl phosphate reductase [Sotub08g012490.1.1]	13.1.2.2.1	amino acid metabolism.synthesis.glutamate family.proline.delta 1-pyrroline-5-carboxylate synthetase	Amino acid metabolism	0.000670116	0.00112433	0.000748679	0.00024276	0.000937331	0.000593513	0.000878178	0.000183823	0.000461837	0.000422444	0.000440931	1.9709e-05	0.000436451	0.000229379	0.000462805	0.000127842	0.000655317	0.00126575	0	0.000633009	0.000728111	0.000744052	0.000723547	1.07658e-05	0.000313103	0.000318651	0.000312033	3.5527e-06	0.000288868	0.000292313	0.000302697	7.19867e-06
A0A1D5XQV9	A0A3B6IP32_WHEAT	N-acetyl-gamma-glutamyl-phosphate reductase [Sotub01g045900.1.1]	13.1.2.3	amino acid metabolism.synthesis.glutamate family.arginine	Amino acid metabolism	0.000247055	0.000310884	0.000276019	3.196e-05	0.00034557	0.00032822	0.000323762	1.15219e-05	0.000255401	0.000233616	0.00024384	1.08993e-05	0.000241363	0.000253699	0.000255937	7.84854e-06	0	0	0	0	0.000268436	0	0	0.000154982	0.000346299	0	0.000345116	0.000199595	0	0.000323305	0	0.00018666
A0A1D5W7L9	A0A3B6FQZ1_WHEAT	dnaJ domain containing protein, expressed [LOC_Os01g27740]	13.1.2.3	amino acid metabolism.synthesis.glutamate family.arginine	Amino acid metabolism	0.000101513	0	0	5.86083e-05	0	0.000134863	0.000133031	7.73396e-05	0	0	0	0	0	0	0	0	0	0	0	0	0	0	0	0	0	0	0	0	0.000131278	0	0	7.57932e-05
A0A1D5ZUB8	A0A3B6MND6_WHEAT	Carbamoyl-phosphate synthase small chain [Sotub03g029110.1.1]	13.1.2.3.11	amino acid metabolism.synthesis.glutamate family.arginine.carbamoyl-phosphate synthase	Amino acid metabolism	0.000541043	0.000680828	0.000604474	6.99916e-05	0.00075679	0.000718793	0.00070903	2.52327e-05	0.000279661	0.000255807	0.000267002	1.19346e-05	0.000528578	0.000555593	0.000560495	1.71881e-05	0.000793643	0.000766465	0.000790941	1.49721e-05	0.000587868	0.000901108	0.000584183	0.000181922	0.000758386	0.000771825	0.000755794	8.60522e-06	0.000699686	0.00106204	0.00109977	0.000220906
A0A1D6ANG2	A0A3B6PQN7_WHEAT	Ornithine carbamoyltransferase [Sotub12g027390.1.1]	13.1.2.3.21	amino acid metabolism.synthesis.glutamate family.arginine.ornithine carbamoyltransferase	Amino acid metabolism	0.00110542	0.00173877	0.00185253	0.000402542	0.00193277	0.00183573	0.00217296	0.000173603	0.00171415	0.00156794	0.00163655	7.31516e-05	0.00134994	0.00141893	0.00143145	4.38968e-05	0.00162151	0.00156599	0.000807996	0.000454504	0.00180163	0.00214793	0.00208873	0.000185224	0.00193685	0.00157694	0.00154418	0.000217867	0.000714774	0.00108495	0.00112349	0.000225669
A0A1D5SWQ8	A0A452Z1L4_AEGTS	Argininosuccinate synthase [Sotub05g005750.1.1]	13.1.2.3.22	amino acid metabolism.synthesis.glutamate family.arginine.argininosuccinate synthase	Amino acid metabolism	0.000215848	0.000814843	0.000482307	0.000300104	0.000905758	0.00028676	0.000282866	0.000358508	0	0.000204107	0	0.000117841	0.000632624	0.00088661	0.000670824	0.00013695	0.00126649	0.00183468	0.00126217	0.000329296	0.000234528	0.000479326	0.000466117	0.000137679	0.000302556	0.000307917	0.000301522	3.43303e-06	0.000279138	0.000564933	0.000292501	0.000161285
A0A1D5Y2N4	A0A3B6IRJ2_WHEAT	Argininosuccinate lyase [Sotub04g029330.1.1]	13.1.2.3.23	amino acid metabolism.synthesis.glutamate family.arginine.argininosuccinate lyase	Amino acid metabolism	0.000138364	0.000348224	0.000154586	0.000116762	0	0	0.000181324	0.000104688	0.000143038	0.000130838	0.000136564	6.10419e-06	0.000135176	0.000142085	0.000286677	8.55445e-05	0	0	0	0	0	0	0	0	0	0	0	0	0	0	0	0
A0A1D6RWW4	A0A3B6HQX0_WHEAT	Asparagine synthetase [Sotub06g006200.1.1]	13.1.3.1.1	amino acid metabolism.synthesis.aspartate family.asparagine.asparagine synthetase	Amino acid metabolism	0	0.000271614	0.000241153	0.000148805	0	0	0	0	0	0	0	0	0	0	0	0	0	0	0	0	0	0	0	0	0	0	0	0	0	0	0	0
A0A1D5V8Z6	A0A3B6FNB6_WHEAT	Threonine synthase [Sotub03g035020.1.1]	13.1.3.2.1	amino acid metabolism.synthesis.aspartate family.threonine.threonine synthase	Amino acid metabolism	0.000776725	0.0004887	0.000867787	0.000197888	0.000814839	0.000515952	0.000254472	0.000280392	0.000802966	0.000918095	0.000766618	7.90789e-05	0.000379415	0.00059821	0.000603488	0.000127872	0.00113936	0	0.00056774	0.00056968	0.000843947	0.000646818	0.000838657	0.000112316	0.000816558	0.00110804	0.000813767	0.000169097	0.000502237	0.000508226	0.00052628	1.25159e-05
A0A1D5T0R1	A0A3B6A011_WHEAT	Threonine synthase [Sotub03g035020.1.1]	13.1.3.2.1	amino acid metabolism.synthesis.aspartate family.threonine.threonine synthase	Amino acid metabolism	0.000588113	0.000493372	0.000438042	7.58933e-05	0.00054842	0.000520884	0.000256905	0.000160947	0.000405321	0.000556123	0.000386974	9.28164e-05	0.000191521	0.00020131	0.000203086	6.22781e-06	0	0	0	0	0.000852015	0.000435335	0.000635006	0.0002084	0.000549576	0.000559315	0.000547698	6.2359e-06	0.000253519	0.000256542	0.000265656	6.31776e-06
W5DRV6	A0A3B6I4C9_WHEAT	5'-methylthioadenosine/S-adenosylhomocysteine nucleosidase [Sotub01g048470.1.1]	13.1.3.4	amino acid metabolism.synthesis.aspartate family.methionine	Amino acid metabolism	0.000425426	0	0	0.00024562	0	0	0	0	0.000439799	0.000402285	0.00041989	1.87685e-05	0.000415624	0.000436867	0.000440721	1.35151e-05	0	0	0	0	0	0	0	0	0	0	0	0	0	0	0	0
A0A1D5Z5T7	A0A3B6LLG4_WHEAT	Nucleobase ascorbate transporter [Sotub02g019150.1.1]	13.1.3.4	amino acid metabolism.synthesis.aspartate family.methionine	Amino acid metabolism	0.000195291	0	0	0.000112751	0	0.00025945	0.000255926	0.000148787	0.000201889	0.000184668	0.00019275	8.61563e-06	0.000381583	0	0.000202312	0.000190907	0	0	0	0	0.000212192	0.000216838	0.000210862	3.13745e-06	0.000273741	0.000278592	0.000272806	3.10607e-06	0.000252553	0.000255565	0	0.000146689
A0A1D5VT55	A0A3B6FPU3_WHEAT	Nucleobase ascorbate transporter [Sotub02g019150.1.1]	13.1.3.4	amino acid metabolism.synthesis.aspartate family.methionine	Amino acid metabolism	0.000195664	0.000246215	0.000218603	2.53118e-05	0	0	0.000256414	0.000148041	0.000404548	0.000185021	0.000193118	0.000124473	0.000191156	0.000200925	0.000202698	6.21592e-06	0.000574028	0.000554371	0.000572074	1.0829e-05	0.000212597	0.000217252	0.000211265	3.14344e-06	0.000274264	0.000279124	0.000273326	3.112e-06	0.000253035	0.000256053	0.000265149	6.3057e-06
A0A1D5X7T1	A0A3B6HWW4_WHEAT	UPF0760 protein C2orf29 homolog [Sotub04g017400.1.1]	13.1.3.4	amino acid metabolism.synthesis.aspartate family.methionine	Amino acid metabolism	0	0	0	0	0	0	0	0	0	0	0	0	0	0.000243152	0	0.000140384	0	0	0	0	0	0	0	0	0	0	0	0	0	0	0	0
A0A1D5VMI8	I1HF18_BRADI	S-adenosylmethionine synthase [Sotub12g030950.1.1]	13.1.3.4.11	amino acid metabolism.synthesis.aspartate family.methionine.S-adenosylmethionine synthetase	Amino acid metabolism	0.000295469	0.000371806	0.000660218	0.000192376	0.00041329	0.00039254	0.000387208	1.37798e-05	0.000610902	0.000279397	0.000583248	0.000183932	0.000288661	0.000303415	0.000306092	9.38658e-06	0.000866832	0.000837148	0.000863881	1.63528e-05	0.00032104	0.000328069	0.000319028	4.74686e-06	0.000414162	0.000421501	0.000412746	4.69939e-06	0.000382105	0.000386662	0.000400397	9.52216e-06
A0A1D5VWU2	A0A3B6FU76_WHEAT	Homocysteine s-methyltransferase [Sotub09g023600.1.1]	13.1.3.4.12	amino acid metabolism.synthesis.aspartate family.methionine.homocysteine S-methyltransferase	Amino acid metabolism	0	0	0	0	0	0	0	0	0	0	0	0	0	0	0	0	0	0	0	0	0	0	0	0	0	0	0	0	0.000367287	0	0.000384869	0.000217307
A0A1D5XVG2	A0A3B6ILS4_WHEAT	5-methyltetrahydropteroyltriglutamate--homocysteine methyltransferase [Sotub01g010050.1.1]	13.1.3.4.3	amino acid metabolism.synthesis.aspartate family.methionine.methionine synthase	Amino acid metabolism	0.000133848	0.000336859	0.000299081	0.000107968	0.000374443	0.000177821	0.000350812	0.00010735	0.00041511	0.000379703	0.000264213	7.89109e-05	0.000523057	0.000412343	0.000415981	6.28971e-05	0.000392677	0.00037923	0.00039134	7.40786e-06	0.000581728	0.000445849	0.000578082	7.74191e-05	0.000750465	0.000763764	0.000747901	8.51535e-06	0.000692379	0.000525476	0.000544143	9.14499e-05
A0A1D6S217	M7ZHT1_TRIUA	5-methyltetrahydropteroyltriglutamate--homocysteine methyltransferase [Sotub01g010050.1.1]	13.1.3.4.3	amino acid metabolism.synthesis.aspartate family.methionine.methionine synthase	Amino acid metabolism	0.000495303	0.00062327	0.000553371	6.40744e-05	0.00069281	0.000438683	0.000649088	0.000135869	0.000341358	0.000312241	0.000325905	1.45675e-05	0.000483891	0.000339082	0.000342074	8.27556e-05	0.000484365	0.000467778	0.000482716	9.13755e-06	0.000358779	0.000549952	0.000534796	0.000106269	0.000462847	0.000471049	0.000461266	5.25182e-06	0.000640534	0.000648172	0.000671197	1.59623e-05
A0A1D5TBB1	A0A3B6DPN1_WHEAT	Dihydrodipicolinate synthase 2 [Sotub10g026030.1.1]	13.1.3.5.1	amino acid metabolism.synthesis.aspartate family.lysine.dihydrodipicolinate synthase	Amino acid metabolism	0	0	0	0	0	0	0.000374265	0.000216082	0.000295241	0	0	0.000170457	0.000279012	0.000293273	0.00029586	9.07282e-06	0.000837857	0	0	0.000483737	0.000310309	0	0.000308364	0.000178598	0.000400318	0.000407412	0	0.000233198	0.000369333	0.000373737	0.000387014	9.20387e-06
A0A1D5SM71	A0A3B5YUL3_WHEAT	Dihydrodipicolinate reductase [Sotub01g036010.1.1]	13.1.3.5.2	amino acid metabolism.synthesis.aspartate family.lysine.dihydrodipicolinate reductase	Amino acid metabolism	0	0	0	0	0	0	0	0	0	0	0	0	0	0	0	0	0	0	0	0	0	0.000333842	0	0.000192744	0	0	0	0	0	0	0	0
A0A1D5XHC7	A0A3B6IRK3_WHEAT	LL-diaminopimelate aminotransferase [Sotub06g027700.1.1]	13.1.3.5.3	amino acid metabolism.synthesis.aspartate family.lysine.LL-diaminopimelic acid aminotransferase	Amino acid metabolism	0.000293776	0	0	0.000169611	0	0	0	0	0	0	0	0	0	0	0	0	0	0	0	0	0	0	0	0	0	0	0	0	0	0	0	0
A0A1D6A188	A0A453JY69_AEGTS	Diaminopimelate epimerase family protein [Sotub09g005640.1.1]	13.1.3.5.4	amino acid metabolism.synthesis.aspartate family.lysine.diaminopimelate epimerase	Amino acid metabolism	0.000336156	0.000423006	0	0.000223412	0.000470202	0.000446594	0	0.000264919	0.000347513	0.000317871	0.000331782	1.48302e-05	0.000328411	0.000345196	0.000348242	1.06792e-05	0	0	0	0	0.000365249	0.000373246	0.00036296	5.40053e-06	0	0.000479544	0.000469584	0.000274035	0	0	0	0
A0A1D6AWA4	A0A3B6PH36_WHEAT	Diaminopimelate decarboxylase [Sotub01g047270.1.1]	13.1.3.5.5	amino acid metabolism.synthesis.aspartate family.lysine.diaminopimelate decarboxylase	Amino acid metabolism	0.000211834	0.000533127	0.000473338	0.000170874	0	0.000562856	0.000277606	0.000281437	0.000437981	0.000200312	0.000418155	0.000131869	0.000206953	0.000435062	0.0004389	0.00013282	0.000621468	0.000600187	0.000619352	1.1724e-05	0.000460335	0.000470413	0.000457449	6.80645e-06	0.00059386	0.000302192	0.000591831	0.000167812	0.000547895	0.000277214	0.000287062	0.000153514
W5FSY8	A0A3B6MQM0_WHEAT	Aspartokinase/homoserine dehydrogenase [Sotub11g028680.1.1]	13.1.3.6.1.1	amino acid metabolism.synthesis.aspartate family.misc.homoserine.aspartate kinase	Amino acid metabolism	0.000532611	0.000335109	0.000595054	0.000135694	0.000372498	0.000353795	0.00034899	1.24197e-05	0.000550605	0.00025182	0.000262841	0.000169412	0.00078051	0.000546934	0.00110352	0.000279488	0.000781274	0.00075452	0.000778614	1.47387e-05	0.000578706	0.000887065	0.00028754	0.000299804	0.000746567	0.000379898	0.000744016	0.000210964	0.00103317	0.000696996	0.000721755	0.000187354
A0A1D5YYQ5	A0A3B6LKX6_WHEAT	Bifunctional aspartokinase/homoserine dehydrogenase I [Sotub06g020670.1.1]	13.1.3.6.1.1	amino acid metabolism.synthesis.aspartate family.misc.homoserine.aspartate kinase	Amino acid metabolism	0.000224104	0.000282004	0.000500756	0.000145911	0.000156734	0.000446594	0.000440528	0.000165628	0.000463351	0.000423829	0.000221188	0.000129915	0.00010947	0.000230131	0.000116081	6.78357e-05	0.000328733	0.000634952	0.000327614	0.000177119	0.00012175	0.000373246	0.000241973	0.000125789	0.000314129	0.000479544	0.000469584	9.27606e-05	0.000144908	0	0.000151845	8.57352e-05
A0A1D5ZXA5	A0A3B6MWX3_WHEAT	Aspartate-semialdehyde dehydrogenase [Sotub01g005250.1.1]	13.1.3.6.1.2	amino acid metabolism.synthesis.aspartate family.misc.homoserine.aspartate semialdehyde dehydrogenase	Amino acid metabolism	0.000876305	0.000735139	0.000652694	0.000113083	0.000817161	0.000776132	0.000765591	2.72456e-05	0.00181182	0.00138107	0.0014415	0.000233216	0.000570743	0.000299957	0.000605207	0.000167178	0.000856953	0	0.000854036	0.000493922	0.000634763	0	0.00157696	0.00079346	0.000818884	0.000833395	0.00122413	0.000229893	0.000755501	0.00114677	0.000791669	0.000216214
W5F9N4	A0A3B6LT63_WHEAT	Phosphatidylglycerol/phosphatidylinositol transfer protein [Sotub10g026300.1.1]	13.1.4.1	amino acid metabolism.synthesis.branched chain group.common	Amino acid metabolism	0	0	0.000743817	0.000429443	0	0	0	0	0	0	0	0	0	0.000683668	0.0006897	0.000396469	0	0	0	0	0	0	0	0	0	0	0	0	0.000860977	0	0	0.000497085
A0A1D6ABW2	A0A3B6NUA5_WHEAT	Acetolactate synthase [Sotub07g025380.1.1]	13.1.4.1.1	amino acid metabolism.synthesis.branched chain group.common.acetolactate synthase	Amino acid metabolism	0.000615166	0.000774101	0.000458191	0.000157956	0.000286823	0.000272422	0.00107489	0.000459204	0.000423966	0.000775606	0.00101194	0.000295863	0.000600993	0.00042114	0.000637283	0.000115746	0.00120316	0.00116196	0	0.000683063	0.00111401	0.00091072	0.000442811	0.000344183	0.00114971	0.000585043	0.00114578	0.000324884	0.000265181	0	0	0.000153102
W5GXB0	A0A453P2C6_AEGTS	Acetolactate synthase small subunit [Sotub11g009930.1.1]	13.1.4.1.1	amino acid metabolism.synthesis.branched chain group.common.acetolactate synthase	Amino acid metabolism	0.00130775	0.0013165	0.00116886	8.28319e-05	0.00182923	0.00138991	0.00171379	0.000227753	0.000540773	0.00074197	0.000516294	0.000123834	0.000255524	0	0.000270954	0.000152177	0	0	0	0	0.000568372	0.000580816	0.00056481	8.40389e-06	0.000733235	0.000746229	0.00073073	8.31984e-06	0	0.000342275	0	0.000197612
W5E9W4	A0A3B6IMT2_WHEAT	Acetolactate synthase small subunit [Sotub11g009930.1.1]	13.1.4.1.1	amino acid metabolism.synthesis.branched chain group.common.acetolactate synthase	Amino acid metabolism	0	0	0	0	0	0	0	0	0	0.00020497	0	0.000118339	0.000211766	0.00022259	0.000224554	6.88614e-06	0	0	0	0	0	0	0	0	0	0	0	0	0.000280318	0.000283661	0.000293738	6.9856e-06
A0A1D5SPT9	A0A452YTG8_AEGTS	Branched-chain-amino-acid aminotransferase [Sotub02g030460.1.1]	13.1.4.1.4	amino acid metabolism.synthesis.branched chain group.common.branched-chain-amino-acid aminotransferase	Amino acid metabolism	0.000640798	0.000403178	0.000357962	0.000151934	0.000448162	0.00085132	0.000419879	0.000241343	0.000331224	0.000302971	0.00031623	1.4135e-05	0.000313017	0.000329015	0.000331918	1.01786e-05	0	0	0	0	0.000696256	0.00035575	0.000691892	0.000195344	0.000449107	0.000457065	0.000447572	5.0959e-06	0.000414345	0.000419286	0.000434181	1.03256e-05
A0A1D5YES7	A0A3B6KFM7_WHEAT	2-isopropylmalate synthase 1 [Sotub06g017560.1.1]	13.1.4.4.1	amino acid metabolism.synthesis.branched chain group.leucine specific.2-isopropylmalate synthase	Amino acid metabolism	0.00196225	0.00246922	0.00200961	0.00028003	0.00228727	0.00217243	0.00300009	0.000448391	0.00236664	0.00216477	0.00209811	0.00013982	0.00127803	0.00134335	0.0015246	0.000127748	0.00239865	0.00277981	0.00239048	0.000222459	0.00213208	0.00308657	0.00229527	0.000510531	0.00275051	0.00186617	0.00274111	0.000507884	0.00211468	0.0021399	0.00243751	0.000179547
A0A1D5UHC9	A0A3B6DN32_WHEAT	3-isopropylmalate dehydrogenase [Sotub05g008610.1.1]	13.1.4.4.3	amino acid metabolism.synthesis.branched chain group.leucine specific.3-isopropylmalate dehydrogenase	Amino acid metabolism	0.000257607	0.000324163	0.000287809	3.33251e-05	0	0.000342239	0.000337591	0.000196264	0.00026631	0.000243595	0.000254255	1.13648e-05	0.000251672	0.000264535	0.000266869	8.18378e-06	0.000755755	0.000729875	0.000753182	1.42573e-05	0.000279902	0.00028603	0.000278148	4.1386e-06	0.000361091	0.000367489	0.000359857	4.09721e-06	0.000333142	0.000337115	0.00034909	8.30198e-06
A0A1D6DE65	A0A453H7E5_AEGTS	Threonine dehydratase biosynthetic [Sotub10g025360.1.1]	13.1.4.5.1	amino acid metabolism.synthesis.branched chain group.isoleucine specific.threonine ammonia-lyase	Amino acid metabolism	0.00034233	0.000430774	0.000382464	4.42852e-05	0.000478837	0.000454795	0.000448618	1.59653e-05	0.000353895	0.000323709	0.000337875	1.51025e-05	0.000334442	0.000351536	0.000177319	9.60309e-05	0	0	0	0	0.000371957	0.00019005	0.000184813	0.000106568	0.000239923	0.000244175	0.000239104	2.72235e-06	0	0	0	0
A0A1D5XE21	A0A3B6HRZ3_WHEAT	Phosphoserine aminotransferase [Sotub02g026180.1.1]	13.1.5.1.2	amino acid metabolism.synthesis.serine-glycine-cysteine group.serine.phosphoserine aminotransferase	Amino acid metabolism	0.000255044	0	0.000284945	0.000156597	0	0.000677668	0.000334232	0.000338844	0.000263661	0	0	0.000152224	0.000249168	0.000261903	0.000264214	8.10234e-06	0	0	0	0	0.000277117	0.000283184	0.00027538	4.09742e-06	0.000357498	0.000363833	0.000356276	4.05644e-06	0	0	0.000345617	0.000199542
A0A1D5XIA9	A0A3B6IUL2_WHEAT	Phosphoserine aminotransferase [Sotub02g026180.1.1]	13.1.5.1.2	amino acid metabolism.synthesis.serine-glycine-cysteine group.serine.phosphoserine aminotransferase	Amino acid metabolism	0	0	0	0	0	0	0	0	0.000252963	0	0.000241512	0.000142857	0	0	0.000253494	0.000146355	0	0	0	0	0.000265873	0.000271695	0.000264207	3.93117e-06	0	0	0.000341821	0.00019735	0	0	0	0
A0A1D6CJE6	A0A3B6SFG1_WHEAT	Phosphoserine phosphatase [Sotub06g032300.1.1]	13.1.5.1.3	amino acid metabolism.synthesis.serine-glycine-cysteine group.serine.phosphoserine phosphatase	Amino acid metabolism	0	0	0	0	0	0	0	0	0.000473176	0	0	0.000273189	0	0	0	0	0	0	0	0	0	0	0	0	0.000641581	0	0.000639388	0.000369786	0	0	0	0
A0A1D5XKT4	A0A3B6IYY6_WHEAT	L-threonine aldolase [Sotub04g009990.1.1]	13.1.5.2	amino acid metabolism.synthesis.serine-glycine-cysteine group.glycine	Amino acid metabolism	0	0	0	0	0	0	0	0	0	0	0	0	0	0	0	0	0	0	0	0	0	0	0	0	0	0	0	0	0.000365263	0	0	0.000210885
A0A1D5ZX81	A0A453L683_AEGTS	N-methyl-L-tryptophan oxidase [Sotub08g007640.1.1]	13.1.5.2.41	amino acid metabolism.synthesis.serine-glycine-cysteine group.glycine.sarcosine oxidase	Amino acid metabolism	0.00198601	0.00156195	0.00166413	0.000221312	0.00138898	0.00263847	0.00195198	0.000625765	0.00282302	0.00234748	0.00269523	0.000246104	0.000970126	0.00152956	0.00154306	0.000326956	0.00436984	0.00351683	0.00362914	0.000463479	0.0029671	0.00303206	0.00268045	0.000187087	0.00382774	0.00424971	0.00346787	0.00039133	0.00128417	0.00162435	0.00134565	0.000181284
A0A1D5Z7X4	A0A3B6LPE6_WHEAT	N-methyl-L-tryptophan oxidase [Sotub08g007640.1.1]	13.1.5.2.41	amino acid metabolism.synthesis.serine-glycine-cysteine group.glycine.sarcosine oxidase	Amino acid metabolism	0.00199083	0.00219203	0.00166817	0.000264266	0.00208852	0.00297549	0.00195672	0.000554073	0.00282987	0.00282381	0.00294739	6.96635e-05	0.00097248	0.00153328	0.001289	0.000281172	0.00365037	0.00352537	0.00363794	6.88643e-05	0.00351508	0.00331573	0.00322435	0.000148668	0.00348821	0.00390502	0.00382392	0.000220987	0.000965465	0.00130264	0.00101168	0.000182791
A0A1D5RQM3	A0A8R7P8E4_TRIUA	Cupin RmlC-type [Sotub02g035120.1.1]	13.1.5.3	amino acid metabolism.synthesis.serine-glycine-cysteine group.cysteine	Amino acid metabolism	0	0.000392148	0	0.000226407	0.000435902	0.000414016	0	0.000245594	0.000322163	0.000294683	0.000307579	1.37484e-05	0.000608909	0.00064003	0.000322838	0.00017484	0	0	0	0	0	0	0	0	0	0	0	0	0	0	0	0
A0A1D5S955	A0A3B5Z6M2_WHEAT	Cupin RmlC-type [Sotub02g013320.1.1]	13.1.5.3	amino acid metabolism.synthesis.serine-glycine-cysteine group.cysteine	Amino acid metabolism	0.000572781	0.000720764	0.000959898	0.000195339	0.000400591	0.00114143	0.00112593	0.000423322	0.00118426	0.00108325	0.00113065	5.05386e-05	0.00111917	0.000588184	0.00089006	0.000266322	0.000840197	0.000811425	0.000837337	1.58503e-05	0.000311176	0.000635978	0.000618451	0.000182675	0.00120431	0.000817099	0.00120019	0.000222377	0.000370364	0.000374781	0.000388095	9.22958e-06
A0A1D5SW06	A0A3B5ZUK3_WHEAT	Phospho-2-dehydro-3-deoxyheptonate aldolase 1 [Sotub04g028270.1.1]	13.1.6.1.1	amino acid metabolism.synthesis.aromatic aa.chorismate.3-deoxy-D-arabino-heptulosonate 7-phosphate synthase	Amino acid metabolism	0.000199859	0.000251495	0.00044658	0.000130126	0.00055911	0.000265519	0.000785738	0.000260827	0.000206611	0.000566964	0.000394517	0.000180232	0	0	0	0	0	0	0	0	0.000434312	0.000887642	0.000647385	0.000226801	0	0.000285109	0.000279187	0.000162925	0	0	0	0
A0A096UMR0	A0A3B6C4X7_WHEAT	Phospho-2-dehydro-3-deoxyheptonate aldolase 1 [Sotub04g028270.1.1]	13.1.6.1.1	amino acid metabolism.synthesis.aromatic aa.chorismate.3-deoxy-D-arabino-heptulosonate 7-phosphate synthase	Amino acid metabolism	0.000575998	0	0.000965291	0.000485646	0.000402842	0	0.000377419	0.0002256	0	0.000272334	0.000568503	0.000284335	0.000281364	0.000295744	0	0.000166752	0	0	0	0	0.000938772	0.000959326	0.000932888	1.38806e-05	0	0.000410845	0	0.000237201	0	0	0	0
A0A1D5YV26	A0A8R7UFY4_TRIUA	Shikimate dehydrogenase [Sotub01g021770.1.1]	13.1.6.1.10	amino acid metabolism.synthesis.aromatic aa.chorismate.3-dehydroquinate dehydratase/shikimate dehydrogenase	Amino acid metabolism	0	0	0	0	0	0	0	0	0	0.000209397	0.000218561	0.000123626	0	0	0	0	0	0	0	0	0	0	0	0	0	0	0	0	0	0	0	0
A0A1D6D2L7	A0A3B6TCN7_WHEAT	3-phosphoshikimate 1-carboxyvinyltransferase [Sotub05g023360.1.1]	13.1.6.1.6	amino acid metabolism.synthesis.aromatic aa.chorismate.5-enolpyruvylshikimate-3-phosphate synthase	Amino acid metabolism	0	0.000252974	0	0.000146055	0	0	0	0	0	0	0	0	0.000196403	0	0.000208262	0.000116967	0.00117957	0.000569589	0	0.000589901	0	0.000223216	0.000434128	0.000217093	0	0	0	0	0	0	0	0
A0A1D6BU59	A0A0P0K3B8_WHEAT	3-phosphoshikimate 1-carboxyvinyltransferase [Sotub05g023360.1.1]	13.1.6.1.6	amino acid metabolism.synthesis.aromatic aa.chorismate.5-enolpyruvylshikimate-3-phosphate synthase	Amino acid metabolism	0	0	0	0	0	0	0	0	0	0	0	0	0.000196403	0	0.000208262	0.000116967	0	0	0	0	0.000218433	0.000223216	0.000217064	3.22973e-06	0	0	0	0	0	0	0	0
W4ZTR7	A0A3B5Y6N2_WHEAT	Proteasome subunit beta type [Sotub07g008820.1.1]	13.1.6.1.7	amino acid metabolism.synthesis.aromatic aa.chorismate.chorismate synthase	Amino acid metabolism	0.000840391	0.000528757	0.000938917	0.000214108	0.00117551	0.00111649	0.00110132	3.91934e-05	0.000868783	0.000397339	0.000829456	0.000261575	0.000410514	0.000862991	0.000870605	0.000263463	0.00123275	0	0.00122855	0.000710519	0.000456561	0.000466557	0.0004537	6.75066e-06	0.000588992	0	0.00058698	0.000339475	0.000543404	0.000549884	0.000569417	1.35418e-05
A0A1D5SI36	A0A452ZZH2_AEGTS	Proteasome subunit beta type [Sotub07g008820.1.1]	13.1.6.1.7	amino acid metabolism.synthesis.aromatic aa.chorismate.chorismate synthase	Amino acid metabolism	0.000840391	0.000528757	0.000938917	0.000214108	0.00117551	0.00111649	0.00110132	3.91934e-05	0.000868783	0.000397339	0.000829456	0.000261575	0.000410514	0.000862991	0.000870605	0.000263463	0	0.00119053	0.00122855	0.000698589	0.000456561	0.000466557	0.0004537	6.75066e-06	0.000588992	0.00059943	0.00058698	6.68315e-06	0.000543404	0.000549884	0.000569417	1.35418e-05
W5E7H1	A0A3B6IV86_WHEAT	Chorismate synthase [Sotub04g009560.1.1]	13.1.6.1.7	amino acid metabolism.synthesis.aromatic aa.chorismate.chorismate synthase	Amino acid metabolism	0.000233018	0.00029322	0.000260336	3.01441e-05	0.000325936	0.000309571	0.000305366	1.08673e-05	0.00024089	0.000220343	0.000229985	1.028e-05	0.000227649	0.000239284	0.000241395	7.4026e-06	0.000683615	0.000660205	0	0.000388104	0.000253184	0.000258727	0.000251597	3.74355e-06	0.000326623	0.000332411	0.000325507	3.70611e-06	0.000301342	0	0.000315768	0.00017829
A0A1D6B0M1	A0A3B6PJ99_WHEAT	Chorismate mutase 2 [Sotub11g013610.1.1]	13.1.6.2.1	amino acid metabolism.synthesis.aromatic aa.phenylalanine and tyrosine.chorismate mutase	Amino acid metabolism	0	0	0	0	0	0	0	0	0	0	0	0	0	0	0	0	0	0	0	0	0.00043516	0	0	0.00025124	0.000561383	0.000571331	0	0.000327024	0	0	0	0
A0A077RUD3	A0A077RUD3_WHEAT	Chorismate mutase 1 [Sotub02g034450.1.1]	13.1.6.2.1	amino acid metabolism.synthesis.aromatic aa.phenylalanine and tyrosine.chorismate mutase	Amino acid metabolism	0.000323431	0	0.00036135	0.000198586	0	0	0	0	0	0	0	0	0	0	0.000335059	0.000193447	0.000948866	0	0	0.000547828	0	0	0	0	0	0	0	0	0	0	0	0
W5DX68	A0A3B6HUM7_WHEAT	Prephenate dehydratase [Sotub11g029450.1.1]	13.1.6.3.1	amino acid metabolism.synthesis.aromatic aa.phenylalanine.arogenate dehydratase / prephenate dehydratase	Amino acid metabolism	0.000256962	0.00032335	0.000287087	3.32416e-05	0.000718856	0.000682763	0.000336745	0.000210966	0.000531286	0.000485969	0.000507236	2.26727e-05	0.000251041	0.000263872	0	0.000148781	0	0	0	0	0.000558401	0.000570627	0.000832352	0.000154757	0.000360186	0.000733137	0.000358955	0.00021568	0	0	0.000348215	0.000201042
A0A1D6CL07	A0A453SM57_AEGTS	Prephenate dehydrogenase family protein [Sotub07g007310.1.1]	13.1.6.4.1	amino acid metabolism.synthesis.aromatic aa.tyrosine.arogenate dehydrogenase / prephenate dehydrogenase	Amino acid metabolism	0	0	0	0	0	0	0	0	0	0.000258535	0	0.000149265	0	0	0	0	0	0	0	0	0.000297069	0	0	0.000171513	0	0	0	0	0	0	0	0
A0A1D5Z6D4	A0A3B6LKR2_WHEAT	Phosphoribosylanthranilate transferase (Fragment) [Sotub10g020230.1.1]	13.1.6.5.3	amino acid metabolism.synthesis.aromatic aa.tryptophan.phosphoribosyanthranilate isomerase	Amino acid metabolism	0.000292518	0.000368094	0.000326813	3.78414e-05	0.000613745	0.00038862	0.000383341	0.000131526	0.000453601	0.000276607	0.000577424	0.00015119	0.000428668	0.000450577	0.000454553	1.39393e-05	0	0	0	0	0	0	0.000157921	9.11758e-05	0.000410026	0.000208646	0.000204312	0.000117538	0	0.000382801	0.000396399	0.000225038
A0A1D6D6A1	A0A8R7P0W8_TRIUA	Phosphoribosylanthranilate transferase (Fragment) [Sotub10g020230.1.1]	13.1.6.5.3	amino acid metabolism.synthesis.aromatic aa.tryptophan.phosphoribosyanthranilate isomerase	Amino acid metabolism	0.00026596	0.000334674	0.000297141	3.44057e-05	0.000186007	0.000353336	0.000174269	0.000100168	0.000274946	0.000125747	0.00013125	8.45961e-05	0.000259833	0.000273113	0.000275522	8.44914e-06	0	0	0.000388802	0.000224475	0.000144489	0.000147652	0.000143583	2.1364e-06	0.0001864	0	0.000185763	0.000107434	0.000171972	0.000174023	0.000180205	4.28559e-06
A0A096ULK8	A0A3B6B8G9_WHEAT	Phosphoribosylanthranilate transferase (Fragment) [Sotub08g009850.1.1]	13.1.6.5.3	amino acid metabolism.synthesis.aromatic aa.tryptophan.phosphoribosyanthranilate isomerase	Amino acid metabolism	0.000100913	0.000126985	0.000112744	1.30545e-05	0.000141153	0.000134066	0.000132245	4.7063e-06	0.000104322	0.000286272	0.0001992	9.10027e-05	0.000295764	0.000207254	0.000209082	5.05819e-05	0.000296054	0	0.000295046	0.000170637	0	0	0	0	0.000141451	0.000143957	0.000140968	1.60501e-06	0.000261005	0.000264117	0.00013675	7.26539e-05
A0A1D6BP69	M7YG94_TRIUA	Tryptophan synthase beta chain 1 [Sotub07g025920.1.1]	13.1.6.5.5	amino acid metabolism.synthesis.aromatic aa.tryptophan.tryptophan synthase	Amino acid metabolism	0	0	0	0	0	0	0	0	0	0	0	0	0	0	0	0	0	0	0	0	0.000584782	0.000298793	0.000581117	0.000164068	0	0	0.000375913	0.000217034	0	0	0.000364666	0.00021054
A0A1D6A7I8	A0A3B6NTZ2_WHEAT	#N/A	13.1.7	amino acid metabolism.synthesis.histidine	Amino acid metabolism	0.000304237	0.000382839	0.000339905	3.93573e-05	0.000425554	0	0	0.000245694	0	0.000287688	0.000300278	0.000169848	0	0.000312418	0.000315175	0.000181176	0	0.000861989	0.000889515	0.000505803	0	0.000337804	0	0.000195031	0.000426451	0.000434008	0.000424994	4.83884e-06	0.000393444	0.000398135	0.000412278	9.80471e-06
A0A1D5YJB8	A0A3B6JPG5_WHEAT	ATP phosphoribosyltransferase [Sotub01g040710.1.1]	13.1.7.1	amino acid metabolism.synthesis.histidine.ATP phosphoribosyltransferase	Amino acid metabolism	0.000276355	0	0	0.000159554	0	0	0	0	0	0.000261323	0	0.000150875	0	0	0	0	0.000810756	0.000782993	0	0.000460285	0.000300272	0.000306846	0	0.000175291	0.00038737	0	0.000386046	0.000223267	0	0	0	0
A0A1D5TXK6	A0A3B6C700_WHEAT	Histidinol dehydrogenase [Sotub02g018510.1.1]	13.1.7.11	amino acid metabolism.synthesis.histidine.histidinol dehydrogenase	Amino acid metabolism	0.000241242	0.000303569	0.000269524	3.1208e-05	0.000337439	0	0.000316144	0.000188973	0.000249392	0	0.000238103	0.000140841	0.000235683	0.000247729	0.000249915	7.66386e-06	0	0	0.000705333	0.000407224	0.00026212	0	0.000260477	0.000150863	0	0.000344143	0.000336995	0.00019666	0.000623955	0.000315698	0.000326913	0.000174825
A0A1D5XB89	A0A3B6HRI7_WHEAT	Imidazole glycerol phosphate synthase subunit hisF [Sotub07g029030.1.1]	13.1.7.4	amino acid metabolism.synthesis.histidine.bifunctional phosphoribosyl-ATP pyrophosphatase / phosphoribosyl-AMP cyclohydrolase	Amino acid metabolism	0.000177384	0.000669637	0.000594539	0.000265196	0.000248117	0.000706979	0.000697376	0.000262196	0.000183376	0.000503205	0.000350151	0.000159963	0.000173297	0.000364308	0.000367522	0.00011122	0	0	0.000518627	0.00029943	0.000578206	0.000590865	0.000574582	8.54928e-06	0.000745921	0.00101219	0.000743372	0.000154469	0.000458791	0.000464262	0.000480754	1.14332e-05
W5E789	A0A3B6IUH7_WHEAT	Imidazole glycerol phosphate synthase subunit hisF [Sotub07g029030.1.1]	13.1.7.4	amino acid metabolism.synthesis.histidine.bifunctional phosphoribosyl-ATP pyrophosphatase / phosphoribosyl-AMP cyclohydrolase	Amino acid metabolism	0	0.000444886	0.000394993	0.000243732	0	0.000469694	0.000231657	0.000234854	0.000182744	0.000167157	0	0.000101308	0	0.000181526	0.000183127	0.000105269	0	0	0	0	0.000192071	0.000196276	0.000381734	0.000108308	0	0.000504348	0.000246936	0.000252192	0.000228604	0.000462661	0.000239548	0.000132087
A0A1D6B490	A0A3B6QLG0_WHEAT	Prolyl 4-hydroxylase alpha-2 subunit [Sotub04g035320.1.1]	13.2.2.2	amino acid metabolism.degradation.glutamate family.proline	Amino acid metabolism	0	0	0	0	0	0	0	0	0	0	0	0	0	0	0	0	0	0	0	0	0	0	0	0	0	0	0	0	0.000415644	0	0	0.000239972
W5BPN7	A0A3B6BXQ0_WHEAT	Agmatinase [Sotub01g030270.1.1]	13.2.2.3	amino acid metabolism.degradation.glutamate family.arginine	Amino acid metabolism	0	0.000310137	0.000275355	0.000169909	0	0	0	0	0.000509575	0.000233055	0.000243254	0.000156788	0	0	0	0	0.000723054	0.000698294	0.000720593	1.36404e-05	0.000535582	0.000273654	0.000266112	0.000153447	0.000345467	0.000351588	0.000688572	0.000196349	0.000318727	0.000322528	0.000333985	7.94276e-06
A0A1D5VIX9	A0A3B6EAD2_WHEAT	L-asparaginase [Sotub03g028330.1.1]	13.2.3.1.1	amino acid metabolism.degradation.aspartate family.asparagine.L-asparaginase	Amino acid metabolism	0.000634847	0.000798866	0.000709275	8.21264e-05	0.000887998	0.000843413	0.000831958	2.96074e-05	0.000984441	0.000900472	0.00125317	0.000184239	0.00031011	0.000325959	0.000328835	1.0084e-05	0	0	0	0	0.00137958	0.00105734	0.0010282	0.000195003	0.00133481	0.00135846	0.00088683	0.000265731	0.000410497	0	0	0.000237
A0A1D5U204	A0A3B6CBC7_WHEAT	Asparaginase [Sotub12g018880.1.1]	13.2.3.1.1	amino acid metabolism.degradation.aspartate family.asparagine.L-asparaginase	Amino acid metabolism	0	0	0	0	0	0	0.000499484	0.000288377	0	0	0	0	0	0	0	0	0	0	0	0	0.00041413	0	0	0.000239098	0	0	0.000532428	0.000307397	0.000492901	0.000498779	0.000516498	1.22832e-05
A0A1D5ZUK5	A0A3B6MTM3_WHEAT	Hydroxyacylglutathione hydrolase 2 [Sotub06g017660.1.1]	13.2.3.2	amino acid metabolism.degradation.aspartate family.threonine	Amino acid metabolism	0	0	0	0	0	0	0	0	0	0	0	0	0	0.000361804	0	0.000208887	0	0	0	0	0	0	0	0	0	0	0	0	0	0	0	0
A0A1D5U4H0	A0A3B6CE27_WHEAT	Adenosylhomocysteinase [Sotub09g028800.1.1]	13.2.3.4	amino acid metabolism.degradation.aspartate family.methionine	Amino acid metabolism	0.00021676	0.000272763	0	0.000144061	0.000303196	0	0	0.00017505	0	0.00020497	0	0.000118339	0.000211766	0.00022259	0	0.000125504	0	0	0	0	0.00023552	0	0	0.000135978	0.000303835	0.000309219	0	0.000176994	0	0	0.000293738	0.000169589
A0A1D5UKX5	A0A8R7PJQ4_TRIUA	Adenosylhomocysteinase [Sotub12g030260.1.1]	13.2.3.4	amino acid metabolism.degradation.aspartate family.methionine	Amino acid metabolism	0.00024587	0.000309393	0.000274695	3.18067e-05	0	0	0	0	0	0	0	0	0	0	0	0	0	0	0	0	0.000267149	0	0	0.000154238	0.000344638	0.000350745	0	0.000200763	0	0	0.000333184	0.000192364
A0A1D5S737	A0A3B5YXW9_WHEAT	Cystathionine gamma-lyase [Sotub08g027190.1.1]	13.2.3.4.1	amino acid metabolism.degradation.aspartate family.methionine.methionine gamma-lyase	Amino acid metabolism	0.000611497	0.000769484	0.000455459	0.000157014	0	0	0	0	0	0	0	0	0	0	0	0	0.000597993	0.000577516	0	0.000339495	0	0	0	0	0	0	0	0	0	0	0	0
A0A1D5SQ24	A0A3B5ZTA5_WHEAT	Cystathionine gamma-lyase [Sotub08g027190.1.1]	13.2.3.4.1	amino acid metabolism.degradation.aspartate family.methionine.methionine gamma-lyase	Amino acid metabolism	0.000891545	0.000841414	0.000498034	0.000214194	0	0.000296111	0	0.00017096	0	0.000210763	0	0.000121684	0	0	0	0	0.000653893	0.000631501	0.000651666	1.23357e-05	0	0	0	0	0	0	0	0	0	0	0	0
A0A1D5TLD8	A0A3B6AQY3_WHEAT	3-ketoacyl-CoA thiolase [Sotub07g017430.1.1]	13.2.3.5	amino acid metabolism.degradation.aspartate family.lysine	Amino acid metabolism	0.000788675	0.000496219	0.000881137	0.000200932	0.000551583	0.00104778	0.000516774	0.000297037	0.000815319	0.000745775	0.00116762	0.000226165	0.00115576	0.000809884	0.000408515	0.000373964	0	0	0	0	0.000856931	0.000875693	0.00127734	0.000237492	0.000552747	0	0.000550858	0.000318585	0.00101993	0	0.00106875	0.000603444
A0A1D6RU08	A0A3B6GKI0_WHEAT	3-ketoacyl-CoA thiolase [Sotub04g013310.1.1]	13.2.3.5	amino acid metabolism.degradation.aspartate family.lysine	Amino acid metabolism	0.000981126	0.000308653	0.00109615	0.000425364	0.00102927	0	0.000321438	0.000526584	0.000507136	0.000695819	0.00121045	0.000364027	0.000479261	0.000503755	0.0010164	0.000303294	0.000719595	0	0.000717145	0.000414753	0.000533019	0.000817034	0.000529678	0.000164949	0.000343814	0.000349906	0.000342639	3.90117e-06	0.000634404	0.00128394	0.000997162	0.000325507
A0A1D5VK82	A0A3B6EAD8_WHEAT	3-ketoacyl-CoA thiolase [Sotub04g013310.1.1]	13.2.3.5	amino acid metabolism.degradation.aspartate family.lysine	Amino acid metabolism	0.000490563	0.000617305	0.000822114	0.0001673	0.00034309	0	0.000321438	0.000192138	0.000507136	0.00023194	0.00072627	0.000247694	0.00023963	0.000503755	0.0010164	0.000394955	0.000719595	0	0.000717145	0.000414753	0.00026651	0.000272345	0.000264839	3.94058e-06	0.000343814	0.000349906	0	0.000200283	0.000317202	0.00064197	0.000664774	0.000194422
A0A1D5Z8U2	A0A3B6LKY9_WHEAT	3-ketoacyl-CoA thiolase [Sotub05g019560.1.1]	13.2.3.5	amino acid metabolism.degradation.aspartate family.lysine	Amino acid metabolism	0.00112359	0.00106041	0.000941489	9.24621e-05	0.00117873	0.00111954	0.000736226	0.000240223	0.000871163	0.000796856	0.000554485	0.000165605	0.0010977	0.000865355	0.00087299	0.000131998	0.00164817	0.000795864	0.000821278	0.000484908	0.000610416	0.000935671	0.000909886	0.000180803	0.000787475	0.000801429	0.00117718	0.000221076	0.00108978	0.000367594	0.000761303	0.000361586
A0A1D5U0Y3	A0A3B6CDE3_WHEAT	Methylmalonate-semialdehyde dehydrogenase [Sotub01g043290.1.1]	13.2.4.3	amino acid metabolism.degradation.branched chain group.valine	Amino acid metabolism	0.0015865	0.000998196	0.00110781	0.000312853	0.00138696	0.00131732	0.00155932	0.000124578	0.00123008	0.00131268	0.000978662	0.000173974	0.00135621	0.00122187	0.00123266	7.46387e-05	0.0017454	0.00168563	0.00115964	0.000322324	0.00150833	0.00132116	0.00149888	0.000105439	0.00194584	0.00198032	0.00193919	2.2079e-05	0.00153877	0.00155712	0.00161243	3.83465e-05
A0A1D5UG31	A0A3B6DJC6_WHEAT	Methylmalonate-semialdehyde dehydrogenase [Sotub01g043290.1.1]	13.2.4.3	amino acid metabolism.degradation.branched chain group.valine	Amino acid metabolism	0.00118988	0.000998196	0.00110781	9.61699e-05	0.00138696	0.00131732	0.00155932	0.000124578	0.00102506	0.00131268	0.00117439	0.000143844	0.00116246	0.00101823	0.00102721	8.08044e-05	0.0017454	0.000561877	0.000579819	0.000678187	0.00129285	0.00154135	0.00128475	0.000145867	0.00166786	0.00169742	0.00166216	1.89248e-05	0.00128231	0.0012976	0.00134369	3.19554e-05
A0A1D5YUR5	A0A3B6KDJ1_WHEAT	Carbamoyl-phosphate synthase large chain [Sotub09g020300.1.1]	13.2.4.4	amino acid metabolism.degradation.branched chain group.leucine	Amino acid metabolism	0.000138926	0.00017482	0	9.23316e-05	0.000194325	0	0.000182061	0.000108826	0	0	0	0	0	0	0	0	0.000407575	0.000393618	0.000406188	7.68891e-06	0.0003019	0	0.000300007	0.000173758	0	0	0	0	0	0	0	0
A0A1D6CZ51	A0A453QP40_AEGTS	Propionyl-CoA carboxylase [Sotub01g045190.1.1]	13.2.4.4	amino acid metabolism.degradation.branched chain group.leucine	Amino acid metabolism	0	0.000289275	0	0.000167013	0	0	0	0	0	0	0	0	0	0	0	0	0	0	0	0	0	0	0	0	0	0	0	0	0	0	0	0
A0A1D5YV20	A0A3B6KCM5_WHEAT	Mercaptopyruvate sulfurtransferase-like protein [Sotub07g027120.1.1]	13.2.5.3	amino acid metabolism.degradation.serine-glycine-cysteine group.cysteine	Amino acid metabolism	0	0	0	0	0.000431963	0.000410275	0.000404702	1.44024e-05	0.000319252	0.00029202	0.0003048	1.36241e-05	0.000301703	0	0.000319921	0.000179679	0	0	0	0	0	0	0.000666884	0.000385026	0.000865748	0.000881089	0	0.000504327	0.000798738	0.000404131	0.000836975	0.000239628
W5GDZ8	A0A3B6NLC6_WHEAT	p-hydroxyphenylpyruvate dioxygenase [Sotub07g017790.1.1]	13.2.6.2	amino acid metabolism.degradation.aromatic aa.tyrosine	Amino acid metabolism	0.000473569	0.00029796	0.000264545	0.000112284	0.000331205	0.000314576	0.000310303	1.10429e-05	0.000244784	0.000223905	0.000233703	1.04462e-05	0.000231329	0.000243152	0	0.000137098	0	0	0	0	0.000257277	0.00026291	0.000255665	3.80407e-06	0	0	0	0	0	0	0	0
A0A1D5WY89	A0A3B6I6Q4_WHEAT	Homogentisate 1 2-dioxygenase [Sotub12g005330.1.1]	13.2.6.2	amino acid metabolism.degradation.aromatic aa.tyrosine	Amino acid metabolism	0	0	0.00023914	0.000138067	0	0	0	0	0	0	0	0	0.000209114	0.000219801	0.000221741	6.79988e-06	0	0	0	0	0.00023257	0	0	0.000134274	0	0	0	0	0.000276807	0.000280108	0.000290058	6.8981e-06
A0A1D5RUP4	A0A3B5XYR7_WHEAT	PBSP domain protein [Sotub01g044670.1.1]	13.2.7	amino acid metabolism.degradation.histidine	Amino acid metabolism	0	0	0	0	0	0	0	0	0	0	0	0	0.00122902	0.00129184	0.000651619	0.000352899	0.00184534	0	0.00183906	0.0010636	0.000683442	0	0.000679158	0.000393354	0.000881682	0.00179461	0.000878669	0.000527952	0.00162688	0.00164628	0.00170476	4.05422e-05
A0A1D5ZQ33	A0A3B6MMI9_WHEAT	ACT domain-containing protein [AT5G04740]	13	amino acid metabolism	Amino acid metabolism	0.00106246	0.000668481	0	0.000537109	0	0.000705758	0	0.000407469	0.000549179	0.000502336	0.000524319	2.34363e-05	0.000518992	0	0	0.00029964	0	0.00150513	0.00155319	0.00088319	0	0.000589845	0	0.000340547	0.000744633	0.000757828	0.000742088	8.44916e-06	0	0	0	0
A0A1D5ZVC6	A0A453L7V3_AEGTS	ACT domain-containing protein [Sotub05g006150.1.1]	13.99	amino acid metabolism.misc	Amino acid metabolism	0	0	0	0	0	0	0	0	0	0	0	0	0	0	0	0	0	0	0	0	0	0.000316222	0	0.000182571	0	0	0	0	0	0	0	0
					Amino acid metabolism	0.0409214	0.0437049	0.0430499	0.00145526	0.0404909	0.0429578	0.0436969	0.00167881	0.0396705	0.038144	0.040921	0.00139081	0.0346307	0.0368661	0.0374902	0.00150354	0.0446412	0.035666	0.0373211	0.00477627	0.0431769	0.0434491	0.0437038	0.000263479	0.0468828	0.0468383	0.0455382	0.000763783	0.0372673	0.035659	0.0362691	0.000811908
A0A1D5YKH4	A0A3B6KPY8_WHEAT	Sulfate adenylyltransferase [Sotub03g005490.1.1]	14.1	S-assimilation.APS	S-assimilation	0	0.00031856	0	0.000183921	0	0	0	0	0	0	0	0	0	0	0	0	0	0	0.000740164	0.000427334	0.000275064	0.000281086	0.00027334	4.06707e-06	0	0	0	0	0	0	0	0
A0A1D5UXB1	A0A3B6DBB2_WHEAT	Phosphoadenosine phosphosulfate reductase [Sotub02g008660.1.1]	14.2	S-assimilation.APR	S-assimilation	0	0	0	0	0	0	0	0	0	0	0	0	0	0	0	0	0	0	0	0	0	0	0.000300007	0.000173209	0	0	0	0	0	0	0	0
					S-assimilation	0	0.00031856	0	0.000183921	0	0	0	0	0	0	0	0	0	0	0	0	0	0	0.000740164	0.000427334	0.000275064	0.000281086	0.000573348	0.000170502	0	0	0	0	0	0	0	0
A0A1D5V9L9	M7YWL9_TRIUA	Selenium binding protein [Sotub09g028690.1.1]	15	metal handling	Metal handling	0.00103773	0.00208934	0.00139127	0.000535129	0.000580614	0.000551462	0.00108794	0.000301675	0.000858231	0.00058877	0.000819381	0.00014566	0.000405528	0.000639382	0.000430016	0.000128531	0.000608888	0.000588037	0.000606815	1.14867e-05	0.00157856	0.00115223	0.00134457	0.000213504	0.000290919	0.000592149	0.000289925	0.000174203	0	0	0.000281251	0.00016238
A0A1D5Z703	A0A453LS27_AEGTS	Aluminum-induced protein (Fragment) [Sotub09g024350.1.1]	15	metal handling	Metal handling	0	0	0	0	0	0.000748413	0.000738248	0.000429192	0.000582371	0.000532697	0.000556009	2.48528e-05	0.00055036	0.000578488	0.000583593	1.78964e-05	0	0	0	0	0	0	0	0	0.000789638	0.000803631	0.00078694	8.95983e-06	0.000728519	0.000737207	0.000763395	1.81549e-05
A0A1D5YHK8	A0A453LS27_AEGTS	Aluminum-induced protein (Fragment) [Sotub09g024350.1.1]	15	metal handling	Metal handling	0	0	0	0	0	0.000748413	0.000738248	0.000429192	0.000582371	0.000532697	0.000556009	2.48528e-05	0.00055036	0.000578488	0.000583593	1.78964e-05	0	0	0	0	0.000612093	0.000625495	0.000608257	9.05034e-06	0.000789638	0.000803631	0.00078694	8.95983e-06	0.000728519	0	0.000763395	0.000431031
A0A096UKH7	A0A3B5Z1X4_WHEAT	CCR4-NOT transcription complex subunit 2 [Sotub06g031490.1.1]	15	metal handling	Metal handling	0.000359116	0	0.000401218	0.000220497	0	0.000238549	0	0.000137726	0.000185624	0	0	0.00010717	0	0	0	0	0	0	0	0	0	0	0	0	0	0	0	0	0	0	0	0
W4ZNK5	A0A8R7K5M6_TRIUA	CCR4-NOT transcription complex subunit 2 [Sotub06g031490.1.1]	15	metal handling	Metal handling	0.000359116	0	0.000401218	0.000220497	0.000251159	0.000238549	0.000235309	8.37407e-06	0.000371249	0	0	0.000214341	0	0.000184387	0.000186014	0.000106929	0	0	0	0	0	0	0	0	0	0	0	0	0	0	0	0
A0A1D6DFS7	A0A3B6PTL2_WHEAT	CCR4-NOT transcription complex subunit 2 [Sotub06g031490.1.1]	15	metal handling	Metal handling	0	0	0	0	0	0	0.000312468	0.000180403	0.000246492	0.000225467	0.000235334	1.05191e-05	0	0	0	0	0	0	0	0	0	0	0	0	0	0	0	0	0	0	0.000323111	0.000186548
A0A1D6A749	M8AHA0_TRIUA	Ribosomal protein L12 [Sotub11g026560.1.1]	15.2	metal handling.binding, chelation and storage	Metal handling	0.000722026	0.000908569	0	0.000479864	0.00100994	0.000959234	0.000946205	3.36732e-05	0.000746419	0.000682752	0.000712631	3.18536e-05	0.000705391	0	0	0.000407258	0	0	0	0	0.000784514	0	0.000779597	0.000451527	0.00101207	0.00103001	0.00100861	1.14837e-05	0	0	0	0
A0A172Q4F0	A0A172Q4F0_WHEAT	Nicotianamine synthase [Sotub01g038310.1.1]	15.2	metal handling.binding, chelation and storage	Metal handling	0.000904656	0.000758922	0.00101072	0.000126417	0.000843598	0	0.00039518	0.000422079	0.00062348	0.000855448	0.000892885	0.00014594	0	0	0	0	0	0	0	0	0	0	0	0	0	0	0	0	0	0	0	0
A0A1D5TCU5	M8B1V1_TRIUA	Cu/Zn-superoxide dismutase copper chaperone [Sotub08g025380.1.1]	15.2	metal handling.binding, chelation and storage	Metal handling	0	0	0	0	0	0	0	0	0	0	0	0	0	0	0	0	0	0	0	0	0	0	0	0	0	0	0.000656986	0.000379311	0	0	0	0
A0A1D5WKN0	A0A453EZ64_AEGTS	Serine/threonine-protein phosphatase 6 regulatory subunit 3 [Sotub02g016020.1.1]	15.2	metal handling.binding, chelation and storage	Metal handling	0.000126891	0	0	7.32604e-05	0.00017749	0.000168578	0.000166289	5.91782e-06	0.000131178	0	0	7.57354e-05	0.000247934	0.000260606	0.000262906	8.06223e-06	0	0	0	0	0	0	0	0	0	0	0.000177256	0.000102339	0	0.000166054	0.000515858	0.000263327
A0A1D5VQC9	A0A3B6FIZ5_WHEAT	nicotianamine synthase 3 [AT1G09240]	15.2	metal handling.binding, chelation and storage	Metal handling	0	0	0	0	0	0	0	0	0	0.000538615	0	0.00031097	0	0	0	0	0	0	0	0	0	0	0	0	0	0	0	0	0	0	0	0
A0A1D6DL02	A0A3B6I1E3_WHEAT	ADP-ribose pyrophosphatase [Sotub08g025390.1.1]	15.2	metal handling.binding, chelation and storage	Metal handling	0.000327565	0.000412194	0.000365968	4.23751e-05	0.000458184	0.00043518	0.000858538	0.000238063	0.000677262	0.000309747	0.000646604	0.000203912	0	0.000336373	0.000339341	0.000195068	0.000960992	0.000928084	0.000957721	1.81291e-05	0.000355914	0.000363706	0.000353683	5.2625e-06	0.000459151	0.000467287	0.000457581	5.20987e-06	0.000423612	0.000428663	0.000443891	1.05565e-05
A0A1D6BTB4	A0A3B6RBW9_WHEAT	ADP-ribose pyrophosphatase [Sotub08g025390.1.1]	15.2	metal handling.binding, chelation and storage	Metal handling	0.000320399	0.000403178	0.000357962	4.14481e-05	0.000448162	0.00042566	0.000419879	1.49425e-05	0.000331224	0.000302971	0.00031623	1.4135e-05	0.000313017	0.000329015	0.000331918	1.01786e-05	0	0	0	0	0.000348128	0.00035575	0.000345946	5.14738e-06	0.000449107	0.000457065	0.000447572	5.0959e-06	0	0.000419286	0	0.000242075
A0A1D6B556	A0A8R7UXM5_TRIUA	Formin 2A [Sotub07g006580.1.1]	15.2	metal handling.binding, chelation and storage	Metal handling	0	0	0	0	0	0	0	0	0	0	8.61222e-05	4.97227e-05	0	0	0	0	0	0	0	0	0	0	0	0	0	0	0	0	0	0	0	0
A0A1D5XYK5	A0A3B6JPF1_WHEAT	Acireductone dioxygenase [Sotub09g024520.1.1]	15.3	metal handling.regulation	Metal handling	0.000520445	0.000654908	0.000581461	6.73269e-05	0.000727978	0.000691427	0.000682036	2.42721e-05	0.000538028	0.000492136	0.000513673	2.29604e-05	0.000508454	0.000534441	0.000539157	1.65337e-05	0.00152686	0.00147457	0.00152166	2.88042e-05	0.000565487	0.000577868	0.00112389	0.000318878	0.000729513	0.000742441	0.00072702	8.27761e-06	0.000673048	0.000681074	0.000705268	1.67725e-05
					Metal handling	0.00467794	0.00522711	0.00450981	0.000375138	0.00449713	0.00520547	0.00658034	0.00105923	0.00587393	0.0050613	0.00533488	0.000413478	0.00328104	0.00344118	0.00325654	0.000100282	0.00309674	0.00299069	0.00308619	5.842e-05	0.00424469	0.00307505	0.00455594	0.00078081	0.00452004	0.00489621	0.00533883	0.000409847	0.0025537	0.00243228	0.00379617	0.000754835
A0A1D6C6V6	A0A3B6SSB2_WHEAT	Geranylgeranyl transferase type-2 subunit alpha [Sotub04g029230.1.1]	16.1.1	secondary metabolism.isoprenoids.non-mevalonate pathway	Secondary metabolism	0	0	0	0	0	0	0	0	0	0	0	0	0	0	0.000151087	8.72299e-05	0	0	0	0	0	0	0	0	0	0	0	0	0	0	0	0
A0A1D6A6C2	A0A3B6NSN1_WHEAT	Geranylgeranyl pyrophosphate synthase [Sotub09g011390.1.1]	16.1.1.10	secondary metabolism.isoprenoids.non-mevalonate pathway.geranylgeranyl pyrophosphate synthase	Secondary metabolism	0	0	0	0	0	0	0	0	0	0	0	0	0	0	0	0	0	0	0	0	0	0	0	0	0	0.000423944	0	0.000244764	0.00038432	0	0	0.000221887
A0A1D6AKY6	A0A3B6QHM9_WHEAT	4-hydroxy-3-methylbut-2-en-1-yl diphosphate synthase [Sotub11g026620.1.1]	16.1.1.6	secondary metabolism.isoprenoids.non-mevalonate pathway.HDS	Secondary metabolism	0.000137806	0	0.000153962	8.46127e-05	0.000192758	0.00018308	0.000180593	6.42688e-06	0.000284923	0	0	0.000164501	0	0.000141512	0	8.1702e-05	0	0	0	0	0.000149733	0.000306022	0.000297588	8.79002e-05	0.000193164	0.000196587	0.000385008	0.000109786	0	0	0	0
A0A1D6SFC8	A0A453SI82_AEGTS	Diphosphomevalonate decarboxylase-like protein [Sotub11g011760.1.1]	16.1.2.6	secondary metabolism.isoprenoids.mevalonate pathway.mevalonate diphosphate decarboxylase	Secondary metabolism	0.00102528	0	0	0.000591944	0.00143412	0	0	0.000827988	0	0	0.00101194	0.000584242	0.00100165	0	0.00106214	0.000596533	0.00300791	0.0029049	0.00299767	5.67442e-05	0	0.0011384	0.00110703	0.000648389	0	0.00146261	0	0.000844437	0.0013259	0.00134172	0.00138938	3.30419e-05
A0A1D5UBL3	A0A3B6C4A1_WHEAT	Isopentenyl-diphosphate delta-isomerase [Sotub04g020380.1.1]	16.1.2.7	secondary metabolism.isoprenoids.mevalonate pathway.isopentenyl pyrophosphate:dimethyllallyl pyrophosphate isomerase	Secondary metabolism	0.000436288	0.000549008	0.000487438	5.644e-05	0.000610263	0.000579622	0.00057175	2.03472e-05	0.000451028	0.000412557	0.000430611	1.92477e-05	0.000426236	0.000448021	0.000451974	1.38602e-05	0.00127996	0.00123613	0.0012756	2.41465e-05	0	0	0	0	0.00061155	0.000622386	0.00060946	6.9391e-06	0.000564215	0.000570943	0.000591225	1.40604e-05
W5A160	A0A3B5Z2J2_WHEAT	Prolyl-tRNA synthetase [Sotub06g023830.1.1]	16.1.2.7	secondary metabolism.isoprenoids.mevalonate pathway.isopentenyl pyrophosphate:dimethyllallyl pyrophosphate isomerase	Secondary metabolism	0	0.000346819	0	0.000200236	0	0	0	0	0.000284923	0.00026062	0.000272026	1.21592e-05	0.000269262	0.000283024	0.000285521	8.75576e-06	0	0	0	0	0	0	0	0	0	0	0.000385008	0.000222285	0	0	0	0
L7RYL1	L7RYL1_WHEAT	Farnesyl pyrophosphate synthase [Sotub12g013540.1.1]	16.1.2.9	secondary metabolism.isoprenoids.mevalonate pathway.farnesyl pyrophosphate synthetase	Secondary metabolism	0.000292102	0	0.000326347	0.00017935	0	0	0	0	0.00030197	0.000552426	0.000576602	0.000152061	0	0.000299957	0.000302604	0.000173949	0	0	0	0	0	0	0.000315392	0.000182092	0.000409442	0	0	0.000236391	0	0	0	0
A0A1D5SAQ2	A0A452ZQQ1_AEGTS	Farnesyl pyrophosphate synthase [Sotub12g013540.1.1]	16.1.2.9	secondary metabolism.isoprenoids.mevalonate pathway.farnesyl pyrophosphate synthetase	Secondary metabolism	0.000674524	0.000848795	0.000753604	8.72593e-05	0.000943498	0.000896126	0.000883955	3.14579e-05	0.000697313	0.000637834	0.000665747	2.97579e-05	0.000658983	0.000346332	0.000698775	0.000193024	0	0	0	0	0.000732901	0.000748948	0.000728308	1.08366e-05	0.000945488	0.000962242	0.000942257	1.07282e-05	0.000436153	0	0	0.000251813
A0A1D5SEK2	A0A3B5YYZ5_WHEAT	Tocopherol cyclase [Sotub08g019710.1.1]	16.1.3.4	secondary metabolism.isoprenoids.tocopherol biosynthesis.tocopherol cyclase	Secondary metabolism	0.000219545	0	0	0.000126755	0	0	0	0	0.000226963	0.000207603	0.000216689	9.68567e-06	0	0.000225449	0.000454877	0.000227442	0	0.000622035	0.000641898	0.000365001	0	0	0	0	0	0	0	0	0.00028392	0.000574611	0.000297511	0.000164048
A0A1D5RS02	A0A3B5Y0F4_WHEAT	Tocopherol cyclase [Sotub08g019710.1.1]	16.1.3.4	secondary metabolism.isoprenoids.tocopherol biosynthesis.tocopherol cyclase	Secondary metabolism	0.000219076	0	0.00024476	0.000134513	0	0	0	0	0.000226478	0.00020716	0.000216226	9.66497e-06	0	0.000224968	0.000453905	0.000226956	0	0.000620706	0.000640527	0.000364221	0.000238036	0	0	0.00013743	0.000307081	0	0	0.000177294	0.000566626	0.000573383	0.000593752	1.41205e-05
A0A1D5YUZ8	A0A3B6K9H3_WHEAT	FAD dependent oxidoreductase [Sotub02g028400.1.1]	16.1.4	secondary metabolism.isoprenoids.carotenoids	Secondary metabolism	0	0.000219416	0	0.00012668	0	0	0	0	0	0	0	0	0	0	0	0	0	0	0	0	0	0	0	0	0	0	0	0	0	0	0	0
A0A1D5UW17	A0A3B6DC98_WHEAT	Zeta-carotene desaturase [Sotub01g035320.1.1]	16.1.4.3	secondary metabolism.isoprenoids.carotenoids.zeta-carotene desaturase	Secondary metabolism	0.000599577	0.000251495	0.000669871	0.000224032	0.000279555	0.000265519	0.000523825	0.000145251	0.000413222	0.000377976	0.000394517	1.76343e-05	0.000390509	0.000410467	0.000207045	0.00011213	0.000586337	0.000566258	0.00058434	1.10612e-05	0.000651468	0.000887642	0.000647385	0.000137549	0.000280145	0.000285109	0.000279187	3.17873e-06	0	0.000261543	0.000270834	0.000153754
A0A1D5RQA0	A0A8R7P122_TRIUA	pH-response regulator protein palA/RIM20 [Sotub04g006150.1.1]	16.1.5	secondary metabolism.isoprenoids.terpenoids	Secondary metabolism	0.000326521	0.000205441	0.000182401	7.74188e-05	0.000456725	0.000216897	0.000427902	0.00013094	0.000337553	0.00015438	0.000161136	0.000103859	0.000318998	0.000335302	0.000507391	0.000104381	0.000478966	0.000462564	0	0.00027192	0.00017739	0.000181274	0.000176278	2.62287e-06	0.000228844	0.000232899	0.000228062	2.59664e-06	0.000211131	0.000213649	0.000221239	5.26145e-06
A0A1D5WZ06	A0A3B6HVZ0_WHEAT	Pentatricopeptide repeat-containing protein [Sotub02g037690.1.1]	16.1.5	secondary metabolism.isoprenoids.terpenoids	Secondary metabolism	0	0	0	0	0	0	0	0	0	0	0	0	0.000230796	0.000242592	0.000244732	7.50494e-06	0	0	0	0	0	0	0	0	0	0	0	0	0	0	0	0
A0A1D6BII4	A0A3B6RSY9_WHEAT	Ent-copalyl diphosphate synthase (Fragment) [Sotub06g034690.1.1]	16.1.5	secondary metabolism.isoprenoids.terpenoids	Secondary metabolism	0	0	0	0	0	0	0	0	0	0	0.000192383	0.000111073	0	0	0	0	0	0	0	0	0	0	0	0	0	0	0	0	0	0	0	0
W5EAY8	A0A8R7U307_TRIUA	HAT family dimerization domain-containing protein [Sotub12g008270.1.1]	16.1.5	secondary metabolism.isoprenoids.terpenoids	Secondary metabolism	0.000132123	0.000166259	0.000147613	1.7092e-05	0	0	0	0	0	0	0	0	0.000129079	0.000135676	0	7.64995e-05	0	0	0	0	0	0	0	0	0	0	0	0	0	0	0	0
A0A1D5TMV2	A0A3B6AVT7_WHEAT	Phenylalanine ammonia-lyase [Sotub09g007460.1.1]	16.2.1.1	secondary metabolism.phenylpropanoids.lignin biosynthesis.PAL	Secondary metabolism	0.000258908	0	0.000289262	0.000158969	0	0	0	0	0	0	0	0	0	0	0	0	0	0	0	0	0	0	0	0	0	0	0	0	0	0	0	0
A0A1D6D2N0	A0A3B6TJ74_WHEAT	Acid phosphatase [Sotub06g022900.1.1]	16.2.1.10	secondary metabolism.phenylpropanoids.lignin biosynthesis.CAD	Secondary metabolism	0.00036617	0	0	0.000211409	0.000512185	0.000486469	0.000479861	1.70771e-05	0.000757082	0.000692506	0.000722811	3.23086e-05	0	0	0.000379335	0.000219009	0.00107425	0	0.00107059	0.000619167	0.000397861	0	0	0.000229705	0.00102653	0	0.000511511	0.000513266	0	0.000479184	0	0.000276657
A0A1D5UN76	W5BUF4_WHEAT	Calcium binding protein Caleosin [Sotub12g029440.1.1]	16.2.1.10	secondary metabolism.phenylpropanoids.lignin biosynthesis.CAD	Secondary metabolism	0.000411758	0.00051814	0	0.000273658	0	0	0	0	0	0	0	0	0.000804542	0	0.000853123	0.000479143	0	0.00116663	0	0.000673553	0.000447394	0	0	0.000258303	0	0	0.000575193	0.000332088	0.00372744	0.00269421	0.00278992	0.000570919
W5AY74	W5AY74_WHEAT	Calcium binding protein Caleosin [Sotub12g029440.1.1]	16.2.1.10	secondary metabolism.phenylpropanoids.lignin biosynthesis.CAD	Secondary metabolism	0	0	0	0	0	0	0	0	0.000436179	0.000398974	0.000416435	1.8614e-05	0.000412204	0.000433271	0.000437094	1.34039e-05	0	0	0	0	0.000916881	0	0	0.000529361	0	0	0	0	0	0	0	0
W5B7W5	W5B7W5_WHEAT	Calcium binding protein Caleosin [Sotub12g029440.1.1]	16.2.1.10	secondary metabolism.phenylpropanoids.lignin biosynthesis.CAD	Secondary metabolism	0	0	0	0	0	0	0	0	0.000434391	0.000397339	0.000414728	1.85377e-05	0	0.000431495	0	0.000249124	0.00123275	0.00119053	0.00122855	2.32558e-05	0.00136968	0.000933115	0.0009074	0.000259795	0.00117798	0.00059943	0.00117396	0.000332873	0.000543404	0.000549884	0.00113883	0.000341917
A0A1B5GE57	A0A1B5GE57_WHEAT	Calcium binding protein Caleosin [Sotub12g029440.1.1]	16.2.1.10	secondary metabolism.phenylpropanoids.lignin biosynthesis.CAD	Secondary metabolism	0	0	0	0	0	0	0	0	0	0	0	0	0	0	0	0	0	0.00119053	0	0.000687355	0	0.000466557	0.0004537	0.000265733	0	0.00059943	0	0.000346081	0.000543404	0	0.000569417	0.000321507
A0A1D6CAI2	A0A3B6SL74_WHEAT	Kinase-START 1 (Fragment) [Sotub12g028410.1.1]	16.2.1.10	secondary metabolism.phenylpropanoids.lignin biosynthesis.CAD	Secondary metabolism	0	0	0	0	0	0	0	0	0	0	0	0	0.000277852	0.000292052	0.000441944	9.0917e-05	0	0	0	0	0	0	0	0	0	0.000202858	0	0.00011712	0.000367796	0.000186091	0.000385403	0.000110342
A0A1D6AR71	A0A453PZD4_AEGTS	Quinone oxidoreductase [Sotub02g021800.1.1]	16.2.1.10	secondary metabolism.phenylpropanoids.lignin biosynthesis.CAD	Secondary metabolism	0.00031354	0.000394547	0.000350299	4.05609e-05	0.000438568	0	0	0.000253207	0.000324133	0	0	0.000187138	0	0	0.000324813	0.000187531	0	0	0	0	0.000340676	0.000348135	0.000338541	5.03719e-06	0	0	0	0	0	0	0	0
A0A1D6AV28	A0A3B6PLZ4_WHEAT	Cinnamyl alcohol dehydrogenase [Sotub01g044710.1.1]	16.2.1.10	secondary metabolism.phenylpropanoids.lignin biosynthesis.CAD	Secondary metabolism	0.000627081	0.000394547	0.000350299	0.000148682	0.000438568	0.000416548	0.00041089	1.46226e-05	0	0	0	0	0	0	0	0	0	0	0	0	0.000340676	0.000348135	0.000338541	5.03719e-06	0	0	0	0	0	0	0	0
A0A077RWY7	A0A077RWY7_WHEAT	Taurine catabolism dioxygenase TauD/TfdA [Sotub03g035920.1.1]	16.2.1.10	secondary metabolism.phenylpropanoids.lignin biosynthesis.CAD	Secondary metabolism	0	0	0	0	0	0	0	0	0	0	0	0	0	0	0	0	0.000900571	0.000869731	0.000897505	1.69893e-05	0	0	0.000331445	0.00019136	0	0.000437907	0.000428811	0.000250241	0	0	0	0
A0A1D6BBZ0	D7PGW0_WHEAT	Cinnamyl alcohol dehydrogenase [Sotub01g044710.1.1]	16.2.1.10	secondary metabolism.phenylpropanoids.lignin biosynthesis.CAD	Secondary metabolism	0	0	0	0	0	0	0	0	0	0	0	0	0	0	0	0	0	0	0	0	0	0.000326189	0	0.000188325	0	0	0	0	0	0	0	0
A0A1D6RU67	A0A453ECK1_AEGTS	Cytochrome P450 cinnamate 4-hydroxylase [Sotub06g033350.1.1]	16.2.1.2	secondary metabolism.phenylpropanoids.lignin biosynthesis.C4H	Secondary metabolism	0	0	0	0	0	0.000286158	0	0.000165213	0.000222671	0.000203678	0	0.000123442	0.000210432	0	0.000223138	0.000125322	0	0	0	0	0	0	0	0	0.00030192	0.000307271	0	0.000175879	0	0	0	0
A0A1D5XC28	A0A3B6HPU4_WHEAT	4-coumarate-coa ligase [Sotub11g025890.1.1]	16.2.1.3	secondary metabolism.phenylpropanoids.lignin biosynthesis.4CL	Secondary metabolism	0	0	0	0	0	0	0	0	0	0	0	0	0.000430819	0.000226419	0.000685251	0.00022987	0	0	0	0	0	0	0	0	0	0	0	0	0	0.000288541	0	0.000166589
A0A1D5V4V1	A0A3B6EM20_WHEAT	4-coumarate-coa ligase [Sotub03g023910.1.1]	16.2.1.3	secondary metabolism.phenylpropanoids.lignin biosynthesis.4CL	Secondary metabolism	0	0	0	0	0	0	0	0	0.000252963	0	0.000241512	0.000142857	0.000239058	0	0.000253494	0.000142371	0	0	0	0	0	0	0	0	0	0	0	0	0	0	0	0
A0A1D6AR95	A0A3B6PNX5_WHEAT	Hydroxycinnamoyl-CoA shikimate/quinate hydroxycinnamoyltransferase [Sotub03g031070.1.1]	16.2.1.4	secondary metabolism.phenylpropanoids.lignin biosynthesis.HCT	Secondary metabolism	0.000232489	0	0	0.000134228	0	0	0	0	0	0	0	0	0	0	0	0	0	0	0	0	0	0	0	0	0	0	0	0	0	0	0	0
A0A1D6CDG7	A0A3B6SHA8_WHEAT	Caffeoyl-CoA O-methyltransferase [Sotub02g031760.1.1]	16.2.1.6	secondary metabolism.phenylpropanoids.lignin biosynthesis.CCoAOMT	Secondary metabolism	0.00041848	0	0.000467542	0.000256946	0.000585354	0.000555964	0.000548413	1.95167e-05	0.000432618	0	0	0.000249772	0	0.000429734	0.000433526	0.000249209	0	0	0	0	0	0.000464653	0.000451848	0.000264649	0.000586588	0	0	0.000338667	0	0	0	0
A0A1D6CY87	A0A453RIC9_AEGTS	Caffeoyl-CoA O-methyltransferase 2 [Sotub10g016810.1.1]	16.2.1.6	secondary metabolism.phenylpropanoids.lignin biosynthesis.CCoAOMT	Secondary metabolism	0.00041848	0.0010532	0.000467542	0.000353145	0.00117071	0.00111193	0.00219365	0.000608276	0.000865237	0.000395717	0.00123911	0.000422597	0	0.000429734	0.000433526	0.000249209	0	0	0	0	0.000909396	0	0.000451848	0.000454701	0.00117318	0.00119397	0.00116917	1.33117e-05	0.00108237	0.000547639	0.000567093	0.000303268
A0A1D6CM95	A0A453SJW1_AEGTS	Cinnamoyl CoA reductase-like 1 [Sotub04g036290.1.1]	16.2.1.7	secondary metabolism.phenylpropanoids.lignin biosynthesis.CCR1	Secondary metabolism	0	0	0	0	0	0	0	0	0.000468989	0.000428986	0.000447759	2.00142e-05	0.00044321	0.000465862	0.000469973	1.44121e-05	0	0	0	0	0	0	0	0	0	0	0	0	0	0	0	0
A0A1D6CRG8	A0A3B6TVK6_WHEAT	Cinnamoyl CoA reductase-like 1 [Sotub04g036290.1.1]	16.2.1.7	secondary metabolism.phenylpropanoids.lignin biosynthesis.CCR1	Secondary metabolism	0.000367483	0.000462426	0.000410566	4.75391e-05	0.00051402	0.000488212	0.000481581	1.71383e-05	0.000379898	0.000347494	0	0.000210604	0.000359016	0.000377365	0	0.000212773	0	0.00104118	0.00214886	0.0010746	0.000399287	0	0	0.000230528	0.000515104	0.000524232	0.000513344	5.84476e-06	0	0.000480902	0	0.000277649
A0A1D6CBB8	A0A3B6SQ83_WHEAT	Cinnamoyl CoA reductase-like 1 [Sotub04g036290.1.1]	16.2.1.7	secondary metabolism.phenylpropanoids.lignin biosynthesis.CCR1	Secondary metabolism	0	0	0	0	0	0	0	0	0	0	0	0	0	0	0	0	0.000951869	0.00183855	0.000948628	0.000512861	0	0	0	0	0	0	0	0	0	0.000424594	0	0.000245139
A0A1D6CTR4	A0A3B6TII2_WHEAT	Cinnamoyl CoA reductase-like 1 [Sotub04g036290.1.1]	16.2.1.7	secondary metabolism.phenylpropanoids.lignin biosynthesis.CCR1	Secondary metabolism	0.000318409	0	0.000355739	0.000195503	0	0	0	0	0.000329166	0.000301089	0	0.00018248	0	0.000326972	0	0.000188777	0.000934132	0	0	0.000539322	0	0.00035354	0	0.000204117	0.000446317	0.000454226	0.000444792	5.06425e-06	0.000411772	0.000416682	0.000431484	1.02615e-05
A0A1D6BM24	A0A3B6RK62_WHEAT	Cinnamoyl CoA reductase-like 1 [Sotub04g036290.1.1]	16.2.1.7	secondary metabolism.phenylpropanoids.lignin biosynthesis.CCR1	Secondary metabolism	0	0	0	0	0	0	0	0	0	0	0	0	0	0	0	0	0	0	0.000925205	0.000534168	0	0	0	0	0	0	0	0	0	0	0	0
A0A1D5V6E7	A0A3B6EPU7_WHEAT	Cinnamoyl-CoA reductase [Sotub11g029440.1.1]	16.2.1.7	secondary metabolism.phenylpropanoids.lignin biosynthesis.CCR1	Secondary metabolism	0	0	0.000349231	0.000201629	0	0	0	0	0	0	0	0	0	0	0	0	0	0	0	0	0	0	0	0	0	0	0	0	0	0	0	0
W5HLQ5	A0A3B6SGA4_WHEAT	Sumo activating enzyme 1b [Sotub03g024380.1.1]	16.2.1.8	secondary metabolism.phenylpropanoids.lignin biosynthesis.F5H	Secondary metabolism	0.000388363	0.0004887	0.000867787	0.000252858	0	0.0010319	0.00101789	0.000591765	0.000401483	0	0.000383309	0.000226732	0	0.000398806	0.00080465	0.00040233	0	0	0	0	0.000843947	0.000431212	0	0.000422007	0.00108874	0.000554018	0.00108502	0.000307655	0.00100447	0.000508226	0.00052628	0.000281442
A0A1D6BPU7	A0A3B6RIF8_WHEAT	Sumo activating enzyme 1b [Sotub03g024380.1.1]	16.2.1.8	secondary metabolism.phenylpropanoids.lignin biosynthesis.F5H	Secondary metabolism	0.000336156	0.000846012	0.000751134	0.000271158	0	0.000893188	0	0.000515682	0.000695026	0.000635743	0.000331782	0.000194873	0.000656823	0.000690393	0.000696484	2.13583e-05	0	0	0	0	0.000365249	0	0.00036296	0.000210219	0.000471194	0.000479544	0.000939167	0.000267807	0.000434723	0.000439907	0.000455534	1.08334e-05
A0A1D5V0B6	A0A1D5V0B3_WHEAT	Strictosidine synthase family protein [Sotub05g020800.1.1]	16.4.1	secondary metabolism.N misc.alkaloid-like	Secondary metabolism	0.00205055	0.00172022	0.00190913	0.000165733	0.000956078	0.000454037	0	0.00047824	0.000353305	0.000646339	0.000337312	0.000173984	0.00100165	0.00105285	0.00106214	3.25714e-05	0.00200527	0.0029049	0.000999222	0.000953336	0.000371337	0.000758934	0.000738018	0.000217992	0.000479047	0.000487536	0.00047741	5.43563e-06	0.00309378	0.00134172	0.00324188	0.00105691
W5GC44	A0A3B6NKB6_WHEAT	1-aminocyclopropane-1-carboxylate oxidase 1 [Sotub02g016340.1.1]	16.4.1	secondary metabolism.N misc.alkaloid-like	Secondary metabolism	0.000592646	0.000745762	0.000662126	7.66671e-05	0	0.000393674	0.000776654	0.000388339	0.000306334	0.000280205	0.000292467	1.30729e-05	0.000289496	0.000304292	0	0.000171571	0.000869337	0.00167913	0.000866377	0.000468394	0.000643936	0.000329017	0.0006399	0.000180665	0.000830718	0.000845438	0.000827879	9.42595e-06	0.000383209	0.00116334	0.000803109	0.000390444
W5BPQ7	A0A3B6C2K4_WHEAT	Strictosidine synthase family protein [Sotub05g020800.1.1]	16.4.1	secondary metabolism.N misc.alkaloid-like	Secondary metabolism	0.000561796	0.00106041	0.000941489	0.000260425	0.000785818	0.00111954	0.000736226	0.000208473	0.000290388	0.000531237	0.000554485	0.000146228	0	0	0	0	0.000824084	0.00159173	0.000821278	0.000444012	0.000305208	0.00031189	0.00060659	0.000172107	0.00118121	0	0	0.000681973	0	0.000735187	0.000380652	0.000367671
A0A1D6AYR7	A0A3B6PFB7_WHEAT	1-aminocyclopropane-1-carboxylate oxidase 1 [Sotub02g016340.1.1]	16.4.1	secondary metabolism.N misc.alkaloid-like	Secondary metabolism	0.000296323	0	0	0.000171082	0	0	0.000388327	0.000224201	0	0	0	0	0	0	0	0	0	0.000839567	0	0.000484724	0.000321968	0.000329017	0	0.000187956	0.000415359	0.000422719	0.000413939	4.71297e-06	0	0.000387779	0	0.000223884
A0A1D5TE01	A0A3B6B766_WHEAT	FAD-binding domain-containing protein [Sotub06g019830.1.1]	16.4.1	secondary metabolism.N misc.alkaloid-like	Secondary metabolism	0	0	0	0	0	0	0	0	0	0	0	0	0.000188636	0.000198277	0.000200026	6.13398e-06	0	0	0	0	0	0	0	0	0	0	0	0	0.0002497	0.000505355	0.000523306	0.000153048
A0A1D6CA53	A0A3B6SNX9_WHEAT	FAD-binding domain-containing protein [Sotub02g007530.1.1]	16.4.1	secondary metabolism.N misc.alkaloid-like	Secondary metabolism	0	0	0	0	0	0	0	0	0	0	0	0	0.000191888	0.000201695	0.000203475	6.23974e-06	0	0	0	0	0	0	0	0	0	0	0	0	0.00050801	0.000514068	0.000532329	1.26597e-05
A0A1D6CQK3	A0A3B6TNF4_WHEAT	FAD-binding domain-containing protein [Sotub02g016430.1.1]	16.4.1	secondary metabolism.N misc.alkaloid-like	Secondary metabolism	0	0	0	0	0	0	0	0	0	0	0	0	0.000383042	0.000402619	0.000406171	1.24556e-05	0	0	0	0	0	0	0	0	0	0	0	0	0.000507038	0.000769627	0.000531311	0.000145107
A0A1D5SFT9	A0A3B5XY56_WHEAT	Cyanate hydratase [Sotub09g025540.1.1]	16.4.3.1	secondary metabolism.N misc.cyanogenic glycosides.cyanase	Secondary metabolism	0.000640798	0.000806355	0.000715924	8.28963e-05	0	0	0.000839757	0.000484834	0	0.000605942	0	0.000349841	0	0	0	0	0	0	0	0	0	0	0	0	0	0	0	0	0	0	0	0
A0A1D5S017	A0A8R7P0W5_TRIUA	Flavin-containing monooxygenase family protein [Sotub03g029040.1.1]	16.5.1.1.1.10	secondary metabolism.sulfur-containing.glucosinolates.synthesis.aliphatic.flavin-containing monooxygenase	Secondary metabolism	0	0	0	0	0	0	0	0	0	0.000224944	0	0.000129871	0	0	0	0	0	0	0	0	0	0	0	0	0	0	0	0	0	0	0	0
W5DZA0	A0A3B6HNX1_WHEAT	2-oxoglutarate-dependent dioxygenase [Sotub06g023410.1.1]	16.5.1.1.1.11	secondary metabolism.sulfur-containing.glucosinolates.synthesis.aliphatic.glucosinolate 2-oxoglutarate-dependent dioxygenase (AOP)	Secondary metabolism	0.000329671	0.000414845	0.000736642	0.000214644	0	0.000437978	0.000432029	0.000251167	0.000340809	0.000311739	0.000325381	1.45441e-05	0.000322076	0.000338537	0.000341524	1.04731e-05	0	0	0	0	0.000358203	0.000366045	0.000355957	5.29634e-06	0.000462103	0.000470292	0.000460524	5.24337e-06	0	0	0	0
W5ENI9	M8BBD2_AEGTA	2-oxoglutarate-dependent dioxygenase [Sotub06g023410.1.1]	16.5.1.1.1.11	secondary metabolism.sulfur-containing.glucosinolates.synthesis.aliphatic.glucosinolate 2-oxoglutarate-dependent dioxygenase (AOP)	Secondary metabolism	0.000325485	0.000409577	0.000363644	4.21061e-05	0	0.000432417	0.000426543	0.000247978	0.000336481	0.00030778	0.00032125	1.43594e-05	0	0.000334238	0.000337187	0.000193829	0	0	0	0	0.000353654	0.000361397	0.000351437	5.22908e-06	0.000456235	0.00046432	0.000454676	5.17679e-06	0.000420922	0	0	0.00024302
A0A1D6ARK8	A0A3B6PQ12_WHEAT	3-isopropylmalate dehydratase small subunit [Sotub06g019070.1.1]	16.5.1.1.1.4	secondary metabolism.sulfur-containing.glucosinolates.synthesis.aliphatic.methylthioalkylmalate isomerase small subunit (MAM-IS)	Secondary metabolism	0	0	0.000463757	0.00026775	0	0.000551462	0	0.000318387	0.000429115	0.000392513	0.000409691	1.83126e-05	0.000405528	0.000426255	0.000430016	1.31868e-05	0	0	0	0	0.000451016	0.000460891	0	0.000263291	0	0.000592149	0	0.000341877	0	0	0	0
A0A1D6S683	A0A3B6MTV9_WHEAT	Cytochrome P450 [Sotub08g018120.1.1]	16.5.1.1.2.1	secondary metabolism.sulfur-containing.glucosinolates.synthesis.aromatic.CYP79A2 monooxygenase	Secondary metabolism	0	0	0	0	0	0	0	0	0	0	0	0	0.000181459	0.000190733	0.000192416	5.90062e-06	0	0	0	0	0	0	0	0	0	0	0	0	0.0002402	0.000486129	0.000503398	0.000147226
A0A080YUQ6	A0A3B6EVK1_WHEAT	Calmodulin-binding protein [Sotub04g019040.1.1]	16.5.1.2.3	secondary metabolism.sulfur-containing.glucosinolates.regulation.indole	Secondary metabolism	0	0.000245279	0	0.000141612	0	0	0	0	0	0.000184317	0	0.000106416	0	0	0	0	0	0	0	0	0	0	0	0	0	0	0	0	0	0	0	0
A0A1D5ZNU0	A0A453KI92_AEGTS	Kelch-like protein 10 [Sotub03g028490.1.1]	16.5.1.3.2	secondary metabolism.sulfur-containing.glucosinolates.degradation.nitrilespecifier protein	Secondary metabolism	0	0	0	0	0	0	0	0	0	0.000348744	0	0.000201347	0	0	0	0	0	0	0	0	0	0	0	0	0	0	0	0	0	0	0	0
W4ZZ38	A0A3B5XW71_WHEAT	1-aminocyclopropane-1-carboxylate oxidase 1 [Sotub03g020770.1.1]	16.8.1	secondary metabolism.flavonoids.anthocyanins	Secondary metabolism	0.00028639	0.000360382	0.000639932	0.000186465	0.000801183	0.000760956	0.000750621	2.67128e-05	0.000592131	0.000541624	0.000282664	0.000166023	0.000559584	0.000588184	0.000593373	1.81963e-05	0.000840197	0	0.000837337	0.000484264	0.000311176	0.000317989	0.000309226	4.60101e-06	0.000401436	0	0.000400064	0.000231374	0.000740729	0.000749562	0.000776189	1.84592e-05
A0A1D5Z314	A0A3B6LK18_WHEAT	Anthocyanidin synthase [Sotub10g027490.1.1]	16.8.1	secondary metabolism.flavonoids.anthocyanins	Secondary metabolism	0	0	0	0	0	0	0	0	0	0	0	0	0	0.000353305	0	0.000203981	0	0	0	0	0	0	0	0	0	0	0	0	0	0	0	0
A0A1D6AQG9	A0A3B6PSK0_WHEAT	Malonyl-coenzyme:anthocyanin 5-O-glucoside-6';';';-O-malonyltransferase [Sotub12g022520.1.1]	16.8.1.21	secondary metabolism.flavonoids.anthocyanins.anthocyanin 5-aromatic acyltransferase	Secondary metabolism	0.000222886	0.000280471	0.000249017	2.88335e-05	0.000311765	0	0.00029209	0.000174595	0.000230416	0.000210763	0.000219986	9.83306e-06	0.000435502	0.00022888	0.0002309	0.000118715	0.000653893	0	0.000651666	0.000376884	0.000242176	0.000247478	0.000240658	3.58079e-06	0.000312422	0.000317958	0.000311354	3.54498e-06	0.00028824	0.000291677	0.000302039	7.18302e-06
A0A1D6AAM6	A0A3B6NXJ3_WHEAT	Malonyl-coenzyme:anthocyanin 5-O-glucoside-6';';';-O-malonyltransferase [Sotub12g022520.1.1]	16.8.1.21	secondary metabolism.flavonoids.anthocyanins.anthocyanin 5-aromatic acyltransferase	Secondary metabolism	0.000220965	0.000278053	0	0.000146855	0	0	0	0	0	0	0	0	0	0	0	0	0	0	0	0	0.000240088	0	0.000238584	0.000138183	0	0.000315217	0	0.000181991	0	0	0	0
W5GCI4	A0A3B6NN66_WHEAT	Malonyl-coenzyme:anthocyanin 5-O-glucoside-6';';';-O-malonyltransferase [Sotub10g009780.1.1]	16.8.1.21	secondary metabolism.flavonoids.anthocyanins.anthocyanin 5-aromatic acyltransferase	Secondary metabolism	0	0	0	0	0	0	0	0	0	0	0	0	0.000216808	0	0	0.000125174	0	0	0	0	0	0	0	0	0	0	0	0	0	0.000290415	0.000300731	0.000170727
A0A1D5TLJ3	A0A3B6AVU7_WHEAT	Chalcone isomerase [Sotub06g034730.1.1]	16.8.2	secondary metabolism.flavonoids.chalcones	Secondary metabolism	0	0	0	0	0	0	0.000490369	0.000283115	0.00038683	0.000353835	0	0.000214447	0.000365567	0	0.000387642	0.000217713	0	0	0	0	0	0.000415475	0.000404025	0.000236638	0	0	0	0	0	0	0	0
A0A1D5X277	A0A3B6HUZ3_WHEAT	1-aminocyclopropane-1-carboxylate oxidase [Sotub01g046240.1.1]	16.8.3	secondary metabolism.flavonoids.dihydroflavonols	Secondary metabolism	0.00029462	0.000370738	0	0.000195807	0	0.000391412	0	0.000225982	0.000304573	0.000278594	0.000290786	1.29977e-05	0	0	0	0	0	0	0	0	0.000320118	0.000654253	0.000318111	0.000193495	0.000412972	0	0.00041156	0.000238023	0	0	0	0
A0A1D6S3B0	W5F8V5_WHEAT	Eukaryotic translation initiation factor 3 subunit 6 [Sotub10g021590.1.1]	16.8.3	secondary metabolism.flavonoids.dihydroflavonols	Secondary metabolism	0.000237883	0.000299343	0.000265772	3.07736e-05	0.000332742	0	0.000311743	0.000186343	0.00049184	0.000224944	0.000234788	0.000151331	0	0	0	0	0	0.000673991	0	0.000389129	0	0.00026413	0.000513702	0.000256885	0.000333443	0	0	0.000192514	0.000307635	0	0	0.000177613
A0A1D5SVW9	A0A452Z210_AEGTS	Glucosyltransferase [Sotub02g025000.1.1]	16.8.3	secondary metabolism.flavonoids.dihydroflavonols	Secondary metabolism	0	0	0	0	0	0	0	0	0	0	0	0	0	0	0	0	0	0	0	0	0	0	0	0	0	0	0.000314776	0.000181736	0	0	0	0
A0A1D5VEG0	A0A3B6EG31_WHEAT	Dihydroflavonol 4-reductase [Sotub02g028180.1.1]	16.8.3.1	secondary metabolism.flavonoids.dihydroflavonols.dihydroflavonol 4-reductase	Secondary metabolism	0.000579253	0.000728909	0.000647163	7.49345e-05	0	0	0	0	0	0	0	0	0	0.000297415	0	0.000171713	0	0	0	0	0	0	0	0	0	0	0	0	0	0	0	0
M4H0Z6	M4H0Z6_WHEAT	Flavanone 3-hydroxylase [Sotub02g027210.1.1]	16.8.3.2	secondary metabolism.flavonoids.dihydroflavonols.flavanone 3-hydroxylase	Secondary metabolism	0.00029462	0.000370738	0	0.000195807	0	0	0	0	0	0	0	0	0	0	0	0	0	0	0	0	0	0	0	0	0	0	0	0	0	0	0	0
W5FU06	A0A3B6MUL8_WHEAT	1-aminocyclopropane-1-carboxylate oxidase 1 [Sotub10g027710.1.1]	16.8.4	secondary metabolism.flavonoids.flavonols	Secondary metabolism	0	0	0	0	0.000389706	0.000370139	0.000365112	1.29935e-05	0.00028802	0.000263453	0.000274983	1.22913e-05	0.00816566	0.00801081	0.00808149	7.75268e-05	0.000817366	0.000789376	0.000814583	1.54196e-05	0	0	0	0	0.00117158	0.00158979	0.00116758	0.000242617	0.0118899	0.0116671	0.0120816	0.000207422
A0A1D6S1B7	A0A3B6KLP0_WHEAT	1-aminocyclopropane-1-carboxylate oxidase 1 [Sotub06g023790.1.1]	16.8.4	secondary metabolism.flavonoids.flavonols	Secondary metabolism	0	0	0	0	0	0	0	0	0	0	0	0	0.00546881	0.00544577	0.00549382	2.40314e-05	0	0	0	0	0	0	0	0	0.000412972	0.00042029	0.00041156	4.68589e-06	0.00609611	0.00539771	0.00638795	0.00050884
W5FGC3	A0A3B6LPM3_WHEAT	1-aminocyclopropane-1-carboxylate oxidase 1 [Sotub10g027710.1.1]	16.8.4	secondary metabolism.flavonoids.flavonols	Secondary metabolism	0.000278608	0	0.000311271	0.000171065	0.000389706	0.000370139	0.000365112	1.29935e-05	0.00028802	0.000263453	0.000274983	1.22913e-05	0.00789348	0.00801081	0.00808149	9.49658e-05	0	0	0	0	0	0.000309348	0	0.000178602	0.00117158	0.00119234	0.00116758	1.32937e-05	0.0104487	0.0105733	0.011704	0.000691589
A0A1D5WUL4	A0A453EAF3_AEGTS	UDP-glucosyltransferase family 1 protein [Sotub10g029040.1.1]	16.8.4	secondary metabolism.flavonoids.flavonols	Secondary metabolism	0	0	0	0	0	0	0	0	0	0	0	0	0	0.000422831	0.000426562	0.000245206	0	0	0	0	0	0	0	0	0	0	0	0	0.000532492	0.000538842	0.000557983	1.32698e-05
A0A077RYD3	A0A077RYD3_WHEAT	1-aminocyclopropane-1-carboxylate oxidase 1 [Sotub02g017710.1.1]	16.8.4	secondary metabolism.flavonoids.flavonols	Secondary metabolism	0	0.000349639	0	0.000201864	0	0	0	0	0.00028724	0.000262739	0.000548475	0.000158371	0	0	0	0	0	0	0	0	0.0003019	0.00030851	0.000300007	4.46385e-06	0	0	0	0	0	0	0	0
A0A1D5VBQ2	A0A3B6EQ09_WHEAT	1-aminocyclopropane-1-carboxylate oxidase 1 [Sotub02g017710.1.1]	16.8.4	secondary metabolism.flavonoids.flavonols	Secondary metabolism	0	0.000350589	0.000311271	0.000192071	0	0	0	0	0.00028802	0.000263453	0.000274983	1.22913e-05	0	0	0	0	0	0	0	0	0.00030272	0.000309348	0.000300823	4.47598e-06	0.000390528	0	0	0.000225471	0	0	0	0
A0A1D6CS62	A0A453SSU4_AEGTS	Oxidoreductase 2OG-Fe(II) oxygenase family protein [Sotub02g031570.1.1]	16.8.4	secondary metabolism.flavonoids.flavonols	Secondary metabolism	0.000381144	0.000479616	0	0.000253311	0	0.000506361	0	0.000292348	0.000394021	0.000360412	0.000376184	1.68149e-05	0	0	0.000394847	0.000227965	0.00111818	0.00107989	0.00111437	2.10945e-05	0.00041413	0.000846394	0.000823069	0.000243114	0	0	0.000532428	0.000307397	0.000492901	0	0.000516498	0.000291627
A0A1D6BKJ4	A0A3B6RPJ5_WHEAT	Oxidoreductase 2OG-Fe(II) oxygenase family protein [Sotub02g031570.1.1]	16.8.4	secondary metabolism.flavonoids.flavonols	Secondary metabolism	0	0.000424397	0	0.000245026	0.000471749	0	0.000441978	0.00026419	0.000348656	0.000318917	0.000332874	1.4879e-05	0	0	0	0	0	0	0	0	0.000732901	0.000374474	0.000364154	0.000209981	0.000472744	0.000481121	0.000471128	5.36411e-06	0.000436153	0.000441354	0	0.000253328
A0A1D6CXT4	A0A1D6CXT4_WHEAT	Proteasome subunit alpha type [Sotub02g025020.1.1]	16.8.4	secondary metabolism.flavonoids.flavonols	Secondary metabolism	0.000410111	0	0.000458191	0.000251807	0	0	0.000537445	0.000310294	0.000423966	0.000387803	0.000404774	1.80928e-05	0.000400662	0	0	0.000231322	0	0	0	0	0	0	0	0	0	0.000585043	0	0.000337775	0.000530362	0	0.000555751	0.000313791
A0A1D6D7J9	A0A3B6TKR8_WHEAT	1-aminocyclopropane-1-carboxylate oxidase 1 [Sotub06g023790.1.1]	16.8.4	secondary metabolism.flavonoids.flavonols	Secondary metabolism	0	0	0	0	0	0	0	0	0	0	0	0	0	0.000284554	0.000287064	0.000165017	0	0	0	0	0	0	0	0	0	0	0	0	0.000358353	0.000362626	0.000375508	8.93024e-06
A0A1D5S3I3	A0A3B5XXS9_WHEAT	UDP-glucosyltransferase family 1 protein [Sotub10g029040.1.1]	16.8.4	secondary metabolism.flavonoids.flavonols	Secondary metabolism	0	0	0	0	0	0	0	0	0.000207827	0	0.000198419	0.000117367	0	0	0	0	0	0	0	0	0	0	0	0	0	0	0	0	0	0	0	0
A0A140KPV0	A0A140KPV0_WHEAT	Gibberellin 3-beta-hydroxylase (Fragment) [Sotub03g033480.1.1]	16.8.4	secondary metabolism.flavonoids.flavonols	Secondary metabolism	0.000273407	0.000344045	0.000305461	3.53691e-05	0.000382431	0.00036323	0.000358296	1.27509e-05	0.000282644	0.000258535	0.00026985	1.20619e-05	0.000267108	0.00028076	0.000283237	8.68571e-06	0	0	0	0	0.000297069	0.000303573	0.000295207	4.39243e-06	0.000383238	0.000390029	0.000381928	4.3485e-06	0.000353575	0.000357791	0.000370501	8.81117e-06
A0A1D6BQA3	A0A3B6RM25_WHEAT	L-ascorbate oxidase [Sotub11g021040.1.1]	16.10	secondary metabolism.simple phenols	Secondary metabolism	0	0	0	0	0	0	0	0	0.00016382	0	0.000312809	0.000156463	0	0.000162728	0	9.39509e-05	0	0	0	0	0.000172181	0.000175951	0.000171102	2.54584e-06	0.000222124	0.00022606	0.000221365	2.52038e-06	0.000204931	0.000207375	0.000214742	5.10694e-06
A0A1D5TMB7	A0A3B6ATG5_WHEAT	REF-like stress related protein 1 [Sotub09g022180.1.1]	16.1	secondary metabolism.isoprenoids	Secondary metabolism	0.000320399	0	0.000357962	0.000196725	0	0	0	0	0.000331224	0.000302971	0.00031623	1.4135e-05	0.000313017	0.000329015	0.000331918	1.01786e-05	0	0	0	0	0	0	0	0	0	0	0	0	0.000414345	0.000419286	0	0.000240661
A0A1D6BRB6	A0A3B6RI73_WHEAT	L-ascorbate oxidase [Sotub11g021040.1.1]	16.10	secondary metabolism.simple phenols	Secondary metabolism	0	0	0	0	0	0	0	0	0	0	0	0	0	0	0.000203475	0.000117476	0	0	0	0	0	0	0	0	0	0	0	0	0	0	0	0
A0A1D6BMG3	A0A453SL46_AEGTS	Riboflavin biosynthesis protein ribBA [Sotub11g009400.1.1]	16.2	secondary metabolism.phenylpropanoids	Secondary metabolism	0	0	0	0	0	0	0	0	0	0	0	0	0	0	0	0	0	0	0	0	0.000406573	0.000415475	0.00121207	0.000462508	0	0.0010676	0	0.000616377	0	0	0.000507072	0.000292758
A0A1D5YLH5	A0A3B5Z2B2_WHEAT	Histone H2A [Sotub01g037240.1.1]	16.2	secondary metabolism.phenylpropanoids	Secondary metabolism	0.000765132	0.000962812	0	0.000508513	0	0.0010165	0.00200539	0.00100273	0.000790982	0.000723513	0.000755176	3.37553e-05	0.000747504	0.000785708	0	0.000443012	0	0	0	0	0	0.000849552	0.00082614	0.000483872	0.00107249	0	0	0.000619204	0	0	0	0
A0A080YUX3	A0A080YUX3_WHEAT	Histone H2A [Sotub01g037240.1.1]	16.2	secondary metabolism.phenylpropanoids	Secondary metabolism	0.00169467	0.00106625	0.000946677	0.00040181	0	0.00112571	0.00111042	0.000645562	0.000875963	0.000801246	0.000836311	3.73819e-05	0.000827814	0.000870123	0.0008778	2.69185e-05	0	0	0	0	0	0.000940827	0.000914899	0.000535859	0.00118772	0	0	0.000685731	0	0	0	0
A0A1D5VJV5	A0A3B6ED22_WHEAT	O-methyltransferase 3 [Sotub10g008620.1.1]	16.2	secondary metabolism.phenylpropanoids	Secondary metabolism	0.000560261	0.00070501	0.000312972	0.000198241	0.000783671	0.000372162	0.000734214	0.000224673	0.000579189	0.000264893	0.000276485	0.000178207	0.000547352	0.000575327	0.000580403	1.77986e-05	0.000821832	0.000793689	0.000819034	1.55039e-05	0.000304374	0.000622077	0.000302467	0.000183979	0.000392662	0.00039962	0.00039132	4.45543e-06	0.000362269	0.000366589	0.000379612	9.02784e-06
A0A1D5YAF5	A0A453H999_AEGTS	Adenylyl cyclase-associated protein [Sotub10g014580.1.1]	16.2	secondary metabolism.phenylpropanoids	Secondary metabolism	0	0	0	0	0	0	0	0	0	0	0	0	0.000423533	0.00022259	0.000449107	0.000124058	0	0	0	0	0	0	0	0	0.000303835	0	0	0.000175419	0.000280318	0.000283661	0	0.000162815
A0A1D5U1S4	A0A3B6CEP4_WHEAT	Cytochrome P450 NADPH-reductase [Sotub04g029280.1.1]	16.2	secondary metabolism.phenylpropanoids	Secondary metabolism	0.000172897	0	0	9.98219e-05	0	0	0	0	0	0	0.000170647	9.8523e-05	0.000168913	0.000177546	0	0.000100107	0	0	0	0	0	0	0	0	0	0	0	0	0.000223593	0	0	0.000129091
A0A1D6RMC5	A0A3B6C231_WHEAT	Transferase family protein [Sotub04g034120.1.1]	16.2	secondary metabolism.phenylpropanoids	Secondary metabolism	0	0	0	0	0	0	0	0	0	0	0	0	0.000225598	0.000474256	0.00023922	0.000139797	0	0	0	0	0	0	0	0	0	0	0	0	0	0.000302188	0.000625846	0.000312984
A0A1D5VDZ1	A0A3B6EGU8_WHEAT	10-deacetylbaccatin III-10-O-acetyl transferase-like [Sotub01g023150.1.1]	16.2	secondary metabolism.phenylpropanoids	Secondary metabolism	0	0	0	0	0	0	0	0	0	0	0	0	0	0.000422831	0	0.000244122	0	0	0	0	0	0	0	0	0	0	0	0	0	0	0	0
A0A1D5RXC9	A0A3B5Y4U7_WHEAT	N-hydroxycinnamoyl/benzoyltransferase 3 [Sotub03g015530.1.1]	16.2	secondary metabolism.phenylpropanoids	Secondary metabolism	0.000243534	0	0	0.000140604	0	0	0	0	0	0	0	0	0	0	0	0	0	0	0	0	0	0	0	0	0	0	0	0	0	0	0	0
A0A1D6RFY9	A0A3B6A0I9_WHEAT	N-hydroxycinnamoyl/benzoyltransferase 3 [Sotub03g015530.1.1]	16.2	secondary metabolism.phenylpropanoids	Secondary metabolism	0	0.000287343	0	0.000165897	0	0	0	0	0	0	0	0	0	0	0	0	0	0	0	0	0	0	0	0	0	0	0	0	0	0	0	0
A0A1D5WV00	N1QWD5_AEGTA	10-deacetylbaccatin III-10-O-acetyl transferase-like [Sotub01g023150.1.1]	16.2	secondary metabolism.phenylpropanoids	Secondary metabolism	0.000319401	0	0.000356847	0.000196112	0	0.000424334	0.000418571	0.000243343	0.000330192	0.000302027	0.000315245	1.4091e-05	0.000312042	0.00032799	0.000330884	1.01469e-05	0	0.000904954	0.000933852	0.000531014	0.000347044	0.000354642	0.000344868	5.13134e-06	0.000447708	0.000455641	0.000446178	5.08003e-06	0.000413054	0.00041798	0.000432828	1.02934e-05
A0A1D5XU33	A0A3B6IM98_WHEAT	10-deacetylbaccatin III-10-O-acetyl transferase-like [Sotub01g023150.1.1]	16.2	secondary metabolism.phenylpropanoids	Secondary metabolism	0	0	0	0	0	0	0	0	0.000267655	0	0.000255539	0.000151155	0.000252943	0.000265871	0.000268217	8.22511e-06	0	0	0	0	0.000281316	0.000287475	0.000279552	4.1595e-06	0.000362914	0.000369345	0.000361674	4.1179e-06	0.000334824	0.000338817	0.000350853	8.34391e-06
A0A077RSL3	A0A077RSL3_WHEAT	10-deacetylbaccatin III-10-O-acetyl transferase-like [Sotub01g023150.1.1]	16.2	secondary metabolism.phenylpropanoids	Secondary metabolism	0.000242957	0.000305727	0.00027144	3.14299e-05	0.000339838	0.000322775	0.000318391	1.13308e-05	0.000251165	0.000229741	0.000239795	1.07185e-05	0	0.00024949	0.000251692	0.000144683	0	0	0	0	0.000263983	0.000269763	0.000262329	3.90323e-06	0.000340555	0.00034659	0.000339391	3.86419e-06	0.000314195	0	0	0.000181401
A0A1D5YFJ5	A0A3B6KHS7_WHEAT	Aminotransferase [Sotub11g014400.1.1]	16.2	secondary metabolism.phenylpropanoids	Secondary metabolism	0.000220965	0.000278053	0.00024687	2.85849e-05	0.000309077	0.000293559	0.000289571	1.03052e-05	0.00022843	0.000417891	0.00021809	0.000112489	0.000215874	0.000226907	0.000228909	7.0197e-06	0	0	0	0	0.000240088	0.000245345	0.000238584	3.54992e-06	0	0	0.00030867	0.000178211	0.000571511	0	0.00059887	0.000338137
A0A1D6A8D7	A0A3B6NRM2_WHEAT	3-ketoacyl-CoA reductase 1 [Sotub02g036840.1.1]	16.7	secondary metabolism.wax	Secondary metabolism	0.00031547	0	0.000352455	0.000193698	0	0	0	0	0.000326128	0.00029831	0.000311365	1.39176e-05	0.000616403	0.000323954	0.000326812	0.000168027	0	0	0	0	0	0.000350277	0	0.000202233	0.000442197	0	0.000440686	0.000254868	0.000407971	0.000412836	0.000427501	1.01667e-05
					Secondary metabolism	0.021653	0.0203894	0.0194514	0.0011048	0.0138301	0.017118	0.0201092	0.00314072	0.0202396	0.017775	0.0185673	0.00125822	0.0386474	0.0403825	0.0427782	0.00207418	0.0183969	0.024967	0.0212171	0.00329599	0.0162637	0.0187134	0.0182597	0.00130323	0.0238231	0.0209778	0.0203836	0.00183842	0.0532927	0.049874	0.0542099	0.00228505
A0A1D5YV33	A0A3B6KCY7_WHEAT	riboflavin synthase alpha chain, putative, expressed [LOC_Os12g35580]	18.3.2	Co-factor and vitamine metabolism.riboflavin.riboflavin synthase	Co-factor and vitamine metabolism	0.000732341	0.000460774	0.0004091	0.000173639	0.00102437	0.000486469	0.000479861	0.000312482	0.000378541	0.000692506	0.000722811	0.000190619	0.000715468	0.000376017	0.00075867	0.000209569	0	0.00103747	0.00107059	0.00060877	0.000397861	0.000406572	0.000790734	0.000224353	0	0.00052236	0.000511511	0.000298502	0.000947075	0.000479184	0.000496207	0.000265359
A0A1D5ZH27	A0A3B6LGA8_WHEAT	Riboflavin synthase alpha subunit [Solyc07g054190.2.1]	18.3.2	Co-factor and vitamine metabolism.riboflavin.riboflavin synthase	Co-factor and vitamine metabolism	0.000339496	0.000427208	0	0.000225632	0.000474873	0	0	0.000274168	0	0.000321029	0.000335078	0.000189532	0.000331674	0.000348625	0.000351701	1.07852e-05	0	0	0	0	0.000368877	0.000376954	0.000366565	5.45418e-06	0	0.000484307	0	0.000279615	0.000878083	0	0	0.000506961
A0A1D5TD66	A0A3B6B2H0_WHEAT	6 7-dimethyl-8-ribityllumazine synthase [Sotub12g028930.1.1]	18.3.2	Co-factor and vitamine metabolism.riboflavin.riboflavin synthase	Co-factor and vitamine metabolism	0.000466035	0.00058644	0.000520672	6.02882e-05	0.000651871	0.000619142	0.000610733	2.17345e-05	0.00048178	0	0.000459971	0.000272079	0.000455298	0.000957135	0.00048279	0.000282135	0	0	0	0	0.000506368	0	0	0.000292352	0	0	0	0	0	0	0	0
W5HW06	A0A3B6SDM1_WHEAT	Pantothenate kinase 4 [Sotub10g017460.1.1]	18.4.5	Co-factor and vitamine metabolism.pantothenate.pantothenate kinase (PANK)	Co-factor and vitamine metabolism	0	0	0	0	0	0.000373181	0	0.000215456	0.000580775	0	0.000277243	0.000290487	0.000274426	0.000288452	0	0.00016264	0	0	0	0	0	0	0	0	0	0	0	0	0	0	0	0
W5FR28	A0A453LF38_AEGTS	Pantothenate kinase 4 [Sotub11g021600.1.1]	18.4.5	Co-factor and vitamine metabolism.pantothenate.pantothenate kinase (PANK)	Co-factor and vitamine metabolism	0	0	0	0	0	0	0	0	0	0.000108204	0.000112939	6.38825e-05	0	0	0	0	0	0	0	0	0.000124331	0.000127054	0.000123552	1.83835e-06	0	0	0	0	0	0	0	0
A0A1D6CUV7	A0A3B6TSN4_WHEAT	Phosphopantothenate--cysteine ligase [Sotub12g025330.1.1]	18.4.6	Co-factor and vitamine metabolism.pantothenate.phosphopantothenoylcysteine synthetase (PPCS)	Co-factor and vitamine metabolism	0	0	0.000341934	0.000197416	0	0	0	0	0	0	0.00030207	0.0001744	0.000299001	0.000314283	0.000317056	9.72281e-06	0	0	0	0	0	0	0	0	0	0	0	0	0.000395792	0.000400512	0.00041474	9.86325e-06
A0A1D5ST72	A0A452ZK83_AEGTS	gamma-glutamyl hydrolase precursor, putative, expressed [LOC_Os05g44130]	18	Co-factor and vitamine metabolism	Co-factor and vitamine metabolism	0.000357239	0.000449536	0	0.000237424	0.000499692	0	0.000468157	0.000279839	0	0	0	0	0.000349009	0	0.000370083	0.000207851	0	0	0	0	0.000388157	0.000396655	0.000385724	5.73924e-06	0	0	0	0	0	0	0	0
A0A1D6S255	A0A3B6KDT5_WHEAT	Importin subunit beta-1 [Sotub03g013000.1.1]	18	Co-factor and vitamine metabolism	Co-factor and vitamine metabolism	0.000282445	0.000355418	0.000315559	3.65383e-05	0.000395074	0.000375237	0.000370141	1.31724e-05	0.000291988	0.000267082	0.00027877	1.24606e-05	0.000275938	0.000290041	0.0002926	8.97284e-06	0	0	0	0	0.00030689	0.000313609	0.000304966	4.53763e-06	0.000395907	0.000402922	0.000394554	4.49226e-06	0.000365263	0.000369619	0.000382749	9.10245e-06
A0A1D6RFZ3	A0A341P3K0_WHEAT	Importin subunit beta-1 [Sotub09g013380.1.1]	18	Co-factor and vitamine metabolism	Co-factor and vitamine metabolism	0.00018778	0.000236295	0.000209795	2.4292e-05	0.000262659	0.000249471	0.000246083	8.7575e-06	0.000194124	0.000177566	0.000185336	8.28426e-06	0.000183453	0.000192829	0.000194531	5.96546e-06	0	0	0	0	0.000204031	0.000208498	0.000202752	3.01678e-06	0.000263213	0.000267877	0.000262313	2.98661e-06	0.00024284	0.000245736	0.000254465	6.05163e-06
A0A1D5S862	A0A3B5Z2V8_WHEAT	Lipoyl synthase (Lipoic acid synthetase) [Sotub12g031670.1.1]	18.11	Co-factor and vitamine metabolism.lipoic acid	Co-factor and vitamine metabolism	0	0	0	0	0	0	0	0	0	0	0.000272759	0.000157478	0	0	0	0	0	0	0	0	0	0	0	0	0	0	0	0	0	0	0	0
A0A1D5W5U9	A0A3B6FME7_WHEAT	4-methyl-5(B-hydroxyethyl)-thiazole monophosphate biosynthesis enzyme ThiJ [Sotub07g024630.1.1]	18.2	Co-factor and vitamine metabolism.thiamine	Co-factor and vitamine metabolism	0.000482483	0.000910707	0.000539049	0.000232632	0.000674879	0.000320497	0.000632288	0.000193483	0.000748175	0.000684358	0.000714308	3.19285e-05	0.000471367	0.000743187	0.00049983	0.000149398	0	0	0	0	0.00078636	0.000535718	0.000781431	0.000143307	0.000338151	0	0	0.000195232	0.000623955	0.000631396	0	0.000362408
A0A1D5SJI4	A0A3B5ZMA9_WHEAT	4-methyl-5(B-hydroxyethyl)-thiazole monophosphate biosynthesis enzyme ThiJ [Sotub07g024630.1.1]	18.2	Co-factor and vitamine metabolism.thiamine	Co-factor and vitamine metabolism	0.000236785	0	0.000264545	0.000145385	0.000331205	0.000314576	0.000310303	1.10429e-05	0	0.000223905	0	0.000129272	0	0	0	0	0	0	0	0	0.000257277	0	0	0.000148539	0	0	0	0	0	0	0	0
A0A1D5RYG2	A0A3B5Y0E0_WHEAT	Vacuolar protein sorting-associated protein 13 [Sotub08g022970.1.1]	18.7	Co-factor and vitamine metabolism.iron-sulphur clusters	Co-factor and vitamine metabolism	0.000174962	0	0	0.000101014	0	0	0	0	0	0	0	0	0	0	0	0	0	0	0	0	0	0	0	0	0	0	0	0	0	0	0	0
					Co-factor and vitamine metabolism	0.00325957	0.00342638	0.00260065	0.000436619	0.00431462	0.00273857	0.00311757	0.000822649	0.00267538	0.00247465	0.00366129	0.000635139	0.00335563	0.00351057	0.00326726	0.000123163	0	0.00103747	0.00107059	0.00060877	0.00334015	0.00236506	0.00295573	0.000491168	0.00099727	0.00167747	0.00116838	0.000353816	0.00345301	0.00212645	0.00154816	0.000976612
A0A1D6BP33	N1QZ11_AEGTA	Magnesium chelatase ATPase subunit I [Sotub10g009720.1.1]	19.10	tetrapyrrole synthesis.magnesium chelatase	Tetrapyrrole synthesis	0	0	0	0	0	0	0	0	0	0.000402285	0	0.00023226	0	0	0	0	0	0	0	0	0.000462245	0	0	0.000266877	0	0	0	0	0	0	0	0
A0A1D5WX26	A0A453EQA7_AEGTS	Glutaminyl-tRNA synthetase [Sotub01g039330.1.1]	19.1	tetrapyrrole synthesis.glu-tRNA synthetase	Tetrapyrrole synthesis	0.000605777	0.000381143	0.000676797	0.000154335	0.000211834	0.000402396	0.000396931	0.000108478	0.000469682	0.000286413	0.000448421	0.000100238	0.00029591	0.00046655	0.000313778	9.37878e-05	0	0.000429085	0	0.000247732	0.000329102	0.000168154	0.00016352	9.42897e-05	0.000212281	0.000216043	0.000211555	2.4087e-06	0.00019585	0.000396371	0	0.00019819
A0A1D5VJZ9	A0A3B6EED3_WHEAT	Glutaminyl-tRNA synthetase [Sotub01g039330.1.1]	19.1	tetrapyrrole synthesis.glu-tRNA synthetase	Tetrapyrrole synthesis	0.000757221	0.000381143	0.000676797	0.000198038	0.000423668	0.000402396	0.000595397	0.000105824	0.000469682	0.000429619	0.000597894	8.79013e-05	0.000443865	0.00046655	0.000470667	1.44334e-05	0	0.000429085	0	0.000247732	0.000493653	0.000336307	0.000327039	9.36337e-05	0.000424562	0.000216043	0.000211555	0.000121705	0.0003917	0.000396371	0	0.000227509
A0A1D6AFI9	A0A3B6NLH2_WHEAT	Aspartyl/glutamyl-tRNA(Asn/Gln) amidotransferase subunit B [Sotub09g026800.1.1]	19.1	tetrapyrrole synthesis.glu-tRNA synthetase	Tetrapyrrole synthesis	0	0	0	0	0	0	0	0	0.000353305	0.000323169	0	0.000195862	0	0	0	0	0	0	0	0	0	0	0	0	0	0	0	0	0	0	0	0
A0A1D5TCT8	A0A3B6B797_WHEAT	Glutamyl-tRNA(Gln) amidotransferase subunit A [Sotub10g007340.1.1]	19.1	tetrapyrrole synthesis.glu-tRNA synthetase	Tetrapyrrole synthesis	0.000189515	0	0	0.000109417	0	0	0	0	0	0	0	0	0	0	0	0	0	0	0	0	0	0	0	0	0	0	0	0	0	0	0	0
A0A1D5WIA8	A0A453GDS9_AEGTS	Exostosin-like glycosyltransferase [Sotub05g005290.1.1]	19.2	tetrapyrrole synthesis.glu-tRNA reductase	Tetrapyrrole synthesis	0.000820222	0.00103213	0.000610922	0.000210608	0.00114729	0.00108969	0.00107489	3.82528e-05	0.000847932	0.000775606	0.000809549	3.61857e-05	0.000801324	0.000842279	0.000566474	0.000148829	0.00240633	0.00232392	0.00159875	0.000444377	0.000594139	0.00091072	0.000590415	0.000183863	0.00114971	0.00117009	0.00114578	1.30455e-05	0.00106072	0.00107337	0.000741002	0.000188349
A0A1D5VEL3	A0A3B6ET22_WHEAT	Exostosin-like glycosyltransferase [Sotub05g005290.1.1]	19.2	tetrapyrrole synthesis.glu-tRNA reductase	Tetrapyrrole synthesis	0.000247055	0.000310884	0.000552038	0.000160854	0	0.00032822	0.000323762	0.000188224	0.000255401	0	0	0.000147456	0.000482725	0.000507397	0.000511874	1.56971e-05	0	0	0	0	0	0	0	0	0	0	0	0	0.00063899	0.00064661	0.00033479	0.000177871
A0A1D5ZW85	A0A3B6MQW8_WHEAT	Ferrochelatase [Sotub08g015430.1.1]	19.20	tetrapyrrole synthesis.ferrochelatase	Tetrapyrrole synthesis	0	0	0	0	0	0	0	0	0	0	0	0	0.000210875	0.000221652	0	0.000124976	0	0	0	0	0.000234528	0.000239663	0	0.000136911	0	0.000307917	0	0.000177776	0.000279138	0.000282467	0	0.00016213
A0A1D5SB90	A0A3B5Z1L8_WHEAT	Genomic DNA chromosome 5 P1 clone MUA2 [Sotub11g010100.1.1]	19.3	tetrapyrrole synthesis.GSA	Tetrapyrrole synthesis	0	0	0	0	0	0	0	0	0	0	0	0	0	0	0.000628484	0.000362856	0	0	0	0	0	0	0	0	0	0	0	0	0	0	0	0
A0A1D6CQF9	A0A453RXH0_AEGTS	Vesicle-associated membrane protein-associated protein [Sotub01g030120.1.1]	19.4	tetrapyrrole synthesis.ALA dehydratase	Tetrapyrrole synthesis	0.000459766	0.000578551	0	0.000305564	0	0	0	0	0	0	0	0	0.000449173	0.00047213	0.000476295	1.4606e-05	0	0	0	0	0	0	0.000496425	0.000286611	0	0	0	0	0	0.000601667	0	0.000347372
Q1ANA7	Q1ANA7_WHEAT	Vesicle-associated membrane protein-associated protein [Sotub01g030120.1.1]	19.4	tetrapyrrole synthesis.ALA dehydratase	Tetrapyrrole synthesis	0.000861577	0	0.000481294	0.000431774	0	0	0	0	0	0	0.000425183	0.00024548	0.000420863	0.000442373	0.00133883	0.000523889	0	0	0	0	0	0	0.000465138	0.000268547	0	0	0	0	0	0.000563746	0	0.000325479
W5H9H4	A0A3B6RK09_WHEAT	Vesicle-associated membrane protein-associated protein [Sotub01g030120.1.1]	19.4	tetrapyrrole synthesis.ALA dehydratase	Tetrapyrrole synthesis	0.00129237	0.000542087	0.000481294	0.000451747	0.00060257	0	0.000564543	0.000337453	0	0	0	0	0.000420863	0.000442373	0.000892553	0.000266338	0	0	0	0	0	0	0.000465138	0.000268547	0	0	0	0	0	0.000563746	0	0.000325479
A0A1D5ZU61	A0A453LVK8_AEGTS	TIP41-like protein [Sotub10g013450.1.1]	19.4	tetrapyrrole synthesis.ALA dehydratase	Tetrapyrrole synthesis	0	0	0	0	0	0	0	0	0	0.000532697	0	0.000307553	0	0	0	0	0	0	0	0	0	0	0	0	0	0	0	0	0	0	0	0
A0A1D5UZA7	A0A1D5UZA7_WHEAT	Vacuolar ATPase subunit H protein [Sotub07g006010.1.1]	19.4	tetrapyrrole synthesis.ALA dehydratase	Tetrapyrrole synthesis	0.000453662	0.000285435	0.000506849	0.00011558	0.000317283	0	0.000297259	0.000177685	0	0.000214493	0.00022388	0.000126634	0.000221605	0.000232931	0.000234986	7.20607e-06	0	0	0.0006632	0.000382899	0.000246462	0	0	0.000142295	0.000317952	0.000323586	0	0.000185217	0.000293342	0.00089052	0.000614769	0.00029888
A0A1D6CXU7	A0A453RE10_AEGTS	Transport protein SFT2 [Sotub12g011340.1.1]	19.4	tetrapyrrole synthesis.ALA dehydratase	Tetrapyrrole synthesis	0	0	0.000662126	0.000382279	0	0	0	0	0.000612668	0.000560409	0	0.000339645	0.000578991	0.000608583	0.000613953	1.88274e-05	0	0	0	0	0	0	0	0	0	0	0	0	0.000766419	0.000775559	0.000803109	1.90994e-05
F8WTQ5	F8WTQ5_WHEAT	Delta-aminolevulinic acid dehydratase [Sotub08g017090.1.1]	19.4	tetrapyrrole synthesis.ALA dehydratase	Tetrapyrrole synthesis	0.000479101	0.000602882	0.000802906	0.000163391	0.000670148	0.000954751	0.00156964	0.000459741	0.00123822	0.00158564	0.0014186	0.000173755	0.000936126	0.00122996	0.00124082	0.000172865	0.00140556	0.000678716	0.00140078	0.000418271	0.00130141	0.00132991	0.00103461	0.000162891	0.00100734	0.00102519	0.0010039	1.14301e-05	0.000929373	0.000940455	0.000973863	2.31602e-05
A0A1D6BG74	A0A8R7UU76_TRIUA	tetratricopeptide repeat containing protein, putative, expressed [LOC_Os02g37470]	19.40	tetrapyrrole synthesis.regulation	Tetrapyrrole synthesis	0.000374189	0	0	0.000216038	0	0	0	0	0	0	0	0	0	0	0	0	0	0	0	0	0	0	0	0	0	0	0	0	0	0	0	0
A0A1D5ZQ19	A0A453KQ62_AEGTS	CwfJ domain-containing protein [Sotub12g010050.1.1]	19.4	tetrapyrrole synthesis.ALA dehydratase	Tetrapyrrole synthesis	0	0	0	0	0	0	0	0	0	0	0	0	0.000224586	0.000236065	0.000238148	7.30301e-06	0	0	0	0	0	0	0	0	0	0	0	0	0	0	0	0
A0A1D5Y2H5	A0A453I6P1_AEGTS	Ectonucleoside triphosphate diphosphohydrolase 6 [Sotub12g028900.1.1]	19.4	tetrapyrrole synthesis.ALA dehydratase	Tetrapyrrole synthesis	0	0	0	0	0	0	0	0	0	0	0	0	0	0.000320015	0	0.000184761	0	0	0	0	0	0	0	0	0	0	0	0	0	0	0	0
A0A1D5S6C2	A0A3B5Z6T2_WHEAT	Pleckstrin homology (PH) domain-containing protein [AT4G23895]	19.4	tetrapyrrole synthesis.ALA dehydratase	Tetrapyrrole synthesis	0	0	0	0	0	0	0	0	0	0	0	0	0	0	0	0	0	0	0	0	0	0	0	0	0.000584204	0.000594556	0.000582207	6.62882e-06	0	0	0	0
A4UIZ0	A4UIZ0_WHEAT	Folylpolyglutamate synthase [Sotub05g025620.1.1]	19.4	tetrapyrrole synthesis.ALA dehydratase	Tetrapyrrole synthesis	0.00020143	0.000253471	0.000225045	2.60578e-05	0	0.000267606	0	0.000154502	0	0	0.000198809	0.000114782	0.000196789	0.000206847	0.000208672	6.3991e-06	0	0	0	0	0.000218862	0.000223654	0.000217491	3.23607e-06	0	0	0	0	0.000260492	0	0.000272962	0.000154121
A0A1D5YRZ8	A0A3B6KCF6_WHEAT	Protoporphyrinogen oxidase [Sotub01g023040.1.1]	19.9	tetrapyrrole synthesis.protoporphyrin IX oxidase	Tetrapyrrole synthesis	0	0	0	0	0	0	0.000257397	0.000148608	0	0	0.000193857	0.000111924	0	0	0	0	0	0	0	0	0.000213412	0.000218084	0.000424149	0.000120343	0	0.000280193	0.000274374	0.000160116	0	0	0	0
A0A1D6A242	A0A3B6MJI8_WHEAT	Protoporphyrinogen oxidase [Sotub01g023040.1.1]	19.9	tetrapyrrole synthesis.protoporphyrin IX oxidase	Tetrapyrrole synthesis	0	0	0	0	0	0	0.000253034	0.000146089	0.000199607	0	0.000381144	0.000190643	0	0	0	0	0	0	0	0	0.000209795	0.000214388	0.00020848	3.102e-06	0.000270648	0.000275444	0.000269723	3.07098e-06	0	0	0	0
W5AQ00	A0A3B6B1G3_WHEAT	Protoporphyrinogen IX oxidase [Sotub03g005300.1.1]	19.9	tetrapyrrole synthesis.protoporphyrin IX oxidase	Tetrapyrrole synthesis	0	0	0	0	0	0	0	0	0	0	0	0	0.000185836	0.000195334	0	0.000110137	0	0	0	0	0	0	0	0	0	0	0	0	0	0	0.00025777	0.000148823
A0A1D5WTV3	A0A453EF37_AEGTS	Heme-binding protein 2 [Sotub07g025470.1.1]	19.99	tetrapyrrole synthesis.unspecified	Tetrapyrrole synthesis	0	0	0.000518316	0.00029925	0	0	0	0	0	0	0	0	0	0	0	0	0	0	0	0	0.000504077	0.000515113	0.000500917	7.45322e-06	0	0	0.000648068	0.000374162	0.000599957	0	0	0.000346385
A0A1D5VJT5	A0A8R7PR37_TRIUA	Heme-binding protein 2 [Sotub07g025470.1.1]	19.99	tetrapyrrole synthesis.unspecified	Tetrapyrrole synthesis	0.000338375	0	0	0.000195361	0	0.000449542	0	0.000259543	0.000349807	0.00031997	0.000333972	1.49281e-05	0	0	0	0	0	0	0	0	0.00073532	0.00037571	0.000365356	0.000210674	0.000474304	0	0.000945366	0.000472684	0.000437592	0.000442811	0.000458541	1.09049e-05
					Tetrapyrrole synthesis	0.00708026	0.00436773	0.00619438	0.00138319	0.0033728	0.0038946	0.00533285	0.00101511	0.0047963	0.00543031	0.00503131	0.000320516	0.00586953	0.00689104	0.00773553	0.000934398	0.00381189	0.00386081	0.00366273	0.000103178	0.00554301	0.0045317	0.00525867	0.000521548	0.00444101	0.00440906	0.00529253	0.000501106	0.00585358	0.0075737	0.00445681	0.00156124
A0A1D5TQF6	A0A3B6ATZ3_WHEAT	Ankyrin repeat protein-like [Sotub01g034670.1.1]	20	stress	Stress	0	0	0	0	0	0	0	0	0	0.000224423	0.000234244	0.000132497	0.000231865	0.000243715	0.000245865	7.53968e-06	0	0	0	0	0.000257873	0.000263519	0.000256256	3.81287e-06	0.000332672	0.000338567	0.000331535	3.77474e-06	0	0	0.000321615	0.000185685
A0A1D5YV42	A0A3B6KAF5_WHEAT	Tetratricopeptide repeat protein 28 [Sotub09g023520.1.1]	20	stress	Stress	0	0	0.000487438	0.000281422	0	0	0	0	0.000451028	0.000412557	0	0.000250036	0.000426236	0	0.000451974	0.000253844	0	0	0	0	0	0	0.000471076	0.000271976	0	0	0	0	0.000564215	0.000570943	0	0.000327709
A0A1D6SB15	A0A453P6G1_AEGTS	Leucine-rich repeat receptor-like serine/threonine-protein kinase At1g17230 [Sotub02g027730.1.1]	20.1	stress.biotic	Stress	0	0	0.000267011	0.000154159	0.000334293	0.000317509	0	0.000188346	0.000247066	0.000451985	0.000471765	0.000124413	0	0.000245419	0.000495169	0.000247588	0	0	0	0	0.000259676	0.000530723	0	0.000265382	0.000669996	0.000340934	0	0.000335016	0	0	0.000323864	0.000186983
W5FP48	A0A3B6LF34_WHEAT	Thaumatin-like protein [Sotub12g024650.1.1]	20.1	stress.biotic	Stress	0	0	0	0	0	0	0	0	0	0	0	0	0.000426236	0.000448021	0.000451974	1.38602e-05	0	0	0	0	0	0	0	0	0	0	0	0	0.00112843	0.00114189	0.00118245	2.81207e-05
A0A1D5TSK6	A0A3B6C8H2_WHEAT	Leucine-rich repeat family protein [Sotub11g022430.1.1]	20.1	stress.biotic	Stress	0.000612715	0.00102802	0.000684549	0.000221966	0.00114272	0.000814011	0.000802955	0.000193052	0.000633415	0.000965645	0.0010079	0.000205103	0.000798131	0.00104865	0.000846325	0.000132929	0	0	0	0	0.000887657	0.000907092	0.000882094	1.31248e-05	0.000572566	0.000582712	0.000855914	0.000160742	0.000792373	0.0010691	0.000553537	0.000258012
A0A1D5ZJB0	A0A453LEG3_AEGTS	Acidic chitinase [Sotub03g012510.1.1]	20.1	stress.biotic	Stress	0	0	0	0	0	0	0	0	0	0	0	0	0.001005	0.000704247	0.00142092	0.000359876	0	0	0	0	0	0	0	0	0	0	0	0	0.000443446	0.000448735	0.000464675	1.10508e-05
A0A1D5SLL7	A0A3B5ZQ95_WHEAT	FolD bifunctional protein [Sotub10g027180.1.1]	20.1	stress.biotic	Stress	0	0	0	0	0	0	0	0	0.000439799	0.000402285	0	0.000243811	0	0.000436867	0	0.000252225	0	0	0	0	0.00092449	0.000472365	0.000459348	0.000264872	0	0	0	0	0	0	0	0
A0A1D5S7D0	A0A3B6NLD0_WHEAT	Histone H3 [Sotub10g009520.1.1]	20.1	stress.biotic	Stress	0.000907325	0.00114174	0.0010137	0.000117375	0.00126913	0.00120541	0	0.000715048	0.000937978	0.000857972	0.000895519	4.00284e-05	0.00088642	0.000931725	0	0.000525342	0	0	0	0	0.000985849	0.00100743	0.00097967	1.45767e-05	0.00127181	0.00129434	0.00126746	1.44309e-05	0.00117337	0.00118736	0.00122954	2.92406e-05
A0A1D5RZJ5	A0A3B5Y0P3_WHEAT	harpin-induced protein 1 domain containing protein, expressed [LOC_Os05g30490]	20.1	stress.biotic	Stress	0	0	0	0	0	0	0	0	0	0	0	0	0	0.000513585	0.00103623	0.000518123	0	0	0	0	0	0	0	0	0	0	0	0	0.000646783	0	0	0.00037342
W5ERL4	A0A3B6JDF8_WHEAT	Thaumatin-like protein [Sotub12g024610.1.1]	20.1	stress.biotic	Stress	0	0	0	0	0	0	0	0	0	0	0	0	0.000429895	0.000451866	0.000455853	1.39792e-05	0	0	0	0	0	0	0	0	0	0	0	0	0	0.000575844	0.0005963	0.000338523
Q8S4P7	Q8S4P7_WHEAT	Thaumatin-like protein [Sotub12g024610.1.1]	20.1	stress.biotic	Stress	0.00136704	0.000573408	0.0010182	0.00039778	0.00127477	0.00121077	0.000597161	0.000374113	0.000942147	0.00172357	0.000899499	0.000463956	0.00267108	0.00187173	0.00236031	0.000402956	0.00133685	0.00129107	0	0.000758959	0.000990231	0.000505956	0.000984025	0.000277822	0.00127746	0.000650048	0.00127309	0.000360982	0.00353575	0.00238527	0.00432251	0.000974293
A0A1D6ACI4	A0A3B6NPY6_WHEAT	Leucine-rich repeat receptor-like serine/threonine-protein kinase At1g17230 [Sotub02g027730.1.1]	20.1	stress.biotic	Stress	0	0	0	0	0	0	0	0	0	0	0	0	0.000465886	0.000244849	0	0.000233044	0	0	0	0	0	0	0	0	0	0	0	0	0	0	0	0
A0A1D6DMS2	A0A3B6FKR5_WHEAT	Nuclear envelope protein that mediates the nuclear export of importin alpha (Srp1p) [Sotub01g033500.1.1]	20.1	stress.biotic	Stress	0.000417345	0.000175057	0.000466274	0.000155941	0.000389177	0.000369637	0.000182308	0.000114214	0.00028763	0.000394644	0.000549219	0.000131513	0.000543639	0.000428568	0.000576466	7.76667e-05	0	0.000788305	0.000406739	0.000394219	0.000302309	0.000154464	0.000150207	8.66135e-05	0.000389998	0.000396909	0.000194332	0.000115014	0.000359811	0.000546153	0.000754072	0.000197229
A0A1D6AML5	A0A3B6PQ67_WHEAT	Leucine-rich repeat receptor-like serine/threonine-protein kinase At1g17230 [Sotub02g027730.1.1]	20.1	stress.biotic	Stress	0	0	0	0	0.000332742	0	0	0.000192109	0.00024592	0	0.000234788	0.00013888	0.000232403	0	0.000246436	0.000138407	0	0	0	0	0	0	0	0	0.000333443	0	0	0.000192514	0	0	0	0
A0A1D5WU15	A0A453EHE9_AEGTS	Reticulon family protein [Sotub01g032640.1.1]	20.1	stress.biotic	Stress	0	0	0	0	0	0	0	0	0	0.000353835	0	0.000204287	0	0	0	0	0	0	0	0	0	0	0	0	0	0	0	0	0	0	0	0
A0A1D5XTY2	A0A3B6IMS2_WHEAT	Harpin-induced protein-like (Fragment) [Sotub01g010030.1.1]	20.1	stress.biotic	Stress	0	0	0	0	0	0	0	0	0	0	0	0	0	0	0	0	0	0	0	0	0	0	0	0	0	0	0	0	0.000506071	0	0	0.00029218
A0A1D5Z197	A0A3B5YZP7_WHEAT	Harpin-induced protein-like (Fragment) [Sotub09g006280.1.1]	20.1	stress.biotic	Stress	0.000408477	0	0	0.000235834	0.000571361	0.000542674	0.000535303	1.90502e-05	0.000422277	0.000386258	0.000403162	1.80207e-05	0.000399066	0.000419462	0.000423163	1.29767e-05	0	0	0	0	0.000443829	0	0.000441047	0.000255445	0.000572566	0.000582712	0.00057061	6.49677e-06	0	0	0	0
A0A1D5UJ71	A0A1D5UJ71_WHEAT	Late embryogenesis abundant (LEA) hydroxyproline-rich glycoprotein family [AT3G44220]	20.1	stress.biotic	Stress	0.000463926	0	0	0.000267848	0	0	0	0	0	0	0	0	0	0	0	0	0	0	0	0	0	0	0	0	0	0	0	0	0	0	0	0
A0A1D6D452	A0A3B6TID3_WHEAT	Leucine-rich repeat family protein [Sotub02g025730.1.1]	20.1	stress.biotic	Stress	0	0	0	0	0	0	0	0	0	0	0	0	0	0.000341834	0	0.000197358	0	0	0	0	0	0	0	0	0	0	0	0	0	0	0	0
A0A1D5XPZ7	A0A453HU98_AEGTS	Acidic chitinase [Sotub01g032680.1.1]	20.1	stress.biotic	Stress	0	0	0	0	0	0	0	0	0	0	0	0	0	0	0	0	0	0	0	0	0	0	0	0	0	0	0	0	0.000478666	0.000484374	0	0.00027802
A0A1D5XX02	A0A1D5XWZ6_WHEAT	WD-40 repeat protein-like (Fragment) [Sotub03g030830.1.1]	20.1	stress.biotic	Stress	0.000206709	0.000260115	0.000230943	2.67407e-05	0.000144568	0.000274619	0	0.000137374	0.000213693	0.000195465	0.00010201	5.99156e-05	0	0.000212268	0.000214141	0.000123097	0	0	0	0	0	0	0	0	0	0	0	0	0	0	0	0
A0A1D6S9P7	A0A3B6PVP2_WHEAT	Leucine-rich repeat family protein [Sotub10g007150.1.1]	20.1	stress.biotic	Stress	0.000179244	0	0	0.000103487	0	0.000238131	0	0.000137485	0	0	0	0	0	0	0	0	0	0	0	0	0	0.000199021	0	0.000114905	0	0	0	0	0	0	0	0
A0A1D5XYR3	A0A3B6JNW9_WHEAT	Respiratory burst oxidase-like protein [Sotub03g031420.1.1]	20.1.1	stress.biotic.respiratory burst	Stress	0	0	0	0	0	0	0	0	0	0	0	0	0.000218225	0.000229379	0.000347104	7.14065e-05	0	0	0	0	0	0	0	0	0	0	0	0	0.000288868	0.000292313	0.000151348	8.04099e-05
A0A1D5XL49	A0A3B6IYU5_WHEAT	Respiratory burst oxidase-like protein [Sotub03g031420.1.1]	20.1.1	stress.biotic.respiratory burst	Stress	0	0	0	0	0	0	0	0	0	0	0	0	0.000218463	0.000229629	0.000347483	7.14844e-05	0	0	0	0	0	0	0	0	0	0	0	0	0.000433775	0.000438948	0.000151513	0.000164477
A0A1D5YD95	A0A3B6KMC5_WHEAT	Respiratory burst oxidase-like protein [Sotub03g031420.1.1]	20.1.1	stress.biotic.respiratory burst	Stress	0	0	0	0	0	0	0	0	0	0	0	0	0.000120536	0.000126697	0	7.14364e-05	0	0	0	0	0	0	0	0	0	0	0	0	0	0	0	0
W5EU37	A0A453HL49_AEGTS	Disease resistance response [Sotub07g016300.1.1]	20.1.2	stress.biotic.receptors	Stress	0	0	0	0	0	0	0	0	0	0	0	0	0	0.00112604	0	0.00065012	0	0	0	0	0	0	0	0	0	0	0	0	0.00141808	0	0.000742983	0.000709311
A0A1D5YYQ7	A0A3B6KHA1_WHEAT	Disease resistance response [Sotub06g018090.1.1]	20.1.2	stress.biotic.receptors	Stress	0.000876305	0	0.000979042	0.00053805	0.00122574	0	0	0.000707682	0	0	0	0	0	0	0	0	0	0.00248282	0	0.00143346	0.000952145	0	0	0.000549721	0.00122833	0.00125009	0.00122413	1.39375e-05	0.00113325	0.00114677	0	0.000658219
A0A1D5YF66	A0A3B6KRH1_WHEAT	translation initiation factor IF-3, putative, expressed [LOC_Os02g01110]	20.1.2	stress.biotic.receptors	Stress	0	0	0	0	0	0	0	0	0	0	0	0	0	0.000226419	0	0.000130723	0	0	0	0	0	0	0	0	0	0	0	0	0	0	0	0
A0A1D5WFI9	A0A453EZ78_AEGTS	NBS-containing resistance-like protein (Fragment) [Sotub09g029050.1.1]	20.1.2	stress.biotic.receptors	Stress	0	0	0	0	0	0	0	0	0	0	0	0	0	0	0	0	0	0	0	0	0	0	0	0	0	0	0	0	0	0.000160492	0	9.26603e-05
A0A1D5THI8	A0A3B6AYK1_WHEAT	Receptor kinase [Sotub01g008510.1.1]	20.1.2	stress.biotic.receptors	Stress	0	0	0	0	0	0	0	0	0	0	9.94043e-05	5.73911e-05	0	0	0	0	0	0	0	0	0	0	0	0	0	0	0	0	0	0	0	0
A0A1D5WCD2	A0A3B6GTV3_WHEAT	SGT1 [Sotub03g012020.1.1]	20.1.3	stress.biotic.signalling	Stress	0.000397394	0.000500065	0.000443984	5.14086e-05	0.000555859	0.00052795	0.00052078	1.85333e-05	0.00082164	0.000375778	0.000392223	0.000252805	0.000388238	0.000408081	0.000411682	1.26246e-05	0	0	0	0	0	0	0.00042908	0.00024773	0	0	0	0	0	0	0	0
A0A1D6RCU3	A0A3B5XZE8_WHEAT	Transcription factor [Sotub08g021320.1.1]	20.1.5	stress.biotic.regulation of transcription	Stress	0	0.000222443	0	0.000128427	0	0	0	0	0	0	0	0	0	0	0	0	0	0	0	0	0	0	0	0	0	0	0	0	0	0	0	0
A0A1D5URZ6	A0A1D5URZ6_WHEAT	stress-inducible protein [AT1G62740]	20.1.6	stress.biotic.heat shock proteins	Stress	0.000179244	0	0	0.000103487	0.00025072	0	0	0.000144753	0.0003706	0.000677978	0.000176912	0.000252673	0.000350229	0.000184064	0.000185689	9.54697e-05	0	0	0	0	0.000584271	0.000398042	0.000580609	0.000106478	0.000251248	0	0.00025039	0.000144811	0	0.000234566	0.000242898	0.000137895
A0A1D6BAG6	A0A453P6C4_AEGTS	Stress-induced protein sti1-like protein [Sotub08g025030.1.1]	20.1.6	stress.biotic.heat shock proteins	Stress	0.000533073	0.000670798	0.00059557	6.89605e-05	0.000745641	0.000944272	0.000698585	0.000130403	0.000367388	0.000672102	0.000175379	0.000250484	0.000694388	0.000547408	0.000736318	9.92034e-05	0	0	0	0	0.000579208	0.000591889	0.000767437	0.000105204	0.000249071	0.00050697	0	0.000253498	0.000459586	0.0006976	0.000240794	0.00022847
A0A1D5WJ45	A0A453GYE7_AEGTS	Chaperone protein dnaJ [Sotub09g007250.1.1]	20.1.6	stress.biotic.heat shock proteins	Stress	0.000243534	0.000306453	0	0.000161854	0	0	0.000319148	0.00018426	0	0.000230287	0.000240365	0.000135959	0.000237923	0.000250083	0.000252289	7.73668e-06	0	0	0	0	0.00026461	0	0.000262952	0.000152296	0	0	0	0	0	0	0	0
A0A1D5ZKG3	A0A3B6MZY7_WHEAT	Receptor-like serine/threonine-protein kinase At1g78530 [Sotub02g030330.1.1]	20.1.7	stress.biotic.PR-proteins	Stress	0.000203226	0.000127866	0.000227052	5.17764e-05	0.000142133	0.000134996	0.000133163	4.73895e-06	0.000210092	0.000192172	0.000200582	8.96572e-06	9.9272e-05	0.000104346	0.000105266	3.22809e-06	0	0	0.000297093	0.000171527	0.000110407	0.000338474	0.000329146	0.000129066	0.000284864	0.000289912	0.000567782	0.000161905	0.000131408	0.000132975	0.000137699	3.27472e-06
A0A1D5YX75	A0A3B6LU53_WHEAT	Receptor-like serine/threonine-protein kinase At1g78530 [Sotub02g030330.1.1]	20.1.7	stress.biotic.PR-proteins	Stress	0.00019889	0.000125138	0.000333311	0.00010555	0.0001391	0.000132116	0.000130321	4.63782e-06	0.000205609	0.000188071	9.81509e-05	5.76491e-05	9.71537e-05	0.000102119	0.00010302	3.15921e-06	0	0	0.000290753	0.000167866	0	0.000220834	0.000214748	0.000125779	0.000139393	0.000141863	0.00041675	0.000159424	0.000128604	0.000130137	0.00013476	3.20484e-06
A0A1D5TVZ5	A0A3B6CG91_WHEAT	Receptor kinase [Sotub01g008510.1.1]	20.1.7	stress.biotic.PR-proteins	Stress	9.82066e-05	0	0	5.66996e-05	0	0	0	0	0.000101524	9.28647e-05	0	5.62821e-05	9.59439e-05	0	0.000101737	5.71392e-05	0	0	0	0	0	0	0	0	0	0	0	0	0	0	0	0
A0A1D5ZTP1	A0A453KQV4_AEGTS	Endo-beta-1 3-glucanase [Sotub02g033220.1.1]	20.1.7.2	stress.biotic.PR-proteins.PR2 (endo-beta-1,3-glucanases)	Stress	0	0	0	0	0	0	0	0	0	0	0	0	0.000141877	0.000149129	0	8.40845e-05	0	0	0	0	0	0	0	0	0	0	0	0	0	0	0	0
A0A1D6DEI5	A0A3B6KFK3_WHEAT	Endo-beta-1 3-glucanase [Sotub02g033220.1.1]	20.1.7.2	stress.biotic.PR-proteins.PR2 (endo-beta-1,3-glucanases)	Stress	0	0	0	0	0	0	0	0	0	0	0	0	0	0	0.000142378	8.22019e-05	0	0	0	0	0	0	0	0	0	0	0	0	0.000177735	0.000179855	0	0.000103233
A0A1D6D852	A0A3B6SU01_WHEAT	Endochitinase (Chitinase) [Sotub02g009500.1.1]	20.1.7.3	stress.biotic.PR-proteins.PR3/4/8/11 (chitinases and chitin binding proteins)	Stress	0	0	0	0	0	0	0	0	0	0	0	0	0	0	0.000433526	0.000250296	0.00122772	0.00118567	0.00122354	2.31609e-05	0.000454698	0	0.000451848	0.000261701	0	0.000596983	0.000584584	0.000341145	0.000541186	0.000547639	0	0.000314333
A0A1D5W2F2	A0A3B6G229_WHEAT	Pathogenesis-related protein 4B (Fragment) [Sotub01g034730.1.1]	20.1.7.3	stress.biotic.PR-proteins.PR3/4/8/11 (chitinases and chitin binding proteins)	Stress	0	0	0	0	0	0	0	0	0	0	0	0	0	0	0	0	0	0	0	0	0.00076302	0.000779726	0.000758238	1.12819e-05	0.000984343	0	0	0.000568311	0.000908154	0.000918984	0	0.000527477
O64393	A0A453GU69_AEGTS	Pathogenesis-related protein 4B (Fragment) [Sotub01g034730.1.1]	20.1.7.3	stress.biotic.PR-proteins.PR3/4/8/11 (chitinases and chitin binding proteins)	Stress	0	0	0	0	0	0	0	0	0	0	0	0	0	0	0	0	0	0	0	0	0.000752709	0.000769189	0.000747992	1.11295e-05	0.000971041	0.000988249	0.000967723	1.10182e-05	0.000895882	0	0	0.000517238
A0A1D6CM14	A0A453TAZ8_AEGTS	Endochitinase (Chitinase) [Sotub02g009500.1.1]	20.1.7.3	stress.biotic.PR-proteins.PR3/4/8/11 (chitinases and chitin binding proteins)	Stress	0	0.000485026	0	0.00028003	0	0	0	0	0	0	0	0	0	0	0	0	0	0	0	0	0	0	0	0	0	0	0.000538432	0.000310864	0.000996921	0.00100881	0.00104465	2.48435e-05
A0A1D5ZU14	A0A453KEI8_AEGTS	Os03g0291800 protein (Fragment) [Sotub05g025210.1.1]	20.1.7.3	stress.biotic.PR-proteins.PR3/4/8/11 (chitinases and chitin binding proteins)	Stress	0	0	0	0	0	0	0	0	0	0	0	0	0	0	0.000556093	0.000321061	0	0	0	0	0	0	0	0	0	0	0	0	0	0	0	0
A0A1D5UXT7	A0A1D5UXT7_WHEAT	Cysteine proteinase inhibitor [Solyc04g014790.1.1]	20.1.7.6	stress.biotic.PR-proteins.PR6 (proteinase inhibitors)	Stress	0.000833559	0	0.000931284	0.000511804	0.00116595	0.00110741	0.00109237	3.88748e-05	0.00086172	0.00157644	0.00164542	0.00043393	0.000814354	0.00171195	0.00172705	0.000522642	0.00244545	0	0.00243713	0.00140949	0.0027171	0.000925529	0.000900022	0.0010418	0.00116841	0	0.00232883	0.00116442	0	0	0	0
W5EU16	A0A3B6JCA3_WHEAT	Cysteine proteinase inhibitor [Sotub11g006780.1.1]	20.1.7.6	stress.biotic.PR-proteins.PR6 (proteinase inhibitors)	Stress	0.00242191	0.00101588	0.0018039	0.000704728	0.00225845	0.00214506	0.00317389	0.000564116	0.00166916	0.00152678	0.0015936	7.12316e-05	0	0.000829015	0.000836329	0.000480757	0	0	0.00236037	0.00136276	0.00438587	0.00268913	0.00261503	0.00100169	0.00226321	0.00345498	0.00338322	0.000668315	0.00104402	0.00105647	0.001094	2.60172e-05
W5I5X1	M8B147_AEGTA	Serpin (Serine protease inhibitor) [Sotub04g032620.1.1]	20.1.7.6	stress.biotic.PR-proteins.PR6 (proteinase inhibitors)	Stress	0.00129128	0.000649959	0.000577067	0.000393003	0.00108372	0.000686203	0.000676882	0.000232242	0.00106792	0.000488417	0.000764687	0.000289858	0.000252306	0.000265201	0.000267541	8.20439e-06	0.00227298	0.00365857	0.00302032	0.000693511	0.00196425	0.0017205	0.00223079	0.000255226	0.001086	0.00110525	0.00108229	1.23226e-05	0.000667962	0.000337964	0.000699939	0.000200394
A0A1D5YR68	A0A3B6KQL2_WHEAT	Serpin (Serine protease inhibitor) [Sotub04g032620.1.1]	20.1.7.6	stress.biotic.PR-proteins.PR6 (proteinase inhibitors)	Stress	0.00103043	0.000648326	0.000575617	0.000244317	0.000720662	0.00102672	0.000675182	0.000191188	0.000532621	0.000730785	0.000508511	0.000121967	0.000251672	0	0	0.000145303	0.000755755	0.00218963	0.00225955	0.00084875	0.00195931	0.00143015	0.00139074	0.000317502	0.000722182	0.000734979	0.000719714	8.19442e-06	0	0	0.00034909	0.000201547
Q9ST57	A0A3B6KQL2_WHEAT	Serpin (Serine protease inhibitor) [Sotub04g032620.1.1]	20.1.7.6	stress.biotic.PR-proteins.PR6 (proteinase inhibitors)	Stress	0.00154564	0.00194498	0.00172685	0.000199951	0.00108099	0.0017112	0.00135036	0.000316206	0.000532621	0.000730785	0	0.000377933	0	0	0	0	0.00529029	0.00510913	0.00527228	9.98013e-05	0.00279902	0.0028603	0.00305962	0.000136259	0.00252764	0.00220494	0.00179928	0.000364962	0.000999426	0.00101134	0.00104727	2.49059e-05
A0A1D5ZTV0	H9AXB3_WHEAT	Serpin (Serine protease inhibitor) [Sotub04g032620.1.1]	20.1.7.6	stress.biotic.PR-proteins.PR6 (proteinase inhibitors)	Stress	0.000822415	0.00068993	0.000612555	0.000106129	0.000766908	0.000728402	0.000359254	0.000225068	0.0002834	0.000518453	0.000270571	0.000139559	0.000267822	0	0	0.000154627	0.00160851	0.00155342	0.00160303	3.03445e-05	0.00119145	0.00121754	0.000591993	0.00035387	0.000768525	0.000782143	0.000765898	8.72026e-06	0	0	0.000371492	0.000214481
Q9ST58	M7ZQF1_TRIUA	Serpin (Serine protease inhibitor) [Sotub04g032620.1.1]	20.1.7.6	stress.biotic.PR-proteins.PR6 (proteinase inhibitors)	Stress	0.00103043	0.00162081	0.00201466	0.000495376	0.00252232	0.00239567	0.00135036	0.000643193	0.00239679	0.00243595	0.00203404	0.000221604	0.000503344	0.000264535	0.000533738	0.000147436	0.0068018	0.00802863	0.00677864	0.000715089	0.00531814	0.00486251	0.00556295	0.000355468	0.00505527	0.00477736	0.00539785	0.000310806	0.000999426	0.00134846	0.00174545	0.000373269
A0A1D5ZBL7	A0A3B6MWJ8_WHEAT	Serpin (Serine protease inhibitor) [Sotub04g032620.1.1]	20.1.7.6	stress.biotic.PR-proteins.PR6 (proteinase inhibitors)	Stress	0.00103043	0.00162081	0.00201466	0.000495376	0.00216199	0.00205344	0.00135036	0.00044061	0.00213048	0.00219235	0.00203404	7.97826e-05	0.000503344	0.000264535	0.000533738	0.000147436	0.00604604	0.00729875	0.00677864	0.000629351	0.00531814	0.00486251	0.00556295	0.000355468	0.00505527	0.00514485	0.00575771	0.000382326	0.000999426	0.00134846	0.00174545	0.000373269
A0A1D5UPZ8	A0A3B6DFW7_WHEAT	Kunitz trypsin inhibitor [Sotub03g016090.1.1]	20.1.7.6.1	stress.biotic.PR-proteins.PR6 (proteinase inhibitors).trypsin inhibitor	Stress	0.000636818	0.000801347	0	0.000423234	0.00178151	0.00169206	0.000834541	0.000522829	0.000658332	0.000602179	0.00125706	0.000362975	0.000622146	0.000653943	0.000659713	2.02307e-05	0.00186826	0.00721715	0.00372381	0.00271591	0.000691932	0.000707081	0.00137519	0.00039018	0.00178527	0.0018169	0.00177917	2.0257e-05	0.00164709	0.000833364	0.000862968	0.000461494
A0A1D5TD52	A0A3B6B2R3_WHEAT	Kunitz trypsin inhibitor [Sotub03g016090.1.1]	20.1.7.6.1	stress.biotic.PR-proteins.PR6 (proteinase inhibitors).trypsin inhibitor	Stress	0	0	0	0	0	0	0	0	0	0	0	0	0	0	0	0	0	0	0	0	0.000543419	0.000555317	0.000540013	8.03493e-06	0.000701045	0	0.000698649	0.000404058	0	0	0	0
A0A1D5TRX9	A0A3B6AVB0_WHEAT	Inter-alpha-trypsin inhibitor domain protein [Sotub07g015130.1.1]	20.1.7.6.1	stress.biotic.PR-proteins.PR6 (proteinase inhibitors).trypsin inhibitor	Stress	0	0	0	0	0	0	0	0	0	0.000213079	0	0.000123021	0	0	0	0	0	0	0	0	0	0.000250198	0	0.000144452	0	0	0	0	0	0	0	0
A0A1D6RLP1	A0A3B6CGY2_WHEAT	Harpin-induced protein-like (Fragment) [Sotub10g026120.1.1]	20.1.99	stress.biotic.misc	Stress	0	0	0	0	0	0	0	0	0.000582371	0	0.000556009	0.000328886	0	0.000578488	0	0.00033399	0	0	0	0	0	0.000625495	0	0.00036113	0	0	0	0	0	0	0	0
W5HJY2	M7YTD3_TRIUA	Annexin 2 [Sotub04g020660.1.1]	20.2.1	stress.abiotic.heat	Stress	0.00195913	0.00164353	0.00218881	0.000273769	0.0018269	0.00130138	0.00256741	0.00063605	0.00168776	0.00216132	0.00193364	0.000236838	0.00159499	0.00234712	0.00135304	0.000518397	0.00191586	0.00277539	0.00190934	0.000498138	0.00141912	0.00145019	0.00141023	2.09829e-05	0.00183075	0.00232899	0.00136837	0.000480422	0.00253358	0.00213649	0.00176991	0.000381935
A0A1D5T6F6	A0A3B6B0K8_WHEAT	hsp20/alpha crystallin family protein, putative, expressed [LOC_Os04g36750]	20.2.1	stress.abiotic.heat	Stress	0	0	0	0	0	0	0	0	0	0	0	0	0	0	0	0	0	0	0.00298275	0.00172209	0	0	0	0	0	0	0	0	0.00131931	0.00133504	0.00138247	3.28775e-05
A0A1D6CVU9	A0A3B6TGD2_WHEAT	Annexin 2 [Sotub04g020660.1.1]	20.2.1	stress.abiotic.heat	Stress	0.00130609	0.00164353	0.00182401	0.000262897	0.00228363	0.00173517	0.00171161	0.000323666	0.00168776	0.0015438	0.00161136	7.20256e-05	0.00159499	0.00201181	0.00135304	0.000333231	0.00191586	0.00185026	0.00190934	3.61428e-05	0.00070956	0.00108764	0.00141023	0.000350699	0.00137306	0.00186319	0.000912248	0.000475549	0.00168905	0.000854596	0.00176991	0.00050673
A0A1D5SA32	A0A3B5Z1T0_WHEAT	ClpB chaperone [Sotub03g028720.1.1]	20.2.1	stress.abiotic.heat	Stress	0.000342902	0.000143831	0.000510804	0.000183707	0.000319759	0.000303704	0.000449368	7.98693e-05	0.000472649	0.00032425	0.000451254	8.02183e-05	0.000893338	0.000704247	0.000947281	0.000127626	0.000670659	0.000647693	0.00100256	0.000198587	0.000620964	0.000380736	0.000493658	0.000120186	0.000320433	0.000489167	0.000479007	9.4622e-05	0.00147815	0.00149578	0.0018587	0.0002148
A0A1D5RWU1	A0A3B5Y4C0_WHEAT	ClpB chaperone [Sotub03g028720.1.1]	20.2.1	stress.abiotic.heat	Stress	0.000205466	0.000129275	0.000344332	0.00010904	0.000287398	0.000272968	0.000269261	9.58236e-06	0.000318612	0.00019429	0.000202793	6.94529e-05	0.000602197	0.000632975	0.00063856	1.9582e-05	0.000602787	0.000582145	0.000901102	0.00017849	0.000446497	0.000228136	0.000332774	0.000109212	0.000288004	0.000293108	0.00028702	3.26791e-06	0.00106285	0.00120996	0.00139216	0.000164968
A0A1D6B318	A0A453PIY8_AEGTS	Annexin [Sotub04g026790.1.1]	20.2.1	stress.abiotic.heat	Stress	0.000507563	0.000958046	0.00113414	0.000323146	0.00106494	0.00101147	0.000665154	0.000217033	0.000787066	0.000479954	0.000751438	0.000167973	0.000991737	0.00104242	0.000788717	0.00013426	0.000744531	0.000719035	0.000741996	1.40456e-05	0.00055149	0.000281782	0.00082205	0.000270134	0.00106718	0.000362032	0.000354512	0.000409308	0.000984583	0.000996324	0.00171953	0.000420972
W5GAC6	A0A3B6NTT8_WHEAT	Annexin [Sotub04g026790.1.1]	20.2.1	stress.abiotic.heat	Stress	0.000325485	0.000819154	0.00109093	0.000388047	0.000910551	0.000864833	0.000426543	0.000267224	0.000672962	0.00030778	0.000642499	0.000202617	0.000635971	0.000668475	0.000674374	2.06803e-05	0	0.000922191	0	0.000532428	0.000707308	0.000361397	0.00105431	0.000346458	0.000912471	0.00046432	0.000454676	0.000261568	0.000841844	0.000425942	0.00132322	0.000449036
A0A1D6S9P2	A0A3B6PNM7_WHEAT	Annexin [Sotub04g026790.1.1]	20.2.1	stress.abiotic.heat	Stress	0.00065097	0.000819154	0.000727288	8.42121e-05	0.000455275	0.000432417	0.000426543	1.51797e-05	0.000336481	0.00030778	0.00032125	1.43594e-05	0.000317986	0.000334238	0.000674374	0.000201233	0.000954891	0	0.00095164	0.00055037	0.000353654	0	0.000351437	0.000203545	0.000912471	0	0	0.000526815	0.000841844	0.000851883	0.000882145	2.0979e-05
A0A1D5Y3B8	A0A3B6U6K4_WHEAT	Chaperone protein clpB 2 [Sotub02g034270.1.1]	20.2.1	stress.abiotic.heat	Stress	0.000616894	0.00031051	0.000689217	0.000201048	0.000862886	0.000819562	0.000485058	0.00020677	0.000765282	0.000700006	0.000852413	7.64644e-05	0.000361608	0.000506786	0.000383443	7.82805e-05	0	0	0	0	0.000670283	0.000684958	0.000799298	7.06327e-05	0.000518824	0.000704023	0.000861751	0.000171647	0.000159555	0.000322916	0.000334387	9.77961e-05
A0A1D6D1Q0	F4Y594_WHEAT	Heat shock protein 90 [Sotub07g027990.1.1]	20.2.1	stress.abiotic.heat	Stress	0.000596091	0.000562573	0.000332988	0.000143211	0.000416895	0.000593944	0.000390585	0.0001106	0.000770287	0.000281834	0.000441251	0.000249087	0.000727947	0.000459091	0.000617522	0.00013514	0.000874391	0.000844449	0.000871414	1.64954e-05	0.00097152	0.000661861	0.000643621	0.000184273	0.00062666	0.00106294	0.00104086	0.000245762	0.00134903	0.000780068	0.000807778	0.000320791
A0A1D5YKH6	A0A3B6KJX5_WHEAT	Chaperone protein htpG [Sotub05g006510.1.1]	20.2.1	stress.abiotic.heat	Stress	0.00184024	0.00181947	0.00190913	4.69341e-05	0.00220633	0.00209556	0.00258387	0.000256012	0.00217419	0.00186444	0.0018163	0.000194227	0.00141259	0.00134981	0.00149789	7.43253e-05	0.00192815	0.00148969	0.00192158	0.000251266	0.00185668	0.00131354	0.00141927	0.000287958	0.00221099	0.00187514	0.00220343	0.000191758	0.000679951	0.0012041	0.00160313	0.000463
A0A1D5Z2E0	A0A3B6LNG5_WHEAT	Chaperone protein htpG [Sotub05g006510.1.1]	20.2.1	stress.abiotic.heat	Stress	0.00157533	0.00165194	0.00190669	0.000173475	0.00201988	0.00209287	0.00258056	0.000304829	0.0021714	0.00173791	0.00194354	0.000216839	0.00141078	0.00121327	0.00149597	0.000145021	0.00192568	0.00148779	0.00191912	0.000250945	0.00171167	0.00131186	0.00141745	0.000207188	0.00220816	0.00187274	0.00201723	0.000168244	0.000679081	0.00120256	0.00160108	0.000462407
A0A1D5VVN9	A0A077RXS4_WHEAT	26S protease regulatory subunit 6A [Sotub01g037540.1.1]	20.2.1	stress.abiotic.heat	Stress	0.00129782	0.0013065	0.000579989	0.000416968	0.000726135	0.000344839	0.00102046	0.000338745	0.00134166	0.00147267	0.00153712	9.95974e-05	0.0015215	0.00133272	0.00188227	0.000279225	0.000761495	0.000735419	0	0.000432318	0.000846083	0.000576405	0.00028026	0.000283015	0.0010915	0.000740561	0.00072518	0.000207198	0.00100702	0.0013587	0.00105522	0.000190658
A0A1D6RHP8	A0A1D5UH61_WHEAT	Clp protease ATP binding subunit [Sotub12g020950.1.1]	20.2.1	stress.abiotic.heat	Stress	0.000613204	0.000771632	0.000685095	7.93266e-05	0.00068618	0.000488796	0.000642876	0.000103744	0.000633921	0.000811789	0.00048418	0.000164006	0.000359446	0.000503755	0.0005082	8.46296e-05	0.000359797	0.000347476	0.000358572	6.78758e-06	0.000399764	0.000408517	0.000529678	7.26112e-05	0.000343814	0.000349906	0.000342639	3.90117e-06	0.000317202	0.000320985	0.000332387	7.90476e-06
W5GG66	M7ZBU8_TRIUA	Chaperone protein dnaJ 6 [Sotub10g020760.1.1]	20.2.1	stress.abiotic.heat	Stress	0	0.000454285	0	0.000262281	0	0	0	0	0	0	0	0	0	0	0	0	0	0	0	0	0	0	0	0	0	0	0	0	0	0	0	0
D0PRB6		dehydrin family protein, expressed [LOC_Os01g50700]	20.2.1	stress.abiotic.heat	Stress	0	0	0	0	0	0	0	0	0	0	0	0	0	0	0	0	0	0.0013638	0	0.000787393	0	0	0	0	0	0	0	0	0	0	0	0
A0A1D5ZV66	A0A453M5L3_AEGTS	Signal peptidase complex catalytic subunit SEC11A [Sotub12g010830.1.1]	20.2.1	stress.abiotic.heat	Stress	0	0	0	0	0	0	0	0	0.000785122	0	0.000749582	0.000443387	0.000741967	0.000779888	0.000786769	2.4127e-05	0.00222808	0.00430356	0.00444099	0.00123986	0.000825192	0.000843259	0.00082002	1.22012e-05	0	0.00108341	0.00106091	0.000619115	0.0019643	0.000993864	0.00205834	0.000589308
A0A1D5VGJ8	A0A453E2U4_AEGTS	proline-rich family protein, putative, expressed [LOC_Os01g07520]	20.2.1	stress.abiotic.heat	Stress	0.000293776	0.000369676	0.000328217	3.8004e-05	0	0.00039029	0.000384989	0.000223819	0.000607401	0.000277796	0.000289953	0.000186887	0.000287007	0.000301676	0.000304338	9.33279e-06	0	0	0	0	0.000319201	0.000326189	0	0.000186341	0	0	0	0	0	0	0	0
A0A1D5RRU8	W5A2D2_WHEAT	Signal peptidase complex catalytic subunit SEC11A [Sotub12g010830.1.1]	20.2.1	stress.abiotic.heat	Stress	0.0020924	0.00175533	0.00311695	0.000709145	0.00292677	0.00277982	0.00365609	0.000469279	0.00216309	0.00197859	0.00137678	0.000411196	0.00272559	0.00214867	0.00289017	0.00038939	0.00613858	0.00197612	0.00407846	0.00208127	0.00075783	0.00154884	0.00150616	0.000444883	0.00293294	0.00298491	0.00292292	3.32794e-05	0.00270593	0.0027382	0.00378062	0.000611372
A0A1D5S7G8	M8AQ57_AEGTA	succinate dehydrogenase 5 [AT1G47420]	20.2.1	stress.abiotic.heat	Stress	0.000512639	0	0	0.000295972	0	0	0	0	0	0	0	0	0	0	0	0	0	0	0	0	0	0	0	0	0	0	0	0	0	0	0	0
A0A1D5ZV14	A0A3B6MT67_WHEAT	Heat shock protein 22 [Sotub05g015330.1.1]	20.2.1	stress.abiotic.heat	Stress	0	0	0	0	0	0	0	0	0	0	0	0	0	0	0	0	0	0	0	0	0.000515745	0.000527037	0	0.000301078	0	0.000677133	0	0.000390943	0	0	0	0
A0A1D5YPY6	A0A3B6KII1_WHEAT	Heat shock protein 22 [Sotub05g015330.1.1]	20.2.1	stress.abiotic.heat	Stress	0	0	0	0	0	0	0	0	0	0	0	0	0	0	0	0	0	0	0	0	0.000447394	0	0.000444589	0.000257497	0	0	0	0	0	0	0	0
F4Y590	F4Y590_WHEAT	Heat shock protein 90 (Fragment) [Sotub03g012220.1.1]	20.2.1	stress.abiotic.heat	Stress	0.000431999	0.00054361	0.000321764	0.000110924	0.000201421	0	0.00018871	0.0001128	0.000297729	0.000272334	0.000426378	8.25882e-05	0.000422046	0.000147872	0.00044753	0.00016614	0.000422459	0.000407992	0.00042102	7.96969e-06	0.000469386	0.000479663	0.000310963	9.45721e-05	0.000605537	0.00082169	0.000402312	0.000209722	0.000558668	0.00056533	0.000585412	1.39221e-05
A0A1D5ZW49	A0A453M099_AEGTS	DNAJ chaperone [Sotub11g010910.1.1]	20.2.1	stress.abiotic.heat	Stress	0.000302442	0	0	0.000174615	0	0	0	0	0	0	0	0	0	0	0	0	0	0	0	0	0	0	0	0	0	0	0	0	0	0	0	0
A0A1D5ZXK3	A0A453MCM6_AEGTS	Chaperone protein dnaJ [Sotub07g012800.1.1]	20.2.1	stress.abiotic.heat	Stress	0	0	0	0	0	0	0	0	0	0	0	0	0.000277467	0	0	0.000160195	0	0	0	0	0	0	0	0	0	0	0	0	0.000367287	0	0.000384869	0.000217307
A0A1D5TQD0	A0A3B6AWP3_WHEAT	Pre-mRNA-splicing factor 18 [Sotub09g020030.1.1]	20.2.1	stress.abiotic.heat	Stress	0.000237883	0	0	0.000137342	0	0	0	0	0.00024592	0.000224944	0	0.000136331	0	0	0	0	0	0	0	0	0	0	0	0	0	0	0	0	0.000307635	0	0	0.000177613
A0A1D6AJJ0	A0A3B6NKJ4_WHEAT	Heat shock protein DnaJ domain protein [Sotub04g034450.1.1]	20.2.1	stress.abiotic.heat	Stress	0	0	0	0	0	0	0.000176791	0.00010207	0.000278925	0	0.000266299	0.000157519	0	0	0	0	0.000395777	0	0	0.000228502	0.00014658	0.00014979	0	8.55696e-05	0.000378195	0.000192448	0	0.000189107	0	0	0	0
A0A1D5XCZ6	M7YM69_TRIUA	Pseudouridine-5'-phosphate glycosidase [Sotub11g018880.1.1]	20.2.1	stress.abiotic.heat	Stress	0	0	0	0	0	0	0	0	0	0	0	0	0	0	0	0	0	0	0	0	0	0	0	0	0	0	0	0	0	0.000465874	0	0.000268972
W5G3P9	A0A3B6KBY5_WHEAT	Chaperone protein htpG [Sotub07g017930.1.1]	20.2.1	stress.abiotic.heat	Stress	0.000630552	0.000793461	0.000563581	0.00011823	0.000705593	0.000670166	0.000661064	2.35257e-05	0.000782225	0.000596253	0.000622347	0.000100687	0.000492819	0.000906512	0.000653222	0.000208577	0.000739952	0.000714613	0.000737433	1.39592e-05	0.000685123	0.000560099	0.000544663	7.70263e-05	0.000707081	0.00071961	0.000528498	0.000106905	0.000652352	0.000660131	0.000683581	1.62568e-05
A0A1D6CT06	A0A3B6TYS2_WHEAT	Chaperone protein htpG [Sotub04g034950.1.1]	20.2.1	stress.abiotic.heat	Stress	0	0	0.000185053	0.00010684	0	0.00022005	0	0.000127046	0.00017123	0	0	9.88598e-05	0.000161818	0.000170089	0.000171589	5.26194e-06	0.00048593	0.00046929	0.000484276	9.16707e-06	0	0	0	0	0	0	0	0	0.000428402	0.000433511	0.000448911	1.06759e-05
A0A1D6AFB9	A0A8R7QMH7_TRIUA	HSP20-like chaperones superfamily protein [AT1G52560]	20.2.1	stress.abiotic.heat	Stress	0	0	0	0	0	0	0	0	0	0	0	0	0	0	0	0	0	0	0.0013688	0.000790275	0	0	0	0	0	0	0	0	0	0	0	0
A0A1D6BE72	A0A453NI68_AEGTS	Chaperone protein clpB 2 [Sotub02g034270.1.1]	20.2.1	stress.abiotic.heat	Stress	0.000103459	0	0.000115588	6.35236e-05	0	0	0	0	0.000106954	9.78313e-05	0.000102113	4.56429e-06	0.00020215	0.000212482	0	0.000119805	0	0	0	0	0	0	0.000111708	6.44947e-05	0	0	0	0	0.000267589	0.00027078	0.000280399	6.66839e-06
A0A1D6BZ62	A0A3B6RBG0_WHEAT	Oxalate oxidase-like germin 171 [Sotub12g023070.1.1]	20.2.1	stress.abiotic.heat	Stress	0.000500135	0.00062935	0	0.000332394	0	0	0	0	0	0	0	0	0	0	0	0	0	0	0	0	0	0	0.000540013	0.000311777	0	0	0	0	0	0.000654496	0	0.000377873
A0A1D5V2Y6	A0A7H4LBE8_WHEAT	Ubiquitin-protein ligase 4 [Sotub01g048910.1.1]	20.2.1	stress.abiotic.heat	Stress	0.000128804	0.000162081	0.000287809	8.38624e-05	0.000180165	0.00017112	0.000506386	0.000191009	0.000133155	0.000243595	0.000254255	6.7052e-05	0.000251672	0.000132267	0.000133434	6.86039e-05	0	0	0	0	0.000279902	0.000143015	0.000139074	8.01936e-05	0.000180545	0.000183745	0.000179928	2.0486e-06	0.000166571	0	0.000174545	9.85524e-05
A0A1D6A9E2	W5G9P1_WHEAT	DNAJ chaperone [Sotub01g029730.1.1]	20.2.1	stress.abiotic.heat	Stress	0	0	0.00028637	0.000165336	0	0	0	0	0	0	0	0	0	0	0	0	0	0	0	0	0	0	0	0	0	0	0	0	0	0	0	0
A0A1D5TRR7	A0A3B6AUE0_WHEAT	Serine/threonine-protein kinase TEL1 [Sotub02g027250.1.1]	20.2.1	stress.abiotic.heat	Stress	0	0.000148125	0	8.552e-05	0.000164652	0.000156385	0	9.27674e-05	0	0.00011131	0.000116181	6.57161e-05	0	0.000241756	0.000121945	0.00012088	0	0	0	0	0	0	0	0	0	0	0	0	0	0	0	0
A0A1D5XNS2	A0A3B6IXJ9_WHEAT	chaperonin [Sotub05g026200.1.1]	20.2.1	stress.abiotic.heat	Stress	0	0.00024297	0	0.000140279	0	0	0	0	0	0	0	0	0.000188636	0	0.000200026	0.000112341	0	0	0	0	0	0	0	0	0	0	0	0	0	0	0	0
A0A1D5S7L2	A0A3B5YXU4_WHEAT	Chaperone protein dnaJ 13 [Sotub08g024450.1.1]	20.2.1	stress.abiotic.heat	Stress	0	0	0	0	0	0	0	0	0	0	0	0	0.000251041	0.000263872	0	0.000148781	0	0	0	0	0	0	0	0	0	0	0	0	0.000332307	0	0	0.000191858
A0A1D5UKN7	A0A2X0S5W6_WHEAT	Chaperone protein dnaJ [Sotub09g011100.1.1]	20.2.1	stress.abiotic.heat	Stress	0.000202224	0.000254471	0.000225933	2.61606e-05	0	0	0	0	0.000209056	0.000191224	0	0.000115895	0.000197565	0.000207663	0.000209495	6.42434e-06	0	0	0	0	0	0	0.000218349	0.000126064	0	0	0	0	0	0	0	0
A0A1D6CVD9	A0A453SUH8_AEGTS	Phosphosulfolactate synthase [Sotub02g022980.1.1]	20.2.1	stress.abiotic.heat	Stress	0	0	0	0	0	0	0	0	0	0	0	0	0	0	0	0	0	0	0	0	0	0	0	0	0	0	0	0	0	0.000456366	0	0.000263483
A0A1D5YAY7	A0A3B6KPC3_WHEAT	Regulator of chromosome condensation (RCC1)-like protein [Sotub07g015700.1.1]	20.2.1	stress.abiotic.heat	Stress	0	0	0	0	0	0	0	0	0.000242544	0.000221855	0	0.000134459	0	0	0	0	0	0	0	0	0	0	0	0	0	0	0	0	0	0	0.000317936	0.00018356
A0A1D5V5G5	A0A3B6EIW1_WHEAT	Mitochondrial import inner membrane translocase subunit tim50 [Sotub10g005570.1.1]	20.2.1	stress.abiotic.heat	Stress	0.000304237	0	0	0.000175651	0	0	0	0	0	0	0	0	0	0.000312418	0	0.000180375	0	0	0	0	0	0	0	0	0	0	0	0	0	0	0.000412278	0.000238029
A0A1D5XDC9	A0A3B6HRX5_WHEAT	expressed protein [LOC_Os03g21520]	20.2.1	stress.abiotic.heat	Stress	0.000227839	0.000286704	0.000254551	2.94742e-05	0	0	0	0	0.000235537	0.000215446	0.000224875	1.00516e-05	0.00022259	0.000233966	0.000236031	7.23809e-06	0	0	0	0	0	0.000252978	0.000246006	0.000144086	0.000319365	0.000325024	0	0.000186041	0.000294646	0.000298159	0.000308751	7.34264e-06
A0A1D6S468	A0A453K6Y4_AEGTS	Chaperone DnaK [Sotub01g040390.1.1]	20.2.1	stress.abiotic.heat	Stress	0	0	0	0	0	0	0.000358296	0.000206863	0.000282644	0.000258535	0	0.000156689	0	0	0.000283237	0.000163527	0	0	0	0	0	0	0.000295207	0.000170438	0	0	0	0	0	0	0	0
A0A1D6A4S1	A0A453K3D2_AEGTS	ZOS12-05 - C2H2 zinc finger protein, expressed [LOC_Os12g31840]	20.2.1	stress.abiotic.heat	Stress	0.000195664	0.000246215	0.000218603	2.53118e-05	0	0	0.000256414	0.000148041	0	0.000185021	0.000193118	0.000109234	0.000191156	0.000200925	0.000202698	6.21592e-06	0	0	0	0	0.000212597	0	0	0.000122743	0	0	0	0	0	0	0	0
A0A1D5XMY5	A0A3B6ITL4_WHEAT	Heat shock protein 1 [Sotub09g024170.1.1]	20.2.1	stress.abiotic.heat	Stress	0	0	0	0	0	0	0	0	0	0	0	0	0	0	0	0	0	0	0	0	0	0	0	0	0	0	0	0	0.000476088	0.000481765	0.000748319	0.00015556
A0A1D5ZCT1	A0A3B6LP55_WHEAT	Chaperone DnaK [Sotub01g043450.1.1]	20.2.1	stress.abiotic.heat	Stress	0	0	0	0	0	0	0	0	0	0	0	0	0.000188281	0	0.00019965	0.00011213	0	0	0	0	0	0	0	0	0	0	0	0	0	0	0	0
A0A1D5WEY8	A0A3B6EJ72_WHEAT	Chaperone DnaK [Sotub01g043450.1.1]	20.2.1	stress.abiotic.heat	Stress	0	0.000257006	0	0.000148382	0	0	0	0	0.000211138	0	0	0.000121901	0	0	0	0	0	0	0	0	0	0	0	0	0	0	0	0	0	0	0	0
A0A1D5SDE2	A0A3B5YY68_WHEAT	DNAJ heat shock N-terminal domain-containing protein [AT2G26890]	20.2.1	stress.abiotic.heat	Stress	0.000107359	0.000135096	5.99727e-05	3.79876e-05	7.50847e-05	7.13148e-05	0	4.23039e-05	0.000110986	5.07596e-05	5.29809e-05	3.41485e-05	0	5.5123e-05	5.56093e-05	3.19666e-05	0.000157482	0.000152089	0.000156946	2.9709e-06	0	0	0	0	0	0	0	0	6.94191e-05	7.02469e-05	7.27423e-05	1.72994e-06
A0A1D5SY89	A0A452ZPR6_AEGTS	chaperonin [Sotub09g027230.1.1]	20.2.1	stress.abiotic.heat	Stress	0	0	0.00019818	0.000114419	0	0	0	0	0	0	0	0	0	0.000182154	0.000183761	0.000105634	0	0	0	0	0	0	0	0	0	0	0	0	0	0	0	0
A0A1D5SBA8	A0A3B5Z627_WHEAT	MYB family transcription factor, putative, expressed [LOC_Os04g30890]	20.2.1	stress.abiotic.heat	Stress	0.000162484	0	0	9.38105e-05	0	0	0	0	0	0.000153646	0.00016037	9.07111e-05	0	0.000166854	0	9.63332e-05	0	0	0	0	0	0	0	0	0	0	0	0	0	0	0	0
A0A1D5UPP9	A0A2X0SIQ5_WHEAT	Chaperone protein ClpB 1 [Sotub03g031390.1.1]	20.2.1	stress.abiotic.heat	Stress	0	0	0	0	0	0	0	0	0	0	0	0	0	0	0	0	0	0	0	0	0.000122553	0.000125237	0.000121785	1.81206e-06	0.000158101	0.000160903	0.000157561	1.79394e-06	0.000145864	0	0	8.42147e-05
A0A1D6AXG8	A0A3B6PFA6_WHEAT	Ubiquitin-protein ligase 4 [Solyc01g111530.2.1]	20.2.1	stress.abiotic.heat	Stress	0.000114173	0.000143671	0.000127559	1.47699e-05	0.000159701	0.000151683	7.48113e-05	4.68683e-05	0.000118031	0.000107963	0.000112688	5.03698e-06	0.000111543	5.86219e-05	5.91391e-05	3.04057e-05	0	0	0	0	0.000124055	6.33853e-05	6.16385e-05	3.55424e-05	0.000160038	8.1437e-05	0.000159491	4.52233e-05	7.38254e-05	7.47058e-05	7.73596e-05	1.83975e-06
A0A1D5T371	N1QXI7_AEGTA	Chaperone DnaK [Sotub01g040390.1.1]	20.2.1	stress.abiotic.heat	Stress	0	0.000189174	0	0.00010922	0.000210281	0	0.000197011	0.000117762	0.000155413	0.000142157	0	8.61562e-05	0.00014687	0.000154377	0.000155739	4.77587e-06	0	0	0	0	0.000163345	0.000166921	0.000162321	2.41519e-06	0	0	0	0	0	0	0	0
A0A1D5S277	A0A3B5XXG8_WHEAT	Whole genome shotgun assembly allelic scaffold set scaffold scaffoldA_149 (Fragment) [Sotub09g008370.1.1]	20.2.1	stress.abiotic.heat	Stress	0.00011329	0	0.000126572	6.95601e-05	0	0	0.000148465	8.57165e-05	0	0	0	0	0	0.000116337	0.000117363	6.74654e-05	0	0	0	0	0	0	0	0	0	0	0	0	0.000146509	0	0	8.45869e-05
A0A1D5T1P6	A0A3B5ZR35_WHEAT	Whole genome shotgun assembly allelic scaffold set scaffold scaffoldA_149 (Fragment) [Sotub09g008370.1.1]	20.2.1	stress.abiotic.heat	Stress	0	0	0	0	0	0	0	0	0	0	0	0	0	0	0	0	0	0	0	0	0	0	0	0	0	0	0	0	0.000143964	0.00014568	0	8.36174e-05
A0A1D6RN34	A0A3B6C1L8_WHEAT	Serine/threonine-protein kinase TEL1 [Sotub02g027250.1.1]	20.2.1	stress.abiotic.heat	Stress	0	0	0	0	0	0	0	0	0	0	0	0	5.87826e-05	0	0	3.39381e-05	0	0	0	0	0	0	0	0	0	0	0	0	0	0	0	0
A0A1D5SGZ2	A0A3B5YZG7_WHEAT	Cold shock protein-1 [Solyc10g055250.1.1]	20.2.2	stress.abiotic.cold	Stress	0.00189866	0.0031856	0.00212126	0.000687821	0.00177051	0.00084081	0.00082939	0.000540092	0.00196281	0.00239385	0.00312326	0.000586585	0.000618305	0	0.000655641	0.00036823	0	0.00179315	0.00370082	0.00185071	0.00137532	0.00140543	0.00068335	0.000408479	0.000887124	0.00180569	0.00265228	0.000882821	0.00081846	0	0.000857641	0.000484245
A0A1D6RCW1	A0A3B5XYS8_WHEAT	expressed protein [LOC_Os10g36180]	20.2.2	stress.abiotic.cold	Stress	0	0	0	0	0	0	0	0	0	0	0	0	0.000217751	0.00022888	0.0002309	7.08074e-06	0.000653893	0.000631501	0.000651666	1.23357e-05	0	0	0	0	0	0	0	0	0.00057648	0.000875032	0.000906116	0.000182007
A0A1D5T0Z8	A0A1D6RE03_WHEAT	Universal stress protein family protein [Sotub05g014760.1.1]	20.2.2	stress.abiotic.cold	Stress	0	0	0	0	0	0	0	0	0	0	0	0	0	0	0.0006897	0.000398199	0	0	0	0	0	0	0	0	0	0	0	0	0	0	0	0
A0A1D5U6N6	A0A3B6C397_WHEAT	C2 domain-containing protein [Sotub07g018150.1.1]	20.2.2	stress.abiotic.cold	Stress	0	0	0.000262123	0.000151337	0.000328173	0	0.000307463	0.000183784	0	0	0.000231564	0.000133694	0.000229212	0.000240927	0.000243052	7.45342e-06	0	0	0	0	0	0.000260503	0	0.000150402	0	0	0	0	0.000303411	0.000307029	0.000317936	7.56107e-06
A0A1D6DFJ2	A0A3B6IQH5_WHEAT	5-hydroxyisourate hydrolase [Sotub01g028250.1.1]	20.2.3	stress.abiotic.drought/salt	Stress	0.000695103	0.000437345	0.000388298	0.00016481	0	0	0	0	0	0	0	0	0.000339544	0.000356898	0.000360047	1.10412e-05	0	0	0	0	0.00037763	0.000385898	0.000375264	5.5836e-06	0	0	0	0	0	0	0	0
A0A1D5YDP6	A0A3B6KDR3_WHEAT	Ubiquitin-protein ligase 1 [Sotub04g029030.1.1]	20.2.3	stress.abiotic.drought/salt	Stress	0.00041998	0.000330304	0.000234609	9.2702e-05	0.00051402	0.000418468	0.000481581	4.85901e-05	0.000379898	0.000347494	0.000310887	3.4527e-05	0.000359016	0.000485184	0.00032631	8.38937e-05	0.000154015	0	0.00015349	8.87694e-05	0.000114082	5.82898e-05	5.66834e-05	3.26852e-05	7.35863e-05	0.000149781	0.00014667	4.31208e-05	0.000203672	0.000206101	0.000213422	5.07556e-06
A0A1D6DLV4	A0A3B6LGV2_WHEAT	Ubiquitin-protein ligase 1 [Sotub04g029030.1.1]	20.2.3	stress.abiotic.drought/salt	Stress	0.000174071	0.000328566	0.000194479	8.39291e-05	0.000121742	0.000115629	0.000228117	6.32545e-05	0.000179952	0.000246904	8.59029e-05	8.08795e-05	8.50301e-05	8.9376e-05	0.000180329	5.38102e-05	0	0	0.000254471	0.000146919	9.45679e-05	0	0	5.45988e-05	0	0	0.000121582	7.01951e-05	0	0	0	0
A0A1D5Y4I4	A0A3B6JLP2_WHEAT	5-hydroxyisourate hydrolase [Sotub01g028250.1.1]	20.2.3	stress.abiotic.drought/salt	Stress	0	0.000437345	0	0.000252501	0	0	0	0	0	0	0.000343029	0.000198048	0.000339544	0.000356898	0.000360047	1.10412e-05	0	0	0	0	0	0	0	0	0	0	0	0	0	0	0	0
A0A1D6CGC2	A0A3B6SIG7_WHEAT	Glycyl-tRNA synthetase [Sotub11g017630.1.1]	20.2.3	stress.abiotic.drought/salt	Stress	0.000593503	0.000560131	0.000497313	4.88403e-05	0.000830169	0.000591366	0.000583334	0.000140249	0.000613554	0.00056122	0.000439335	8.93933e-05	0.000434872	0.000457098	0.000461131	1.4141e-05	0	0.000420391	0.000433816	0.00024668	0.000161217	0.000329494	0.000320413	9.46422e-05	0.00020798	0.000423331	0.000207269	0.000124539	0.000383764	0.00038834	0.000402136	9.5635e-06
A0A1D6BYA9	A0A3B6RIG2_WHEAT	Glycyl-tRNA synthetase [Sotub11g017630.1.1]	20.2.3	stress.abiotic.drought/salt	Stress	0.000553456	0.000696447	0.000618342	7.15973e-05	0.000774152	0.000551462	0.000725296	0.000117044	0.000429115	0.000523351	0.000409691	6.07952e-05	0.000270352	0.000568339	0.000286677	0.000167529	0.000405925	0	0.000404543	0.000233963	0.000150339	0.000460891	0.000149396	0.00017957	0.000193946	0.000394766	0.000386567	0.00011365	0.000178935	0.000362137	0.000562501	0.000191847
A0A1D6CXJ6	A0A3B6TJ13_WHEAT	Glycyl-tRNA synthetase [Sotub11g017630.1.1]	20.2.3	stress.abiotic.drought/salt	Stress	0.00055271	0.000347754	0.000463132	0.000102748	0.000773109	0.000550719	0.000543239	0.00013061	0.000428537	0.000391984	0.000272759	8.14633e-05	0.000269988	0.000283787	0.000286291	8.77936e-06	0.000405378	0.000391496	0.000403998	7.64746e-06	0.000150136	0.000306846	0.00029839	8.81371e-05	0.000193685	0.000394234	0.000193023	0.000115979	0.000357387	0.000361649	0.000187248	9.94829e-05
A0A1D5Y4G1	A0A453IN60_AEGTS	Pentatricopeptide repeat-containing protein [Sotub11g006530.1.1]	20.2.3	stress.abiotic.drought/salt	Stress	0	0	0	0	0	0.000197981	0	0.000114305	0.000154057	0.000281834	0	0.000141121	0	0	0	0	0	0	0	0	0	0	0	0	0	0	0	0	0	0	0	0
A0A1D5VRP8	A0A077S514_WHEAT	Bilirubin oxidase [Sotub05g009460.1.1]	20.2.3	stress.abiotic.drought/salt	Stress	0	0	0	0	0	0	0.000272538	0.00015735	0	0.000196655	0.000205261	0.000116103	0.000203175	0	0.000215444	0.000121001	0	0	0	0	0	0	0	0	0	0	0	0	0	0	0.000281821	0.00016271
A0A1D6BJE2	A0A453SST2_AEGTS	Cadmium-transporting ATPase [Sotub02g031390.1.1]	20.2.3	stress.abiotic.drought/salt	Stress	0	0	0	0	0	0	0	0	0	0.000231386	0	0.000133591	0	0	0	0	0	0	0	0	0	0	0	0	0	0	0	0	0	0	0	0
A0A1D6RJG4	A0A3B6AZN1_WHEAT	Glycyl-tRNA synthetase [Sotub11g017630.1.1]	20.2.3	stress.abiotic.drought/salt	Stress	0.000154177	0	0	8.90141e-05	0	0	0	0	0	0	0	0	0	0	0	0	0	0	0	0	0	0	0	0	0	0	0	0	0	0	0.000208929	0.000120625
W5ASY5	A0A3B6B8R2_WHEAT	Dolichyl-diphosphooligosaccharide-protein glycosyltransferase subunit STT3 [Sotub03g016150.1.1]	20.2.3	stress.abiotic.drought/salt	Stress	0	0	0	0	0	0	0	0	0.000146803	0	0	8.47566e-05	0.000138733	0.000145824	0	8.22211e-05	0	0	0	0	0.000154295	0.000157673	0	9.00733e-05	0	0	0	0	0	0	0	0
W4ZNN7	A0A3B5Y5E5_WHEAT	Oligosaccharyl transferase STT3 subunit family protein [Sotub12g009480.1.1]	20.2.3	stress.abiotic.drought/salt	Stress	0	0.000163935	0.00014555	8.98123e-05	0	0	0	0	0	0.00012319	0	7.1124e-05	0.000127275	0.00013378	0.00013496	4.13868e-06	0	0	0	0	0.000141551	0.000144651	0	8.26339e-05	0	0	0	0	0.000168476	0.000170485	0.000176541	4.19846e-06
A0A1D5V7K3	A0A3B6EM16_WHEAT	Dymeclin [Sotub09g024470.1.1]	20.2.5	stress.abiotic.light	Stress	0	0	0	0	0	0	0	0	0	0	0.000141728	8.18265e-05	0	0	0	0	0	0	0	0	0	0	0	0	0	0	0	0	0	0	0	0
A0A1D6CGV3	A0A3B6SDJ7_WHEAT	Serine/threonine-protein kinase RIO1 [Sotub08g029610.1.1]	20.2.5	stress.abiotic.light	Stress	0	0	0.000259158	0.000149625	0	0	0	0	0	0	0	0	0	0	0	0	0	0	0	0	0	0	0	0	0	0	0	0	0	0	0	0
W5CEI1	A0A3B6EI61_WHEAT	Regulator of chromosome condensation (RCC1)-like protein [Sotub08g016290.1.1]	20.2.5	stress.abiotic.light	Stress	0.000211834	0	0.000236669	0.000130066	0.000296305	0.000281428	0.000277606	9.87933e-06	0.000218991	0.000200312	0.000209078	9.34547e-06	0.000206953	0.000217531	0.00021945	6.72963e-06	0	0.000600187	0.000619352	0.000352181	0.000230167	0.000235207	0.000228725	3.40323e-06	0.00029693	0.000302192	0.000295915	3.36919e-06	0.000273947	0.000277214	0.000287062	6.82683e-06
A0A1D6AEQ8	A0A3B6NPB0_WHEAT	Regulator of chromosome condensation (RCC1)-like protein [Sotub05g017610.1.1]	20.2.5	stress.abiotic.light	Stress	0	0	0.000260336	0.000150305	0	0	0	0	0	0	0	0	0	0.000239284	0	0.000138151	0	0	0	0	0	0	0	0	0	0	0	0	0.000301342	0.000304936	0.000315768	7.50952e-06
A0A1D5SE13	A0A3B5Z5P9_WHEAT	DNA damage-binding protein 1 [Sotub02g007400.1.1]	20.2.5	stress.abiotic.light	Stress	9.81126e-05	0	0	5.66454e-05	0	0	0	0	0	0	0	0	9.58521e-05	0	0.00010164	5.70845e-05	0	0	0	0	0	0	0	0	0	0	0	0	0	0.000128394	0.000132955	7.54794e-05
A0A1D5U8Z9	A0A3B6C466_WHEAT	Universal stress protein (Usp) [Sotub02g022380.1.1]	20.2.99	stress.abiotic.unspecified	Stress	0.000398941	0.000502011	0	0.000265139	0	0.000530005	0	0.000305998	0	0.000754481	0.000393749	0.000377361	0.000389749	0	0	0.000225022	0	0	0	0	0.000433467	0	0	0.000250262	0	0	0	0	0	0	0	0
A0A1D5TLL4	A0A3B6AWP5_WHEAT	Universal stress protein (Usp) [Sotub02g022380.1.1]	20.2.99	stress.abiotic.unspecified	Stress	0.000797881	0.00100402	0	0.000530278	0	0.00106001	0.000522806	0.000530021	0.000412418	0.00113172	0.000393749	0.000420783	0	0	0.000413283	0.000238609	0.00117039	0	0.00116641	0.000674579	0.000866934	0	0	0.000500524	0	0.000569108	0.000557288	0.000325216	0.000515916	0.00104414	0.000540614	0.000298095
A0A1D6C1Y5	A0A3B6SMV6_WHEAT	Abscisic acid receptor PYL2 [Sotub12g028330.1.1]	20.2.99	stress.abiotic.unspecified	Stress	0.00104089	0.000654908	0.000581461	0.000246797	0.00145596	0.00138285	0.00136407	4.85441e-05	0.00107606	0.000984272	0.00102735	4.59209e-05	0.000508454	0.000534441	0.000539157	1.65337e-05	0.00152686	0.00294914	0.00152166	0.000822661	0.00113097	0.00115574	0.00112389	1.67225e-05	0.00145903	0.00222732	0.00145404	0.000445022	0.0013461	0.00136215	0.00141054	3.35451e-05
A0A1D5RTK6	A0A3B5Y470_WHEAT	Universal stress protein (Usp) [Sotub02g022380.1.1]	20.2.99	stress.abiotic.unspecified	Stress	0.000383999	0.000483209	0.000429018	4.96757e-05	0.000537123	0.000510154	0.000503225	1.79086e-05	0.000793944	0.000363112	0.000758005	0.000239043	0.000375152	0.000788651	0.000397805	0.000232471	0.00112656	0.00108798	0.00112272	2.12525e-05	0.000417232	0.000426367	0.000414617	6.16914e-06	0.000538255	0.000547793	0.000536416	6.10745e-06	0.000993187	0.00150755	0.00104073	0.000284236
A0A1D5SAF6	A0A3B5Z2J5_WHEAT	Universal stress protein (Usp) [Sotub02g022380.1.1]	20.2.99	stress.abiotic.unspecified	Stress	0	0.000481406	0.000427417	0.00026374	0.000535118	0.000508251	0.000501348	1.78418e-05	0.000395491	0.000361757	0.000377588	1.68776e-05	0.000373752	0.000392854	0.00039632	1.21535e-05	0.00112235	0.00108392	0.00111853	2.11732e-05	0.000415675	0.000424776	0.00041307	6.14612e-06	0.000536247	0.000545749	0.000534414	6.08466e-06	0.000494741	0.00050064	0.00103685	0.000311298
A0A1D5VZB4	A0A8R7TZ58_TRIUA	BCL-2 binding anthanogene-1 [Sotub06g006270.1.1]	20.2.99	stress.abiotic.unspecified	Stress	0	0	0	0	0	0	0	0	0.000519566	0	0	0.000299972	0	0	0	0	0	0	0	0	0	0	0	0	0	0	0	0	0	0	0	0
A0A096UTQ3	A0A3B6ECI6_WHEAT	Sec20 family protein [Sotub09g026820.1.1]	20.2.99	stress.abiotic.unspecified	Stress	0	0	0	0	0	0	0	0	0	0	0	0	0.000362918	0	0	0.000209531	0	0	0	0	0	0	0	0	0	0	0	0	0	0	0	0
W5F416	A0A8R7UBA7_TRIUA	microtubule associated protein Type 1 [Sotub05g019190.1.1]	20.2.99	stress.abiotic.unspecified	Stress	0.000236785	0.00029796	0.000264545	3.06314e-05	0.000331205	0	0	0.000191221	0.000244784	0	0.000233703	0.000138239	0.000231329	0	0.000245298	0.000137767	0	0	0	0	0	0	0	0	0	0	0	0	0	0.000309865	0.000320873	0.000182161
A0A1D6S9G7	A0A8R7UYH8_TRIUA	Cytosol aminopeptidase family protein [Sotub12g007840.1.1]	20.2.99	stress.abiotic.unspecified	Stress	0.000173189	0	0.000193493	0.000106338	0.00024225	0.000230087	0.000226961	8.07702e-06	0.00017904	0.000163768	0.000170935	7.64055e-06	0.000169198	0.000177846	0.000179415	5.50193e-06	0.000508092	0.000490693	0.000506362	9.58517e-06	0.000188177	0.000192297	0.000186998	2.78237e-06	0.00024276	0.000247062	0.000241931	2.75454e-06	0.00022397	0.000226641	0.000469385	0.000140925
					Stress	0.0448174	0.0437095	0.044921	0.00067156	0.0492607	0.0449958	0.0429782	0.00320753	0.0467054	0.0465875	0.0439096	0.00158121	0.0402833	0.0425917	0.0446549	0.0021869	0.0599495	0.0720406	0.0756671	0.00822991	0.0591369	0.0497225	0.0537326	0.00472436	0.0544373	0.0552252	0.0565413	0.001063	0.0546839	0.0513716	0.058346	0.00348868
A0A1D5X7C5	A0A024FRZ0_WHEAT	Protein disulfide isomerase [Sotub06g019370.1.1]	21.1	redox.thioredoxin	Redox	0.000639466	0.000268226	0.000476291	0.000186072	0.000596306	0.000566367	0.000558674	1.98819e-05	0.000440713	0.000403122	0.000841527	0.00024299	0.000208244	0.000437775	0.000220819	0.000129043	0.000625344	0	0.000623215	0.00036043	0.000463206	0.000710021	0.000460303	0.000143344	0.00119513	0.000304077	0.000893283	0.000453183	0.000275656	0.000278943	0.000288852	6.86941e-06
A0A1D5YHU5	A0A1D5YHU5_WHEAT	Endoplasmic reticulum-Golgi intermediate compartment protein 3 [Sotub07g017030.1.1]	21.1	redox.thioredoxin	Redox	0.000603104	0.000758922	0	0.000400828	0.000421799	0.000801242	0.00079036	0.000215999	0.000935219	0.000285149	0.000892885	0.000363714	0.000883813	0.000928984	0.000624787	0.00016415	0.000884678	0	0	0.000510769	0.0006553	0.000334824	0.000651193	0.000183853	0.000845377	0	0.000842488	0.000487247	0.000389972	0.000394622	0.000408641	9.7182e-06
A0A1D5S042	A0A3B5XYU4_WHEAT	Thioredoxin family protein [Sotub02g021200.1.1]	21.1	redox.thioredoxin	Redox	0.000249459	0.00031391	0.000557411	0.00016242	0.000348934	0.000662828	0.000653826	0.000178685	0.000515774	0.00047178	0.000492426	2.20107e-05	0.000243712	0.000256168	0.000516856	0.00015423	0	0	0	0	0.000542097	0.000553966	0.0005387	8.01538e-06	0.000699339	0.000355866	0.000348474	0.000200472	0.000645209	0.000326452	0.000676097	0.000193568
P80602	A0A7S9YWD1_HORVV	Peroxiredoxin [Sotub10g026080.1.1]	21.1	redox.thioredoxin	Redox	0.000488227	0	0.000545466	0.000299771	0	0	0	0	0.000504722	0.00046167	0.000481874	2.15391e-05	0.000476978	0	0.00050578	0.000284063	0	0	0	0	0	0	0	0	0	0.00069648	0.000682014	0.000398003	0	0	0	0
A0A1D6ABK8	A0A8R7UWN0_TRIUA	Thioredoxin reductase [Sotub02g025620.1.1]	21.1	redox.thioredoxin	Redox	0	0	0	0	0	0	0	0	0	0	0.0003048	0.000175976	0	0.000317123	0	0.000183091	0	0	0	0	0	0	0	0	0	0	0	0	0.000399369	0.000404131	0	0.000231963
A0A1D5S4Q9	A0A8R7JWK4_TRIUA	Disulfide-isomerase-like protein [Sotub01g038150.1.1]	21.1	redox.thioredoxin	Redox	0	0	0	0	0	0	0	0	0	0	0	0	0.000365567	0.000384251	0.000387642	1.18874e-05	0	0	0	0	0	0	0	0	0	0	0	0	0	0.000489678	0	0.000282715
A0A1D6BTF3	A0A3B6RJB7_WHEAT	Activator of heat shock protein ATPase homolog 1 [Sotub10g019940.1.1]	21.1	redox.thioredoxin	Redox	0	0	0.000326347	0.000188417	0	0.000388066	0	0.00022405	0.00030197	0	0.000288301	0.000170534	0	0	0	0	0	0	0	0	0	0	0	0	0	0	0	0	0	0	0	0
A0A1D6BUC3	A0A8R7QVP2_TRIUA	Thioredoxin domain containing 9 [Sotub02g010120.1.1]	21.1	redox.thioredoxin	Redox	0.000445773	0.000560943	0.000498034	5.7667e-05	0.000623529	0	0.000584179	0.00034919	0.000460833	0.000421525	0.000439972	1.96661e-05	0	0	0	0	0	0	0	0	0	0	0	0	0	0	0	0	0	0	0	0
W5C8D1	A0A3B6DB70_WHEAT	Elongation factor beta-1 [Sotub11g028900.1.1]	21.1	redox.thioredoxin	Redox	0.000940621	0.00059182	0.000525449	0.000223023	0.000657852	0.000624822	0.000616336	2.19339e-05	0.0004862	0.000889457	0.000464191	0.000239427	0.000459475	0.000482958	0.000487219	1.4941e-05	0.00137977	0.00133252	0.00137508	2.60294e-05	0.000511014	0.00156661	0.00101562	0.000527966	0.00131848	0.00134184	0.00131397	1.49604e-05	0.000608213	0.00123093	0.00127466	0.000372792
A0A1D5UBI3	A0A3B6C101_WHEAT	Elongation factor beta-1 [Sotub11g028900.1.1]	21.1	redox.thioredoxin	Redox	0.000940621	0.00118364	0.000525449	0.000332827	0.0013157	0.00124964	0.00123267	4.38679e-05	0.0004862	0.000889457	0.000928382	0.000244832	0.000918949	0.000965916	0.000974439	2.9882e-05	0.00137977	0.00133252	0.00137508	2.60294e-05	0.00102203	0.0010444	0.00101562	1.51116e-05	0.000659239	0.000670921	0.00131397	0.000374684	0.000608213	0.000615466	0.00127466	0.000382696
A0A1D5UMB7	M8CGN8_AEGTA	At5g63850-like protein (Fragment) [Sotub08g029040.1.1]	21.1	redox.thioredoxin	Redox	0	0	0	0	0	0	0	0	0.000298568	0	0.000285052	0.000168612	0	0	0	0	0	0	0	0	0	0	0	0	0	0	0	0	0	0	0	0
A0A1D5TQ77	A0A453BDJ2_AEGTS	Protein disulfide isomerase [Sotub07g025890.1.1]	21.1	redox.thioredoxin	Redox	0	0	0	0	0	0	0	0	0	0	0	0	0	0.000338537	0	0.000195454	0	0	0	0	0.000358203	0	0	0.000206808	0	0	0	0	0	0.00043142	0.000446746	0.00025362
A0A1D5S9J2	A0A3B5YW81_WHEAT	Membrane-associated progesterone receptor component 2 [Sotub03g014640.1.1]	21.2	redox.ascorbate and glutathione	Redox	0	0.0013032	0.000578525	0.000652965	0.0014486	0.00137587	0.000678592	0.000425129	0.00107062	0.000979301	0.000511079	0.000300183	0.00101177	0.000531742	0.00107287	0.000296361	0.00151914	0.00146712	0.00151397	2.86587e-05	0.000562631	0.00057495	0.00111821	0.000317267	0.000725829	0	0.0014467	0.00072335	0.000669649	0.00135527	0	0.00067765
A0A1D6CIF4	A0A3B6SHQ3_WHEAT	Protein translocase subunit secA [Sotub02g022110.1.1]	21.2	redox.ascorbate and glutathione	Redox	0.000632887	0	0.000707086	0.000388592	0	0	0.00082939	0.000478849	0	0	0	0	0	0	0	0	0	0.00179315	0	0.00103528	0	0	0	0	0	0	0	0	0	0	0	0
A0A1D5SI80	A0A3B5YWN0_WHEAT	cytochrome b5-like Heme/Steroid binding domain containing protein, expressed [LOC_Os10g35850]	21.2	redox.ascorbate and glutathione	Redox	0	0	0	0	0	0	0	0	0	0	0	0	0	0	0	0	0	0	0	0	0	0	0.0004537	0.000261944	0	0	0.00058698	0.000338893	0	0	0	0
A0A1D5SZ91	A0A452YJT5_AEGTS	Membrane-associated progesterone receptor component 2 [Sotub03g014640.1.1]	21.2	redox.ascorbate and glutathione	Redox	0	0	0	0	0	0	0.000460141	0.000265663	0	0.000332023	0.000346553	0.000196023	0.000343032	0	0.000363746	0.000204292	0	0	0	0	0.00038151	0	0	0.000220265	0	0	0.00049049	0.000283184	0.000454077	0	0	0.000262161
A0A1D5Y3I8	A0A453IYV4_AEGTS	Cysteinyl tRNA synthetase [Sotub05g008230.1.1]	21.2	redox.ascorbate and glutathione	Redox	0.000728438	0.000687479	0.000813839	6.44696e-05	0.000509455	0.000725815	0.000715957	0.000122169	0.000564786	0.000516612	0.00035948	0.000107364	0.000533741	0.000748028	0.000565971	0.000115544	0.000534264	0.000515969	0.000532445	1.00789e-05	0.000791481	0.000606608	0.00058989	0.000111875	0.000765795	0.000779365	0.000763178	8.68928e-06	0.000706521	0.000238316	0.000740344	0.000280593
A0A1D5XXG9	A0A453I793_AEGTS	Membrane-associated progesterone receptor component 2 [Sotub03g014640.1.1]	21.2	redox.ascorbate and glutathione	Redox	0.00054536	0	0	0.000314864	0	0	0	0	0	0	0	0	0	0	0	0	0	0	0	0	0	0	0	0	0	0	0	0	0	0	0	0
A0A1D5X6V2	A0A3B6I217_WHEAT	RNA-binding protein-like [Sotub05g010070.1.1]	21.2	redox.ascorbate and glutathione	Redox	0	0	0	0	0	0	0	0	0.000189609	0.000173436	0	0.000105114	0	0.000188345	0.000190007	0.000109224	0	0	0.000536255	0.000309607	0	0	0	0	0	0	0	0	0	0.000240021	0.000248547	0.000141102
A0A1D5YVL4	A0A3B6KBF4_WHEAT	Serologically defined colon cancer antigen 1 (Fragment) [Sotub01g012870.1.1]	21.2	redox.ascorbate and glutathione	Redox	0	0	0	0	0	0	0	0	0	0	0	0	0	0.000100751	0	5.81687e-05	0	0	0	0	0	0	0	0	0	0	0	0	0	0	0	0
A0A1D6BLB8	A0A1D6BLB8_WHEAT	Glutaredoxin C4 [Sotub11g026630.1.1]	21.4	redox.glutaredoxins	Redox	0.00227839	0.00191136	0.00254551	0.000318383	0.00318693	0.00302692	0.00199054	0.000649492	0.00157024	0.00143631	0.000749582	0.000440269	0.00296787	0.00233966	0.00236031	0.000356883	0.00222808	0.00215178	0	0.00126493	0	0	0	0	0.00106455	0.00108341	0.00106091	1.20792e-05	0.00392861	0.00298159	0.00308751	0.000518894
A0A1D5RXW0	A0A3B5XZJ3_WHEAT	Aquaporin [Sotub03g024480.1.1]	21.4	redox.glutaredoxins	Redox	0.000389839	0.000490558	0.000871086	0.000253819	0	0	0	0	0	0	0	0	0.000380857	0.000400323	0.000403855	1.23846e-05	0.00114369	0.00110453	0.0011398	2.15757e-05	0	0	0	0	0	0	0	0	0.00100829	0.000510158	0.000528281	0.000282512
A0A1D5V258	A0A1D5V258_WHEAT	Prostaglandin E synthase 2-like [Sotub04g035110.1.1]	21.4	redox.glutaredoxins	Redox	0	0	0	0	0	0	0	0	0	0	0	0	0	0	0	0	0	0	0	0	0	0	0	0	0	0	0	0	0.000414345	0.000419286	0.000434181	1.03256e-05
A0A1D5X9L0	Q9ZR95_WHEAT	Aquaporin-like protein [Sotub06g030840.1.1]	21.4	redox.glutaredoxins	Redox	0.000474665	0	0	0.000274048	0.000663943	0	0.00124408	0.000622513	0	0	0	0	0	0	0	0	0	0	0	0	0	0.000527037	0.000512513	0.00030018	0	0	0.000663069	0.000382823	0	0	0	0
A0A1D6CH56	A0A3B6SA79_WHEAT	Phosphatidylinositol 3,4,5-trisphosphate-dependent Rac exchanger 2 protein [Sotub04g027540.1.1]	21.4	redox.glutaredoxins	Redox	0	0	0	0	0	0	0	0	0.000145194	0	0	8.38277e-05	0.000137213	0	0.000145498	8.17168e-05	0	0	0	0	0	0	0	0	0	0	0	0	0	0	0	0
A0A1D6D1I9	A0A3B6TGF9_WHEAT	Phosphatidylinositol 3,4,5-trisphosphate-dependent Rac exchanger 2 protein [Sotub04g027540.1.1]	21.4	redox.glutaredoxins	Redox	0	0	0	0	0	0	0	0	0	0	0	0	0	0.000140944	0	8.13738e-05	0	0	0	0	0	0	0	0	0	0	0	0	0	0	0	0
A0A1D6CM42	O24400_WHEAT	Superoxide dismutase [Sotub11g024220.1.1]	21.6	redox.dismutases and catalases	Redox	0	0	0	0	0	0	0	0	0	0	0	0	0	0	0	0	0	0	0	0	0.000580213	0	0.000576577	0.000333942	0	0	0	0	0	0	0	0
A0A1D6SBP4	A0A0H4LXI0_WHEAT	Catalase [Sotub04g035910.1.1]	21.6	redox.dismutases and catalases	Redox	0.0015602	0.00112189	0.0014941	0.000236304	0.00155882	0.00148056	0.00175254	0.000140014	0.00230416	0.00273991	0.00263983	0.000228243	0.00566153	0.00595088	0.00600339	0.000184099	0.000653893	0.0018945	0.00130333	0.000620533	0.000968704	0.000989913	0.000962633	1.43231e-05	0.00218695	0.00127183	0.00217948	0.000526201	0.0109531	0.0105004	0.0093632	0.000819148
H9NAV6	H9NAV6_WHEAT	Superoxide dismutase [Sotub11g024220.1.1]	21.6	redox.dismutases and catalases	Redox	0	0	0	0	0	0	0	0	0	0	0	0	0	0	0	0	0	0	0	0	0.000732901	0.000748948	0	0.000427848	0	0	0	0	0	0	0	0
Q43199	A0A8R7R8V2_TRIUA	Adenine phosphoribosyltransferase-like [Sotub04g030980.1.1]	21.6	redox.dismutases and catalases	Redox	0.000566451	0.0007128	0	0.000376468	0.00079233	0.000752548	0.000742327	2.64177e-05	0	0.00053564	0.000559081	0.000316236	0	0	0	0	0.00166183	0.00160492	0.00165617	3.13504e-05	0.000615475	0.00062895	0.000611617	9.10034e-06	0.000794001	0.000808071	0.000791287	9.00933e-06	0	0	0	0
A0A1D5XGM1	A0A3B6IUU1_WHEAT	Catalase [Sotub02g026140.1.1]	21.6	redox.dismutases and catalases	Redox	0.00020839	0	0.000232821	0.000127951	0.000291487	0.000276852	0.000273092	9.71869e-06	0.00021543	0.000197054	0.000205678	9.19351e-06	0.000203588	0.000427987	0.000215882	0.000126158	0	0	0	0	0	0	0	0	0	0	0	0	0.000808479	0.00109083	0.000847182	0.000153069
A0A1D6BH34	F1DKC1_WHEAT	Catalase [Sotub02g026140.1.1]	21.6	redox.dismutases and catalases	Redox	0.000225832	0.000284178	0.000252308	2.92146e-05	0	0	0	0	0	0	0	0	0	0	0	0	0.000662534	0.000639847	0.000660279	1.24987e-05	0	0	0	0	0	0	0	0	0.00029205	0	0	0.000168615
A0A1D6DBJ8	A0A453AIS6_AEGTS	Ascorbate peroxidase [Sotub09g006730.1.1]	21.2.1	redox.ascorbate and glutathione.ascorbate	Redox	0.0031386	0.0013165	0.00233771	0.00091327	0.00292677	0.00277982	0.00342758	0.000339607	0.00324464	0.00346253	0.00361406	0.0001857	0.00306629	0.00376017	0.00379335	0.000410527	0	0	0	0	0.00511535	0.00464653	0.00451848	0.00031423	0.00366618	0.00223869	0.00438438	0.00109221	0.00270593	0.00205365	0.000708867	0.00101835
A0A1D6SCG6	A0A3B6SK63_WHEAT	Reductase [Sotub08g028900.1.1]	21.2.1	redox.ascorbate and glutathione.ascorbate	Redox	0	0	0.000349231	0.000201629	0.000437231	0	0.000409638	0.000244859	0	0	0	0	0	0	0	0	0	0.000885641	0.000913922	0.000519682	0.000339637	0	0.000337508	0.000195478	0.000438153	0.000445917	0.000436656	4.97161e-06	0.000404239	0	0	0.000233388
A0A1D6S8V3	K4HRS2_WHEAT	Reductase [Sotub02g036200.1.1]	21.2.1	redox.ascorbate and glutathione.ascorbate	Redox	0	0	0	0	0	0	0	0	0	0	0	0	0	0	0	0	0	0	0	0	0	0	0	0	0	0	0	0	0	0.000340537	0	0.000196609
W5FJN8	W5FJN8_WHEAT	L-galactono-1 4-lactone dehydrogenase protein [Sotub10g021180.1.1]	21.2.1.5	redox.ascorbate and glutathione.ascorbate.L-galactono-1,4-lactone dehydrogenase	Redox	0	0	0	0	0	0	0	0	0	0	0	0	0	0.000180282	0	0.000104086	0	0	0	0	0	0	0	0	0	0	0	0	0.000227039	0	0	0.000131081
A0A1D5YVL0	Q7X9G0_WHEAT	Glutathione synthetase [Sotub01g036330.1.1]	21.2.2	redox.ascorbate and glutathione.glutathione	Redox	0.000431696	0.000543229	0.000241153	0.00015275	0.000301919	0.00028676	0.000282866	1.00665e-05	0.00022314	0.000204107	0	0.000123702	0.000210875	0.000221652	0.000223608	6.85714e-06	0	0	0	0	0	0.000239663	0.000233058	0.000136503	0.000302556	0.000307917	0.000301522	3.43303e-06	0.000558276	0.000282467	0.000585001	0.000167487
A0A1D6DDR8	A0A3B6KEI8_WHEAT	GPI inositol-deacylase [Sotub02g036970.1.1]	21.2.2	redox.ascorbate and glutathione.glutathione	Redox	9.59997e-05	0.000120802	0.000107255	1.24189e-05	0	0.000127539	0	7.36344e-05	9.9243e-05	9.07779e-05	9.47506e-05	4.23521e-06	9.37879e-05	0	9.94512e-05	5.58551e-05	0	0	0	0	0.000104308	0.000106592	0	6.08922e-05	0.000134564	0.000136948	0	7.83879e-05	0.000124148	0.000125629	0.000130092	3.09381e-06
A0A1D5UXZ5	A0A453BAS1_AEGTS	Elongator complex protein [Sotub05g027680.1.1]	21.2.2	redox.ascorbate and glutathione.glutathione	Redox	0	0	0	0	0.00012547	0	0	7.24399e-05	0	0	0	0	0	0	0	0	0	0	0	0	0	0	0	0	0	0	0	0	0	0	0	0
A0A1D6B6X7	A0A3B6QI83_WHEAT	5-oxoprolinase (ATP-hydrolyzing) [Sotub09g009410.1.1]	21.2.2	redox.ascorbate and glutathione.glutathione	Redox	0	0	0	0	0	0	0	0	0	0	0	0	0	0	0	0	0	0	0	0	0	0	0	0	0	0	0	0	0.000112843	0	0	6.51499e-05
A0A1D5V023	A0A3B6DBZ8_WHEAT	Peroxiredoxin [Sotub03g020790.1.1]	21.5.1	redox.peroxiredoxin.BAS1	Redox	0.000512639	0	0	0.000295972	0	0	0	0	0	0	0	0	0	0	0	0	0	0	0	0	0	0	0	0	0	0	0	0	0	0	0	0
					Redox	0.0160967	0.0121695	0.0139851	0.00196547	0.0162071	0.0151256	0.0172428	0.00105865	0.0140573	0.0144899	0.0144995	0.000252587	0.0181673	0.0191025	0.0191555	0.000555865	0.012673	0.0147225	0.0116295	0.00157352	0.0137441	0.013279	0.0135956	0.000237538	0.0147961	0.0104413	0.0184989	0.00403315	0.0262943	0.0243098	0.0210429	0.00265167
A0A1D5TYB3	A0A453C698_AEGTS	Agmatine deiminase [Sotub12g019950.1.1]	22.1.4	polyamine metabolism.synthesis.agmatine deiminase	Polyamine metabolism	0.000320399	0	0	0.000184983	0	0.00042566	0.000419879	0.000244103	0	0.000302971	0.00031623	0.000178871	0	0	0.000331918	0.000191633	0	0	0	0	0.000348128	0.00035575	0.000345946	5.14738e-06	0.000449107	0	0.000447572	0.00025885	0	0.000419286	0.000434181	0.000246487
A0A1D6BVH6	A0A3B6RIK6_WHEAT	Spermidine synthase [Sotub04g015500.1.1]	22.1.6	polyamine metabolism.synthesis.spermidine synthase	Polyamine metabolism	0.000488227	0	0.000545466	0.000299771	0	0	0	0	0	0	0	0	0.000476978	0.000501357	0	0.000282684	0	0	0	0	0	0	0	0	0	0	0	0	0	0	0	0
					Polyamine metabolism	0.000808626	0	0.000545466	0.000412445	0	0.00042566	0.000419879	0.000244103	0	0.000302971	0.00031623	0.000178871	0.000476978	0.000501357	0.000331918	9.16025e-05	0	0	0	0	0.000348128	0.00035575	0.000345946	5.14738e-06	0.000449107	0	0.000447572	0.00025885	0	0.000419286	0.000434181	0.000246487
A0A1D5RR73	A0A3B5Y733_WHEAT	CTP synthase [Sotub02g025550.1.1]	23.1.1.10	nucleotide metabolism.synthesis.pyrimidine.CTP synthetase	Nucleotide metabolism	0.000168909	0	0	9.75196e-05	0.000236263	0.000224401	0.000221353	7.87742e-06	0.000174615	0.000159721	0.000166711	7.45174e-06	0	0	0	0	0	0	0	0	0	0	0	0	0	0	0	0	0	0	0	0
A0A1D5YNT2	A0A8R7UDM8_TRIUA	Aspartate carbamoyltransferase [Sotub11g005080.1.1]	23.1.1.2	nucleotide metabolism.synthesis.pyrimidine.aspartate transcarbamoylase	Nucleotide metabolism	0.00114556	0.00108115	0.00127986	0.000101387	0.00120177	0.00114143	0.000750621	0.00024492	0.000888197	0.00108325	0.000847991	0.000125836	0.000839376	0.00117637	0.00118675	0.000197627	0.00168039	0.00162285	0.000837337	0.000471008	0.000622352	0.000953967	0.000927677	0.000184338	0.000802872	0.00122565	0.000400064	0.000412833	0.000740729	0.000749562	0.000776189	1.84592e-05
A0A1D5WKE9	A0A453GP02_AEGTS	Orotidine 5'-phosphate decarboxylase (Orotate phosphoribosyltransferase) [Sotub11g025350.1.1]	23.1.1.5	nucleotide metabolism.synthesis.pyrimidine.uridine 5'-monophosphate synthase	Nucleotide metabolism	0	0	0	0	0	0	0	0	0	0	0	0	0	0	0	0	0	0	0	0	0	0	0	0	0	0	0	0	0	0	0.000290058	0.000167465
A0A1D5WLD7	A0A3B6H1U9_WHEAT	Orotidine 5'-phosphate decarboxylase (Orotate phosphoribosyltransferase) [Sotub11g025350.1.1]	23.1.1.5	nucleotide metabolism.synthesis.pyrimidine.uridine 5'-monophosphate synthase	Nucleotide metabolism	0.00021676	0.000272763	0.000242173	2.8041e-05	0.000303196	0.000287973	0.000284062	1.01091e-05	0.000224084	0.00020497	0.00021394	9.56281e-06	0.000211766	0.00022259	0.000224554	6.88614e-06	0	0	0	0	0.00023552	0.000240677	0.000234044	3.48237e-06	0.000303835	0.000309219	0.000302797	3.44754e-06	0.000280318	0.000283661	0.000293738	6.9856e-06
A0A1D5SRE1	A0A3B5ZY48_WHEAT	Amidophosphoribosyltransferase [Sotub01g047970.1.1]	23.1.2.1	nucleotide metabolism.synthesis.purine.amidophosphoribosyltransferase	Nucleotide metabolism	0	0	0	0	0	0	0	0	0	0	0	0	0	0	0	0	0	0	0	0	0	0	0	0	0	0	0	0	0	0.000246186	0.000254932	0.000144726
A0A1D6DCB4	A0A3B6QCI4_WHEAT	GMP synthase [Sotub08g029290.1.1]	23.1.2.31	nucleotide metabolism.synthesis.purine.GMP synthetase	Nucleotide metabolism	0.000378331	0.000238038	0.000211343	8.97029e-05	0.000264597	0.000251312	0.000247899	8.82213e-06	0.000195556	0.000178876	0.000186704	8.3454e-06	0.000184807	0.000194253	0.000195966	6.00949e-06	0.000554964	0.00053596	0	0.000315066	0.000205537	0.000210037	0.000204249	3.03904e-06	0.000265155	0.000269854	0.000264249	3.00865e-06	0.000244632	0.000247549	0.000256343	6.09629e-06
A0A1D6SAS4	A0A3B6QCI4_WHEAT	GMP synthase [Sotub08g029290.1.1]	23.1.2.31	nucleotide metabolism.synthesis.purine.GMP synthetase	Nucleotide metabolism	0.000350522	0.000220542	0.000195808	8.31094e-05	0.000245148	0.00023284	0.000229677	8.17367e-06	0.000181182	0.000165728	0.000172981	7.73198e-06	0.000171223	0.000179974	0.000181562	5.56776e-06	0	0	0	0	0.000190429	0.000194598	0.000189235	2.81566e-06	0.000245665	0.000250018	0.000244826	2.7875e-06	0.00022665	0.000229353	0.000237501	5.64818e-06
A0A1D5TBC9	A0A3B6B040_WHEAT	Phosphoribosylformylglycinamidine synthase [Sotub02g019310.1.1]	23.1.2.4	nucleotide metabolism.synthesis.purine.FGAR amidotransferase	Nucleotide metabolism	7.23045e-05	0	8.07813e-05	4.43948e-05	0	0	0	0	0	6.83715e-05	0	3.94743e-05	0	7.42489e-05	0	4.28676e-05	0	0	0	0	0	0	0	0	0	0	0	0	0	0	0	0
A0A1D5YXJ5	A0A3B6LXB6_WHEAT	Phosphoribosylformylglycinamidine cyclo-ligase [Sotub04g022930.1.1]	23.1.2.5	nucleotide metabolism.synthesis.purine.AIR synthase	Nucleotide metabolism	0.000269102	0.000338627	0.000300651	3.48121e-05	0.000376409	0.00035751	0.000352654	1.25501e-05	0	0.000254464	0.0002656	0.000150233	0.000262902	0.000276338	0	0.00015581	0	0	0	0	0.000292391	0	0.000290558	0.000168286	0.000377202	0.000383887	0	0.000219733	0.000348007	0	0.000364666	0.000205899
A0A1D5XNG4	A0A3B6IT32_WHEAT	Adenylosuccinate lyase [Sotub07g005250.1.1]	23.1.2.8	nucleotide metabolism.synthesis.purine.SAICAR lyase	Nucleotide metabolism	0	0	0.000379298	0.000218988	0	0.000225515	0	0.000130201	0	0	0	0	0	0	0	0	0	0	0	0	0	0	0	0	0	0.000242154	0.000237124	0.000138378	0.000219521	0.000222138	0.00023003	5.47051e-06
A0A1D5W0W7	M7YFT5_TRIUA	Bifunctional purine biosynthesis protein purH [Sotub08g020280.1.1]	23.1.2.9	nucleotide metabolism.synthesis.purine.AICAR transformylase and IMP synthase	Nucleotide metabolism	0.000237883	0	0.000265772	0.00014606	0.000332742	0.000316035	0.000311743	1.10942e-05	0.00049184	0.000449888	0.000469576	2.09894e-05	0.000464805	0.00024428	0.000492872	0.000136147	0	0.000673991	0	0.000389129	0.000258471	0.00026413	0.000256851	3.82172e-06	0.000333443	0.000339352	0.000664608	0.000189515	0	0.000311303	0.000322362	0.000183007
A0A1D5S8U0	A0A3B5YZS1_WHEAT	Uracil phosphoribosyltransferase [Sotub09g008660.1.1]	23.3.1.3	nucleotide metabolism.salvage.phosphoribosyltransferases.uracil phosphoribosyltransferase (UPP)	Nucleotide metabolism	0.000347552	0	0.000388298	0.000213396	0.000486141	0	0	0.000280674	0	0	0	0	0.000339544	0	0	0.000196036	0	0	0	0	0.00037763	0	0	0.000218025	0	0	0.000485502	0.000280305	0	0	0	0
A0A1D5RUP2	A0A3B5Y072_WHEAT	Nucleoside diphosphate kinase [Sotub01g029210.1.1]	23.4.10	nucleotide metabolism.phosphotransfer and pyrophosphatases.nucleoside diphosphate kinase	Nucleotide metabolism	0.00341759	0.00344045	0.0015273	0.00109801	0.00286823	0.00181615	0.00179148	0.000614666	0.00353305	0.00129268	0.00202387	0.00114248	0.00133554	0.0028076	0.000708092	0.0010777	0.00200527	0.0019366	0.00199844	3.78295e-05	0.00297069	0.0022768	0.00295207	0.000395354	0.00287428	0.00292522	0.00381928	0.000531502	0.00176787	0.00268343	0.000926252	0.000878849
A0A1D5YVM5	A0A3B6KBK7_WHEAT	nucleoside diphosphate kinase, putative, expressed [LOC_Os12g36194]	23.4.10	nucleotide metabolism.phosphotransfer and pyrophosphatases.nucleoside diphosphate kinase	Nucleotide metabolism	0	0	0	0	0	0	0	0	0	0	0	0	0	0	0	0	0	0	0	0	0	0	0	0	0	0	0.000712552	0.000411392	0	0	0	0
W4ZM65	A0A3B5Y8W5_WHEAT	Nucleoside diphosphate kinase [Sotub08g027900.1.1]	23.4.10	nucleotide metabolism.phosphotransfer and pyrophosphatases.nucleoside diphosphate kinase	Nucleotide metabolism	0.000425426	0	0	0.00024562	0	0	0	0	0	0	0	0	0.000415624	0	0	0.000239961	0	0	0	0	0	0	0	0	0	0	0	0	0	0	0	0
A0A1D5UBN5	A0A3B6AVG1_WHEAT	Adenylate kinase [Sotub01g028550.1.1]	23.4.3	nucleotide metabolism.phosphotransfer and pyrophosphatases.uridylate kinase	Nucleotide metabolism	0.000512639	0.000645084	0.000572739	6.6317e-05	0.000717059	0.000681056	0.000671806	2.3908e-05	0.00105992	0.000969508	0.00101194	4.52321e-05	0.000500827	0.00105285	0.000531069	0.000310348	0	0	0	0	0.00111401	0.0011384	0.00110703	1.64716e-05	0.000718571	0.000731304	0.000716115	8.15344e-06	0	0	0	0
A0A1D6BYH4	A0A8R7R061_TRIUA	Adenylate kinase [Sotub01g028550.1.1]	23.4.3	nucleotide metabolism.phosphotransfer and pyrophosphatases.uridylate kinase	Nucleotide metabolism	0	0	0	0	0	0	0	0	0	0	0.000459971	0.000265564	0	0	0	0	0	0	0	0	0	0	0	0	0	0	0	0	0	0	0	0
A0A1D5TMC9	A0A3B6ATR5_WHEAT	Thymidylate kinase family protein [Sotub07g018120.1.1]	23.4.4	nucleotide metabolism.phosphotransfer and pyrophosphatases.thymidylate kinase	Nucleotide metabolism	0	0	0.000537783	0.000310489	0	0	0	0	0	0.000455168	0	0.000262791	0	0.000494295	0	0.000285381	0	0	0	0	0	0	0	0	0	0	0	0	0	0	0	0
A0A1D5UPX2	A0A1D5UPX2_WHEAT	Inorganic pyrophosphatase [Sotub12g024490.1.1]	23.4.99	nucleotide metabolism.phosphotransfer and pyrophosphatases.misc	Nucleotide metabolism	0	0	0	0	0	0	0	0	0.000502329	0	0.000479591	0.000283684	0	0	0	0	0	0	0	0	0.000527967	0.000539526	0	0.000308213	0	0	0	0	0	0	0	0
A0A1D5TED4	A0A3B6B884_WHEAT	Thymidylate synthase [Sotub01g047260.1.1]	23.5.1	nucleotide metabolism.deoxynucleotide metabolism.dihydrofolate reductase-thymidylate synthase	Nucleotide metabolism	0.00019679	0	0	0.000113617	0	0	0	0	0	0	0	0	0.000192256	0.000202082	0	0.000113942	0	0	0	0	0	0	0	0	0	0	0	0	0	0	0	0
A0A1D5W940	A0A1D5W940_WHEAT	Malignant T cell amplified sequence 1 [Sotub01g037680.1.1]	23.5.2	nucleotide metabolism.deoxynucleotide metabolism.pseudouridine synthase	Nucleotide metabolism	0.000566451	0.0007128	0	0.000376468	0	0	0	0	0	0	0	0	0	0	0	0	0	0	0	0	0	0	0	0	0	0	0	0	0	0	0	0
A0A1D6A5V3	A0A3B6NX36_WHEAT	Ribonucleoside-diphosphate reductase [Sotub04g025480.1.1]	23.5.4	nucleotide metabolism.deoxynucleotide metabolism.ribonucleoside-diphosphate reductase	Nucleotide metabolism	0	0	0	0	0	0	0	0	0	0	0	0	0.00013427	0.000141133	0.000142378	4.36614e-06	0	0	0	0	0	0	0	0	0	0	0	0	0	0.000179855	0.000186244	0.000105732
A0A1D6CIB2	A0A8R7V869_TRIUA	Vesicle-associated membrane protein 7B [Sotub11g011980.1.1]	23.2	nucleotide metabolism.degradation	Nucleotide metabolism	0.000579253	0	0	0.000334432	0	0	0	0	0	0.000547745	0.000571715	0.000323382	0	0	0	0	0	0	0	0	0	0.000643164	0.000625439	0.000366321	0.000811944	0	0	0.000468776	0	0	0	0
A0A1D6S634	A0A1D6S634_WHEAT	Deaminase [Sotub01g035390.1.1]	23.2	nucleotide metabolism.degradation	Nucleotide metabolism	0	0	0	0	0	0	0	0	0	0	0	0	0.000538524	0.000566048	0.000571042	1.75115e-05	0	0	0	0	0.00059893	0.000612043	0.000595176	8.85571e-06	0	0	0	0	0.000712852	0	0.000746978	0.000421762
A0A077RWG8	A0A077RWG8_WHEAT	Uricase [Sotub11g011090.1.1]	23.2	nucleotide metabolism.degradation	Nucleotide metabolism	0	0	0	0	0	0	0	0	0	0	0	0	0.000326272	0	0	0.000188373	0	0	0	0	0	0	0	0	0	0	0	0	0.000431891	0	0.000452566	0.00025553
A0A1D5ULD5	A0A1D5ULD4_WHEAT	Allantoinase [Sotub02g021240.1.1]	23.2	nucleotide metabolism.degradation	Nucleotide metabolism	0.000204646	0	0.000457277	0.000229058	0	0	0	0	0	0	0	0	0	0	0	0	0	0	0	0	0	0.000227226	0	0.000131189	0	0	0	0	0	0	0	0
A0A077RYU3	A0A077RYU3_WHEAT	Cytidine deaminase [Sotub07g014020.1.1]	23.2	nucleotide metabolism.degradation	Nucleotide metabolism	0	0	0	0	0	0	0	0	0	0	0	0	0	0.000339629	0.000342625	0.000196955	0	0	0	0	0	0	0	0	0	0	0	0	0	0	0	0
A0A1D5ZZT1	A0A453K7V2_AEGTS	3'(2') 5'-bisphosphate nucleotidase [Sotub05g029710.1.1]	23.2	nucleotide metabolism.degradation	Nucleotide metabolism	0	0	0	0	0	0	0	0	0	0.00033089	0	0.000191039	0.000341862	0	0	0.000197374	0	0	0	0	0.000380208	0	0	0.000219513	0	0	0.000488816	0.000282218	0	0	0	0
A0A1D5SWZ8	A0A3B5ZWJ6_WHEAT	AMP deaminase [Sotub09g005000.1.1]	23.2	nucleotide metabolism.degradation	Nucleotide metabolism	0.000123082	0.000154882	0.000137512	1.59225e-05	0.000172163	0.000163519	0.000161298	5.74021e-06	0.000127241	0.000116387	0.000121481	5.43002e-06	0.000120247	0	0	6.94245e-05	0.000361093	0.000348728	0.000359864	6.81203e-06	0	0.000136663	0.000132896	7.78378e-05	0.000172526	0.000175583	0.000171936	1.95761e-06	0	0	0	0
					Nucleotide metabolism	0.0092128	0.00710433	0.00657661	0.00139485	0.00720373	0.00569774	0.00502259	0.00111663	0.00737801	0.00627764	0.00699207	0.000558296	0.00637984	0.00797168	0.00457691	0.00169848	0.00460172	0.00511813	0.00319564	0.000994962	0.00777414	0.00743723	0.00751523	0.000176363	0.0069055	0.00685224	0.00850787	0.000940882	0.00497247	0.00515304	0.00533786	0.000182697
A0A1D5V2R4	A0A1D5V2R4_WHEAT	GID1-like gibberellin receptor [Sotub01g036020.1.1]	24	biodegradation of xenobiotics	Biodegradation of xenobiotics	0.000584203	0.000367569	0.000652694	0.000148839	0.00122574	0.000776132	0.000765591	0.000262678	0.00060394	0.000552426	0.000576602	2.57733e-05	0	0	0	0	0	0	0	0	0.000317382	0.000648661	0.000315392	0.000191841	0.000818884	0.000833395	0.000816086	9.29167e-06	0	0	0	0
A0A1D6D2C5	A0A453RHP7_AEGTS	Copine-like protein [Sotub03g023140.1.1]	24	biodegradation of xenobiotics	Biodegradation of xenobiotics	0	0	0	0	0	0	0	0	0.000454899	0.000416098	0	0.000252183	0	0	0	0	0	0	0	0	0	0	0.000950238	0.00054862	0.000616799	0.000627729	0.000614691	6.99866e-06	0	0	0	0
A0A1D5TII3	A0A3B6AUG0_WHEAT	GID1-like gibberellin receptor [Sotub01g036020.1.1]	24	biodegradation of xenobiotics	Biodegradation of xenobiotics	0.00028639	0	0	0.000165347	0.000400591	0	0	0.000231282	0	0	0	0	0	0	0	0	0	0	0	0	0	0	0	0	0	0	0	0	0	0	0	0
A0A1D6BMK2	A0A8R7VF44_TRIUA	Copine-like protein [Sotub02g036690.1.1]	24	biodegradation of xenobiotics	Biodegradation of xenobiotics	0	0	0.000315559	0.000182188	0.000395074	0.000375237	0.000740282	0.000205272	0.000291988	0.000534164	0.000557541	0.000147034	0.000551876	0.000580082	0.0005852	1.79457e-05	0.00165725	0	0.000825803	0.000828626	0.00030689	0.000313609	0.000609933	0.000173055	0.000791813	0.000402922	0.000789107	0.000223749	0.000730526	0.000739238	0.000765498	1.82049e-05
A0A1D5TDY9	A0A8R7PEA4_TRIUA	Acetyl esterase [Sotub11g028170.1.1]	24	biodegradation of xenobiotics	Biodegradation of xenobiotics	0	0	0	0	0	0	0	0	0	0	0	0	0	0	0	0	0	0	0	0	0	0.000271048	0	0.000156489	0	0	0	0	0	0	0	0
W5FDW1	A0A3B6LN09_WHEAT	Gibberellin receptor GID1L2 [Sotub04g032260.1.1]	24	biodegradation of xenobiotics	Biodegradation of xenobiotics	0.000316444	0	0.000353543	0.000194296	0	0	0.000414695	0.000239424	0	0.000299231	0.000312326	0.000176663	0.000309153	0.000324953	0.00032782	1.00529e-05	0	0	0	0	0	0	0	0	0	0	0.000442046	0.000255216	0	0	0	0
					Biodegradation of xenobiotics	0.00118704	0.000367569	0.0013218	0.000516436	0.00202141	0.00115137	0.00192057	0.000475885	0.00135083	0.00180192	0.00144647	0.000237689	0.000861029	0.000905035	0.000913021	2.79986e-05	0.00165725	0	0.000825803	0.000828626	0.000624271	0.00123332	0.00187556	0.000625719	0.0022275	0.00186405	0.00266193	0.000399468	0.000730526	0.000739238	0.000765498	1.82049e-05
A0A1D6CA52	A0A341Z8D2_WHEAT	Regulator of ribonuclease activity A [Sotub04g007310.1.1]	25	C1-metabolism	C1-metabolism	0.000661469	0.000832367	0.000739019	8.55704e-05	0	0	0	0	0	0	0	0	0	0	0	0	0	0	0	0	0	0	0	0	0	0	0	0	0	0	0	0
A0A1D6AW80	A0A3B6PJQ8_WHEAT	Protein arginine N-methyltransferase [Sotub08g007070.1.1]	25	C1-metabolism	C1-metabolism	0.000159205	0.000400673	0.000355739	0.000128421	0	0	0	0	0	0	0.000157133	9.07207e-05	0.000155536	0.000163486	0.000164928	5.05767e-06	0	0	0	0	0	0	0	0	0	0	0	0	0	0	0	0
A0A1D6AC11	A0A3B6NSQ7_WHEAT	Methyltransferase like 3 [Sotub08g016520.1.1]	25	C1-metabolism	C1-metabolism	0	0.000193719	0.000171994	0.00010613	0	0	0	0	0	0.000145572	0	8.40459e-05	0	0.000158085	0.00015948	9.1676e-05	0	0	0	0	0	0	0	0	0	0	0	0	0	0	0.000208615	0.000120444
A0A1D5YGF5	A0A3B6KJA2_WHEAT	Formate--tetrahydrofolate ligase [Sotub01g006670.1.1]	25.2	C1-metabolism.formate-tetrahydrofolate ligase	C1-metabolism	0.00028881	0.000181714	0.000161335	6.84774e-05	0	0.000191847	0.000378482	0.000189247	0.000298568	0.000409651	0.000285052	6.83704e-05	0.000282156	0.000296577	0.000299194	9.17505e-06	0.000423649	0.000409141	0.000422206	7.99214e-06	0.000470708	0.000320676	0.000467758	8.57822e-05	0.000404829	0.000206001	0.000403445	0.000114396	0.000186747	0.000188974	0.000195687	4.65379e-06
A0A1D5UA15	A0A453B7J4_AEGTS	5-formyltetrahydrofolate cyclo-ligase-like protein [Sotub03g026930.1.1]	25.4	C1-metabolism.5-formyltetrahydrofolate cyclo-ligase	C1-metabolism	0.00036617	0.000460774	0.000818199	0.000238409	0.000512185	0.000486469	0.000479861	1.70771e-05	0.000378541	0	0.000361406	0.000213776	0	0	0.000379335	0.000219009	0.00107425	0.00103747	0.00107059	2.02658e-05	0.000397861	0.000406572	0.000790734	0.000224353	0.000513265	0.00052236	0.000511511	5.82389e-06	0	0.000479184	0	0.000276657
					C1-metabolism	0.00147565	0.00206925	0.00224629	0.000403643	0.000512185	0.000678315	0.000858344	0.000173126	0.000677109	0.000555223	0.000803591	0.000124191	0.000437693	0.000618148	0.00100294	0.000288712	0.0014979	0.00144661	0.0014928	2.82579e-05	0.000868569	0.000727248	0.00125849	0.000275146	0.000918093	0.000728361	0.000914956	0.000108648	0.000186747	0.000668159	0.000404303	0.000241076
A0A1D5Z0L3	A0A3B6LW86_WHEAT	Mitochondrial Rho GTPase [Sotub01g036620.1.1]	26.10	misc.cytochrome P450	Misc	0.000171738	0.000648326	0.000575617	0.000256756	0.000240221	0.000456319	0.000675182	0.000217482	0.000532621	0.00048719	0.000169504	0.000197839	0.000503344	0.00052907	0.000533738	1.63676e-05	0	0	0	0	0	0	0	0	0	0	0.000239905	0.000138509	0.000222095	0.000449486	0.000232727	0.000128326
A0A1D5ZPQ0	A0A3B6MZ59_WHEAT	Mitochondrial Rho GTPase [Sotub01g036620.1.1]	26.10	misc.cytochrome P450	Misc	0.0001602	0.000806355	0.000715924	0.000349887	0.000224081	0.00042566	0.000839757	0.000313892	0.000828059	0.000757428	0.000474345	0.000187189	0.000626034	0.000658031	0.000663836	2.03571e-05	0.000469985	0.000453891	0.000468385	8.86628e-06	0.000348128	0.00035575	0.000345946	5.14738e-06	0.000449107	0.000457065	0.000671358	0.000126082	0.000621518	0.00062893	0.000651271	1.54884e-05
A0A1D5ZBG0	A0A3B6LJ29_WHEAT	Signal recognition particle 68 [Sotub03g018770.1.1]	26.10	misc.cytochrome P450	Misc	0.000570655	0.000478727	0.000637558	7.97435e-05	0.00053214	0.000505422	0.000498557	1.77425e-05	0.000589934	0.000539615	0.00056323	2.51756e-05	0.000743343	0.000781335	0.000591172	0.000100633	0.00111611	0.00107789	0.000556153	0.00031284	0.000620043	0.000633618	0.000616156	9.16787e-06	0.000799893	0.000814068	0.00079716	9.07619e-06	0.000491987	0.000746781	0.000773309	0.000155331
A0A1D5YNH1	A0A3B6KFJ8_WHEAT	Signal recognition particle 68 [Sotub03g018770.1.1]	26.10	misc.cytochrome P450	Misc	0.000341759	0.000430056	0.000381826	4.42114e-05	0.00023902	0.000454037	0.000223935	0.000128716	0.000353305	0.000323169	0.000505968	9.80047e-05	0.000500827	0.000526424	0.000354046	9.30181e-05	0.00100264	0.000968301	0.000499611	0.000281035	0.000371337	0.000379467	0.000369009	5.49054e-06	0.000479047	0.000487536	0.00047741	5.43563e-06	0.000441968	0.000670858	0.000463126	0.000126485
A0A1D6AW49	A0A3B6PM43_WHEAT	Cytochrome P450 [Sotub02g030750.1.1]	26.10	misc.cytochrome P450	Misc	0.000385443	0.000970051	0.000861262	0.000310914	0.00107828	0.000768108	0.000505117	0.000286907	0.000597697	0.000728953	0.000760854	8.64739e-05	0.000188281	0.000197904	0.00019965	6.12245e-06	0.00113079	0.000546034	0.000563471	0.000332691	0.000837601	0.000641955	0.00104044	0.000199253	0.000810418	0.000549853	0.000269216	0.000270663	0	0.000504405	0.000261161	0.000252255
W5HZW2	A0A453SNR5_AEGTS	Dolichyl-diphosphooligosaccharide--protein glycosyltransferase subunit [Sotub01g046750.1.1]	26.1	misc.misc2	Misc	0.000936326	0.00147279	0.0010461	0.000283407	0.000982272	0.00124394	0.0015338	0.000275886	0.000967959	0.000664046	0.000924142	0.000164283	0.00114344	0.000721129	0.000969989	0.000212275	0.000686737	0	0.000684399	0.000395814	0.00076302	0.000779726	0.00101098	0.000138591	0.00131246	0.000667858	0.00098098	0.000322344	0.000908154	0.000918984	0.00158605	0.000388294
A0A1D6AHQ0	A0A3B6NPZ2_WHEAT	Cytochrome P450 [Sotub02g009790.1.1]	26.10	misc.cytochrome P450	Misc	0	0	0	0	0.000434581	0.000412761	0	0.00024485	0.000321186	0	0	0.000185437	0	0	0	0	0	0	0	0	0	0	0	0	0	0	0	0	0	0	0	0
A0A1D5VLA5	A0A3B6EDL5_WHEAT	Cytochrome P450 [Sotub11g022920.1.1]	26.10	misc.cytochrome P450	Misc	0	0	0	0	0	0	0	0	0	0	0	0	0.000376562	0.000197904	0	0.000188363	0	0	0	0	0	0	0	0	0	0	0	0	0.00024923	0.000252202	0	0.000144759
A0A1D6BX82	A0A3B6R827_WHEAT	Cytochrome P450 [Sotub03g017540.1.1]	26.10	misc.cytochrome P450	Misc	0	0	0	0	0	0	0	0	0	0	0	0	0	0	0	0	0	0	0	0	0	0	0	0	0	0	0	0	0.000277386	0.000280694	0.000290665	6.91253e-06
W5GDB8	A0A3B6NQC6_WHEAT	Cytochrome P450 [Sotub10g024380.1.1]	26.10	misc.cytochrome P450	Misc	0.000200641	0.000252479	0	0.000133348	0	0	0	0	0	0	0	0	0	0	0	0	0	0	0	0	0	0.000222779	0	0.000128621	0	0	0	0	0	0	0	0
A0A1D6A4L9	A0A453JQS3_AEGTS	Epoxide hydrolase 1 [Sotub06g007560.1.1]	26.1	misc.misc2	Misc	0	0	0	0	0	0	0	0	0	0	0	0	0	0	0.000325809	0.000188106	0	0	0	0	0	0	0	0	0	0	0	0	0	0.000411569	0	0.00023762
A0A1D6B0I1	A0A3B6PFZ2_WHEAT	Cytochrome P450 [Sotub04g019920.1.1]	26.10	misc.cytochrome P450	Misc	0	0	0	0	0	0	0	0	0	0	0	0	0.000194119	0	0.000205841	0.000115607	0	0	0	0	0	0	0	0	0	0	0	0	0	0	0	0
W5AE25	A0A452Z1S5_AEGTS	Cbs domain containing protein expressed (Fragment) [Sotub12g020150.1.1]	26.1	misc.misc2	Misc	0.000253781	0	0.000283534	0.000155821	0	0	0	0	0	0	0	0	0	0.000260606	0.000262906	0.000151129	0	0	0	0	0	0	0	0	0	0	0	0	0	0	0	0
A0A1D6ACJ7	A0A3B6NXP6_WHEAT	Cytochrome P450 CYP97A16 [Sotub04g019700.1.1]	26.10	misc.cytochrome P450	Misc	0.000163521	0.000205768	0	0.000108677	0.000228727	0.000217243	0	0.000128868	0.000169045	0.000154626	0.000161393	7.21405e-06	0	0	0	0	0	0	0	0	0.000177673	0.000181563	0.000176559	2.62705e-06	0	0	0	0	0	0	0	0
A0A1D5WPZ3	A0A8R7VDU3_TRIUA	Exodeoxyribonuclease III [Sotub04g014560.1.1]	26.1	misc.misc2	Misc	0	0	0	0	0	0.00039029	0	0.000225334	0	0	0	0	0	0	0	0	0	0	0	0	0	0	0	0	0	0	0	0	0	0	0	0
A0A1D5WPR0	A0A453FKZ4_AEGTS	Formamidase [Sotub02g031030.1.1]	26.1	misc.misc2	Misc	0.000280898	0	0.00031383	0.000172471	0	0	0	0	0	0	0	0	0	0	0	0	0	0	0	0	0	0	0	0	0	0	0	0	0	0	0	0
A0A1D6RYG2	A0A3B6IIW8_WHEAT	Cytochrome P450 [Sotub10g016270.1.1]	26.10	misc.cytochrome P450	Misc	0	0	0	0	0	0	0	0	0	0	0	0	0	0	0.000238148	0.000137495	0	0	0	0	0	0	0	0	0	0	0	0	0	0	0	0
A0A1D6RZD2	A0A1D6RZD5_WHEAT	Cytochrome P450 [Sotub01g031420.1.1]	26.10	misc.cytochrome P450	Misc	0	0	0	0	0.000283984	0	0.000266062	0.000159037	0	0	0	0	0	0	0	0	0	0	0	0	0	0	0	0	0	0	0	0	0	0	0	0
A0A1D5RUK8	A0A3B5XZ13_WHEAT	Peptide transporter [Sotub09g025490.1.1]	26.10	misc.cytochrome P450	Misc	0	0	0	0	0	0	0	0	0	0	0	0	0.000168913	0	0	9.7522e-05	0	0	0	0	0	0	0	0	0	0	0	0	0.000223593	0.000226259	0.000234297	5.57199e-06
W5CY49	A0A453E6Y8_AEGTS	Serine/threonine-protein kinase 38 [Sotub08g012950.1.1]	26.1	misc.misc2	Misc	0	0	0	0	0	0	0	0	0	0	0	0	0	0	0.000211581	0.000122157	0	0	0	0	0.000221914	0.000226773	0	0.000129548	0	0	0	0	0	0	0	0
A0A1D6D528	Q8LK23_WHEAT	Peroxidase [Sotub04g026530.1.1]	26.12	misc.peroxidases	Misc	0.00411377	0.0047784	0.00353543	0.000621985	0.00398366	0.00420405	0.00331756	0.000461542	0.00457988	0.00418923	0.00374791	0.000416242	0.000927458	0.000649907	0.000983461	0.00017862	0.0185673	0.0170349	0.0157285	0.00142091	0.00962725	0.00913531	0.00854188	0.000543473	0.00754056	0.0081256	0.00928297	0.000886736	0.00245538	0.00331288	0.00343056	0.000532313
A0A1D5ZID2	A0A453L0S4_AEGTS	Peroxidase 17 [Sotub11g009570.1.1]	26.12	misc.peroxidases	Misc	0	0	0	0	0	0	0	0	0	0	0	0	0.00181569	0.00159041	0.00160444	0.000126211	0	0	0	0	0	0	0	0	0	0	0	0	0.0016023	0.00162141	0.00167901	3.99298e-05
A0A1D6CDM8	A0A3B6SL72_WHEAT	FLOWERING LOCUS T/ TERMINAL FLOWER 1-like protein [Sotub03g032570.1.1]	26.12	misc.peroxidases	Misc	0.00227839	0.00430056	0.00381826	0.00105617	0.00557712	0.00832402	0.00597161	0.0014852	0.0070661	0.00646339	0.00674624	0.000301547	0.00278237	0.0035095	0.00295038	0.000380688	0	0.00161384	0	0.000931748	0.00928342	0.00822178	0.0079952	0.000687739	0.00958094	0.00975072	0.00795683	0.000990335	0.000736614	0.000745398	0.00154375	0.000463488
W5FEC7	A0A3B6LNM3_WHEAT	Peroxidase 17 [Sotub11g009570.1.1]	26.12	misc.peroxidases	Misc	0	0	0	0	0	0	0	0	0	0	0	0	0.00146014	0.00153477	0.00123865	0.00015401	0	0	0	0	0	0	0	0	0	0	0	0	0.00115968	0.00117351	0.0012152	2.88996e-05
A0A1D5UQS0	A0A453C5T1_AEGTS	Peroxidase 65 [Sotub02g035680.1.1]	26.12	misc.peroxidases	Misc	0.000410111	0	0.000458191	0.000251807	0	0	0	0	0	0.000775606	0.000404774	0.000387927	0.000400662	0	0	0.000231322	0	0	0	0	0	0	0.000442811	0.000255657	0	0.00117009	0.00114578	0.000668645	0.000530362	0.000536687	0	0.000308047
A0A0K2RW47	A0A0K2RW47_WHEAT	FLOWERING LOCUS T/ TERMINAL FLOWER 1-like protein [Sotub03g032570.1.1]	26.12	misc.peroxidases	Misc	0	0	0	0	0	0	0	0	0	0.000573673	0	0.00033121	0	0	0	0	0	0	0	0	0	0	0	0	0	0	0	0	0	0	0	0
A0A1D6AX61	A0A3B6NK10_WHEAT	Peroxidase [Sotub07g010510.1.1]	26.12	misc.peroxidases	Misc	0.000319401	0.000401922	0.000356847	4.1319e-05	0.000893531	0.000848668	0.000418571	0.000262229	0.000330192	0.000302027	0.000315245	1.4091e-05	0.000312042	0	0.000330884	0.000185836	0.000937043	0.00180991	0.0018677	0.000521435	0.000347044	0.000354642	0.000344868	5.13134e-06	0.000895415	0.000911282	0.000892355	1.01601e-05	0.000413054	0.00041798	0.000865656	0.0002599
A0A1D5WFB5	A0A453GTA0_AEGTS	Peroxidase 4 [Sotub04g026540.1.1]	26.12	misc.peroxidases	Misc	0	0	0	0	0	0	0	0	0	0	0	0	0	0	0	0	0.000668424	0.000645534	0.000666148	1.26098e-05	0	0	0	0	0	0	0	0	0.000294646	0.000596318	0.000617502	0.000180597
A0A1D5VWK9	A0A077S7C3_WHEAT	Peroxidase 4 [Sotub04g026540.1.1]	26.12	misc.peroxidases	Misc	0	0	0	0	0	0	0	0	0	0	0	0	0	0	0	0	0	0	0	0	0	0.000307676	0	0.000177637	0	0.000395299	0	0.000228226	0.000358353	0.000362626	0	0.00020814
A0A077RQQ2	A0A077RQQ2_WHEAT	Peroxidase [Sotub03g015450.1.1]	26.12	misc.peroxidases	Misc	0	0	0	0	0	0	0	0	0.000326128	0.00029831	0.000311365	1.39176e-05	0	0	0	0	0	0	0	0	0	0	0	0	0	0	0	0	0	0	0	0
A0A1D6BEM4	A0A3B6QBD7_WHEAT	Peroxidase [Sotub03g015450.1.1]	26.12	misc.peroxidases	Misc	0	0	0	0	0	0	0	0	0	0	0	0	0.000306316	0.000321972	0.000324813	9.96068e-06	0	0	0	0	0	0	0	0	0	0	0	0	0	0	0	0
A0A1D6RWX8	A0A8R7UAB9_TRIUA	Acid phosphatase [Sotub04g007330.1.1]	26.13	misc.acid and other phosphatases	Misc	0	0	0	0	0	0	0	0	0	0	0	0	0.00044321	0.000931725	0.000939945	0.000284447	0.00133093	0	0	0.000768414	0.000492925	0.00100743	0.00097967	0.000289371	0.000635903	0.000647172	0.00063373	7.21544e-06	0	0.00059368	0	0.000342761
A0A1D5Y103	A0A453IMN6_AEGTS	Purple acid phosphatase [Sotub05g005760.1.1]	26.13	misc.acid and other phosphatases	Misc	0.000168354	0.000635551	0.000376183	0.000234072	0	0.000223664	0	0.000129132	0	0.000159197	0.000166164	9.3988e-05	0.000164475	0	0.000174407	9.79528e-05	0.000493909	0.000476996	0	0.000280404	0	0.000186929	0.000181778	0.000106468	0	0	0.000235177	0.00013578	0.000217718	0.000220315	0.000228141	5.4256e-06
A0A1D5YJ51	A0A3B6KPW6_WHEAT	Multiple inositol polyphosphate phosphatase [Sotub06g011280.1.1]	26.13	misc.acid and other phosphatases	Misc	0.000596091	0.000750098	0.000443984	0.000153058	0	0.000263975	0.00026039	0.000151382	0.00041082	0.000375778	0.000392223	1.75318e-05	0.000194119	0.000408081	0.000411682	0.000124583	0	0	0	0	0.000431787	0.00022062	0.00021454	0.00012371	0.000557032	0.000283451	0.000277564	0.000159678	0.000256958	0.000520045	0.000538519	0.000157497
A0A1D6CDH2	A0A3B6SIE4_WHEAT	Serine/threonine-protein phosphatase [Sotub02g025590.1.1]	26.13	misc.acid and other phosphatases	Misc	0	0	0	0	0	0	0	0	0	0	0	0	0.00029374	0.000308753	0	0.000174087	0	0	0	0	0	0	0	0	0	0	0	0	0.000388828	0.000393465	0	0.000225841
W5H8B8	A0A3B6RS39_WHEAT	Purple acid phosphatase 3 [Sotub12g008070.1.1]	26.13	misc.acid and other phosphatases	Misc	0.000214943	0	0	0.000124097	0	0	0	0	0	0.000203251	0.000212146	0.000119997	0.000209991	0.000220723	0	0.000124452	0	0	0	0	0.000233545	0.000238658	0.000232081	3.45317e-06	0	0	0	0	0.000277967	0.000281282	0.000291274	6.92702e-06
A0A1D6C5P9	A0A3B6SKJ2_WHEAT	Purple acid phosphatase 3 [Sotub12g008070.1.1]	26.13	misc.acid and other phosphatases	Misc	0	0.000270476	0.000240142	0.000148181	0	0.000285558	0.00028168	0.000163759	0.000222204	0.000203251	0.000212146	9.48262e-06	0.000209991	0.000220723	0.000222671	6.82839e-06	0	0	0	0	0	0	0	0	0.000301287	0.000306626	0.000300258	3.41863e-06	0.000277967	0	0.000291274	0.000164461
A0A1D5VEE4	A0A3B6FXS0_WHEAT	G-type lectin S-receptor-like serine/threonine-protein kinase At5g35370 [Sotub07g022920.1.1]	26.16	misc.myrosinases-lectin-jacalin	Misc	0	0	0	0	0	0	0	0	0	0	0	0	0	0	0	0	0	0	0	0	0	0	0	0	0	0	0	0	0.000298627	0.000302188	0.000625846	0.0001879
A0A1D6ANP9	A0A3B6PTD8_WHEAT	F-box family protein [Sotub05g029060.1.1]	26.16	misc.myrosinases-lectin-jacalin	Misc	0	0	0	0	0.000482868	0.000458624	0.000452395	1.60997e-05	0	0.000326434	0.000340719	0.000192723	0.000337258	0.000354495	0.000357622	1.09668e-05	0	0	0	0	0	0.0003833	0.000372737	0.000218313	0.000483886	0.000492461	0.000482232	5.49053e-06	0.000446433	0.000451756	0.000467804	1.11252e-05
A0A1D5WFZ6	A0A453GQY1_AEGTS	G-type lectin S-receptor-like serine/threonine-protein kinase At5g35370 [Sotub07g022920.1.1]	26.16	misc.myrosinases-lectin-jacalin	Misc	0	0	0	0	0	0	0	0	0	0	0	0	0	0	0	0	0	0	0	0	0	0	0	0	0	0	0	0	0.000280912	0.000284262	0.00058872	0.000176754
A0A1D5VEE3	A0A3B6FY49_WHEAT	G-type lectin S-receptor-like serine/threonine-protein kinase At5g35370 [Sotub07g022920.1.1]	26.16	misc.myrosinases-lectin-jacalin	Misc	0	0	0	0	0	0	0	0	0.000327134	0.000299231	0.000312326	1.39605e-05	0.000309153	0.000324953	0.00032782	1.00529e-05	0	0	0	0	0	0	0	0	0.000443562	0.000451422	0.000442046	5.03299e-06	0.00040923	0.00041411	0	0.00023769
A0A1D5VDH1	A0A3B6ER67_WHEAT	G-type lectin S-receptor-like serine/threonine-protein kinase At5g35370 [Sotub07g022920.1.1]	26.16	misc.myrosinases-lectin-jacalin	Misc	0	0	0	0	0	0	0	0	0	0	0	0	0	0	0	0	0	0	0	0	0	0	0	0	0	0	0	0	0.000296623	0.00030016	0.000310823	7.39192e-06
A0A1D6AB60	A0A3B6NT00_WHEAT	Receptor-like kinase [Sotub02g014430.1.1]	26.16	misc.myrosinases-lectin-jacalin	Misc	0.000138738	0.000174583	0.000155004	1.79478e-05	0	0.000368637	0	0.000212832	0.000286851	0.000131192	0.000136933	8.82593e-05	0.000271084	0.000142469	0.000287453	7.94039e-05	0	0	0.000405638	0.000234195	0	0	0	0	0	0	0	0	0.000358838	0.000181558	0.000376016	0.000107654
A0A1D6BSA1	A0A3B6RG95_WHEAT	Dynamin-2A [Sotub11g015620.1.1]	26.17	misc.dynamin	Misc	0.000454165	0.000571503	0.000761115	0.000154887	0.000635268	0.000452529	0.000446383	0.000107323	0.000586886	0.000322096	0.000560319	0.000145814	0.000665551	0.000816162	0.00070574	7.79868e-05	0.000333101	0.000321695	0.000331967	6.28396e-06	0.000370103	0.000378206	0.000490378	6.72237e-05	0.000477456	0.000323944	0.000317216	9.06346e-05	0.000734167	0.000594337	0.000461588	0.000136305
A0A1D6CFI9	A0A3B6SG49_WHEAT	Dynamin-2A [Sotub11g015620.1.1]	26.17	misc.dynamin	Misc	0.000567706	0.000714379	0.000887968	0.000160319	0.000635268	0.000754215	0.000595177	8.27132e-05	0.000704263	0.000536826	0.000672383	8.89072e-05	0.000887402	0.000816162	0.000823363	3.92172e-05	0.000333101	0.000321695	0.000331967	6.28396e-06	0.000493471	0.000378206	0.000367783	6.97518e-05	0.000477456	0.000161972	0.000317216	0.000157748	0.000734167	0.000742922	0.000461588	0.000159961
A0A1D5V5W5	A0A3B6ESN6_WHEAT	Dynamin-2 [Sotub01g043250.1.1]	26.17	misc.dynamin	Misc	0.000493713	0.000828358	0.000551595	0.000178856	0.000230195	0.000218638	0.000215668	7.67512e-06	0.000170131	0.000155619	0.00016243	7.26037e-06	0.000321559	0.000337993	0.000340975	1.04563e-05	0.00048281	0.000466277	0.000481166	9.10822e-06	0.000178814	0.000182729	0.000177693	2.64392e-06	0.000230681	0.000234769	0.000229892	2.61748e-06	0.000212826	0.000215364	0.000223014	5.30367e-06
A0A1D5T9G9	A0A3B6AZX3_WHEAT	Dynamin-2 [Sotub01g043250.1.1]	26.17	misc.dynamin	Misc	0.000138551	0	0	7.99924e-05	0	0.000184069	0	0.000106272	0	0	0.000273496	0.000157903	0.000270718	0	0.000143532	0.000135441	0	0	0	0	0	0	0	0	0	0	0	0	0	0	0	0
A0A1D5ZPS4	A0A3B6MWN7_WHEAT	UBX domain-containing protein, putative, expressed [LOC_Os09g35710]	26.17	misc.dynamin	Misc	0.000225336	0	0.000251754	0.000138356	0.000315191	0	0	0.000181975	0.000232948	0.000213079	0.000222404	9.94112e-06	0.000220144	0.000231395	0.000233437	7.15855e-06	0	0.00063844	0	0.000368604	0	0.000250198	0	0.000144452	0	0	0	0	0.000291408	0	0	0.000168244
W5EY23	A0A3B6KRU3_WHEAT	Blue copper protein [Sotub01g041420.1.1]	26.19	misc.plastocyanin-like	Misc	0	0	0	0	0	0	0	0	0	0	0	0	0.000827814	0	0.0008778	0.000493002	0	0	0	0	0	0	0	0	0	0	0	0	0	0	0	0
A0A1D5XC38	A0A3B6HQU5_WHEAT	Hydrolase alpha/beta fold family protein [Sotub09g006960.1.1]	26.2	misc.UDP glucosyl and glucoronyl transferases	Misc	0.000577079	0.000484116	0	0.000309847	0	0.000255556	0.000252085	0.000146553	0.000198858	0	0.000189857	0.000112303	0.000187928	0.000197533	0.000398551	0.000118928	0	0	0	0	0	0	0	0	0	0	0	0	0	0	0	0
A0A1D6C0M7	A0A3B6RDJ1_WHEAT	Beta-1 3-galactosyltransferase 6 [Sotub10g008040.1.1]	26.2	misc.UDP glucosyl and glucoronyl transferases	Misc	0	0	0	0	0	0.000375237	0	0.000216643	0.000291988	0.000267082	0.00027877	1.24606e-05	0.000275938	0.000290041	0.0002926	8.97284e-06	0	0	0	0	0	0	0	0	0.000395907	0.000402922	0.000394554	4.49226e-06	0	0	0	0
A0A1D5ZNS1	A0A453KH38_AEGTS	PAP fibrillin family domain containing protein, expressed [LOC_Os09g04790]	26.2	misc.UDP glucosyl and glucoronyl transferases	Misc	0	0	0	0	0	0	0	0	0.000490701	0	0	0.000283307	0	0	0	0	0	0	0	0	0	0.000527037	0	0.000304285	0	0	0	0	0	0	0	0
A0A1D5V634	A0A3B6EKD6_WHEAT	UDP-glucosyltransferase [Sotub01g033070.1.1]	26.2	misc.UDP glucosyl and glucoronyl transferases	Misc	0	0	0	0	0	0	0	0	0	0.00020584	0	0.000118842	0	0	0	0	0	0	0	0	0.00023652	0	0	0.000136555	0	0	0	0	0	0	0	0
A0A1D5YFU3	A0A077RQM6_WHEAT	Undecaprenyl-phosphate 4-deoxy-4-formamido-L-arabinose transferase [Sotub05g027460.1.1]	26.2	misc.UDP glucosyl and glucoronyl transferases	Misc	0	0.0004344	0	0.000250801	0	0	0	0	0	0	0.000340719	0.000196714	0.000337258	0.000354495	0.000357622	1.09668e-05	0	0	0	0	0	0	0	0	0	0	0	0	0.000446433	0	0.000467804	0.000264134
A0A1D5V3R7	A0A2X0SBT3_WHEAT	UDP-glucosyltransferase [Sotub04g033290.1.1]	26.2	misc.UDP glucosyl and glucoronyl transferases	Misc	0	0	0	0	0	0	0	0	0	0	0	0	0	0	0	0	0	0	0	0	0	0	0	0	0	0	0	0	0.000415644	0.000420601	0.000435542	1.0358e-05
W5FFN3	A0A3B6LWI9_WHEAT	Undecaprenyl-phosphate 4-deoxy-4-formamido-L-arabinose transferase [Sotub05g027460.1.1]	26.2	misc.UDP glucosyl and glucoronyl transferases	Misc	0.000292102	0.000367569	0.000326347	3.77875e-05	0.00040858	0	0.000382795	0.000228814	0.00030197	0	0	0.000174343	0.000285372	0	0.000302604	0.000169952	0.000856953	0	0	0.000494762	0	0	0	0	0	0	0	0	0	0.000382255	0	0.000220695
A0A1D6BCZ1	A0A453NIC6_AEGTS	DNA-directed RNA polymerase [Sotub10g020000.1.1]	26.2	misc.UDP glucosyl and glucoronyl transferases	Misc	0	0.000268226	0	0.00015486	0	0	0	0	0	0	0	0	0	0	0	0	0	0	0	0	0	0	0	0	0	0	0	0	0	0	0	0
A0A1D6D8L4	A0A3B6PEG3_WHEAT	UDP-glucosyltransferase [Sotub01g033070.1.1]	26.2	misc.UDP glucosyl and glucoronyl transferases	Misc	0	0	0	0	0	0	0	0	0.000213693	0.000195465	0.000204019	9.11937e-06	0	0	0	0	0	0	0	0	0	0	0	0	0	0	0	0	0	0	0	0
A0A1D5YZ86	A0A3B6LW28_WHEAT	UDP-glucosyltransferase [Sotub04g033290.1.1]	26.2	misc.UDP glucosyl and glucoronyl transferases	Misc	0	0	0	0	0	0	0	0	0	0	0	0	0	0	0.00022408	0.000129373	0	0	0	0	0	0	0	0	0	0	0	0	0	0	0	0
A0A1D6AWR9	A0A3B6PJD2_WHEAT	UDP glucosyltransferase [Sotub01g044980.1.1]	26.2	misc.UDP glucosyl and glucoronyl transferases	Misc	0	0	0	0	0	0	0	0	0	0	0	0	0.000222096	0	0	0.000128227	0	0	0	0	0	0	0	0	0	0	0	0	0	0.000297498	0	0.000171761
A0A1D5U9G7	A0A3B6C0C1_WHEAT	Glycosyl transferase family 8 [Sotub10g017520.1.1]	26.2	misc.UDP glucosyl and glucoronyl transferases	Misc	0	0	0	0	0	0	0	0	0	0.00015537	0	8.97028e-05	0	0	0	0	0	0	0	0	0	0	0	0	0	0	0	0	0	0	0	0
A0A1D5TIY8	A0A341W6K0_WHEAT	DNA-directed RNA polymerase [Sotub02g021110.1.1]	26.2	misc.UDP glucosyl and glucoronyl transferases	Misc	0.000101312	0.000127487	0.00011319	1.31061e-05	0.000141711	0.000134596	0.000132768	4.7249e-06	0.000104735	0	9.99937e-05	5.91475e-05	9.89777e-05	0.000104036	0.000104954	3.21852e-06	0	0	0	0	0	0	0	0	0	0	0	0	0.000131018	0.000132581	0.00013729	3.26501e-06
A0A1D5WWH1	A0A3B6GQI2_WHEAT	#N/A	26.21	misc.protease inhibitor/seed storage/lipid transfer protein (LTP) family protein	Misc	0.000833559	0.00209783	0.00186257	0.000672384	0.0023319	0.00221482	0.00436947	0.00121161	0.00086172	0.000788218	0.000822712	3.6774e-05	0.000814354	0.00171195	0.000863527	0.000504631	0	0	0.00243713	0.00140708	0.0027171	0.00185106	0.00180004	0.000515366	0.00116841	0	0.00232883	0.00116442	0.00107797	0	0	0.000622367
A0A1D6RJ31	A0A8R7TKJ1_TRIUA	Carbonyl reductase 3 [Sotub01g031570.1.1]	26.22	misc.short chain dehydrogenase/reductase (SDR)	Misc	0	0	0	0	0	0	0	0	0	0.00101519	0.000529809	0.000507758	0	0	0	0	0	0	0	0	0	0	0	0	0	0	0	0	0	0	0	0
W5AB71	A0A3B5YTY7_WHEAT	Short-chain dehydrogenase/reductase family protein [Sotub01g036550.1.1]	26.22	misc.short chain dehydrogenase/reductase (SDR)	Misc	0	0	0	0	0	0	0	0	0	0	0	0	0	0	0	0	0	0	0.00203923	0.00117735	0	0	0	0	0	0.000497486	0	0.000287224	0.000450988	0.000456366	0.000472578	1.12387e-05
A0A1D5U3V2	A0A7H4LKF4_WHEAT	Carbonyl reductase 3 [Sotub01g031580.1.1]	26.22	misc.short chain dehydrogenase/reductase (SDR)	Misc	0	0	0	0	0	0	0	0	0.000334358	0.000305838	0.000319223	1.42688e-05	0	0	0	0	0	0	0	0	0	0	0	0	0	0	0	0	0	0	0	0
A0A1D5TC92	A0A3B6B1T2_WHEAT	Carbonyl reductase 3 [Sotub01g031570.1.1]	26.22	misc.short chain dehydrogenase/reductase (SDR)	Misc	0	0	0	0	0	0	0	0	0	0	0	0	0	0.000314283	0	0.000181452	0	0	0	0	0	0	0	0	0	0	0	0	0	0	0	0
A0A1D6A830	A0A3B6NXI7_WHEAT	Alpha-1 3-mannosyl-glycoprotein beta-1 2-N-acetylglucosaminyltransferase [Sotub01g049870.1.1]	26.22	misc.short chain dehydrogenase/reductase (SDR)	Misc	0.000263567	0	0.000294468	0.00016183	0	0	0	0	0.000272472	0.000249231	0.000260138	1.16278e-05	0.00051499	0.000270655	0.000273043	0.000140382	0	0	0	0	0.000286378	0	0	0.00016534	0	0	0	0	0.00034085	0	0.000357167	0.000201665
A0A1D5U1Z6	A0A3B6CC50_WHEAT	Carbonyl reductase 3 [Sotub01g031610.1.1]	26.22	misc.short chain dehydrogenase/reductase (SDR)	Misc	0	0	0	0	0	0	0	0	0	0	0	0	0	0	0	0	0	0	0	0	0	0.000396655	0.000385724	0.00022592	0	0	0	0	0.000461988	0.000467497	0.000484104	1.15129e-05
A0A1D5Y6Q3	A0A3B6JE15_WHEAT	Short-chain dehydrogenase/reductase family protein [Sotub03g015420.1.1]	26.22	misc.short chain dehydrogenase/reductase (SDR)	Misc	0	0	0	0	0	0	0	0	0	0	0.000459971	0.000265564	0	0.000478568	0	0.000276301	0	0	0	0	0	0	0	0	0	0	0	0	0	0	0	0
A0A1D5TUF9	A0A3B6CBL1_WHEAT	Oxidoreductase short-chain dehydrogenase/reductase [Sotub07g027080.1.1]	26.22	misc.short chain dehydrogenase/reductase (SDR)	Misc	0	0	0	0	0	0	0	0	0	0	0	0	0	0	0	0	0	0	0	0	0	0	0	0	0	0	0	0	0.00050801	0	0	0.000293299
A0A1D5UGF0	A0A1D5UGF0_WHEAT	Short-chain dehydrogenase/reductase SDR [Sotub06g028300.1.1]	26.22	misc.short chain dehydrogenase/reductase (SDR)	Misc	0	0	0	0	0	0	0	0	0	0	0	0	0	0	0	0	0.000817366	0.000789376	0.000814583	1.54196e-05	0	0	0	0	0	0	0	0	0	0	0	0
A0A1D5ZKP6	A0A3B6N282_WHEAT	11-beta-hydroxysteroid dehydrogenase-like protein [Sotub06g020570.1.1]	26.22	misc.short chain dehydrogenase/reductase (SDR)	Misc	0	0.000333377	0	0.000192475	0	0	0	0	0	0	0	0	0	0	0	0	0	0	0	0	0	0	0	0	0	0	0	0	0.000342611	0	0	0.000197807
W5GQN1	A0A3B6PHH6_WHEAT	Dehydrogenase/reductase SDR family member 13 [Sotub03g016210.1.1]	26.22	misc.short chain dehydrogenase/reductase (SDR)	Misc	0	0	0	0	0	0	0	0	0	0.000332023	0	0.000191694	0	0	0	0	0	0	0	0	0	0	0	0	0	0	0	0	0	0	0	0
A0A1D6RZJ3	A0A3B6JQ97_WHEAT	N-acetyltransferase [Sotub10g024300.1.1]	26.24	misc.GCN5-related N-acetyltransferase	Misc	0	0	0	0	0	0	0	0	0	0	0	0	0	0	0	0	0	0	0	0	0	0	0.000485538	0.000280326	0	0	0	0	0	0	0	0
A0A1D5X6C4	A0A3B6I438_WHEAT	N-acetyltransferase [Sotub10g024300.1.1]	26.24	misc.GCN5-related N-acetyltransferase	Misc	0	0	0	0	0	0	0	0	0	0.000423366	0	0.00024443	0.000437404	0	0	0.000252535	0	0	0	0	0.000486467	0	0.000483418	0.000279986	0.000627573	0	0	0.000362329	0	0	0	0
A0A1D5XNK4	A0A3B6IXV7_WHEAT	N-acetyltransferase [Sotub10g024300.1.1]	26.24	misc.GCN5-related N-acetyltransferase	Misc	0.000455679	0	0	0.000263086	0	0	0	0	0.000471073	0.000430892	0.000449749	2.01031e-05	0	0.000467933	0	0.000270161	0	0	0	0	0.000495115	0.00101191	0.000984025	0.000290657	0.000638729	0	0.000636547	0.000368142	0	0	0	0
A0A1D6BLG1	A0A3B6RN45_WHEAT	B-cell receptor-associated protein 31-like containing protein [Sotub02g024000.1.1]	26.27	misc.calcineurin-like phosphoesterase family protein	Misc	0.000461837	0.00116231	0.00154794	0.000550607	0.001292	0.00122713	0	0.000727932	0.000477439	0.000436715	0	0.000264678	0.000451196	0.000948513	0.000956881	0.000289572	0	0	0	0	0.00100361	0.00102559	0.00149598	0.000278144	0.00129472	0.000658832	0.000645149	0.000371144	0.00119451	0.000604377	0	0.000597269
A0A1D5SZI6	A0A3B5ZXH3_WHEAT	B-cell receptor-associated protein 31-like containing protein [Sotub02g008620.1.1]	26.27	misc.calcineurin-like phosphoesterase family protein	Misc	0	0	0	0	0	0	0	0	0	0	0	0	0	0.000626696	0.000632225	0.00036343	0	0	0	0	0	0	0	0	0	0	0	0	0.000789229	0.000798641	0	0.000458403
A0A1D5XDM2	A0A3B6HV95_WHEAT	Os03g0310500 protein (Fragment) [Sotub01g020370.1.1]	26.27	misc.calcineurin-like phosphoesterase family protein	Misc	0.000145018	0.00036497	0.00016202	0.000122377	0	0	0	0	0	0	0	0	0.000283354	0.000148918	0.000300463	8.29978e-05	0.000425446	0.000410877	0.000423998	8.02605e-06	0	0	0	0	0	0.000206875	0.000202579	0.000118219	0.00018754	0.000189776	0.000196517	4.67353e-06
A0A1D6BYY5	A0A3B6RG09_WHEAT	Latex abundant protein 1 [Sotub02g034600.1.1]	26.27	misc.calcineurin-like phosphoesterase family protein	Misc	0.000461837	0	0.000515981	0.000283567	0	0	0	0	0	0	0	0	0	0	0.000478441	0.000276228	0	0	0	0	0	0	0	0	0	0	0	0	0.000597254	0.000604377	0.000625846	1.48837e-05
A0A1D5ZZI3	A0A3B6MUA9_WHEAT	BRI1-KD interacting protein 129 (Fragment) [Sotub08g017520.1.1]	26.27	misc.calcineurin-like phosphoesterase family protein	Misc	0	0.000307916	0	0.000177775	0	0	0	0	0	0.000231386	0.000241512	0.000136608	0.000239058	0.000251277	0	0.000141679	0	0	0	0	0	0	0.000264207	0.00015254	0	0	0	0	0	0.000320219	0	0.000184878
A0A1D5YR47	A0A3B6KLZ8_WHEAT	Arsenite-transporting ATPase [Sotub01g031080.1.1]	26.27	misc.calcineurin-like phosphoesterase family protein	Misc	0	0	0	0	0	0	0	0	0	0.000267082	0	0.0001542	0.000275938	0.000290041	0.0002926	8.97284e-06	0	0	0	0	0	0	0	0	0	0	0	0	0	0.000369619	0.000382749	0.000217289
A0A1D6ABB4	A0A3B6NUP8_WHEAT	Ankyrin repeat domain-containing protein 13C [Sotub05g028040.1.1]	26.27	misc.calcineurin-like phosphoesterase family protein	Misc	0.000162742	0	0	9.39594e-05	0	0	0	0	0	0	0	0	0	0	0	0	0	0	0	0	0	0	0	0	0	0	0	0	0	0	0	0
A0A1D6BZQ8	A0A3B6REL8_WHEAT	BRI1-KD interacting protein 129 (Fragment) [Sotub08g017520.1.1]	26.27	misc.calcineurin-like phosphoesterase family protein	Misc	0	0	0	0	0	0	0	0	0	0	0	0	0.000259496	0	0	0.00014982	0	0	0	0	0	0	0	0	0	0	0	0	0	0	0	0
A0A1D5T0Y1	A0A452Z7N1_AEGTS	Myb family transcription factor [Sotub05g028320.1.1]	26.28	misc.GDSL-motif lipase	Misc	0	0	0	0	0	0	0	0	0	0	0	0	0	0	0	0	0	0	0	0	0	0	0	0	0.000764437	0	0	0.000441348	0	0	0	0
A0A1D5XV37	A0A3B6IPL2_WHEAT	Nucleic acid binding protein [Sotub09g019180.1.1]	26.28	misc.GDSL-motif lipase	Misc	0.000601924	0.000252479	0.000896657	0.000322476	0.000841947	0.000799674	0.000262938	0.000322781	0.000622259	0.00075891	0.000594092	8.8159e-05	0.000392037	0.000618111	0.000623565	0.000132126	0.000588631	0	0	0.000339847	0.000436012	0	0.000216639	0.000218007	0.000281241	0.000286225	0.00084084	0.000321655	0.000518945	0.000525134	0.000271894	0.000144455
A0A1D6RH53	A0A3B5ZQJ7_WHEAT	GDSL esterase/lipase At1g09390 [Sotub01g038740.1.1]	26.28	misc.GDSL-motif lipase	Misc	0.000372828	0.000469152	0.000416538	4.82306e-05	0	0	0	0	0.000385424	0.000352548	0.000367977	1.6448e-05	0	0	0	0	0	0	0	0	0	0	0	0	0	0	0	0	0	0	0	0
W5DZR3	A0A3B6HUB7_WHEAT	ATP-dependent Clp protease proteolytic subunit [Sotub01g038340.1.1]	26.28	misc.GDSL-motif lipase	Misc	0	0.000457506	0	0.000264141	0	0	0	0	0	0	0	0	0	0	0	0	0	0	0	0	0	0	0	0	0	0	0	0	0	0	0	0
A0A1D6CL65	M8BEP2_AEGTA	GDSL esterase/lipase At1g29670 [Sotub06g024570.1.1]	26.28	misc.GDSL-motif lipase	Misc	0	0	0	0	0	0	0	0	0	0.000244825	0	0.00014135	0	0	0	0	0	0	0	0	0	0.000287475	0.000279552	0.000163735	0	0	0	0	0	0	0	0
A0A1D5VSP0	A0A3B6H0U3_WHEAT	GDSL esterase/lipase At2g31540 [Sotub09g017560.1.1]	26.28	misc.GDSL-motif lipase	Misc	0	0	0	0	0	0	0	0	0	0	0	0	0.000242531	0	0.000257176	0.000144439	0	0	0	0	0	0	0	0	0	0	0	0	0	0	0	0
A0A1D5X3W6	A0A3B6HXZ2_WHEAT	GDSL esterase/lipase At5g03610 [Sotub09g010370.1.1]	26.28	misc.GDSL-motif lipase	Misc	0	0	0	0	0	0	0	0	0	0	0	0	0.000278237	0.000292458	0	0.000164899	0	0	0	0	0	0	0	0	0	0	0	0	0	0	0	0
A0A1D6A4M9	A0A3B6MK10_WHEAT	Nucleic acid binding protein [Solyc01g097010.2.1]	26.28	misc.GDSL-motif lipase	Misc	0.000210098	0.000264379	0.000234729	2.71791e-05	0.000293876	0.000279121	0.00027533	9.79835e-06	0.000217196	0.00019867	0.000207364	9.26887e-06	0.000205257	0.000215748	0.000217651	6.67447e-06	0.000616374	0.000595267	0.000614276	1.16279e-05	0	0.000233279	0.00022685	0.000132867	0.000294496	0.000299715	0.00029349	3.34158e-06	0.000271702	0.000274942	0.000284709	6.77088e-06
A0A1D5Y6P4	A0A3B6JE21_WHEAT	C2H2-like zinc finger protein [AT4G25610]	26.28	misc.GDSL-motif lipase	Misc	0	0	0	0	0	0	0	0	0.000186934	0	0	0.000107926	0	0	0	0	0	0	0	0	0	0	0	0	0	0	0	0	0	0	0	0
A0A077RZK7	A0A077RZK7_WHEAT	inducer of CBF expression 2, putative, expressed [LOC_Os01g70310]	26.3	misc.gluco-, galacto- and mannosidases	Misc	0.000270522	0.000340414	0	0.000179791	0	0	0	0	0	0	0	0	0	0	0	0	0	0	0	0	0	0	0	0	0	0	0	0	0	0	0	0
A0A1D5V5G2	A0A3B6EPS7_WHEAT	Mannosyl-oligosaccharide glucosidase [Sotub05g016170.1.1]	26.3	misc.gluco-, galacto- and mannosidases	Misc	0.000235967	0.000148466	0.000131816	5.59482e-05	0.000165031	0.000156745	0.000154616	5.50241e-06	0.00012197	0.000111566	0.000116448	5.20507e-06	0	0.000121156	0.000122225	7.02603e-05	0	0.000334281	0.000344956	0.000196151	0	0.000262002	0.000254782	0.000149226	0.000165379	0	0	9.54815e-05	0.000305156	0.000308795	0.000159882	8.4944e-05
A0A1D6RF81	A0A3B5YQU9_WHEAT	Transcription initiation factor TFIID subunit 6 [Sotub10g005500.1.1]	26.4	misc.beta 1,3 glucan hydrolases	Misc	0.000239551	0.000301441	0	0.000159207	0	0	0	0	0	0	0	0	0	0	0	0	0	0	0	0	0	0	0	0	0	0	0	0	0	0	0	0
A0A1D6CK23	A0A3B6SF62_WHEAT	Diacylglycerol acyltransferase [Sotub02g014380.1.1]	26.5	misc.acyl transferases	Misc	0	0	0	0	0	0	0	0	0	0	0	0	0	0	0	0	0	0	0	0	0	0	0	0	0	0	0	0	0	0.000390034	0	0.000225186
A0A1D6BX28	M7ZCZ6_TRIUA	Diacylglycerol acyltransferase [Sotub02g014380.1.1]	26.5	misc.acyl transferases	Misc	0	0	0	0	0	0	0	0	0	0	0	0	0	0	0	0	0	0	0	0	0	0	0	0	0	0	0	0	0.000394615	0.00039932	0.000413506	9.83389e-06
A0A1D5VGM7	A0A3B6EF94_WHEAT	Acyltransferase family protein [Sotub04g033300.1.1]	26.5	misc.acyl transferases	Misc	0	0	0	0	0	0	0	0	0	0	0	0	0.000307256	0	0	0.000177394	0	0	0	0	0	0	0	0	0	0	0	0	0	0	0	0
A0A1D5V4H4	A0A3B6EGA3_WHEAT	N-alpha-acetyltransferase 16, NatA auxiliary subunit [Sotub06g023300.1.1]	26.5	misc.acyl transferases	Misc	0.000257931	0.000486856	0.000288171	0.000124363	0.000360784	0.000171335	0.000338016	0.000103434	0.000133323	0.000243901	0.000381863	0.000124521	0.000125994	0.000264868	0.000267205	8.08616e-05	0	0	0	0	0.000280254	0.000143195	0	0.000140138	0.000361545	0.000183976	0.000360309	0.000102165	0.000333561	0.000337539	0.000174765	9.28507e-05
A0A1D5UYZ2	A0A453AQU3_AEGTS	Arginine N-methyltransferase family protein [Sotub12g031510.1.1]	26.6	misc.O-methyl transferases	Misc	0.000244696	0.000307916	0.000273384	3.16549e-05	0	0.000325086	0	0.000187689	0	0	0	0	0	0	0	0	0	0	0	0	0	0	0	0	0	0	0	0	0	0	0	0
A0A1D5YQH1	A0A3B6KGF1_WHEAT	Protein arginine N-methyltransferase 1 [Sotub12g009950.1.1]	26.6	misc.O-methyl transferases	Misc	0.00026981	0	0.000301442	0.000165663	0.000377399	0	0.000353582	0.000211352	0.000278925	0.000255134	0.000266299	1.19032e-05	0	0	0	0	0	0	0	0	0	0	0	0	0	0	0	0	0.000348922	0	0	0.00020145
A0A1D5X8M3	A0A3B6I3W5_WHEAT	Arginine N-methyltransferase family protein [Sotub08g015930.1.1]	26.6	misc.O-methyl transferases	Misc	0	0	0	0	0.000379396	0.000360347	0	0.000213758	0	0	0	0	0	0	0	0	0	0	0	0	0	0	0	0	0	0	0	0	0	0	0	0
A0A1D5YGJ5	A0A3B6KJ98_WHEAT	Oxidoreductase zinc-binding dehydrogenase family protein [Sotub09g014070.1.1]	26.7	misc.oxidases - copper, flavone etc	Misc	0.000321403	0.000404441	0.000359084	4.15781e-05	0	0	0	0	0.000332262	0.000303921	0.000317221	1.41793e-05	0.000313998	0.000330047	0.000332959	1.02105e-05	0.000942917	0.000910628	0.000939707	1.77881e-05	0	0.000356865	0.000347031	0.000203257	0.000450515	0.000458498	0.000448975	5.11188e-06	0.000415644	0.000420601	0.000435542	1.0358e-05
A0A1D6D7Z6	A0A3B6C6H4_WHEAT	Oxidoreductase zinc-binding dehydrogenase family protein [Sotub09g014070.1.1]	26.7	misc.oxidases - copper, flavone etc	Misc	0.000436288	0.000549008	0.000487438	5.644e-05	0.000610263	0.000579622	0.0011435	0.00031708	0.000451028	0.000825113	0.000430611	0.000222107	0.000852472	0.000896042	0.000451974	0.000244777	0.00127996	0	0	0.000738985	0.000474047	0.000484426	0.000471076	7.0092e-06	0.0012231	0.00124477	0.00121892	1.38782e-05	0.00112843	0.00114189	0.00118245	2.81207e-05
A0A1D5ZML4	A0A453LC27_AEGTS	Alcohol dehydrogenase zinc-containing [Sotub12g029100.1.1]	26.7	misc.oxidases - copper, flavone etc	Misc	0	0	0	0	0	0	0	0	0	0	0	0	0.000236239	0.000248313	0.000250504	7.68194e-06	0	0	0	0	0	0	0	0	0	0	0	0	0.000312713	0	0	0.000180545
A0A1D6S169	A0A3B6KUA5_WHEAT	Alcohol dehydrogenase zinc-binding protein [Sotub06g009590.1.1]	26.7	misc.oxidases - copper, flavone etc	Misc	0.000271237	0	0.000303037	0.000166539	0.000379396	0	0	0.000219044	0	0.000256484	0.000267708	0.000151425	0.000264988	0.000278531	0.000280989	8.61678e-06	0	0.000768493	0	0.00044369	0	0	0.000292864	0.000169085	0.000380196	0	0	0.000219506	0.000350768	0.000354951	0.00036756	8.74124e-06
A0A1D5UXN9	A0A453AI69_AEGTS	Primary amine oxidase [Sotub08g025870.1.1]	26.7	misc.oxidases - copper, flavone etc	Misc	0.000157493	0.000198183	0.000175957	2.03739e-05	0	0	0	0	0	0	0	0	0	0	0	0	0.000462044	0	0.000460471	0.000266308	0	0	0	0	0	0	0	0	0	0	0.000213422	0.000123219
A0A1D5Y0D5	A0A3B6JRT5_WHEAT	Alcohol dehydrogenase zinc-binding protein [Sotub06g009590.1.1]	26.7	misc.oxidases - copper, flavone etc	Misc	0	0	0	0	0	0	0	0	0	0	0	0	0	0	0	0	0	0	0	0	0	0	0	0	0	0	0	0	0.000299978	0	0.000314339	0.000177483
A0A1D5UKH6	A0A3B6DFB5_WHEAT	Primary amine oxidase [Sotub05g014330.1.1]	26.7	misc.oxidases - copper, flavone etc	Misc	0.000158222	0	0.000176771	9.7148e-05	0	0.000210202	0	0.00012136	0.000163567	0	0.000156163	9.23724e-05	0	0	0	0	0	0	0	0	0.00034383	0.000351358	0.000341675	5.08383e-06	0	0	0	0	0	0	0	0
A0A1D5Z351	A0A453L786_AEGTS	Oxidoreductase zinc-binding dehydrogenase family protein [Sotub09g014070.1.1]	26.7	misc.oxidases - copper, flavone etc	Misc	0	0	0	0	0	0	0.000347186	0.000200448	0.00027388	0	0.000261482	0.00015467	0	0	0	0	0.000777237	0.000750621	0.000774591	1.46626e-05	0.000287858	0.00029416	0	0.000168044	0.000371354	0.000377935	0.000370085	4.21367e-06	0	0	0	0
A0A1D5XYM9	A0A3B6JMF3_WHEAT	hydroxyproline-rich glycoprotein family protein, putative, expressed [LOC_Os03g13560]	26.7	misc.oxidases - copper, flavone etc	Misc	0	0	0	0	0	0	0	0	0	0	0	0	0	0.000324953	0.00016391	0.000162479	0	0	0	0	0	0	0	0	0	0	0	0	0	0	0	0
A0A1D5TDY8	A0A453BLW2_AEGTS	FAD-linked oxidases family protein [AT5G06580]	26.7	misc.oxidases - copper, flavone etc	Misc	0	0	0	0	0	0	0	0	0	0	0	0	0	0	0	0	0	0	0	0	0	0	0	0	0	0	0	0	0.000314195	0	0	0.000181401
A0A1D6AXU6	A0A3B6PJL3_WHEAT	Oxidoreductase FAD-binding [Sotub08g019750.1.1]	26.7	misc.oxidases - copper, flavone etc	Misc	0	0	0	0	0	0.000233238	0	0.00013466	0	0	0.000173277	0.000100041	0	0	0	0	0	0	0	0	0	0	0	0	0	0	0	0	0	0	0	0
A0A1D5YK20	A0A3B6KGT8_WHEAT	Dehydrogenase/reductase [Sotub11g007220.1.1]	26.8	misc.nitrilases, nitrile lyases, berberine bridge enzymes, reticuline oxidases, troponine reductases	Misc	0.000405248	0.0010199	0.000452758	0.000341978	0	0	0	0	0.000418939	0	0.000399975	0.00023659	0.000791822	0.000832292	0.000839635	2.57482e-05	0	0	0	0	0	0	0	0	0	0	0	0	0.000524073	0	0.000549161	0.00031007
A0A1D5XL00	A0A3B6IV90_WHEAT	Hydrolase [Sotub08g013260.1.1]	26.8	misc.nitrilases, nitrile lyases, berberine bridge enzymes, reticuline oxidases, troponine reductases	Misc	0.000382566	0	0	0.000220875	0.000535118	0.000508251	0.000501348	1.78418e-05	0.000790982	0.000723513	0.000377588	0.000221777	0.000747504	0.000392854	0.000792641	0.000218953	0	0	0	0	0.000831351	0.000849552	0.00041307	0.000246917	0.000536247	0	0	0.000309602	0	0	0.000518425	0.000299313
A0A1D5VBL5	A0A3B6EPI0_WHEAT	Tropinone reductase-like protein 16 [Sotub06g033960.1.1]	26.8	misc.nitrilases, nitrile lyases, berberine bridge enzymes, reticuline oxidases, troponine reductases	Misc	0.000748377	0.000941729	0.000418058	0.000264804	0	0	0	0	0	0	0	0	0	0	0	0	0.00109778	0	0.00218808	0.00109404	0	0	0	0	0	0	0	0	0	0	0	0
A0A1D5Z461	A0A3B6LKE7_WHEAT	Dehydrogenase/reductase [Sotub11g007220.1.1]	26.8	misc.nitrilases, nitrile lyases, berberine bridge enzymes, reticuline oxidases, troponine reductases	Misc	0.000405248	0.000509948	0.000452758	5.24245e-05	0	0	0	0	0.000418939	0	0	0.000241874	0.000791822	0.000832292	0.000839635	2.57482e-05	0	0	0	0	0	0	0	0	0	0	0	0	0	0	0	0
A0A1D5RPE8	A0A3B5Y6M8_WHEAT	RING-finger protein-like [Sotub12g005360.1.1]	26.8	misc.nitrilases, nitrile lyases, berberine bridge enzymes, reticuline oxidases, troponine reductases	Misc	0.000193449	0	0	0.000111688	0.000270588	0.000257002	0	0.000152454	0	0	0.000190931	0.000110234	0	0	0	0	0	0	0	0	0	0	0	0	0	0	0	0	0	0	0	0
A0A1D5SZS0	A0A452ZWT2_AEGTS	RING-finger protein-like [Sotub12g005360.1.1]	26.8	misc.nitrilases, nitrile lyases, berberine bridge enzymes, reticuline oxidases, troponine reductases	Misc	0.000206293	0	0	0.000119103	0	0	0	0	0	0	0.000203609	0.000117554	0	0	0	0	0	0	0	0	0	0	0	0	0	0	0	0	0	0	0	0
A0A1D5YSD9	A0A3B6KFJ6_WHEAT	Nitrilase 1 like protein [Sotub05g028010.1.1]	26.8	misc.nitrilases, nitrile lyases, berberine bridge enzymes, reticuline oxidases, troponine reductases	Misc	0	0	0	0	0	0	0	0	0	0	0	0	0.000322076	0	0	0.00018595	0	0	0	0	0	0	0	0	0	0.000470292	0	0.000271523	0	0	0	0
A0A1D5V0M2	A0A3B6DAD9_WHEAT	zinc finger family protein, putative, expressed [LOC_Os07g38580]	26.8	misc.nitrilases, nitrile lyases, berberine bridge enzymes, reticuline oxidases, troponine reductases	Misc	0.000460799	0.000579851	0.000257411	0.000163048	0.000644547	0.000306093	0.00060387	0.000184787	0.000476366	0.000217867	0.000227401	0.00014657	0.000225091	0.000236595	0	0.000133401	0.000675934	0.000652787	0	0.000383743	0	0.00025582	0.000497541	0.000248804	0	0.000328676	0	0.000189761	0	0	0.00062444	0.00036052
A0A1D6B4M5	A0A3B6QHH4_WHEAT	D-tyrosyl-tRNA(Tyr) deacylase [Sotub06g026310.1.1]	26.8	misc.nitrilases, nitrile lyases, berberine bridge enzymes, reticuline oxidases, troponine reductases	Misc	0	0	0	0	0	0	0	0	0	0.000350003	0	0.000202074	0	0	0	0	0	0	0	0	0	0	0	0	0	0	0	0	0	0	0	0
A0A1D5U062	A0A3B6CES5_WHEAT	Alpha-N-acetylglucosaminidase [Sotub01g025820.1.1]	26.8	misc.nitrilases, nitrile lyases, berberine bridge enzymes, reticuline oxidases, troponine reductases	Misc	0	0	0	0	0	0	0	0	0.000131178	0	0	7.57354e-05	0	0	0.000131453	7.58943e-05	0	0	0	0	0	0	0	0	0	0	0	0	0.000164097	0	0	9.47415e-05
A0A1D6CQD9	A0A453T9Y4_AEGTS	zinc finger family protein, putative, expressed [LOC_Os06g50840]	26.8	misc.nitrilases, nitrile lyases, berberine bridge enzymes, reticuline oxidases, troponine reductases	Misc	0.000199859	0.000251495	0.00022329	2.58546e-05	0.000279555	0.000265519	0.000261913	9.32085e-06	0.000206611	0.000188988	0.000197258	8.81717e-06	0	0.000205234	0	0.000118492	0	0	0	0	0	0	0	0	0	0	0	0	0	0	0	0
A0A1D5YDL9	A0A3B6KQH8_WHEAT	Alpha-N-acetylglucosaminidase [Sotub01g025820.1.1]	26.8	misc.nitrilases, nitrile lyases, berberine bridge enzymes, reticuline oxidases, troponine reductases	Misc	0.000124276	0.000156384	0.000138846	1.60769e-05	0.000173832	0.000165104	0.000162862	5.79587e-06	0.000128475	0	0	7.41748e-05	0	0	0.000128744	7.43304e-05	0	0	0	0	0	0	0	0	0	0	0	0	0.000160716	0	0	9.27893e-05
A0A1D5WHL9	A0A3B6H0T3_WHEAT	Glutamyl-tRNA(Gln) amidotransferase subunit A [Sotub03g031470.1.1]	26.8	misc.nitrilases, nitrile lyases, berberine bridge enzymes, reticuline oxidases, troponine reductases	Misc	0.000201826	0	0	0.000116524	0.000282307	0	0	0.00016299	0	0	0	0	0	0	0	0	0	0	0	0	0	0	0	0	0	0	0	0	0	0	0	0
A0A1D6C7Y1	M8ASD6_TRIUA	EH-domain-containing protein 1 [Sotub07g028940.1.1]	26.8	misc.nitrilases, nitrile lyases, berberine bridge enzymes, reticuline oxidases, troponine reductases	Misc	0	0	0.00024476	0.000141312	0	0	0	0	0	0	0	0	0	0	0.000226953	0.000131031	0	0	0	0	0	0	0	0	0	0	0	0	0	0	0	0
A0A1D6C9V3	F2DVS7_HORVV	zinc finger family protein, putative, expressed [LOC_Os06g50840]	26.8	misc.nitrilases, nitrile lyases, berberine bridge enzymes, reticuline oxidases, troponine reductases	Misc	0	0	0	0	0	0	0	0	0	0	0.000166437	9.60924e-05	0	0	0	0	0	0	0	0	0	0	0	0	0	0	0	0	0	0	0	0
A0A1D5Y5R2	A0A3B6JCJ8_WHEAT	Vicilin (Fragment) [Sotub09g020260.1.1]	26.9	misc.glutathione S transferases	Misc	0.000340624	0.000214314	0.000190279	8.07624e-05	0.000238225	0.000226264	0.000223191	7.94285e-06	0	0.000161048	0	9.2981e-05	0.000332776	0.000349784	0.00035287	1.08211e-05	0.00449687	0.00434288	0.00497951	0.000332154	0	0	0	0	0	0	0	0	0.00198225	0.00245164	0.00161556	0.000419092
A0A1D5XS10	A0A3B6ILV9_WHEAT	Vicilin (Fragment) [Sotub09g020260.1.1]	26.9	misc.glutathione S transferases	Misc	0.000625169	0.000524459	0.000698463	8.73612e-05	0.000291487	0.000276852	0.000273092	9.71869e-06	0	0.000197054	0	0.000113769	0.000407177	0.000427987	0.000431764	1.32404e-05	0.00244545	0.00354256	0.00304641	0.00054939	0	0	0	0	0	0	0	0	0.00215594	0.00163624	0.00141197	0.000381638
Q3ZPM9	A0A2Z5XDA2_TRITU	Flowering locus T-like 2 [Sotub03g010860.1.1]	26.9	misc.glutathione S transferases	Misc	0.000579253	0	0	0.000334432	0	0	0	0	0	0.000547745	0.000571715	0.000323382	0.00169772	0.00356898	0.00240031	0.000945254	0	0.00164119	0	0.00094754	0	0	0	0	0	0.000826332	0.00080917	0.000472207	0.0029964	0.00303213	0.0039248	0.000526002
I6QQ39	B7U6L4_WHEAT	Vicilin (Fragment) [Sotub09g020260.1.1]	26.9	misc.glutathione S transferases	Misc	0.000697467	0.000438833	0.000779237	0.000177695	0.000243897	0.000231652	0.000228505	8.13197e-06	0	0.000164882	0	9.51948e-05	0.000340699	0.000358112	0.000361272	1.10787e-05	0.00358084	0.00247016	0.00407846	0.000823395	0	0	0.00018827	0.000108698	0	0	0	0	0.00180395	0.00251001	0.00141773	0.00055389
W5ECA4	A0A3B6IJ76_WHEAT	Vicilin (Fragment) [Sotub09g020260.1.1]	26.9	misc.glutathione S transferases	Misc	0.000499323	0.000209443	0.000557863	0.000186572	0.000232811	0.000221122	0.000218119	7.76233e-06	0	0.000157388	0	9.08678e-05	0.000325213	0.000341834	0.00034485	1.05751e-05	0.00292978	0.00330103	0.00389307	0.000485846	0	0	0.000179712	0.000103757	0	0	0	0	0.0019372	0.00239592	0.00157884	0.000409567
A0A1D5UPR8	A0A1D5UPR7_WHEAT	Glutathione S-transferase [Sotub12g027670.1.1]	26.9	misc.glutathione S transferases	Misc	0	0.000843247	0	0.000486849	0	0	0	0	0	0	0	0	0	0	0	0	0	0	0	0	0	0	0	0	0	0	0	0	0	0	0	0
A0A1D5VDX9	A0A3B6EIU5_WHEAT	Glutathione S-transferase [Sotub06g007440.1.1]	26.9	misc.glutathione S transferases	Misc	0.000967243	0.00060857	0.00054032	0.000229335	0	0.00128501	0.000633779	0.000642525	0.00049996	0.000457315	0.000954657	0.000275656	0.000472479	0.000496627	0.00100202	0.000299002	0.00141882	0	0	0.000819158	0.00157643	0.00107396	0.000522183	0.000527315	0.00135579	0.000689909	0.00067558	0.000388651	0.000625427	0.00126577	0.000655367	0.00036137
A0A1D5TBC5	A0A453BYT4_AEGTS	Protein FAM188A [Sotub04g023540.1.1]	26.9	misc.glutathione S transferases	Misc	0	0	0	0	0	0	0	0	0.000355676	0.000325338	0	0.000197176	0	0	0	0	0	0	0	0	0.000373829	0.000764027	0.000371486	0.00022596	0	0	0	0	0	0	0	0
A0A1D6AH28	A0A3B6NKC9_WHEAT	Glutathione transferase [Sotub02g015040.1.1]	26.9	misc.glutathione S transferases	Misc	0.000339496	0.000427208	0.000379298	4.39186e-05	0	0	0	0	0	0	0	0	0	0	0	0	0.000995996	0.000961888	0.000992604	1.87895e-05	0.000368877	0.000376954	0.000366565	5.45418e-06	0	0	0	0	0	0	0	0
A0A1D6S3G6	A0A3B6LNY2_WHEAT	Maleylacetoacetate isomerase / glutathione S-transferase [Sotub01g039520.1.1]	26.9	misc.glutathione S transferases	Misc	0.000485913	0	0.000542881	0.00029835	0	0	0.000636783	0.000367647	0	0	0	0	0.000474718	0.000498981	0.000503383	1.54367e-05	0.00142555	0	0	0.000823041	0	0	0	0	0	0	0	0	0	0.000635885	0.000658473	0.00037382
A0A1D5ZCL9	A0A3B6LUL8_WHEAT	Glutathione S-transferase-like protein [Sotub01g050010.1.1]	26.9	misc.glutathione S transferases	Misc	0	0	0	0	0	0	0	0	0	0	0	0	0	0	0	0	0.00135491	0.00130851	0.0013503	2.55604e-05	0	0	0	0	0	0	0	0	0.000597254	0.000604377	0	0.000346899
A0A1D6AEI6	A0A3B6NNW0_WHEAT	Branched-chain amino acid aminotransferase-like protein [Sotub01g036390.1.1]	26.26.1	misc.aminotransferases.aminotransferase class IV family protein	Misc	0.000241811	0.000304285	0	0.000160709	0.000338235	0.000321253	0	0.000190567	0.00024998	0.000228658	0.000238664	1.06679e-05	0.000236239	0	0	0.000136393	0	0	0	0	0.000262738	0.000268491	0.000261091	3.88481e-06	0.000338948	0	0.00033779	0.000195358	0	0	0	0
A0A1D6B3S5	A0A3B6QGU7_WHEAT	TBC1 domain family member 15 [Sotub12g008310.1.1]	26.3.3	misc.gluco-, galacto- and mannosidases.alpha-mannosidase	Misc	0.000535859	0.000449536	0.000399122	6.91502e-05	0.000499692	0.000237302	0.000702236	0.000233108	0.000738617	0.000506711	0.000705182	0.000125359	0.000174504	0.000550269	0.000555125	0.000218363	0	0.000506081	0	0.000292186	0.000194078	0.000396655	0.000385724	0.000113933	0.000250373	0.00025481	0.000499035	0.000142301	0.000230994	0.000233748	0	0.000134167
A0A1D6ABB9	A0A3B6NSQ0_WHEAT	TBC1 domain family member 15 [Sotub12g008310.1.1]	26.3.3	misc.gluco-, galacto- and mannosidases.alpha-mannosidase	Misc	0.000672313	0.000423006	0.00056335	0.000124982	0.000705303	0.000446594	0.000660793	0.000138319	0.000695026	0.000635743	0.000663565	2.96604e-05	0.000328411	0.000517795	0.000522363	0.000110683	0.000493099	0.000476214	0	0.000279944	0.000365249	0.000559869	0.00036296	0.00011303	0.000471194	0	0.000469584	0.00027158	0.000434723	0.000219954	0.000227767	0.000121804
A0A1D6S573	A0A3B6MZR8_WHEAT	Alpha-mannosidase [Sotub06g026070.1.1]	26.3.3	misc.gluco-, galacto- and mannosidases.alpha-mannosidase	Misc	0	0	0	0	0	0	0	0	0	0	0	0	0	0	0	0	0	0	0	0	0	0.000120849	0	6.97724e-05	0	0	0	0	0	0	0	0
A0A1D5WLK3	A0A3B6H5V3_WHEAT	Beta-glucanase [Sotub01g017930.1.1]	26.4.1	misc.beta 1,3 glucan hydrolases.glucan endo-1,3-beta-glucosidase	Misc	0.000896744	0.000752285	0.00100188	0.000125311	0.00125433	0.000794234	0.00117517	0.00024599	0.00154507	0.00141328	0.0011801	0.000184815	0.00204419	0.00214867	0.00154831	0.000320743	0.000876941	0.000846911	0.000873955	1.65435e-05	0	0.000331895	0.000322749	0.000189035	0.000418992	0.00127925	0.00083512	0.000430205	0.000773122	0.000782342	0.000810133	1.92664e-05
A0A1D5W5J6	A0A3B6FX77_WHEAT	Beta-1 3-glucanase [Sotub03g014160.1.1]	26.4.1	misc.beta 1,3 glucan hydrolases.glucan endo-1,3-beta-glucosidase	Misc	0	0	0	0	0.000396165	0	0.000742327	0.000371444	0.000292794	0.00053564	0.000559081	0.00014744	0.0019369	0.00261758	0.00234727	0.000342732	0	0	0	0	0.000307738	0.00062895	0.000305809	0.000186012	0.000794001	0.000404035	0.000791287	0.000224367	0.0025639	0.0037064	0.00191903	0.000905155
A0A1D5WLK2	A0A3B6H5G2_WHEAT	Beta-1 3-glucanase [Sotub03g014160.1.1]	26.4.1	misc.beta 1,3 glucan hydrolases.glucan endo-1,3-beta-glucosidase	Misc	0	0	0	0	0	0	0	0	0	0	0	0	0.00121856	0.00102467	0.00103371	0.000109425	0	0	0	0	0	0	0	0	0.000349669	0	0.000348474	0.000201538	0.000645209	0.00195871	0.000676097	0.000749593
A0A1D5YGG2	A0A8R7QGN0_TRIUA	Glucan endo-1 3-beta-glucosidase A6 [Sotub12g030330.1.1]	26.4.1	misc.beta 1,3 glucan hydrolases.glucan endo-1,3-beta-glucosidase	Misc	0	0	0	0	0	0	0	0	0	0	0	0	0.000410514	0.000215748	0.000217651	0.000111903	0	0	0	0	0	0	0	0	0	0	0	0	0.000543404	0.000549884	0.000284709	0.000151263
					Misc	0.0315961	0.0374733	0.0333602	0.00301584	0.0309648	0.0343254	0.0315381	0.00179774	0.0337377	0.0348492	0.0331218	0.000875443	0.0392565	0.0422541	0.0408615	0.00150001	0.0561118	0.0509852	0.0528364	0.00259607	0.0361255	0.0375194	0.0364071	0.00073701	0.0384079	0.0351017	0.0384556	0.00192275	0.0465463	0.0505324	0.0429591	0.00378844
A0A1D5VCB5	A0A3B6EMT7_WHEAT	Polypyrimidine tract-binding protein 2 [Sotub12g020410.1.1]	27.1	RNA.processing	RNA	0	0	0	0	0	0.000310276	0	0.000179138	0.000241439	0.000220845	0.000461019	0.000133118	0	0.000479658	0.00048389	0.00027816	0	0	0	0	0	0.000259317	0.00025217	0.000147697	0	0.000333168	0	0.000192355	0.000302028	0	0.000316487	0.000178696
A0A1D6CVN2	A0A453RUL4_AEGTS	Poly(A) RNA binding protein [Sotub12g026870.1.1]	27.1	RNA.processing	RNA	0.000627081	0.000789094	0.000525449	0.00013297	0.000438568	0.000208274	0.000205445	0.000133784	0.000162067	0.000296486	0.000618921	0.000234787	0.000459475	0.000482958	0.000162406	0.000178678	0.000459925	0	0	0.000265538	0.000340676	0.000348135	0.000338541	5.03719e-06	0.000439493	0.00022364	0.000218995	0.000125985	0.000202738	0.000205155	0.000424886	0.000127565
A0A1D6CF61	A0A3B6SD61_WHEAT	Poly(A) RNA binding protein [Sotub12g026870.1.1]	27.1	RNA.processing	RNA	0.000927853	0.000972978	0.0012094	0.00015122	0.000432615	0.000821787	0.00121594	0.000391664	0.000799333	0.000438691	0.00106841	0.000315966	0.000453237	0.000952804	0.000640807	0.000252353	0	0	0	0	0.000672102	0.00120193	0.00100183	0.000267544	0.00065029	0.000441209	0.000432045	0.000123443	0.000399971	0.000607111	0.000838237	0.000219242
A0A1D6BNR2	A0A453T0C6_AEGTS	rRNA 2'-O-methyltransferase fibrillarin [Sotub03g015570.1.1]	27.1	RNA.processing	RNA	0.00126059	0.000528757	0.000938917	0.000366805	0.000587753	0.000558243	0	0.000331149	0.00130317	0.000794679	0.000829456	0.000284074	0.000410514	0.000431495	0.000435303	1.33489e-05	0	0	0	0	0	0.000466557	0.0004537	0.000265733	0.000588992	0	0.00058698	0.000339475	0.000543404	0.000549884	0	0.000315622
A0A1D6RLC0	A0A3B6CBS4_WHEAT	polyadenylate-binding protein, putative, expressed [LOC_Os04g42600]	27.1	RNA.processing	RNA	0.000649938	0.00102232	0.0010892	0.000236677	0.00113638	0.00151106	0.0012776	0.00018922	0.00117582	0.00138282	0.00144333	0.000140282	0.00111119	0.00083427	0.00100996	0.000140116	0	0.0013811	0.000475066	0.000701665	0.000882734	0.00126288	0.000701761	0.000286393	0.00113878	0.000927168	0.00113489	0.000121067	0.00126077	0.000850533	0.00132112	0.000256055
W5F377	A0A3B6KGR2_WHEAT	Poly(A) RNA binding protein [Sotub12g026870.1.1]	27.1	RNA.processing	RNA	0.000549256	0.000460774	0.000613649	7.67531e-05	0.000512185	0.000243234	0.000479861	0.00014684	0.000378541	0.000692506	0.000361406	0.000186411	0.000536601	0.000376017	0.000379335	9.17701e-05	0	0.000518733	0	0.00029949	0.00019893	0.000406572	0.000197684	0.000120243	0.000513265	0.00026118	0.000511511	0.000145038	0.000473537	0.000239592	0.000248103	0.00013268
A0A1D6BVV8	A0A3B6RJH1_WHEAT	Poly(A) RNA binding protein [Sotub12g026870.1.1]	27.1	RNA.processing	RNA	0.000645844	0.000609528	0.000901952	0.000159385	0.00045169	0.000429012	0.00105796	0.000356758	0.000500747	0.000305357	0.0007968	0.000247434	0.000473223	0.000663212	0.000501798	0.000102443	0	0	0	0	0.000350869	0.000896378	0.00069734	0.000276055	0.000226321	0.000230332	0.000225548	2.56801e-06	0.000208804	0.000422588	0.000656399	0.000223872
A0A1D5Y1Y5	A0A3B6JHS3_WHEAT	U4/U6 small nuclear ribonucleoprotein Prp4 [Sotub04g014540.1.1]	27.1	RNA.processing	RNA	0.000794788	0.000333377	0.000295989	0.000277819	0	0	0.000347186	0.000200448	0	0.000250519	0	0.000144637	0.000776477	0.000272054	0.000548909	0.000252612	0	0	0	0	0	0	0	0	0	0	0	0	0	0	0	0
A0A1D6A933	A0A3B6NX51_WHEAT	mRNA-decapping enzyme 2 [Sotub05g029320.1.1]	27.1	RNA.processing	RNA	0.000364867	0.000459135	0	0.000242494	0.000510362	0.000484737	0	0.000287546	0.000377194	0.000345021	0.00036012	1.60968e-05	0.000712922	0.000749359	0.000377985	0.000204706	0	0	0	0	0	0	0	0	0	0.000520501	0	0.000300511	0.000471852	0.000477479	0.000494441	1.17587e-05
A0A1D6S9K0	A0A3B6PSA3_WHEAT	mRNA-decapping enzyme 2 [Sotub05g029320.1.1]	27.1	RNA.processing	RNA	0.000351122	0.000441838	0	0.000233359	0.000491136	0.000466477	0	0.000276714	0.000362985	0.000332023	0.000346553	1.54904e-05	0.000343032	0.000360565	0.000363746	1.11546e-05	0	0	0	0	0	0	0	0	0	0.000500893	0	0.000289191	0.000908154	0.000459492	0.000475815	0.000254454
A0A1D5RU67	A0A452ZSX4_AEGTS	U4/U6 small nuclear ribonucleoprotein Prp31 (Predicted) [Sotub08g024160.1.1]	27.1	RNA.processing	RNA	0	0	0	0	0	0	0	0	0.000439799	0	0	0.000253918	0.000415624	0.000436867	0.000440721	1.35151e-05	0	0	0	0	0	0	0	0	0	0	0	0	0	0	0.000576506	0.000332846
A0A1D5UYD0	A0A3B6AXL9_WHEAT	RNA Binding Protein 45 [Sotub02g023600.1.1]	27.1	RNA.processing	RNA	0.00066361	0.00083506	0.00074141	8.58473e-05	0.000464116	0.000440813	0.000869652	0.000241145	0.000343015	0.000313757	0.000327487	1.46382e-05	0.00032416	0.000340728	0.000343734	1.05409e-05	0	0	0	0	0	0	0	0	0.000465094	0	0	0.000268522	0.000429095	0	0	0.000247738
A0A1D6C1F0	A0A3B6RGY6_WHEAT	WD domain, G-beta repeat domain containing protein, expressed [LOC_Os06g19660]	27.1	RNA.processing	RNA	0.000414421	0.000208596	0.000277804	0.000104736	0.000115935	0.000110114	0	6.53197e-05	8.56843e-05	0.000156751	0	7.84892e-05	8.09745e-05	0	8.58641e-05	4.82242e-05	0	0	0	0	0.000270172	0.000184058	0.000178986	5.1245e-05	0	0	0	0	0	0.000108465	0	6.26225e-05
A0A1D6C532	A0A3B6SIB1_WHEAT	SWAP (Suppressor-of-White-APricot)/surp RNA-binding domain-containing protein [AT4G31200]	27.1	RNA.processing	RNA	0.00022049	0	0	0.0001273	0	0	0	0	0	0.000208496	0	0.000120375	0	0	0	0	0	0	0	0	0	0	0	0	0	0	0	0	0	0	0	0
A0A1D5VJE5	A0A3B6EDI9_WHEAT	WD repeat and SOF1 domain-containing protein [Sotub07g021590.1.1]	27.1	RNA.processing	RNA	0.000226831	0	0	0.000130961	0	0	0	0	0	0	0	0	0	0	0	0	0	0	0	0	0	0	0	0	0	0	0	0	0	0	0	0
A0A1D5YA21	A0A453HNF5_AEGTS	mRNA-decapping enzyme 1A [Sotub01g010380.1.1]	27.1	RNA.processing	RNA	0	0	0	0	0	0	0	0	0	0.000262739	0.000274237	0.000155118	0	0	0.000287842	0.000166186	0	0	0	0	0.0003019	0.00030851	0	0.000176241	0	0	0	0	0	0	0.000376525	0.000217387
A0A1D6BAX2	R7VZF2_AEGTA	Mitochondrial phosphate carrier protein [Sotub02g037680.1.1]	27.1	RNA.processing	RNA	0.000336156	0	0.000375567	0.0002064	0.000470202	0	0	0.000271471	0.000347513	0	0	0.000200637	0	0	0	0	0	0	0	0	0.000365249	0	0.00036296	0.000210219	0	0	0	0	0	0	0	0
A0A1D5X1U5	A0A3B6HYM5_WHEAT	Cleavage and polyadenylation specificity factor subunit 3 [Sotub07g018680.1.1]	27.1	RNA.processing	RNA	0.000153946	0	0	8.88805e-05	0	0	0	0	0	0	0	0	0	0	0	0	0	0	0	0	0	0	0	0	0	0	0	0	0	0	0	0
A0A1D5UFY3	A0A8R7VDP0_TRIUA	RNA recognition motif containing protein, putative, expressed [LOC_Os04g24170]	27.1	RNA.processing	RNA	0.000222403	0	0	0.000128404	0	0	0	0	0	0	0	0	0	0	0	0	0	0	0	0	0	0	0	0	0	0	0	0	0	0	0	0
A0A1D6B9X5	A0A3B6QKD8_WHEAT	Enhancer of mRNA-decapping protein 4 [Sotub10g005670.1.1]	27.1	RNA.processing	RNA	0.000155227	9.7666e-05	0.000173426	3.95476e-05	0.000108563	0.000206224	0	0.00010316	8.02358e-05	7.3392e-05	0	4.44803e-05	7.58255e-05	7.97009e-05	0	4.49384e-05	0	0	0	0	8.43308e-05	8.61772e-05	8.38022e-05	1.2469e-06	0	0	0.00010842	6.25964e-05	0	0.000101568	0	5.86404e-05
A0A1D6AMJ5	A0A3B6PMP7_WHEAT	Nuclear matrix constituent-like protein 1 [Sotub03g011630.1.1]	27.1	RNA.processing	RNA	9.4235e-05	0	0.000105283	5.78602e-05	0.000131812	0.000125194	0.000123494	4.39485e-06	9.74187e-05	8.91092e-05	9.30088e-05	4.15736e-06	0	9.67692e-05	9.7623e-05	5.61178e-05	0	0	0	0	0	0	0	0	0	0	0	0	0	0	0	0
A0A1D5ZLP4	A0A3B6MQ33_WHEAT	DNA-directed RNA polymerase subunit, putative, expressed [LOC_Os09g02284]	27.2	RNA.transcription	RNA	0.000320399	0	0.000357962	0.000196725	0	0	0	0	0.000331224	0	0	0.000191232	0.000313017	0.000329015	0.000331918	1.01786e-05	0	0	0	0	0	0	0	0	0	0	0	0	0	0	0.000434181	0.000250674
A0A1D5T0E2	A0A452YZP6_AEGTS	DNA-directed RNA polymerase subunit D [Sotub12g013490.1.1]	27.2	RNA.transcription	RNA	0	0	0	0	0	0	0	0	0	0	0.000383309	0.000221304	0	0	0	0	0	0	0	0	0	0	0	0	0	0	0	0	0.000502237	0.00101645	0.00105256	0.000307835
A0A1D5TFM6	A0A3B6U3S2_WHEAT	sn-glycerol-3-phosphate import ATP-binding protein UgpC [Sotub07g009750.1.1]	27.2	RNA.transcription	RNA	0.000361013	0.000454285	0.000403338	4.67021e-05	0.000504971	0.000719425	0.000473103	0.000133966	0.00037321	0.000682752	0.000356316	0.000183786	0.000529043	0.000556082	0.000373992	9.82586e-05	0	0	0.000527758	0.000304701	0.000588385	0.000601268	0.000584698	8.6998e-06	0.000759054	0.000772504	0.000504306	0.000151111	0.000466868	0.000472435	0.000733827	0.000152547
W5BBN2	A0A3B6CGV9_WHEAT	sn-glycerol-3-phosphate import ATP-binding protein UgpC [Sotub07g009750.1.1]	27.2	RNA.transcription	RNA	0.000169748	0.000213604	0.000189649	2.19593e-05	0.000237437	0.000451031	0.000222452	0.000127864	0.000350965	0.000481544	0.000167539	0.000157742	0.000331674	0.000348625	0.000175851	9.52359e-05	0	0	0	0	0.000368877	0.000376954	0.000366565	5.45418e-06	0.000475875	0.000484307	0.000474248	5.39963e-06	0.000219521	0.000222138	0.000460059	0.000138125
A0A1D5Z480	A0A1D5Z480_WHEAT	Transcription initiation factor IIB-2 [Sotub10g021060.1.1]	27.2	RNA.transcription	RNA	0.000328614	0	0.000367141	0.000201769	0.000459653	0.000436574	0.000430645	1.53256e-05	0.000339716	0.00031074	0.000324338	1.44975e-05	0.000321043	0.000337452	0.000340429	1.04396e-05	0	0	0	0	0.000357054	0.000364872	0	0.000208439	0.000460622	0.000468785	0	0.000268328	0.00042497	0.000430037	0	0.000246832
A0A1D5U5D4	A0A3B6CBE8_WHEAT	Genomic DNA chromosome 3 P1 clone MJK13 [Sotub07g023970.1.1]	27.2	RNA.transcription	RNA	0.000342902	0.000431494	0	0.000227895	0	0	0	0	0	0	0.00033844	0.000195399	0.000335002	0.000352123	0	0.000198541	0	0	0	0	0	0	0	0	0	0	0	0	0	0	0	0
A0A1D6BBA9	A0A3B6QKE3_WHEAT	DNA-directed RNA polymerase II polypeptide [Solyc04g015180.2.1]	27.2	RNA.transcription	RNA	0	0	0	0	0	0	0	0	0.000741199	0	0	0.000427932	0	0	0	0	0	0	0	0	0	0	0	0	0	0	0	0	0	0	0	0
A0A1D5T0M9	A0A3B5ZS10_WHEAT	Transcription initiation factor IIF alpha subunit (Fragment) [Sotub11g007030.1.1]	27.2	RNA.transcription	RNA	0.000194181	0	0	0.000112111	0	0	0	0	0	0	0	0	0.000189707	0	0.000201163	0.00011298	0	0	0	0	0	0	0	0	0	0	0	0	0	0	0	0
A0A1D5SB33	A0A3B5YW32_WHEAT	Glucose-repressible alcohol dehydrogenase transcriptional effector [Sotub10g019920.1.1]	27.3	RNA.regulation of transcription	RNA	0.000197169	0.000248109	0.000220284	2.55066e-05	0.000275792	0	0.000258387	0.000154449	0	0	0	0	0.000192626	0.000202471	0	0.000114161	0	0	0	0	0.000214233	0	0	0.000123687	0	0	0	0	0	0	0	0
A0A1D5RP42	A0A8R7JX71_TRIUA	Glucose-repressible alcohol dehydrogenase transcriptional effector [Sotub10g019920.1.1]	27.3	RNA.regulation of transcription	RNA	0	0	0	0	0	0	0	0	0	0.000180878	0	0.00010443	0	0	0	0	0	0	0	0	0	0	0	0	0	0	0	0	0	0	0	0
W5E6K6	A0A3B6UAS7_WHEAT	RNA recognition motif containing protein, putative, expressed [LOC_Os11g41890]	27.4	RNA.RNA binding	RNA	0.000664326	0.000557308	0.000247404	0.000216533	0.000309745	0.000294193	0.000580394	0.000160937	0.000457847	0.000418794	0.000437121	1.95387e-05	0.000865361	0.000454794	0.000458807	0.000235891	0	0.000627409	0.000647444	0.000368155	0	0.000245875	0.000239099	0.000140041	0	0.000315898	0.000309337	0.00018052	0.000286373	0.000579575	0.000300082	0.000165465
A0A1D6BAM8	A0A453Q4Q0_AEGTS	Poly(RC) binding protein 3 [Sotub11g010790.1.1]	27.4	RNA.RNA binding	RNA	0.00172315	0.00180696	0.00224604	0.000280838	0.00160685	0.00152618	0.00188181	0.000186451	0.00118758	0.00135785	0.00170073	0.00026137	0.00140288	0.00147458	0.000892553	0.000317366	0.000842551	0.000813698	0.000839682	1.58947e-05	0.00124819	0.00127552	0.00155046	0.000167185	0.000805121	0.000409694	0.00080237	0.00022751	0.000371402	0	0.000389182	0.000219741
A0A1D6RDS0	A0A3B5XVN7_WHEAT	RNA-binding protein 8A [Solyc06g065470.2.1]	27.4	RNA.RNA binding	RNA	0.000490563	0.00123461	0.00164423	0.000584855	0.00068618	0.00130346	0.00128575	0.000351385	0.00101427	0.000927759	0.00096836	4.32843e-05	0.000958521	0.00100751	0.0010164	3.11688e-05	0.00431757	0.00277981	0.00143429	0.00144271	0.000533019	0.000544689	0.000529678	7.88116e-06	0.000687627	0.000699812	0.00137056	0.000390818	0.00126881	0.00128394	0.00132955	3.1619e-05
A0A1D5VFA6	A0A3B6EII0_WHEAT	#N/A	27.4	RNA.RNA binding	RNA	0.000274138	0	0	0.000158274	0.000383454	0.000364201	0	0.000216044	0.0002834	0.000259227	0.000270571	1.20941e-05	0.000267822	0.00028151	0	0.000158726	0	0	0	0	0.000297864	0	0.000295997	0.000171435	0	0	0.000382949	0.000221096	0	0	0	0
A0A1D5XGN9	A0A3B6IQU7_WHEAT	Poly(RC) binding protein 3 [Sotub02g034740.1.1]	27.4	RNA.RNA binding	RNA	0.000785653	0.000988635	0.000658321	0.000166594	0.00054947	0.000521882	0.000514794	1.83203e-05	0.000406098	0.000371459	0.000193857	0.000113863	0.000575664	0.000201695	0.00040695	0.000187282	0	0.000556495	0.000574265	0.000326543	0	0	0	0	0	0.000280193	0.000548747	0.000274394	0.00050801	0.000514068	0.000532329	1.26597e-05
A0A1D5VLG1	A0A3B6EGL7_WHEAT	Polyadenylate-binding protein 2 [Sotub06g017670.1.1]	27.4	RNA.RNA binding	RNA	0.000322414	0.000811427	0.000720427	0.000260073	0	0	0	0	0	0	0.000318219	0.000183724	0	0	0	0	0	0	0	0	0	0	0	0	0	0	0	0	0	0	0	0
A0A1D6BLJ0	A0A3B6RHI3_WHEAT	Polyadenylate-binding protein 1 [Sotub03g016830.1.1]	27.4	RNA.RNA binding	RNA	0.000632887	0.0007964	0.000707086	8.18729e-05	0.000885257	0.000420405	0.00082939	0.000253797	0.000327134	0.000598462	0.000624652	0.000164733	0.000309153	0	0.00032782	0.000184115	0	0	0	0	0.00034383	0.000351358	0	0.000200719	0.000443562	0.000451422	0.000442046	5.03299e-06	0.00040923	0.00041411	0.000428821	1.01981e-05
A0A1D5V9Q3	M8AKN2_TRIUA	RNA recognition motif containing protein, putative, expressed [LOC_Os01g68790]	27.4	RNA.RNA binding	RNA	0.000644828	0	0	0.000372292	0	0	0	0	0	0	0	0	0	0	0	0	0	0	0	0	0	0	0	0	0	0	0	0	0	0	0	0
A0A1D6RVU9	A0A3B6HRW9_WHEAT	Poly(RC) binding protein 3 [Sotub02g034740.1.1]	27.4	RNA.RNA binding	RNA	0.000782654	0.000738646	0.000655808	6.44058e-05	0.000547373	0	0.000512829	0.000306541	0.000606822	0.000555062	0.000579353	2.58962e-05	0.000191156	0.000602776	0.000405396	0.000205868	0.000574028	0.000554371	0.000572074	1.0829e-05	0	0	0.00042253	0.000243948	0.000548527	0.000558247	0.000273326	0.000161766	0.000506071	0.000512105	0.000530297	1.26114e-05
A0A1D5XEW1	A0A3B6HR73_WHEAT	Proteasome subunit alpha type [Sotub12g008860.1.1]	27.4	RNA.RNA binding	RNA	0.000833559	0.00104892	0.000931284	0.000107833	0.00116595	0.00110741	0.00109237	3.88748e-05	0.00086172	0.000788218	0.000411356	0.000241611	0.000814354	0.000427987	0.000863527	0.000238534	0	0	0	0	0.00135855	0.00138829	0.000900022	0.000273721	0	0.000594556	0.000582207	0.000339758	0.00107797	0.00109083	0.00112958	2.68633e-05
A0A1D6BW51	A0A3B6RBP6_WHEAT	U1 small nuclear ribonucleoprotein A [Sotub03g012800.1.1]	27.4	RNA.RNA binding	RNA	0	0.000693639	0	0.000400473	0	0.000732318	0	0.000422804	0	0.000521241	0.000544052	0.000307735	0.000538524	0.000566048	0	0.000319159	0	0.00156178	0	0.000901692	0.00059893	0	0	0.000345792	0.000772657	0	0	0.000446094	0.000712852	0.000721353	0.000746978	1.77645e-05
A0A1D5RQA5	A0A3B5XYD7_WHEAT	RNA-binding KH domain-containing protein [AT5G15270]	27.4	RNA.RNA binding	RNA	0	0	0	0	0.000191984	0	0	0.000110842	0.00014189	0.000259574	0.000135467	6.98729e-05	0	0.000140944	0.000142187	8.17352e-05	0	0	0	0	0	0	0	0	0	0	0	0	0.000177497	0.000179614	0	0.000103095
A0A1D6BT80	A0A8R7R4R4_TRIUA	#N/A	27.4	RNA.RNA binding	RNA	0.000420196	0.000528757	0.000469458	5.43582e-05	0.000587753	0.000558243	0.000550661	1.95967e-05	0.000434391	0.000397339	0.000414728	1.85377e-05	0.000410514	0.000431495	0.000435303	1.33489e-05	0	0	0	0	0	0	0	0	0	0	0	0	0	0	0	0
A0A1D5ZH13	A0A3B6LHL5_WHEAT	RNA recognition motif containing protein, putative, expressed [LOC_Os12g38800]	27.4	RNA.RNA binding	RNA	0.000329142	0	0.000183865	0.000164948	0	0	0	0	0	0.000155619	0	8.98468e-05	0.000160779	0	0	9.2826e-05	0	0	0	0	0	0	0	0	0	0	0	0	0	0	0	0
A0A1D5RV66	A0A3B5Y4U2_WHEAT	plasminogen activator inhibitor 1 RNA-binding protein, putative, expressed [LOC_Os01g52390]	27.4	RNA.RNA binding	RNA	0	0	0	0	0	0	0	0	0	0	0	0	0	0	0	0	0	0	0	0	0.00035478	0.000362548	0.000352557	5.24574e-06	0	0.000465799	0	0.000268929	0.000422263	0.000427298	0.000442477	1.05229e-05
A0A1D6SB75	A0A453PG26_AEGTS	Nucleic acid binding protein [Sotub07g027780.1.1]	27.4	RNA.RNA binding	RNA	0.000398941	0	0.000445712	0.000244949	0	0	0	0	0	0	0	0	0	0	0	0	0	0	0	0	0	0	0	0	0	0	0	0	0	0	0	0
A0A1D5YM52	A0A3B6KMA0_WHEAT	RNA binding protein [AT2G43410]	27.4	RNA.RNA binding	RNA	0	0	0	0	0	0	0	0	0	0	0	0	0.000159246	0.000167385	0.000168861	5.17829e-06	0	0	0	0	0	0	0	0	0	0	0	0	0	0	0	0
A0A1D5TTJ9	A0A3B6CAW6_WHEAT	RNA recognition motif containing protein, putative, expressed [LOC_Os04g39629]	27.4	RNA.RNA binding	RNA	0.000199083	0	0	0.000114941	0	0	0	0	0	0	0	0	0	0	0.00020624	0.000119073	0	0	0	0	0	0	0	0	0	0	0	0	0.000257457	0	0	0.000148643
A0A1D5ZAU7	A0A3B6LPF3_WHEAT	Nucleic acid binding protein [Sotub12g023730.1.1]	27.4	RNA.RNA binding	RNA	0	0	0	0	0	0.000265519	0	0.000153297	0.000206611	0	0.000197258	0.000116681	0	0.000205234	0	0.000118492	0	0	0	0	0	0	0	0	0	0	0	0	0	0	0	0
A0A1D6CMU8	A0A8R7V418_TRIUA	#N/A	27.4	RNA.RNA binding	RNA	0.000233018	0.00029322	0.000260336	3.01441e-05	0	0	0.000305366	0.000176303	0	0.000220343	0	0.000127215	0.000227649	0.000239284	0.000241395	7.4026e-06	0	0	0	0	0.000253184	0	0	0.000146176	0	0	0	0	0	0	0	0
A0A1D6BLR3	A0A3B6RKL2_WHEAT	Squamous cell carcinoma antigen recognized by T-cells 3 [Sotub01g039970.1.1]	27.4	RNA.RNA binding	RNA	0	0	0	0	0	0	0	0	0.00013134	0.000120137	0.000125395	5.60497e-06	0.000124121	0	0	7.16612e-05	0	0	0	0	0	0	0	0	0	0	0	0	0	0	0	0
A0A1D6AYR8	A0A3B6PJB4_WHEAT	Polyadenylate-binding protein 1 [Sotub03g015560.1.1]	27.4	RNA.RNA binding	RNA	0.000123527	0	0	7.13186e-05	0	0	0	0	0	0.000116808	0	6.74392e-05	0	0.000126849	0	7.32365e-05	0	0	0	0	0	0	0	0	0	0	0	0	0.000159748	0	0	9.22303e-05
A0A1D6BBB3	A0A314YYV1_PRUYE	Small nuclear ribonucleoprotein Sm D1 [Sotub06g034610.1.1]	27.1.1	RNA.processing.splicing	RNA	0	0	0	0	0	0	0	0	0	0	0.00168656	0.000973736	0	0	0	0	0	0	0	0	0	0	0	0	0	0	0	0	0	0	0	0
A0A1D5UP87	A0A8R7PGF8_TRIUA	Small nuclear ribonucleoprotein Sm D1 [Sotub06g034610.1.1]	27.1.1	RNA.processing.splicing	RNA	0.000899366	0	0	0.000519249	0.001258	0	0.00117861	0.000704506	0	0	0.000887663	0.000512493	0	0	0	0	0	0	0	0	0.000977202	0	0.000971077	0.000562428	0	0	0	0	0.00116307	0.00117694	0	0.000675541
A0A1D5TPL5	A0A453AQ14_AEGTS	Splicing factor arginine/serine-rich 1 [Sotub06g007470.1.1]	27.1.1	RNA.processing.splicing	RNA	0.000536794	0.000675481	0.000599727	6.94419e-05	0.000750847	0.000713148	0.000703462	2.50345e-05	0.000554929	0.000507596	0.00105962	0.000305963	0	0.00055123	0.000556093	0.000319666	0	0	0	0	0.000583251	0.000596021	0.000579596	8.62388e-06	0.00075243	0.000765763	0	0.000438315	0.000694191	0.000702469	0.000727423	1.72994e-05
W4ZQT9	W4ZQT9_WHEAT	U6 snRNA-associated Sm-like protein LSm3 [Sotub11g006300.1.1]	27.1.1	RNA.processing.splicing	RNA	0.00105699	0.00133007	0.00118091	0.000136736	0.00147847	0.00140424	0.00138517	4.92948e-05	0.0010927	0.000999493	0.00104323	4.6631e-05	0.00103263	0.00108541	0.00109499	3.35788e-05	0	0	0	0	0.00114846	0	0.00114127	0.000660998	0	0	0	0	0	0.00138321	0.00143235	0.000813154
A0A1D5SZ42	A0A452ZQE7_AEGTS	Lys-63-specific deubiquitinase BRCC36 [Sotub06g023560.1.1]	27.1.1	RNA.processing.splicing	RNA	0	0	0	0	0	0	0	0	0.000248806	0	0	0.000143648	0	0	0	0	0	0	0	0	0	0	0	0	0	0	0	0	0	0	0	0
A0A1D6DLV1	A0A453N8U0_AEGTS	Pre-mRNA-splicing factor RSE1 [Sotub04g009690.1.1]	27.1.1	RNA.processing.splicing	RNA	0.000475988	0.000479171	0.000425433	3.01487e-05	0.000532634	0.000252946	0.000374265	0.000140253	0.000393655	0.000270058	0.000187918	0.000103562	0.000465021	0.000293273	0.00039448	8.63292e-05	0	0	0	0	0.000103436	0	0	5.9719e-05	0.000133439	0	0.000132983	7.69099e-05	0.000369333	0.000124579	0.000387014	0.000146679
A0A1D5WD79	A0A453F780_AEGTS	Splicing factor U2af subunit [Sotub11g024640.1.1]	27.1.1	RNA.processing.splicing	RNA	0	0	0	0	0	0	0	0	0.000454899	0	0	0.000262636	0	0	0	0	0	0	0	0	0	0	0	0	0	0	0	0	0	0	0	0
W5CA19	W5CA19_WHEAT	mRNA 3-UTR binding protein [Sotub06g022050.1.1]	27.1.1	RNA.processing.splicing	RNA	0.000240675	0	0	0.000138954	0	0	0	0	0	0	0	0	0.00023513	0	0	0.000135753	0	0	0	0	0	0	0	0	0	0	0	0	0	0	0	0
A0A1D6APT5	A0A3B6PMH0_WHEAT	Nuclear cap-binding protein subunit 2 [Sotub02g010230.1.1]	27.1.1	RNA.processing.splicing	RNA	0	0	0.000475302	0.000274416	0	0.000565192	0	0.000326314	0.000439799	0.000402285	0.00041989	1.87685e-05	0.000415624	0.000436867	0.000440721	1.35151e-05	0	0	0	0	0	0	0	0	0.000596324	0	0.000594286	0.000343701	0	0	0	0
W5DR79	A0A3B6I0E4_WHEAT	U2 small nuclear ribonucleoprotein a' [Sotub03g031380.1.1]	27.1.1	RNA.processing.splicing	RNA	0.000359746	0.000452691	0.000401922	4.65383e-05	0	0	0	0	0	0	0	0	0	0	0	0	0	0	0	0	0	0	0	0	0	0	0	0	0	0	0	0
A0A1D6BZM3	A0A453QUF3_AEGTS	Pre-mRNA-processing-splicing factor 8 [Sotub07g009410.1.1]	27.1.1	RNA.processing.splicing	RNA	4.36288e-05	0.000109802	0	5.52851e-05	6.10263e-05	0	0	3.52335e-05	4.51028e-05	4.12557e-05	0	2.50036e-05	0.000213118	0.00022401	0.000135592	4.82126e-05	0	0	0	0	0	0	0	0	0	0	0	0	0.000112843	0.000114189	5.91225e-05	3.14112e-05
A0A1D5Y0R7	A0A453I0U0_AEGTS	Pre-mRNA splicing factor [Sotub02g021840.1.1]	27.1.1	RNA.processing.splicing	RNA	0	0.000300739	0.000267011	0.000164761	0	0	0.000313196	0.000180824	0	0	0.000235883	0.000136187	0	0	0	0	0	0	0	0	0	0	0	0	0	0	0	0	0	0	0	0
A0A1D5RWB3	A0A452YKG4_AEGTS	Pre-mrna splicing factor [Sotub07g019780.1.1]	27.1.1	RNA.processing.splicing	RNA	0	0	0	0	0	0	0	0	0	0	0	0	0.000112419	0	0	6.49052e-05	0	0	0	0	0	0	0	0	0	0	0	0	0	0.000150585	0	8.69406e-05
W5DW20	A0A3B6HQP9_WHEAT	hypothetical protein [AT1G56423]	27.1.19	RNA.processing.ribonucleases	RNA	0	0	0	0	0	0	0	0	0	0	0	0	0.000365567	0.000384251	0.000387642	1.18874e-05	0	0	0	0	0	0	0	0	0	0	0	0	0.000483907	0.000489678	0.000507072	1.20591e-05
A0A1D5TPL2	A0A3B6AVR1_WHEAT	Endoribonuclease L-PSP family protein [Sotub10g005280.1.1]	27.1.19	RNA.processing.ribonucleases	RNA	0.000579253	0.000728909	0.000647163	7.49345e-05	0	0	0	0	0	0	0	0	0	0	0	0	0	0	0	0	0	0	0	0	0	0	0	0	0	0	0	0
W5E8M7	A0A3B6ITX7_WHEAT	hypothetical protein [AT1G56423]	27.1.19	RNA.processing.ribonucleases	RNA	0	0	0	0	0	0	0	0	0	0	0	0	0	0.000409669	0	0.000236522	0	0	0	0	0	0	0	0	0	0	0	0	0.000515916	0.000522069	0.000540614	1.28568e-05
A0A1D6C2M1	A0A3B6SFD8_WHEAT	endoribonuclease Dicer, putative, expressed [LOC_Os06g25250]	27.1.19	RNA.processing.ribonucleases	RNA	0.000762288	0.000479616	0.000425829	0.00018074	0	0	0	0	0.000394021	0.000360412	0.000376184	1.68149e-05	0	0.000391394	0	0.000225971	0	0	0	0	0.00041413	0	0.000411534	0.000238352	0	0	0	0	0	0	0	0
A0A1D6BKI4	A0A3B6RLA2_WHEAT	Exosome complex exonuclease RRP45 [Sotub05g021780.1.1]	27.1.19	RNA.processing.ribonucleases	RNA	0.000363573	0	0	0.000209909	0	0	0	0	0	0.000343797	0	0.000198491	0	0	0	0	0	0	0	0	0	0	0	0	0	0	0	0	0	0	0	0
A0A1D6BN26	M7ZLC9_TRIUA	Os06g0661900 protein (Fragment) [Sotub07g009340.1.1]	27.1.19	RNA.processing.ribonucleases	RNA	0	0	0.000309589	0.000178741	0	0.000368138	0.000363138	0.000211116	0.000286464	0.000262029	0.000273496	1.22249e-05	0	0	0	0	0	0	0	0	0	0	0	0	0	0	0	0	0	0	0	0
A0A1D6A699	A0A3B6NU89_WHEAT	Exoribonuclease R [Sotub11g014540.1.1]	27.1.19	RNA.processing.ribonucleases	RNA	0	0	0	0	0	0	0	0	0	0	0	0	0.000100266	0.00010539	0.00010632	3.2604e-06	0	0	0	0	0	0	0	0	0	0	0	0	0	0	0	0
A0A1D5VCM5	A0A3B6ER42_WHEAT	5'-3' exoribonuclease 2 [Sotub04g034660.1.1]	27.1.19	RNA.processing.ribonucleases	RNA	0.000117713	0.000148125	0.000131513	1.52278e-05	0.000164652	0	0	9.50618e-05	0	0	0	0	0	0	0	0	0	0	0	0	0	0	0	0	0	0	0	0	0	0	0	0
A0A1D6RMR4	A0A3B6C3T1_WHEAT	Insulin degrading enzyme [Sotub04g012670.1.1]	27.1.19	RNA.processing.ribonucleases	RNA	0	0.000136094	0	7.85737e-05	0	0	0	0	0	0	0	0	0.00010566	0.00011106	0.00011204	3.4358e-06	0	0	0	0	0	0	0	0	0	0	0	0	0	0	0	0
A0A1D5YJU2	A0A3B6KP61_WHEAT	ATP dependent RNA helicase [Sotub12g032870.1.1]	27.1.2	RNA.processing.RNA helicase	RNA	0.00167392	0.002633	0.00210394	0.000480389	0.00204874	0.00166789	0.00164524	0.000226704	0.00194678	0.00178073	0.00185866	8.30793e-05	0.00265745	0.00236354	0.00195087	0.000354952	0.00122772	0.000592837	0.00183531	0.000621284	0.00181879	0.00185861	0.00203332	0.000114111	0.000879882	0.000895474	0.00116917	0.000162705	0.00189415	0.00191674	0.00141773	0.000281806
A0A1D5Z6B4	A0A096USR9_WHEAT	ATP dependent RNA helicase [Sotub12g032870.1.1]	27.1.2	RNA.processing.RNA helicase	RNA	0.00144115	0.00284977	0.00207014	0.000705649	0.00201583	0.0016411	0.00161881	0.000223063	0.00191551	0.00155744	0.0016256	0.000190134	0.00241363	0.00211415	0.00170625	0.000355072	0.00120799	0.000583314	0.00180582	0.000611304	0.00178957	0.00205735	0.00200065	0.00014111	0.000865748	0.000881089	0.00115039	0.000160091	0.00159748	0.00161653	0.00111597	0.000283659
A0A1D6B1D1	A0A453NAR9_AEGTS	Eukaryotic initiation factor 4A (ATP-dependent RNA helicase eIF4A) [Sotub12g028350.1.1]	27.1.2	RNA.processing.RNA helicase	RNA	0.00138926	0.00104892	0.00124171	0.000170674	0.00116595	0.000369136	0.000728245	0.000399052	0.00172344	0.00183917	0.00137119	0.000243752	0.000814354	0.0011413	0.000575685	0.000283953	0.000815151	0.000787237	0	0.00046278	0.0018114	0.000617019	0.00150004	0.000619571	0.00116841	0.00118911	0.00116441	1.32576e-05	0.0014373	0.00145444	0.00112958	0.000182811
A0A1D5XQA7	A0A453HX40_AEGTS	ATP dependent RNA helicase [Sotub03g011120.1.1]	27.1.2	RNA.processing.RNA helicase	RNA	0.000697467	0.00117022	0.00103898	0.000244046	0.00097559	0.000926607	0.0012187	0.000156426	0.000961374	0.000659529	0.000917856	0.000163165	0.00090853	0.000716224	0.000722543	0.00010925	0.000682065	0	0.00135949	0.000679744	0.00050522	0.000774422	0.00075308	0.000149644	0.000651765	0.000663314	0.000649537	7.39541e-06	0.000601317	0.000304244	0.000945155	0.00032074
A0A1D5VWI3	A0A453EVA1_AEGTS	ATP dependent RNA helicase [Sotub02g036250.1.1]	27.1.2	RNA.processing.RNA helicase	RNA	0.000786658	0.00164983	0.00146481	0.000454457	0.00110035	0.0010451	0.0010309	3.66874e-05	0.00162647	0.00148774	0.00129404	0.000166972	0.0023056	0.00215417	0.00162988	0.00035459	0	0	0.000766666	0.000442635	0.00142457	0.00145575	0.00141564	2.10634e-05	0.000735111	0.000748137	0.000732599	8.34112e-06	0.00101732	0.0013726	0.00035534	0.000516278
A0A1D6A175	A0A453JP68_AEGTS	DEAD-box ATP-dependent RNA helicase, putative, expressed [LOC_Os12g41715]	27.1.2	RNA.processing.RNA helicase	RNA	0	0	0	0	0	0	0	0	0	0	0	0	0.000168629	0.000177247	0.000178811	5.4834e-06	0	0	0	0	0	0	0	0	0	0	0	0	0.000223216	0.000225878	0.000233902	5.56261e-06
A0A1D6RRQ2	A0A3B6EGG3_WHEAT	ATP dependent RNA helicase [Sotub02g036250.1.1]	27.1.2	RNA.processing.RNA helicase	RNA	0.000667933	0.00105063	0.00111936	0.00024323	0.000700709	0.000887369	0.000875317	0.000104463	0.00103575	0.000947402	0.000659242	0.000196892	0.00146822	0.00137179	0.00103792	0.000225806	0	0	0.000488219	0.000281873	0.000907174	0.000927036	0.000901488	1.34134e-05	0.000468124	0.00047642	0.000466524	5.31169e-06	0.000647836	0.000874082	0.000226283	0.00032877
A0A1D5XEY7	F2E4I7_HORVV	Atp-dependent RNA helicase [Sotub10g028970.1.1]	27.1.2	RNA.processing.RNA helicase	RNA	0.000326521	0.000821763	0.000364802	0.000275543	0.000456725	0.000433794	0.000427902	1.5228e-05	0.000337553	0.00030876	0.000322273	1.44051e-05	0.000318998	0.000335302	0.000338261	1.03731e-05	0.000957932	0.000925128	0.000954671	1.80714e-05	0.00035478	0.000362548	0.000352557	5.24574e-06	0.000457688	0.000465799	0.000456124	5.19328e-06	0.000422263	0.000427298	0.000442477	1.05229e-05
W5BXW2	A0A453DES6_AEGTS	Eukaryotic initiation factor 4A (ATP-dependent RNA helicase eIF4A) [Sotub05g016740.1.1]	27.1.2	RNA.processing.RNA helicase	RNA	0.000346377	0.000435868	0.000386986	4.48088e-05	0	0	0	0	0	0	0	0	0.000338397	0.000355692	0.000358831	1.10039e-05	0	0	0	0	0	0	0	0	0	0	0	0	0	0	0	0
A0A1D6RN27	A0A3B6C4V4_WHEAT	ATP dependent helicase [Sotub08g006110.1.1]	27.1.2	RNA.processing.RNA helicase	RNA	0.00010263	0.000258292	0.000229325	8.2786e-05	0.000143555	0	0	8.28817e-05	0.000106098	9.70478e-05	0.000101295	4.52774e-06	0.000100266	0.00010539	0.00010632	3.2604e-06	0	0	0	0	0	0	0	0	0	0	0	0	0	0	0	0
A0A1D5ZP33	A0A453K7K2_AEGTS	ATP dependent RNA helicase [Sotub08g022150.1.1]	27.1.2	RNA.processing.RNA helicase	RNA	0	0	0.000228183	0.000131742	0	0	0	0	0	0	0	0	0	0	0	0	0	0	0	0	0	0	0	0	0	0	0	0	0	0	0	0
A0A1D5SDL7	A0A3B5XZ28_WHEAT	ATP-dependent RNA Helicase [Sotub10g016280.1.1]	27.1.2	RNA.processing.RNA helicase	RNA	0	0.000245746	0	0.000141882	0.000273165	0.00025945	0	0.000153906	0	0	0.00019275	0.000111284	0	0	0	0	0	0	0.000570984	0.000329658	0	0	0	0	0.000273741	0	0	0.000158045	0	0	0	0
A0A1D5WZJ2	A0A453H656_AEGTS	ATP-dependent RNA helicase [Sotub02g014270.1.1]	27.1.2	RNA.processing.RNA helicase	RNA	0	0	0	0	0	0	0	0	0	0	0	0	0	0	0.000226953	0.000131031	0	0	0	0	0	0	0	0	0	0	0	0	0	0	0	0
A0A1D5SYN4	A0A3B5ZSM5_WHEAT	ATP-dependent RNA Helicase [Sotub10g016280.1.1]	27.1.2	RNA.processing.RNA helicase	RNA	0.000173482	0	0.00019382	0.000106518	0.000242659	0	0	0.000140099	0.000179343	0	0	0.000103544	0.000169485	0	0	9.78521e-05	0	0	0	0	0	0	0	0	0	0	0	0	0	0	0	0
A0A1D6ADQ0	A0A3B6NJV3_WHEAT	Related to ATP dependent RNA helicase [Solyc06g071620.2.1]	27.1.2	RNA.processing.RNA helicase	RNA	0.000158466	0	8.85223e-05	7.94145e-05	0	0	0	0	0	0	0	0	7.74076e-05	8.13639e-05	0	4.58761e-05	0	0	0	0	0	0	0	0	0	0	0	0	0	0	0	0
W5E0S9	A0A3B6HNK0_WHEAT	Single-stranded DNA-binding replication protein A [Sotub03g028590.1.1]	27.1.2	RNA.processing.RNA helicase	RNA	0	0	0	0	0	0	0	0	0.000170404	0.000155869	0.000162691	7.27204e-06	0	0	0	0	0	0	0	0	0	0	0	0	0	0	0	0	0	0	0	0
A0A1D5Z5G1	F2ED12_HORVV	ATP-dependent RNA helicase [Sotub08g012570.1.1]	27.1.2	RNA.processing.RNA helicase	RNA	0	0	0	0	0	0	0	0	0	0.000168026	0	9.70096e-05	0	0	0	0	0	0	0	0	0	0	0	0	0	0	0	0	0	0	0	0
W5DXJ4	A0A3B6HSU5_WHEAT	SMP-30/Gluconolaconase/LRE domain protein [Sotub01g023690.1.1]	27.1.20	RNA.processing.degradation dicer	RNA	0.000606673	0.000381707	0.000677798	0.000154563	0.000424295	0.000805983	0.000397518	0.00022849	0.000940753	0.000573673	0.000598779	0.000205071	0.00118539	0.00124598	0.00125697	3.85461e-05	0.000889913	0.000859439	0.00177377	0.000519314	0.000659177	0.00067361	0.000982569	0.000182687	0.000850379	0.000865449	0.000847473	9.64905e-06	0.00156912	0.00158783	0.00164423	3.91028e-05
A0A1D5XW66	A0A3B6JKP7_WHEAT	SMP-30/Gluconolaconase/LRE domain protein [Sotub01g023690.1.1]	27.1.20	RNA.processing.degradation dicer	RNA	0.00121335	0.00152683	0.0013556	0.000156963	0.00169718	0.00161197	0.00119255	0.000270128	0.00125434	0.00114735	0.00119756	5.35291e-05	0.00118539	0.00124598	0.00125697	3.85461e-05	0.00177983	0.00171888	0.00177377	3.35764e-05	0.00131835	0.00134722	0.00131009	1.9493e-05	0.000850379	0.00129817	0.00127121	0.000251112	0.000784559	0.000793915	0.000822117	1.95514e-05
W5DBH0	A0A3B6GXG5_WHEAT	Methionyl-tRNA synthetase-like protein [Sotub06g014830.1.1]	27.1.20	RNA.processing.degradation dicer	RNA	0.000250068	0.000314675	0	0.000166197	0	0	0.00032771	0.000189204	0	0	0	0	0	0	0	0	0	0	0	0	0	0	0	0	0.000350522	0	0	0.000202374	0	0	0	0
A0A1D6D2G0	A0A3B6TEA9_WHEAT	AP-1 complex subunit gamma-1 [Sotub04g015310.1.1]	27.3.1	RNA.regulation of transcription.ABI3/VP1-related B3-domain-containing transcription factor family	RNA	0.000117984	0	0	6.81178e-05	0	0	0	0	0.00012197	0.000223132	0.000232897	6.14193e-05	0.00023053	0.000242313	0.000244451	7.4963e-06	0	0	0	0	0	0.000131001	0.000127391	7.46132e-05	0	0	0	0	0.000152578	0	0.000159882	9.02735e-05
A0A1D6AS38	A0A3B6PUF3_WHEAT	AP-1 complex subunit gamma-1 [Sotub04g015310.1.1]	27.3.1	RNA.regulation of transcription.ABI3/VP1-related B3-domain-containing transcription factor family	RNA	0.000112916	0.000142089	0.000126154	1.46073e-05	0	0	0	0	0.000116731	0.000106774	0.000111447	4.98151e-06	0.000110314	0.000115953	0.000233951	6.98111e-05	0	0	0	0	0	0	0	0	0	0	0	0	0.000146025	0	0	8.43074e-05
A0A1D6S2U5	A0A3B6LIA1_WHEAT	WD repeat-containing protein mip1 [Sotub10g018550.1.1]	27.3.1	RNA.regulation of transcription.ABI3/VP1-related B3-domain-containing transcription factor family	RNA	8.51559e-05	0	9.51394e-05	5.22856e-05	0.000119113	0	0	6.87698e-05	0.000176066	0	0	0.000101652	0	0	0	0	0	0	0	0	0	9.45515e-05	0.000275837	0.000140173	0	0.000121479	0	7.0136e-05	0	0	0	0
A0A1D6ABI9	A0A3B6NY87_WHEAT	Uncharacterized ABC transporter ATP-binding protein C29A3.09c [Sotub08g027420.1.1]	27.3.1	RNA.regulation of transcription.ABI3/VP1-related B3-domain-containing transcription factor family	RNA	0.000171738	0.000216109	0.000191872	2.22168e-05	0.000240221	0.000228159	0.000225061	8.00937e-06	0	0.000162397	0.000169504	9.58772e-05	0.000167781	0.000176357	0.000177913	5.45585e-06	0.000503837	0.000486583	0.000502122	9.50489e-06	0.000186601	0.000190687	0.000185432	2.75906e-06	0.000240727	0.000244993	0.000239905	2.73147e-06	0.000222095	0.000224743	0.000232727	5.53465e-06
A0A1D5WAS5	A0A3B6H0E5_WHEAT	Zinc finger CCCH domain-containing protein 66 [Sotub11g009810.1.1]	27.3.11	RNA.regulation of transcription.C2H2 zinc finger family	RNA	0.000531232	0	0.000296756	0.000266224	0	0.000352879	0.000348086	0.000202365	0.000549179	0.000251168	0.000524319	0.000165348	0.000778488	0.000545518	0.000825496	0.000149929	0	0	0	0	0.000288604	0.000589845	0.000573589	0.000169424	0.000372316	0.000757828	0.000371044	0.000222943	0.000686997	0.00069519	0.000719885	1.71201e-05
A0A1D5VEF3	A0A3B6ESH1_WHEAT	Zinc finger CCCH domain-containing protein 66 [Sotub11g009810.1.1]	27.3.11	RNA.regulation of transcription.C2H2 zinc finger family	RNA	0.000241242	0	0.000269524	0.000148122	0	0	0	0	0.000249392	0	0.000238103	0.000140841	0.000942734	0.000495458	0.000749745	0.000224337	0	0	0	0	0.00052424	0.000535718	0.000260477	0.000155703	0.000338151	0.000344143	0.00101099	0.000386743	0.000623955	0.000631396	0.000326913	0.000173685
A0A1D6DM64	A0A3B6B2E3_WHEAT	ZOS4-11 - C2H2 zinc finger protein, expressed [LOC_Os04g47860]	27.3.11	RNA.regulation of transcription.C2H2 zinc finger family	RNA	0.000246461	0.000310137	0.000550711	0.000160467	0.00034474	0	0.000322984	0.000193062	0.000254787	0.000233055	0.000243254	1.08731e-05	0.000240782	0	0.000255322	0.000143397	0	0	0	0	0.000267791	0.000273654	0.000266112	3.95952e-06	0	0	0	0	0	0	0	0
A0A1D5TAC3	A0A3B6B8Y8_WHEAT	Zinc-finger protein ZPR1 [Sotub02g015300.1.1]	27.3.11	RNA.regulation of transcription.C2H2 zinc finger family	RNA	0.000206293	0.000519182	0.000230479	0.000174085	0.000288555	0.000548134	0.000270344	0.000155392	0.000213263	0.000195072	0.000203609	9.10102e-06	0.00020154	0.000211841	0.00021371	6.55361e-06	0	0	0	0	0	0	0	0	0	0	0.000288175	0.000166378	0.000266782	0.000269963	0.000279553	6.64827e-06
A0A1D6CR96	A0A3B6TWC8_WHEAT	Serrate RNA effector molecule homolog [Sotub01g009920.1.1]	27.3.11	RNA.regulation of transcription.C2H2 zinc finger family	RNA	0	0.000192275	0.000170712	0.000105339	0	0.000202997	0.00020024	0.000116413	0.000157961	0.000144487	0.00015081	6.74099e-06	0.000298556	0.000156907	0.000158292	8.1384e-05	0	0	0	0	0	0	0	0	0.000214179	0	0	0.000123656	0	0.000199958	0.000207061	0.00011755
A0A1D5WDJ0	A0A3B6GW76_WHEAT	Zinc-finger protein ZPR1 [Sotub02g015300.1.1]	27.3.11	RNA.regulation of transcription.C2H2 zinc finger family	RNA	0.000333966	0.00042025	0.00037312	4.32033e-05	0.000467139	0.000443685	0.000437659	1.55752e-05	0.000345249	0.000315801	0.000329621	1.47336e-05	0	0	0	0	0.000979774	0.000946223	0.000976438	1.84834e-05	0	0.000370814	0	0.00021409	0.000468124	0	0.000466524	0.000269811	0	0	0	0
A0A1D6DD86	A0A3B6REN5_WHEAT	Serrate RNA effector molecule homolog [Sotub01g009920.1.1]	27.3.11	RNA.regulation of transcription.C2H2 zinc finger family	RNA	0	0	0	0	0	0	0	0	0	0.000150779	0	8.70522e-05	0	0	0	0	0	0	0	0	0	0	0	0	0	0	0	0	0	0	0	0
A0A1D5V5X9	A0A3B6EPU9_WHEAT	PHD finger family protein [Sotub12g028400.1.1]	27.3.2	RNA.regulation of transcription.alfin-like	RNA	0.000389839	0.000490558	0	0.00025909	0	0	0	0	0	0.000368634	0.000384767	0.000217638	0.000380857	0	0	0.000219888	0	0	0	0	0	0	0	0	0	0	0	0	0	0	0	0
A0A1D5TMU4	A0A3B6AVU4_WHEAT	PHD finger family protein [Sotub12g028400.1.1]	27.3.2	RNA.regulation of transcription.alfin-like	RNA	0.00037694	0.000474327	0.000421132	4.87625e-05	0	0	0	0	0.000389675	0.000356437	0.000372035	1.66294e-05	0	0	0	0	0	0	0	0	0	0	0	0	0	0	0	0	0	0	0	0
A0A1D6A1H7	A0A3B6MKT3_WHEAT	GRAS family transcription factor [Sotub10g028220.1.1]	27.3.21	RNA.regulation of transcription.GRAS transcription factor family	RNA	0	0	0	0	0	0	0	0	0.00040766	0	0	0.000235362	0.000385252	0.000404942	0.000408515	1.25275e-05	0	0	0	0	0	0	0	0	0	0	0	0	0.000509963	0	0	0.000294428
A0A1D5Z953	A0A3B6MYJ9_WHEAT	GRAS family transcription factor [Sotub07g018060.1.1]	27.3.21	RNA.regulation of transcription.GRAS transcription factor family	RNA	0	0	0	0	0	0	0	0	0	0.000193515	0	0.000111726	0	0.000210149	0	0.00012133	0	0	0	0	0	0	0	0	0	0	0	0	0	0	0	0
A0A1D5VHH0	A0A3B6EJH2_WHEAT	Class III homeodomain leucine zipper protein [Sotub08g016200.1.1]	27.3.22	RNA.regulation of transcription.homeobox transcription factor family (HB)	RNA	0	0	0	0	0	0	0	0	0	0	0	0	0	0	0.000125105	7.22292e-05	0	0	0	0	0	0	0	0	0	0	0	0	0	0	0	0
A0A1D5TMW4	A0A3B6AQU5_WHEAT	Neighbor of COX4 [Sotub10g005820.1.1]	27.3.24	RNA.regulation of transcription.MADS box transcription factor family	RNA	0.000515215	0	0	0.000297459	0.000720662	0	0	0.000416074	0	0.00048719	0.000508511	0.000287632	0.000503344	0.00052907	0.000533738	1.63676e-05	0	0	0	0	0	0	0	0	0	0	0	0	0.000666284	0.000674229	0.00069818	1.6604e-05
A0A1D6BPU0	A0A3B6RJY9_WHEAT	DnaJ homolog subfamily C member 2 [Sotub08g022750.1.1]	27.3.25	RNA.regulation of transcription.MYB domain transcription factor family	RNA	0.000329671	0	0	0.000190336	0	0.000437978	0.000432029	0.000251167	0.000340809	0.000311739	0.000325381	1.45441e-05	0.000644151	0.000677073	0.000683047	2.09463e-05	0	0	0	0	0	0	0	0	0	0	0	0	0	0	0	0
A0A1D5TL17	A0A8R7PA23_TRIUA	Elongation factor 1 alpha [Sotub06g025880.1.1]	27.3.25	RNA.regulation of transcription.MYB domain transcription factor family	RNA	0	0	0	0	0	0	0	0	0.000256638	0	0	0.00014817	0	0	0	0	0	0	0	0	0	0	0	0	0	0	0	0	0	0	0	0
A0A1D5S0F0	A0A8R7P1P4_TRIUA	60S ribosomal protein L36 [Sotub01g031920.1.1]	27.3.25	RNA.regulation of transcription.MYB domain transcription factor family	RNA	0	0.00116231	0.00103196	0.000636777	0.001292	0.00122713	0	0.000727932	0.000954879	0	0	0.000551299	0.000902392	0.000948513	0.000956881	2.93436e-05	0	0	0	0	0	0.00102559	0	0.000592122	0	0	0.0012903	0.000744954	0	0	0.00125169	0.000722665
W5EUY8	W5EUY8_WHEAT	Protein transport protein SEC22 [Sotub12g022950.1.1]	27.3.25	RNA.regulation of transcription.MYB domain transcription factor family	RNA	0	0	0.000525449	0.000303368	0	0.000624822	0	0.000360741	0	0	0.000464191	0.000268001	0	0.000482958	0	0.000278836	0	0	0	0	0	0	0	0	0	0.000670921	0	0.000387356	0	0.000615466	0	0.00035534
A0A1D6AGS8	A0A3B6NNA9_WHEAT	Uncharacterized conserved protein UCP015417%2C vWA [AT5G13210]	27.3.26	RNA.regulation of transcription.MYB-related transcription factor family	RNA	0	0	0	0	0	0	0	0	0	0	0	0	0.000312042	0.000163995	0.000165442	8.50603e-05	0	0	0	0	0	0	0	0	0	0	0	0	0.000413054	0.00041798	0	0.000239912
A0A1D6BKV7	A0A3B6RJY2_WHEAT	no apical meristem protein, putative, expressed [LOC_Os08g06140]	27.3.27	RNA.regulation of transcription.NAC domain transcription factor family	RNA	0.000165367	0.000208092	0.000184755	2.13926e-05	0	0	0.000216712	0.000125118	0	0	0.000163215	9.42325e-05	0.000161557	0	0.000171313	9.6215e-05	0	0	0	0	0	0	0	0	0	0	0	0	0	0	0	0
A0A1D5STZ4	A0A453A091_AEGTS	Solute carrier family 2 facilitated glucose transporter member 8 [Sotub04g033820.1.1]	27.3.27	RNA.regulation of transcription.NAC domain transcription factor family	RNA	0.000251293	0.000316218	0	0.000167012	0.000351499	0.000333851	0.000329317	1.17196e-05	0.000519566	0.000475249	0.000496047	2.21726e-05	0.000245504	0.000258051	0.000260328	7.98319e-06	0	0	0	0	0	0.00027902	0.00027133	0.000158919	0.000352241	0.000358482	0.000351037	3.99679e-06	0.000324977	0.000328852	0.000340534	8.0985e-06
A0A077S2C4	A0A077S2C4_WHEAT	SnRK1-interacting protein 1 [Sotub08g007010.1.1]	27.3.28	RNA.regulation of transcription.squamosa promoter binding protein family (SBP)	RNA	0	0	0	0	0	0	0	0	0	0	0	0	0	0	0	0	0	0	0	0	0	0	0	0	0	0	0	0	0.000705269	0.000713679	0	0.000409636
A0A1D5V8W9	A0A3B6EM11_WHEAT	Peptide transporter [Sotub06g019910.1.1]	27.3.28	RNA.regulation of transcription.squamosa promoter binding protein family (SBP)	RNA	0	0	0	0	0	0	0	0	0.000193063	0.000176595	0	0.000107028	0	0	0	0	0	0	0	0	0.000202916	0	0	0.000117154	0	0	0	0	0	0	0	0
A0A1D5U6M2	A0A453AYP9_AEGTS	Pyrrolidone-carboxylate peptidase [Sotub01g038770.1.1]	27.3.3	RNA.regulation of transcription.AP2/EREBP, APETALA2/ethylene-responsive element binding protein family	RNA	0	0	0	0	0	0	0	0	0.000679433	0.00124296	0.00129735	0.000342137	0.00128417	0	0.00136172	0.000764786	0	0	0	0	0.000714109	0.00145949	0.000709633	0.000431642	0.00184249	0.000937569	0.000918096	0.000528167	0.000849939	0	0	0.000490713
A0A1D6BGA5	N1QS93_AEGTA	Aspartic proteinase nepenthesin-1 [Sotub03g033210.1.1]	27.3.3	RNA.regulation of transcription.AP2/EREBP, APETALA2/ethylene-responsive element binding protein family	RNA	0	0	0.000487438	0.000281422	0	0	0	0	0	0	0	0	0	0	0	0	0	0	0	0	0	0	0	0	0	0	0	0	0	0	0	0
A0A1D5W2H2	A0A3B6FIE0_WHEAT	Aspartic proteinase nepenthesin I [Sotub08g006690.1.1]	27.3.3	RNA.regulation of transcription.AP2/EREBP, APETALA2/ethylene-responsive element binding protein family	RNA	0.000231963	0.000291893	0.000259158	3.00077e-05	0	0	0	0	0	0	0	0	0	0	0.000240303	0.000138739	0	0	0	0	0	0	0	0	0	0	0	0	0	0	0	0
A0A1D6BMW2	A0A3B6RQT0_WHEAT	Ubiquitin conjugation factor E4 [Sotub06g030900.1.1]	27.3.3	RNA.regulation of transcription.AP2/EREBP, APETALA2/ethylene-responsive element binding protein family	RNA	0	0.000128888	0.000228867	0.000114737	0.000143268	0.000136075	0.000134227	4.77682e-06	0.000211771	0.000193708	0.000101093	5.93769e-05	0.000100065	0.00010518	0.000106108	3.25389e-06	0.00030049	0.0002902	0	0.000170595	0.00011129	0.000113726	0.000110592	1.64552e-06	0.000143571	0.000146115	0.00014308	1.62906e-06	0.000264916	0.000268075	0.000277598	6.60177e-06
A0A1D5XPK5	A0A3B6IS62_WHEAT	Amino acid permease-like protein proline transporter-like protein [Sotub05g025480.1.1]	27.3.3	RNA.regulation of transcription.AP2/EREBP, APETALA2/ethylene-responsive element binding protein family	RNA	0	0	0	0	0	0	0	0	0	0	0	0	0	0	0	0	0	0	0	0	0	0	0	0	0	0	0	0	0.000350768	0	0	0.000202516
A0A1D5T8J9	A0A3B6B0H5_WHEAT	Amino acid permease [Sotub06g017860.1.1]	27.3.3	RNA.regulation of transcription.AP2/EREBP, APETALA2/ethylene-responsive element binding protein family	RNA	0	0	0	0	0	0	0	0	0	0	0	0	0	0.00021443	0.000216321	0.000124351	0	0	0	0	0	0	0	0	0	0	0	0	0.000270042	0.000273262	0.000282969	6.72951e-06
A0A1D6BY93	A0A3B6RFT2_WHEAT	Exosome complex exonuclease RRP4 [Sotub09g021620.1.1]	27.3.30	RNA.regulation of transcription.triple-helix transcription factor family (Trihelix)	RNA	0	0	0	0	0	0	0	0	0	0.000306806	0	0.000177135	0	0	0	0	0	0	0	0	0	0	0	0	0	0	0	0	0	0	0	0
W5FHM6	A0A3B6LJ47_WHEAT	sequence-specific DNA binding transcription factor [AT1G21200]	27.3.30	RNA.regulation of transcription.triple-helix transcription factor family (Trihelix)	RNA	0.000375559	0	0	0.000216829	0	0	0	0	0	0	0	0	0	0	0	0	0	0	0	0	0	0	0	0	0	0	0	0	0	0	0	0
A0A1D6AKI4	A0A3B6PQ62_WHEAT	#N/A	27.3.30	RNA.regulation of transcription.triple-helix transcription factor family (Trihelix)	RNA	0.000160954	0	0	9.29268e-05	0	0	0.000210928	0.000121779	0.000166392	0.000152199	0.00015886	7.1008e-06	0.000157246	0.000165282	0.000166741	5.11325e-06	0	0	0	0	0	0.000178713	0.000173788	0.000101788	0	0.000229609	0.00022484	0.00013121	0	0.000210631	0	0.000121608
A0A1D6CVP9	A0A0M5ILA7_WHEAT	WRKY transcription factor-c [Sotub05g005280.1.1]	27.3.32	RNA.regulation of transcription.WRKY domain transcription factor family	RNA	0	0	0	0	0	0	0	0	0	0	0	0	0.000191888	0	0	0.000110787	0	0	0	0	0	0	0	0	0	0	0	0	0	0	0	0
A0A1D5XKE7	A0A7H4LRJ1_WHEAT	Choline transporter like family [Sotub07g023980.1.1]	27.3.32	RNA.regulation of transcription.WRKY domain transcription factor family	RNA	0	0	0	0	0	0	0	0	0	0.000161585	0	9.32909e-05	0	0	0	0	0	0	0	0	0	0	0	0	0	0	0	0	0	0	0	0
A0A1D6AL03	A0A3B6PPR4_WHEAT	NOL1/NOP2/sun family protein, putative, expressed [LOC_Os02g49270]	27.3.32	RNA.regulation of transcription.WRKY domain transcription factor family	RNA	0	0	0	0	0	0	0	0	0	0	0	0	0	0	0.000139023	8.02652e-05	0	0	0	0	0	0	0	0	0	0	0	0	0	0	0	0
W5CJE7	A0A3B6EF38_WHEAT	D-tyrosyl-tRNA(Tyr) deacylase [Sotub02g020230.1.1]	27.3.34	RNA.regulation of transcription.orphan family	RNA	0	0	0	0	0	0	0	0	0.000598822	0	0.000571715	0.000338177	0	0	0	0	0	0	0	0	0	0	0	0	0	0	0	0	0	0	0	0
A0A1D5S4C1	A0A3B5XWL6_WHEAT	MAR-binding filament-like protein 1 [Sotub03g036820.1.1]	27.3.34	RNA.regulation of transcription.orphan family	RNA	0	0	0	0	0	0	0	0	0.0002398	0.000219346	0.000228945	1.02335e-05	0	0	0	0	0	0	0	0	0.000252038	0	0	0.000145514	0	0	0.000324034	0.000187081	0	0	0	0
A0A1D5S7Z2	A0A3B5YWB2_WHEAT	Glyoxylate/hydroxypyruvate reductase B [Sotub01g032480.1.1]	27.3.34	RNA.regulation of transcription.orphan family	RNA	0	0	0	0	0	0	0	0	0	0.000162397	0	9.37597e-05	0.000167781	0	0	9.68686e-05	0	0	0	0	0	0	0	0	0	0	0	0	0	0	0	0
A0A1D6RZI6	A0A3B6IUM3_WHEAT	bZIP family transcription factor, putative, expressed [LOC_Os03g03550]	27.3.35	RNA.regulation of transcription.bZIP transcription factor family	RNA	0.000260885	0.000328287	0.000582941	0.000169859	0.000729831	0.000346593	0.00102566	0.000340469	0.000269699	0	0.00051498	0.000257587	0	0	0	0	0.000765371	0.00147832	0.000762765	0.000412377	0.000566926	0.000579339	0.000563373	8.3825e-06	0.00073137	0.00074433	0.000364435	0.000215688	0.00033738	0.000341404	0.000353531	8.4076e-06
A0A1D6CD56	A0A8R7V8V5_TRIUA	COP9 signalosome complex subunit 3 [Sotub02g037110.1.1]	27.3.35	RNA.regulation of transcription.bZIP transcription factor family	RNA	0	0	0	0	0	0	0.000413419	0.000238688	0	0	0	0	0	0	0	0	0	0	0	0	0	0	0	0	0	0	0	0	0	0	0	0
A0A1D5Y726	A0A453HLA0_AEGTS	Basic-leucine zipper (bZIP) transcription factor family protein [AT1G58110]	27.3.35	RNA.regulation of transcription.bZIP transcription factor family	RNA	0	0	0	0	0	0	0	0	0	0	0	0	0.000375152	0	0	0.000216594	0	0	0	0	0	0	0	0	0	0	0	0	0	0	0	0
A0A1D6BY32	A0A3B6RB63_WHEAT	ARGONAUTE 1 [Sotub06g028680.1.1]	27.3.36	RNA.regulation of transcription.argonaute transcription factor family	RNA	0.000211834	0.000133282	0	0.000107089	0	0	0	0	0	0.000100156	0.000104539	5.91309e-05	0.000103477	0.000217531	0.00021945	6.64101e-05	0	0	0	0	0	0	0	0	0	0	0	0	0.000136974	0.000277214	0.000143531	7.91429e-05
A0A1D5V067	A0A3B6DCQ7_WHEAT	ARGONAUTE 1 [Sotub03g022990.1.1]	27.3.36	RNA.regulation of transcription.argonaute transcription factor family	RNA	0.000298915	0.000376142	0.000445278	7.32192e-05	0.00055748	0.000397117	0.000391724	9.41811e-05	0.000309013	0.000282655	0.000393367	5.78321e-05	0.00038937	0.000306953	0.000516102	0.000105354	0.000292314	0.000282304	0.000582637	0.000170581	0.000108261	0.000221263	0.000215166	6.35547e-05	0.000279328	0.000284278	0.000278373	3.16946e-06	0.000515415	0.000391171	0.000405067	6.80764e-05
A0A1D6RKM3	A0A3B6AV98_WHEAT	ARGONAUTE 1 [Sotub06g028680.1.1]	27.3.36	RNA.regulation of transcription.argonaute transcription factor family	RNA	0.000395478	0.000248827	0.000441843	0.000100757	0.000553179	0.000525405	0.000518269	1.8444e-05	0.000408839	0.000373966	0.000390332	1.74473e-05	0.000386366	0.000304585	0.000409697	5.5198e-05	0.000580117	0.000280126	0.000867213	0.000293567	0.000107426	0.000219556	0.000320259	0.000106467	0.000415759	0.000423127	0.000414338	4.71752e-06	0.000383579	0.000388153	0.000401942	9.55889e-06
A0A1D5TD62	A0A3B6B3K0_WHEAT	ARGONAUTE 1 [Sotub02g015500.1.1]	27.3.36	RNA.regulation of transcription.argonaute transcription factor family	RNA	0.000364004	0.000305365	0.00013556	0.000118645	0.000169718	0.000161197	0.000318015	8.8182e-05	0.000125434	0.000114735	0.000119756	5.35291e-06	0.000237078	0.000373793	0.000377091	7.99012e-05	0	0	0.000354753	0.000204817	0.000131835	0.000269444	0.000262018	7.73938e-05	0	0.000346179	0.000338989	0.000197824	0.000156912	0.000317566	0.000164423	9.06631e-05
A0A1D5VLZ5	A0A3B6EFY9_WHEAT	ARGONAUTE 1 [Sotub06g028680.1.1]	27.3.36	RNA.regulation of transcription.argonaute transcription factor family	RNA	0	0	0	0	0	0	0	0	0	0	0	0	0.000283755	0.000298257	0.000300889	9.22703e-06	0	0	0	0	0	0	0	0	0	0	0	0	0.00037561	0.000190045	0.000196796	0.000105242
A0A1D5WB31	A0A3B6FI79_WHEAT	ARGONAUTE 1 [Sotub06g028680.1.1]	27.3.36	RNA.regulation of transcription.argonaute transcription factor family	RNA	0	0	0	0	0	0	0	0	0	0	0	0	0.000238206	0.00025038	0.000252589	7.74588e-06	0	0	0	0	0	0	0	0	0	0	0	0	0.000315316	0.000159538	0.000165206	8.83479e-05
W4ZLT2	S4WGH0_WHEAT	Argonaute 4-like protein [Sotub06g027450.1.1]	27.3.36	RNA.regulation of transcription.argonaute transcription factor family	RNA	0.000110841	0.000139478	0.000123836	1.43388e-05	0	0	0.000145255	8.38632e-05	0	0	0	0	0.000108287	0.000113822	0	6.41769e-05	0	0	0	0	0	0	0	0	0	0	0	0	0	0	0	0
A0A1D5TM27	A0A3B6AX27_WHEAT	ARID/BRIGHT DNA-binding domain-containing protein [Sotub01g049650.1.1]	27.3.38	RNA.regulation of transcription.AT-rich interaction domain containing transcription factor family	RNA	0.000247055	0	0.000276019	0.000151691	0.00034557	0.00032822	0.000323762	1.15219e-05	0.000255401	0.000233616	0.00024384	1.08993e-05	0.000241363	0.000253699	0.000255937	7.84854e-06	0	0	0	0	0	0	0	0	0	0	0	0	0.000319495	0.000323305	0.00033479	7.9619e-06
A0A1D5U0J8	A0A7H4LP54_WHEAT	COP9 signalosome complex subunit 5b [Sotub06g027830.1.1]	27.3.39	RNA.regulation of transcription.AtSR transcription factor family	RNA	0.00041848	0.000526599	0.000467542	5.41364e-05	0.000585354	0.000555964	0.000548413	1.95167e-05	0.000432618	0.000791435	0.000413035	0.000213041	0	0.000429734	0.000433526	0.000249209	0	0	0	0	0	0	0	0	0	0	0	0	0	0	0	0
A0A1D5UER2	A0A3B6C3C5_WHEAT	RuvB-like helicase 2 [Sotub03g008730.1.1]	27.3.39	RNA.regulation of transcription.AtSR transcription factor family	RNA	0.000915426	0.00115194	0.00102275	0.000118423	0.000960346	0.000304043	0.000599827	0.000328683	0.000236588	0.000432816	0.000451757	0.000119137	0.000447167	0.000705033	0.000948338	0.000250621	0	0	0	0	0.000248663	0.000508214	0	0.000254127	0.00032079	0.000326475	0.000319694	3.63993e-06	0.000295961	0.000598981	0.000620258	0.000181403
A0A1D5TH37	A0A8R7TLN7_TRIUA	Coatomer protein epsilon subunit family protein [Sotub02g006340.1.1]	27.3.39	RNA.regulation of transcription.AtSR transcription factor family	RNA	0	0	0	0	0	0	0	0	0.000412418	0.00037724	0.000787499	0.000227389	0.000389749	0	0.000413283	0.000232114	0	0	0	0	0	0	0	0	0	0	0	0	0.000515916	0	0	0.000297864
A0A1D6RU20	A0A3B6GNH2_WHEAT	MPPN domain containing protein, expressed [LOC_Os01g10350]	27.3.39	RNA.regulation of transcription.AtSR transcription factor family	RNA	0.000322414	0.000405713	0	0.000214279	0.00045098	0	0	0.000260374	0	0	0	0	0.000314986	0.000331085	0.000334006	1.02426e-05	0	0	0	0	0	0	0	0	0	0	0	0	0	0	0	0
A0A1D5V1U2	A0A2X0SGH3_WHEAT	proteasome inhibitor-like protein [AT3G53970]	27.3.39	RNA.regulation of transcription.AtSR transcription factor family	RNA	0.000640798	0.000806355	0.000715924	8.28963e-05	0.000896323	0.00085132	0.000839757	2.9885e-05	0.000662447	0.000605942	0	0.000367241	0.000626034	0.000658031	0.000663836	2.03571e-05	0.00187994	0	0.00187354	0.00108354	0.000696256	0.0007115	0.000691892	1.02948e-05	0.000898213	0.00091413	0.000895144	1.01918e-05	0.000828691	0.000838573	0	0.000481323
A0A1D6AA13	A0A3B6NWG8_WHEAT	Serine/threonine phosphatase family protein [Sotub07g007670.1.1]	27.3.39	RNA.regulation of transcription.AtSR transcription factor family	RNA	0.000291272	0.000366525	0.00065084	0.000189643	0.00040742	0.000386964	0.000763416	0.000211687	0.000301112	0.000275428	0.000574964	0.00016602	0.000569122	0.000299105	0.000301744	0.000155138	0	0.000825257	0.00170322	0.000851745	0.00063296	0.000323409	0.000314496	0.000181347	0.000408279	0.000831027	0.000813767	0.000239247	0.000753355	0.000381169	0.00039471	0.000211081
A0A1D6AZH0	A0A3B6PJ30_WHEAT	Tetratricopeptide repeat protein KIAA0103 [Sotub01g035260.1.1]	27.3.39	RNA.regulation of transcription.AtSR transcription factor family	RNA	0	0.00042025	0.00037312	0.000230235	0.000467139	0.000443685	0.000437659	1.55752e-05	0.000345249	0	0.000329621	0.000194975	0.000326272	0.000342948	0.000345973	1.06096e-05	0	0	0	0	0	0	0	0	0	0	0	0	0.000431891	0	0.000452566	0.00025553
A0A1D5ZP70	A0A3B6N2T0_WHEAT	SnRK1-interacting protein 1 [Sotub11g017380.1.1]	27.3.44	RNA.regulation of transcription.chromatin remodeling factors	RNA	0	0	0.000615849	0.00035556	0.000771031	0	0	0.000445155	0.000569847	0	0.000544052	0.000321813	0.000538524	0.000566048	0.000571042	1.75115e-05	0.00161715	0	0	0.000933664	0.00059893	0	0	0.000345792	0	0	0	0	0.000712852	0	0	0.000411565
A0A1D6BWF1	A0A3B6RH17_WHEAT	Trigger factor-like protein [Sotub07g028900.1.1]	27.3.44	RNA.regulation of transcription.chromatin remodeling factors	RNA	0	0	0	0	0	0	0	0	0	0.000186803	0.000194978	0.000110286	0	0	0	0	0	0	0	0	0.000429291	0.00043869	0.0002133	0.000127502	0	0	0	0	0	0	0	0
A0A1D5XMA4	A0A3B6HPT6_WHEAT	Methyltransferase type 11 [Sotub03g011060.1.1]	27.3.44	RNA.regulation of transcription.chromatin remodeling factors	RNA	0	0	0.000449207	0.00025935	0	0	0.000526907	0.00030421	0.000415653	0.000380199	0.000396838	1.77381e-05	0	0	0	0	0	0	0	0	0	0	0	0	0	0	0	0	0	0	0	0
A0A1D5X3G6	A0A3B6HZ31_WHEAT	Nucellin-like aspartic protease (Fragment) [Sotub06g011470.1.1]	27.3.44	RNA.regulation of transcription.chromatin remodeling factors	RNA	0	0	0	0	0	0	0	0	0.000299411	0	0	0.000172865	0	0	0	0	0	0	0	0	0	0	0	0	0	0	0	0	0	0	0	0
A0A1D6DLQ0	C0KTS8_WHEAT	SPFH domain / Band 7 family protein [Sotub11g028990.1.1]	27.3.44	RNA.regulation of transcription.chromatin remodeling factors	RNA	0	0	0	0	0	0	0	0	0	0	0	0	0	0	0.000467902	0.000270144	0	0	0	0	0	0	0	0	0	0	0	0	0	0.000591064	0	0.000341251
[truncated: 1,626 more rows]
