# Supplementary material for: Cell‐type proteomic and metabolomic resolution of early and late grain filling stages of wheat endosperm
Source: Plant Biotechnol J. 2023 Dec 4;22(3):555–71. doi: 10.1111/pbi.14203 (PMC12047074; doi:10.1111/pbi.14203)
Supplement: Supplementary file 9 — Table S8 K – means cluster analysis of the identified protein candidates from different cell types during 15 and 26 DAA. [file PBI-22-555-s008.xlsx]

## Sheet: 15 DAA Clusters
Table S8: K – means cluster analysis of the identified protein candidates from different cell types during 15 DAA (aleurone (AL), sub aleurone (SA), starchy endosperm (SE) and endosperm transfer cells (ETCs)). Different line colours in the graph represent individual protein accession binned into the specific cluster.
Accession	15 AL	15 SA	15 SE	15 ETCs	No. of cluster
A0A1D5YFA7	0.261167	0.292188	0.292713	0.153932	1
A0A1D5XGF4	0.252767	0.309028	0.280714	0.157491	1
A0A1D5ZX81	0.225632	0.25885	0.340508	0.175011	1
A0A1D6CRM7	0.12792	0.307942	0.391955	0.172184	1
A0A1D5XXC9	0.254633	0.313465	0.287379	0.144523	1
A0A1D5SCN8	0.191118	0.286606	0.373251	0.149026	1
A0A1D5Z7X4	0.231563	0.277855	0.340399	0.150183	1
A0A1D6BEU5	0.194049	0.332784	0.382383	0.0907841	1
A0A1D6ADY9	0.201654	0.321406	0.387202	0.0897383	1
A0A1D6BV13	0.229051	0.266758	0.333865	0.170325	1
A0A1D6CDM8	0.173902	0.332387	0.339127	0.154584	1
A0A1D6RLR1	0.196552	0.265342	0.358995	0.179111	1
A0A1D5ZXA5	0.210945	0.219772	0.431776	0.137507	1
A0A1D5U0J8	0.252132	0.301592	0.292196	0.154079	1
Q2WGB1	0.221032	0.329092	0.36145	0.0884263	1
A0A1D5UII0	0.237046	0.301699	0.292544	0.168711	1
A0A1D5TI83	0.228462	0.329177	0.292494	0.149867	1
A0A1D5V2G6	0.219423	0.262466	0.385644	0.132467	1
A0A1D6AX04	0.273741	0.26129	0.33615	0.128819	1
A0A1D6S669	0.22255	0.240517	0.374074	0.16286	1
A0A1D5TEB7	0.24256	0.310859	0.31082	0.135761	1
A0A1D6SBX1	0.188756	0.274972	0.366124	0.170148	1
Q9LEE2	0.225796	0.32289	0.363947	0.0873676	1
A0A1D5T0X2	0.172144	0.251192	0.390898	0.185766	1
A0A1D5TPL5	0.251355	0.300663	0.294377	0.153604	1
A0A1D5X7C5	0.244627	0.304258	0.297897	0.153218	1
A0A1D5TJX7	0.176083	0.353831	0.365558	0.104528	1
A0A1D5VM29	0.253076	0.302721	0.29329	0.150913	1
A0A1D5YZJ3	0.249169	0.283904	0.342464	0.124463	1
A0A1D6BU17	0.227459	0.331155	0.300287	0.141099	1
A0A1D6BSJ9	0.228638	0.327154	0.359832	0.0843753	1
A0A1D5Y3B8	0.219839	0.294752	0.315176	0.170233	1
A0A1D6DBP9	0.216233	0.269052	0.34207	0.172644	1
A0A1D5TQ62	0.225872	0.271765	0.334064	0.168298	1
Q9FUU6	0.233924	0.328775	0.300849	0.136452	1
Q9ST58	0.244254	0.32814	0.359467	0.068138	1
A0A1D5YCD4	0.248661	0.250253	0.342787	0.158298	1
A0A1D6CUM8	0.248214	0.275796	0.405231	0.0707596	1
A0A1D5VIX9	0.243263	0.290983	0.356222	0.109532	1
A0A0C4BIR6	0.271341	0.324569	0.321545	0.0825447	1
A0A1D5ZBL7	0.260808	0.311108	0.355328	0.0727559	1
A0A1D6DKE2	0.232375	0.268194	0.346997	0.152434	1
A0A1D6S6G4	0.233389	0.279173	0.344812	0.142625	1
A0A1D5X7Z8	0.178399	0.303223	0.367896	0.150482	1
A0A1D5YYQ5	0.278542	0.288775	0.306622	0.126061	1
A0A1D5U9K9	0.233808	0.286747	0.317014	0.162431	1
A0A1D5Y6E9	0.282112	0.260331	0.324558	0.133	1
W5ATC6	0.192746	0.283673	0.362348	0.161232	1
A0A1D5YE08	0.239847	0.267412	0.359053	0.133688	1
A0A1D6DL02	0.214	0.339059	0.316166	0.130776	1
A0A1D5W202	0.226511	0.253745	0.344139	0.175605	1
A0A1D6BJN4	0.220168	0.26218	0.386954	0.130698	1
A0A1D5Z9C7	0.265194	0.2946	0.331145	0.109061	1
A0A1D5SCP6	0.240745	0.193222	0.42312	0.142913	1
A0A1D5RU21	0.0938378	0.247639	0.4641	0.194423	1
A0A1D5STL6	0.252132	0.301592	0.292196	0.154079	1
A0A1D5UZ81	0.190556	0.302934	0.33491	0.1716	1
A0A1D6CEN8	0.201518	0.319284	0.297726	0.181472	1
A0A1D5X190	0.263105	0.314981	0.29456	0.127354	1
A0A1D6B662	0.206144	0.352162	0.310863	0.13083	1
A0A1D6AEI6	0.252925	0.305442	0.332219	0.109414	1
P06659	0.196954	0.300539	0.332263	0.170244	1
B2Y2Q6	0.158218	0.281618	0.415643	0.144521	1
A0A1D5U5J4	0.181186	0.264063	0.390029	0.164722	1
A0A1D5UAP7	0.193232	0.201236	0.455512	0.15002	1
A0A1D6AXV6	0.241733	0.301306	0.338682	0.118279	1
A0A1D5XVN5	0.157532	0.341424	0.371355	0.129689	1
A0A1D5UE27	0.252024	0.302342	0.331037	0.114597	1
W5FSN0	0.130675	0.35403	0.387631	0.127664	1
A0A1D5WLE7	0.206527	0.247041	0.360449	0.185983	1
A0A1D5STZ4	0.147908	0.264448	0.388557	0.199087	1
W5FQG6	0.0356665	0.288027	0.387998	0.288309	2
A0A1D5YGL3	0.0584188	0.334231	0.327393	0.279957	2
A0A1D6CZ63	0.0866604	0.347354	0.279141	0.286845	2
A0A1D5S0J2	0.0609446	0.331327	0.30394	0.303788	2
A0A1D5VFA6	0.114975	0.313571	0.34106	0.230393	2
A0A1D5TS16	0	0.38005	0.333292	0.286658	2
A0A1D5YV20	0	0.447793	0.328974	0.223234	2
A0A1D5XL00	0.0665059	0.268536	0.328923	0.336035	2
A0A1D5WV40	0.0545084	0.293042	0.299742	0.352707	2
A0A1D5Y4T4	0.116154	0.306533	0.344557	0.232756	2
W5DWT9	0.0905472	0.36561	0.268597	0.275246	2
W5BHH8	0.0865126	0.367695	0.336806	0.208987	2
W5G4R7	0.110881	0.265263	0.293853	0.330003	2
A0A1D6BMK2	0.0640468	0.306595	0.280839	0.34852	2
W5C8M0	0	0.280326	0.402095	0.31758	2
A0A1D6C7X8	0	0.402011	0.295339	0.30265	2
A0A1D5T409	0.0708756	0.28618	0.350534	0.292411	2
W5ALT8	0	0.272849	0.306695	0.420457	2
W5AVN7	0	0.305258	0.343124	0.351618	2
A0A1D5U2F0	0.103679	0.273609	0.30755	0.315162	2
A0A1D5Z703	0	0.305258	0.343124	0.351618	2
A0A1D5YHK8	0	0.305258	0.343124	0.351618	2
A0A1D5Z197	0.0905472	0.36561	0.268597	0.275246	2
A0A1D5Z5T7	0.104218	0.275033	0.30915	0.311599	2
A0A1D6AC65	0.115214	0.312144	0.341769	0.230872	2
A0A1D5TNV9	0	0.352791	0.386273	0.260936	2
A0A1D5RPV3	0	0.352791	0.386273	0.260936	2
A0A1D5UUY5	0.10438	0.273578	0.304747	0.317295	2
A0A1D5TPI0	0.0827821	0.334256	0.245563	0.3374	2
A0A1D5RXJ7	0	0.305258	0.343124	0.351618	2
A0A096UUM2	0.114437	0.310037	0.339462	0.236065	2
A0A1D6DGU9	0	0.337423	0.326911	0.335667	2
A0A096ULN4	0	0.402011	0.295339	0.30265	2
A0A1D6AHC7	0.261392	0.228192	0.29093	0.219486	3
W5AH12	0.264305	0.221921	0.284889	0.228885	3
A0A1D6CXE3	0.25562	0.20206	0.296376	0.245944	3
A0A1D5YN62	0.16471	0.294712	0.303489	0.237089	3
A0A140CQG0	0.193107	0.271151	0.298805	0.236937	3
A0A1D5TLD8	0.230796	0.22548	0.290752	0.252972	3
A0A1D5ZGS2	0.256906	0.209203	0.307542	0.22635	3
A0A1D6DLJ3	0.24768	0.254949	0.275062	0.222309	3
A0A1D5UH15	0.155982	0.241162	0.38613	0.216726	3
A0A1D5WAZ4	0.226206	0.27058	0.265104	0.23811	3
A0A1D5WJF1	0.264144	0.287564	0.279587	0.168704	3
A0A1D5W8I7	0.25017	0.257276	0.270983	0.221571	3
A0A1D5Y0P8	0.186308	0.27186	0.309622	0.23221	3
W5DIU6	0.206568	0.24709	0.296927	0.249414	3
W5H8Z0	0.244198	0.262147	0.279944	0.213711	3
A0A1D5Z3J4	0.215048	0.255359	0.292132	0.237461	3
A0A1D6RLC0	0.202396	0.287678	0.293316	0.216611	3
A0A1D6A860	0.201476	0.286638	0.267298	0.244587	3
A0A1D6ABW2	0.251269	0.222255	0.300782	0.225694	3
A0A1D5SU27	0.219878	0.263011	0.319106	0.198005	3
A4K4Z0	0.260294	0.228372	0.301369	0.209964	3
A0A1D6CQP0	0.252241	0.245602	0.270543	0.231614	3
A0A1D6B7P8	0.27706	0.278188	0.284234	0.160519	3
A0A1D6AQV8	0.258255	0.265259	0.301307	0.175178	3
A0A1D6RV38	0.243388	0.241117	0.267109	0.248387	3
A0A1D5S955	0.206416	0.244386	0.311274	0.237924	3
A0A1D5Y386	0.219878	0.263011	0.319106	0.198005	3
W5G6L7	0.169094	0.246858	0.324731	0.259317	3
A0A1D6CJD7	0.244124	0.254339	0.31006	0.191477	3
A0A1D5V8Z6	0.273936	0.203571	0.319455	0.203038	3
A0A1D5VLH6	0.192637	0.264647	0.344628	0.198088	3
A0A1D5VGJ8	0.258576	0.202153	0.306418	0.232853	3
A0A1D5WA93	0.200051	0.280902	0.27359	0.245457	3
A0A1D5WQ92	0.216231	0.23631	0.347639	0.199819	3
A0A077RVJ6	0.227534	0.220067	0.365811	0.186588	3
A0A1D6CKM2	0.249104	0.204509	0.317858	0.228529	3
A0A1D5W5U9	0.26037	0.219328	0.289288	0.231014	3
A0A1D6CIZ7	0.169342	0.30277	0.29995	0.227938	3
A0A1D6B3S5	0.228689	0.237726	0.322177	0.211408	3
A0A1D5XV37	0.24104	0.26217	0.271903	0.224887	3
A0A1D6BK48	0.188529	0.227676	0.33003	0.253765	3
A0A1D6ABB9	0.242699	0.265236	0.291814	0.200251	3
A0A1D5RTK6	0.204989	0.245201	0.302853	0.246957	3
A0A077RXR6	0.229103	0.274045	0.268438	0.228414	3
A0A1D5S042	0.212145	0.315268	0.280136	0.192451	3
A0A1D5WN94	0.249515	0.232816	0.341237	0.176433	3
A0A1D5W130	0.233551	0.279366	0.276764	0.210318	3
W5BNZ6	0.217678	0.271323	0.304979	0.20602	3
A0A1D6D8Y8	0.206915	0.27303	0.295039	0.225017	3
A0A1D6D9V5	0.176185	0.300797	0.293198	0.22982	3
A0A1D5UBN5	0.193857	0.231885	0.340712	0.233546	3
W5BBN2	0.171551	0.272721	0.299405	0.256323	3
W5ANJ9	0.226085	0.315049	0.282969	0.175897	3
P08823	0.211762	0.218705	0.321756	0.247777	3
A0A1D5Z1R6	0.236016	0.308487	0.281597	0.1739	3
A0A1D5XPX3	0.169342	0.30277	0.29995	0.227938	3
A0A1D5V9B9	0.217475	0.27107	0.304696	0.206759	3
A0A1D5XKL4	0.252763	0.232206	0.282996	0.232034	3
A0A1D5VPJ9	0.21572	0.277877	0.302236	0.204167	3
W5C7G6	0.205769	0.258265	0.340644	0.195321	3
A0A1D5TJN2	0.283207	0.231755	0.282527	0.202511	3
A0A1D6BVN0	0.225109	0.26023	0.318749	0.195912	3
A0A1D6RWH3	0.176626	0.219452	0.360894	0.243029	3
A0A1D5WCD2	0.233551	0.279366	0.276764	0.210318	3
A0A1D5XHD5	0.26481	0.225696	0.279954	0.22954	3
A0A1D5ZKG3	0.296859	0.218221	0.320634	0.164286	3
A0A1D6RDC7	0.245905	0.233435	0.345341	0.175319	3
A0A1D6A1B6	0.250405	0.231072	0.344563	0.17396	3
A0A1D5VXC7	0.206132	0.246568	0.302015	0.245285	3
A0A1D5VMI8	0.271346	0.243863	0.301201	0.18359	3
A0A1D6BVL3	0.27656	0.273513	0.285382	0.164545	3
A0A1D6RV02	0.216365	0.269687	0.303141	0.210807	3
A0A1D5X9J3	0.236259	0.269441	0.295013	0.199288	3
A0A1D6BMW2	0.225109	0.26023	0.318749	0.195912	3
A0A1D5WSE2	0.219878	0.263011	0.319106	0.198005	3
A0A096UK78	0.2525	0.233005	0.282702	0.231793	3
W5HZE9	0.140968	0.295635	0.332308	0.23109	3
A0A1D6BVA5	0.166205	0.282497	0.342749	0.208548	3
A0A1D5YFJ5	0.234985	0.281081	0.272324	0.211609	3
A0A1D5VKH6	0.216117	0.276546	0.302793	0.204543	3
A0A1D6B0P6	0.160458	0.306009	0.303158	0.230376	3
A0A1D5U0Q2	0.23431	0.280274	0.274415	0.211002	3
A0A1D5X2E0	0.639999	0	0	0.360001	4
W5EXR5	0.626444	0	0	0.373556	4
A0A1D5ZYK7	0.765173	0	0	0.234827	4
A0A1D6DFJ2	0.590069	0	0	0.409931	4
A0A0C4BJH4	0.775544	0	0	0.224456	4
A0A1D5RXW0	0.596449	0	0	0.403551	4
A0A1D5WVQ8	0.643744	0	0	0.356256	4
A0A1D6S585	0.590069	0	0	0.409931	4
A0A1D5VTL0	0.626444	0	0	0.373556	4
W5B0R6	0.484622	0	0	0.515378	4
A0A1D5V3F2	0.484622	0	0	0.515378	4
A0A1D5XDM2	0.478385	0	0	0.521615	4
A0A1D5ZQD0	0.765173	0	0	0.234827	4
A0A1D6RNE3	0.775544	0	0	0.224456	4
W5DJR9	0.458578	0	0.128461	0.41296	4
E6Y289	0.528755	0	0.14812	0.323125	4
A0A1D5YYZ0	0.51257	0	0.119472	0.367959	4
G0Z6F1	0.525606	0	0.160968	0.313426	4
A0A1D6AKK4	0.603329	0	0.134596	0.262076	4
A0A1D5TMT3	0.533687	0	0.149502	0.316812	4
A0A1D6AW80	0.588178	0	0.10094	0.310882	4
A0A1D5W2H2	0.765173	0	0	0.234827	4
W4ZMV8	0.453702	0	0.138947	0.407351	4
A0A1D6CKL0	0.49329	0	0.138185	0.368525	4
W5BXW2	0.526171	0	0	0.473829	4
A0A1D5YSB9	0.530218	0	0.15503	0.314752	4
A0A1D6BX95	0.526171	0	0	0.473829	4
A0A1D5TUI3	0.456015	0	0.133334	0.410652	4
A0A1D5XME6	0.766747	0	0	0.233253	4
A0A1D6B613	0.627499	0	0	0.372501	4
W5EAY8	0.627499	0	0	0.372501	4
A0A1D5XT72	0.526171	0	0	0.473829	4
P83207	0.120427	0.143202	0.736372	0	5	LTPL169 - Protease inhibitor/seed storage/LTP family protein precursor, expressed
Q8W431	0.0776404	0.196124	0.614764	0.111472	5	1 2-beta-fructan 1F-fructosyltransferase (Fragment)
A0A1D5TH37	0	0	0.662618	0.337382	5	Coatomer protein epsilon subunit family protein
A0A1D5VCB9	0	0.213852	0.546204	0.239944	5	Stearoyl-acyl-carrier protein desaturase
A0A1D5W9D9	0	0	0.709705	0.290295	5	Triosephosphate isomerase
W5B7W5	0	0	0.742844	0.257156	5	Calcium binding protein Caleosin
A0A1D5Y580	0	0	0.78086	0.21914	5	Alcohol dehydrogenase 2
A0A1D5XIB4	0	0	0.75225	0.24775	5	transmembrane protein%2C putative (DUF677)
A0A1D6D1H9	0	0.073131	0.759538	0.167331	5	Glycogen synthase 2
A0A1D6C475	0.131688	0.139032	0.620867	0.108413	5	#N/A
A0A1D6S5S4	0	0	0.742844	0.257156	5	Serine/threonine kinase
A0A1D6A213	0	0.311731	0.56907	0.119199	5	Glucan 1 3-beta-glucosidase
A0A1D6BW01	0	0.0929313	0.694433	0.212636	5	Glycogen synthase 2
A0A1D5W052	0	0	0.801847	0.198153	5	Aminotransferase class V
A0A096URX8	0	0.309327	0.690673	0	5	G-type lectin S-receptor-like serine/threonine-protein kinase At1g61480
A0A1D5YKI0	0	0.320439	0.679561	0	5	Receptor-like kinase
A0A1D6DFS7	0	0.306413	0.693587	0	5	CCR4-NOT transcription complex subunit 2
A0A1D5TPJ1	0	0	0.75225	0.24775	5	DnaJ homolog subfamily C member 10
A0A1D6BLR3	0	0	0.75225	0.24775	5	Squamous cell carcinoma antigen recognized by T-cells 3
A0A1D5RUP2	0.315689	0.243802	0.257872	0.182638	6
W5GUD5	0.372029	0.203419	0.210417	0.214135	6
A0A1D5YJS8	0.276636	0.177315	0.298059	0.247989	6
A0A1D6BWD3	0.321061	0.114877	0.299416	0.264646	6
A0A1D5RV99	0.373578	0.210069	0.231492	0.184861	6
A0A1D5X8S0	0.336047	0.202677	0.227818	0.233458	6
A0A1D6RU08	0.292772	0.165742	0.296143	0.245343	6
A0A1D5VK82	0.331632	0.114187	0.251793	0.302387	6
W5E6S4	0.284028	0.213231	0.269559	0.233183	6
A0A1D5ST70	0.336263	0.205037	0.252195	0.206505	6
A0A1D5WPC4	0.351813	0.231957	0.23896	0.17727	6
A0A1D5W5M2	0.297003	0.174543	0.260997	0.267458	6
W5AMP7	0.36822	0.142951	0.269749	0.21908	6
A0A1D6C4E9	0.328309	0.217533	0.259909	0.194249	6
A0A1D6CVN2	0.39018	0.171272	0.216524	0.222024	6
A0A1D5ZQ33	0.381978	0.155744	0.347749	0.114529	6
A0A077S6B3	0.440651	0.173427	0.25839	0.127533	6
P08819	0.374699	0.228886	0.224101	0.172315	6
A0A1D5RVB3	0.341781	0.183484	0.200231	0.274503	6
A0A1D5SR31	0.358715	0.143028	0.210152	0.288104	6
W5F377	0.290807	0.221243	0.256557	0.231393	6
Q5EI64	0.308898	0.184747	0.228185	0.27817	6
W5DU51	0.337125	0.246895	0.234085	0.181896	6
A0A080YUX3	0.336047	0.202677	0.227818	0.233458	6
A0A1D6RJV6	0.308831	0.21381	0.274054	0.203305	6
A0A1D5S7D0	0.304846	0.246298	0.26789	0.180965	6
A0A1D5TDX0	0.315173	0.124042	0.276965	0.28382	6
W5DZA0	0.341972	0.200868	0.225785	0.231374	6
W5ENI9	0.305654	0.238958	0.2686	0.186787	6
A0A077RXY9	0.311327	0.194049	0.27834	0.216284	6
A0A1D6BPU7	0.29594	0.136725	0.254495	0.31284	6
W5EXP6	0.384916	0.149433	0.230427	0.235224	6
A0A1D6RSV2	0.283194	0.138076	0.312546	0.266184	6
A0A1D5RUK0	0.304776	0.223122	0.247455	0.224647	6
A0A1D6SDX1	0.326904	0.183419	0.271753	0.217924	6
A0A1D5YXC6	0.303575	0.227947	0.263627	0.204851	6
W5H7C3	0.343828	0.176439	0.214071	0.265662	6
A0A1D6BM40	0.301577	0.180217	0.284234	0.233972	6
A0A1D5UW17	0.317951	0.223452	0.247872	0.210725	6
A0A1D6RVU9	0.352404	0.171613	0.28185	0.194133	6
A0A1D6CVX8	0.271894	0.195692	0.287533	0.244881	6
A0A1D6RLH8	0.367657	0.143716	0.323086	0.165542	6
A0A1D6DLV4	0.34339	0.229294	0.252578	0.174738	6
F4Y590	0.350509	0.105401	0.269207	0.274883	6
A0A1D6DM64	0.368828	0.222409	0.243517	0.165245	6
A0A1D5ULL6	0.304846	0.246298	0.26789	0.180965	6
A0A1D5WX26	0.335722	0.204043	0.24306	0.217175	6
A0A1D5VJZ9	0.296842	0.232459	0.244844	0.225855	6
A0A1D6RK75	0.402409	0.17664	0.257076	0.163875	6
A0A1D5RTA6	0.356463	0.216962	0.263237	0.163338	6
A0A1D5SBU1	0.303231	0.244993	0.26647	0.185306	6
A0A1D5YJ51	0.397177	0.116338	0.261539	0.224945	6
A0A1D6AWA4	0.290339	0.200295	0.251768	0.257598	6
A0A1D5T9N4	0.290293	0.176581	0.261309	0.271817	6
A0A1D5YX75	0.354743	0.216695	0.265425	0.163137	6
A0A1D6A7I8	0.384912	0.159497	0.220369	0.235221	6
A0A1D6BHG3	0.324757	0.194232	0.285387	0.195623	6
W5F416	0.38324	0.158805	0.229423	0.228531	6
A0A1D5X1I6	0.43596	0.180651	0.249595	0.133794	6
A0A1D6RWI3	0.429589	0.0726301	0.328806	0.168975	6
A0A1D6RN27	0.437149	0.10632	0.225475	0.231056	6
A0A1D5XX02	0.339623	0.204031	0.2488	0.207546	6
A0A1D6A4S1	0.349496	0.135682	0.200093	0.314729	6
A0A1D5W7B4	0.325215	0.15743	0.28549	0.231864	6
A0A1D5WEB5	0.345694	0.136054	0.206947	0.311305	6
A0A1D5SCE1	0.445762	0.0923561	0.192771	0.26911	6
A0A1D6DDR8	0.348596	0.137196	0.306336	0.207872	6
A0A1D5SDE2	0.390589	0.189077	0.277322	0.143012	6
W5EEG4	0.315705	0.122564	0.277432	0.284299	6
W5B1P8	0.315705	0.122564	0.277432	0.284299	6
W5H3N4	0.204695	0.204587	0.20101	0.389708	7
A0A1D5WLK3	0.168266	0.204626	0.262687	0.36442	7
A0A1D5Y3Q3	0.227587	0.199891	0.223996	0.348526	7
A0A1D6RFP2	0.154989	0.191159	0.280174	0.373677	7
A0A1D5TAJ5	0.135173	0.199175	0.267576	0.398075	7
A0A1D6RWC6	0.206037	0.193027	0.236649	0.364287	7
W5DBH3	0.165124	0.246851	0.235919	0.352107	7
W5H3B0	0.240085	0.177484	0.235327	0.347105	7
A0A1D6S8R7	0.223087	0.212356	0.229985	0.334572	7
A0A1D5TVK5	0.138766	0.16892	0.247218	0.445096	7
W5FSY8	0.24241	0.178196	0.176535	0.402859	7
A0A1D5SA32	0.17013	0.182971	0.212872	0.434026	7
W5DXJ4	0.183187	0.178967	0.232335	0.405511	7
A0A077S3V2	0.194594	0.179158	0.250664	0.375585	7
A0A1D5RWU1	0.165703	0.202441	0.174639	0.457217	7
A0A1D5VD11	0.167316	0.23284	0.247262	0.352581	7
A0A1D5RYQ8	0.222965	0.174399	0.237308	0.365329	7
A0A1D6RW51	0.194077	0.162106	0.250212	0.393604	7
A0A1D5XLU8	0.199962	0.181867	0.246619	0.371552	7
A0A1D5WAT5	0.184217	0.142056	0.246275	0.427451	7
W5H0U1	0.138257	0.247193	0.242357	0.372194	7
A0A1D5WIS5	0.181224	0.240549	0.214755	0.363471	7
W5FAL7	0.20278	0.146642	0.240839	0.409738	7
A0A1D5ZLM1	0.218778	0.196619	0.238554	0.346049	7
A0A1D5VE64	0.258982	0.171864	0.211099	0.358055	7
A0A1D5RQM3	0.104901	0.227356	0.247287	0.420456	7
A0A1D5WAS5	0.165494	0.140106	0.264768	0.429632	7
A0A1D5W3N0	0.247876	0.215985	0.158675	0.377464	7
A0A1D5YGF9	0.259647	0.186085	0.136709	0.417559	7
A0A1D5V0G3	0.188899	0.210374	0.243607	0.35712	7
A0A1D6A933	0.173778	0.209861	0.228259	0.388102	7
A0A1D6AIH2	0.238683	0.198159	0.175618	0.38754	7
A0A1D6SBS9	0.163863	0.155222	0.242555	0.438359	7
A0A1D5VWI3	0.221973	0.180726	0.250817	0.346484	7
A0A1D5VF15	0.179703	0.156583	0.23007	0.433644	7
Q8S4P7	0.179207	0.186721	0.215947	0.418126	7
A0A1D6AAJ1	0.228567	0.160223	0.251679	0.359531	7
A0A1D5UZY9	0.175191	0.209147	0.2166	0.399062	7
A0A1D5UBB0	0.212089	0.232639	0.170232	0.38504	7
A0A1D6RW71	0.161704	0.260431	0.185417	0.392447	7
W5FH41	0.242155	0.161257	0.254885	0.341703	7
A0A1D5XS19	0.235363	0.138457	0.201412	0.424769	7
W5FDW1	0.252048	0.156008	0.230067	0.361876	7
A0A1D5ZH27	0.261702	0.16209	0.223951	0.352257	7
A0A1D6B626	0.248901	0.156181	0.237561	0.357357	7
A0A1D6BJE7	0.245297	0.191534	0.208324	0.354845	7
A0A1D5ZP70	0.14746	0.184616	0.266713	0.401211	7
A0A1D5XSG3	0.245772	0.130432	0.162778	0.461019	7
A0A1D5VVK7	0.205763	0.123063	0.298787	0.372387	7
A0A1D6CT06	0.171372	0.203782	0.158571	0.466274	7
A0A096UR28	0.132958	0.268427	0.19445	0.404165	7
A0A1D5RUI1	0.18264	0.218467	0.2139	0.384993	7
A0A1D5VI27	0.13628	0.268023	0.218603	0.377094	7
A0A1D5U0X1	0.249427	0.164785	0.227675	0.358113	7
A0A1D5TMW4	0.135664	0.189761	0.262183	0.412392	7
A0A1D6S169	0.249427	0.164785	0.227675	0.358113	7
A0A1D5UC08	0.150407	0.180044	0.245444	0.424105	7
A0A1D6DLT8	0.203395	0.208164	0.246173	0.342268	7
A0A1D6RT67	0.262966	0.152594	0.230482	0.353958	7
A0A1D5WJ45	0.264406	0.15343	0.226266	0.355897	7
A0A1D5YAH1	0.150608	0.179092	0.260522	0.409778	7
A0A1D6BYK0	0.261702	0.16209	0.223951	0.352257	7
A0A1D5S2P8	0.200749	0.246202	0.179479	0.37357	7
A0A1D6CKV5	0.274367	0.151353	0.223202	0.351078	7
A0A1D6BLC4	0.187365	0	0	0.812635	8
A0A1D6CQF9	0.426253	0	0	0.573747	8
Q1ANA7	0.338244	0	0.107096	0.55466	8
A0A1D5SLW3	0.357009	0	0	0.642991	8
A0A1D5VEF3	0.160306	0	0.153002	0.686692	8
A0A1D5TC14	0.410553	0	0	0.589447	8
A0A1D6BNV7	0.215143	0	0	0.784857	8
A0A1D6CRD5	0.268758	0	0	0.731242	8
A0A1D6CMM5	0.143077	0	0.135294	0.721629	8
A0A1D6BMS5	0.331601	0	0.0391487	0.62925	8
A0A1D5Z461	0.321823	0	0.098559	0.579618	8
A0A1D5W330	0.247537	0	0	0.752463	8
A0A1D5W4W8	0.238546	0	0	0.761454	8
A0A1D5SPD5	0.247537	0	0	0.752463	8
A0A1D6B543	0.271285	0.151713	0	0.577002	8
W5DTE2	0.290771	0	0	0.709229	8
A0A1D6DEX7	0.293251	0	0	0.706749	8
W5BPN4	0.402379	0	0	0.597621	8
A0A1D5RQP8	0.268758	0	0	0.731242	8
A0A1D5RVP0	0.410553	0	0	0.589447	8
A0A1D6C2M3	0.250962	0	0.14368	0.605358	8
A0A096UQR1	0.172661	0	0	0.827339	8
A0A1D5VZD9	0.410553	0	0	0.589447	8
A0A1D6CUR4	0.426253	0	0	0.573747	8
A0A1D5VDE9	0.165463	0	0	0.834537	8
A0A096UMK8	0.320298	0	0.098092	0.58161	8
A0A1D5UMA5	0.438674	0	0	0.561326	8
A0A1D5XZ44	0.125387	0	0.118567	0.756046	8
A0A1D6RWC9	0.268758	0	0	0.731242	8
A0A1D6BZM3	0.175643	0.0698612	0.0988608	0.655635	8
A0A1D6ASI9	0.247537	0	0	0.752463	8
A0A1D5WY89	0.268758	0	0	0.731242	8
A0A1D5Y020	0.292767	0	0	0.707233	8
A0A1D5UM77	0.247537	0	0	0.752463	8
A0A1D5YEQ0	0.247537	0	0	0.752463	8
A0A1D5XC59	0.268758	0	0	0.731242	8
A0A1D6RMR4	0.292767	0	0	0.707233	8
A0A1D5WPA1	0	0.803575	0.196425	0	9	Ubiquitin-conjugating enzyme 13 E2
A0A1D6ABG5	0	0.803575	0.196425	0	9	Histidine-containing phosphotransfer protein
A0A1D6B7A9	0	0.810248	0.189752	0	9	Chloroplast channel forming outer membrane protein
A0A1D5TMJ2	0	0.667218	0.163094	0.169688	9	RING finger protein 13
W5FCU0	0.164702	0.665031	0.170267	0	9	Gibberellin receptor GID1L2
A0A1D6AR38	0.1985	0.8015	0	0	9	tetratricopeptide repeat domain containing protein, expressed
A0A1D6SB15	0.094343	0.230301	0.413684	0.261672	10
A0A1D6RXI3	0.122763	0.207726	0.408872	0.260639	10
A0A1D6AU31	0.123314	0.220476	0.324244	0.331967	10
A0A1D5VCB5	0	0.141219	0.420232	0.438549	10
W4ZRZ2	0.0821928	0.219794	0.323238	0.374775	10
A0A1D5SZ58	0.158062	0.189068	0.416701	0.236169	10
W5BHJ0	0.149125	0.126248	0.33749	0.387137	10
A0A1D5WVJ6	0.146439	0.154605	0.345206	0.353751	10
A0A097KUG3	0.136445	0.208203	0.340516	0.314836	10
W4ZZE8	0.110802	0.223698	0.328682	0.336818	10
A0A1D6ANH1	0.148072	0.185384	0.393147	0.273398	10
A0A1D6SCX2	0.110087	0.156092	0.396171	0.337651	10
A0A1D5WF55	0.159188	0.0998879	0.361708	0.379216	10
A0A1D6C0M7	0	0.181129	0.40443	0.414441	10
A0A1D6RZZ1	0.0592976	0.235266	0.290497	0.414939	10
A0A1D5W0W7	0.123523	0.23557	0.346125	0.294783	10
A0A1D5ZEF6	0.115206	0.233899	0.308327	0.342568	10
A0A1D5TFS7	0	0.20858	0.307597	0.483823	10
A0A1D6RYL4	0.0882959	0.117304	0.349066	0.445334	10
A0A1D6BF38	0	0.17911	0.405427	0.415463	10
A0A1D5URZ6	0.0754574	0.105547	0.515901	0.303095	10
A0A1D5XV20	0.106454	0.136221	0.347924	0.409401	10
A0A1D5YWA9	0.134403	0.168671	0.310989	0.385936	10
A0A1D6D5R8	0	0.181129	0.40443	0.414441	10
A0A1D5Y9C1	0.132172	0.137647	0.410895	0.319286	10
A0A1D5V0U5	0.137178	0.17977	0.406923	0.276128	10
A0A1D5RQA5	0	0.189699	0.53054	0.279761	10
A0A1D6BML0	0.0857194	0.226215	0.427495	0.26057	10
A0A1D5VIF1	0.118978	0.166421	0.352933	0.361669	10
A0A1D6APT5	0.132187	0.157186	0.35097	0.359657	10
A0A1D6BCX4	0.12024	0.157573	0.356679	0.365507	10
A0A1D6RTP1	0.043368	0.17511	0.341104	0.440418	10
W5DXS9	0	0.216549	0.312845	0.470606	10
A0A1D5RQX5	0.136245	0.178547	0.404155	0.281053	10
A0A1D6ARK8	0.132187	0.157186	0.35097	0.359657	10
A0A1D6AVB7	0	0.206711	0.467904	0.325385	10
W5F6K4	0.12024	0.157573	0.356679	0.365507	10
A0A1D6AKI4	0.12024	0.157573	0.356679	0.365507	10
A0A1D5S2A6	0.211527	0.287749	0.246621	0.254102	11
A0A1D5SJ26	0.21214	0.296496	0.233847	0.257517	11
A0A1D5TFM2	0.205034	0.286962	0.250735	0.257269	11
A0A1D5SQY9	0.179027	0.294515	0.2483	0.278158	11
A0A1D6SEM6	0.176494	0.262722	0.241767	0.319017	11
W5ATQ6	0.207062	0.318769	0.234186	0.239983	11
A0A1D5WJP9	0.12094	0.286411	0.267073	0.325576	11
W5D7B8	0.171019	0.366851	0.226816	0.235314	11
A0A1D5Z614	0.137724	0.28153	0.285652	0.295094	11
A0A1D5YUK4	0.121796	0.284284	0.27329	0.320629	11
A0A1D5S9J2	0.178157	0.331661	0.242469	0.247712	11
A0A1D5YAL8	0.186161	0.372092	0.163593	0.278153	11
A0A1D6BPM3	0.190933	0.302512	0.221272	0.285283	11
A0A1D5YDP6	0.213747	0.306889	0.225333	0.254031	11
A0A1D5U621	0.206258	0.296877	0.218939	0.277926	11
A0A1D6BST6	0.202204	0.320371	0.236814	0.240611	11
A0A1D5WNG5	0.170066	0.304066	0.223384	0.302484	11
A0A1D5W9K7	0.112963	0.338389	0.195678	0.35297	11
A0A1D5ZDU5	0.209001	0.304973	0.192478	0.293549	11
W4ZZ38	0.190425	0.342275	0.209622	0.257679	11
A0A1D5Y818	0.16017	0.355938	0.215927	0.267965	11
A0A1D5RXH7	0.203828	0.283378	0.237466	0.275328	11
W5I035	0.191279	0.325114	0.238847	0.244759	11
A0A1D6RW63	0.209572	0.294614	0.244642	0.251172	11
A0A1D5Z6D4	0.196911	0.276336	0.260767	0.265985	11
A0A1D6CAQ0	0.183572	0.328213	0.241123	0.247092	11
A0A1D5SAF6	0.191279	0.325114	0.238847	0.244759	11
A0A1D5TFM6	0.210562	0.293303	0.244021	0.252114	11
A0A1D5X5D7	0.183572	0.328213	0.241123	0.247092	11
A0A1D5TZ17	0.139303	0.265664	0.263189	0.331845	11
W5GZ13	0.207043	0.351908	0.176118	0.264931	11
A0A1D5W7E9	0.204039	0.355577	0.215708	0.224676	11
A0A1D5YNZ6	0.174098	0.332021	0.243921	0.249959	11
A0A1D5RQA0	0.196759	0.303396	0.179877	0.319968	11
A0A1D5Y9Y0	0.146779	0.342748	0.254718	0.255754	11
W5G076	0.191279	0.325114	0.238847	0.244759	11
D2KZ12	0.191442	0.27728	0.262392	0.268887	11
A0A1D6AK13	0.169402	0.302878	0.144966	0.382755	11
A0A1D6D7Z6	0.190933	0.302512	0.221272	0.285283	11
A0A1D5Y2H8	0.207058	0.32013	0.185119	0.287693	11
A0A1D5V7R4	0.162857	0.373974	0.226868	0.236301	11
A0A1D5UR97	0.191279	0.325114	0.238847	0.244759	11
A0A1D5WML9	0.215034	0.292816	0.216229	0.275921	11
A0A1D6BYD9	0.174098	0.332021	0.243921	0.249959	11
A0A1D5TZM1	0.111336	0.357252	0.262457	0.268954	11
A0A1D5TRU3	0.212453	0.293676	0.243917	0.249954	11
A0A1D6CLB0	0.158644	0.34156	0.246596	0.253201	11
A0A1D5XGM1	0.160542	0.306168	0.224929	0.308361	11
A0A1D5Z480	0.174098	0.332021	0.243921	0.249959	11
A0A1D5TM27	0.174098	0.332021	0.243921	0.249959	11
W5FV51	0.184273	0.329466	0.238226	0.248035	11
A0A1D5W2X6	0.123765	0.320628	0.273095	0.282512	11
A0A1D6AZH0	0.207043	0.351908	0.176118	0.264931	11
A0A1D5WAI7	0.174098	0.332021	0.243921	0.249959	11
A0A1D5SFG8	0.109366	0.395256	0.197813	0.297565	11
A0A1D6C9J6	0.188776	0.360015	0.180175	0.271034	11
A0A1D5WNI0	0.116125	0.306456	0.224422	0.352997	11
A0A1D5XIK0	0.111336	0.357252	0.262457	0.268954	11
A0A1D5W5S9	0.190375	0.323577	0.237718	0.24833	11
W5GE21	0.160431	0.305958	0.224774	0.308836	11
A0A1D6BWG9	0.164704	0.279946	0.205664	0.349685	11
A0A1D5UA99	0.190272	0.362868	0.173679	0.273182	11
W5CEI1	0.174098	0.332021	0.243921	0.249959	11
A0A1D6S9G7	0.174098	0.332021	0.243921	0.249959	11
A0A1D6CNG9	0.183572	0.328213	0.241123	0.247092	11
A0A1D6S986	0.174098	0.332021	0.243921	0.249959	11
A0A1D5VAW6	0.149374	0.28487	0.209281	0.356475	11
A0A1D6RXJ8	0.174098	0.332021	0.243921	0.249959	11
A0A1D5T371	0.140023	0.30147	0.220255	0.338252	11
A0A1D5WYU4	0.174098	0.332021	0.243921	0.249959	11
A0A1D5VAF5	0.191279	0.325114	0.238847	0.244759	11
P12112	1	0	0	0	12
A0A1D5S737	1	0	0	0	12
P20858	0.870771	0	0	0.129229	12
A0A1D6D208	1	0	0	0	12
A0A1D5SQ24	0.814865	0.108154	0.0769806	0	12
A0A1D5VLG1	0.853523	0	0.146477	0	12
A0A1D5YW19	1	0	0	0	12
W5E0U1	0.864511	0	0	0.135489	12
A0A1D5VBL5	1	0	0	0	12
A0A1D5W6J8	1	0	0	0	12
A0A1D5VEG0	0.867976	0	0	0.132024	12
W5CDW4	1	0	0	0	12
A0A1D5TPL2	1	0	0	0	12
A0A1D6CA52	1	0	0	0	12
A0A1D5TES6	1	0	0	0	12
A0A1D6AH28	1	0	0	0	12
A0A1D5Z6B8	1	0	0	0	12
A0A1D5UKX5	1	0	0	0	12
W5F826	1	0	0	0	12
W4ZUV9	1	0	0	0	12
A0A1D5V068	1	0	0	0	12
A0A1D5UXN9	1	0	0	0	12
W5DR79	1	0	0	0	12
A0A1D5S6A8	1	0	0	0	12
A0A1D6BH34	1	0	0	0	12
A0A1D6AB26	1	0	0	0	12
A0A1D6BQG5	1	0	0	0	12
A0A1D5UZX1	1	0	0	0	12
A0A1D6CDG7	0.22885	0.436439	0.111741	0.222971	13
A0A1D5WWH1	0.244932	0.455544	0.126332	0.173192	13
A0A1D5SR73	0.280338	0.476487	0.121994	0.121181	13
P04464	0.358105	0.428353	0	0.213542	13
A0A1D5ZZJ8	0.234397	0.409394	0.150047	0.206162	13
A0A1D6CVD4	0.319893	0.392934	0.110141	0.177033	13
A0A1D5Z9K9	0.322713	0.386018	0.0988314	0.192438	13
Q10464	0.280039	0.475978	0.121864	0.122119	13
W5CF26	0.142013	0.573415	0	0.284572	13
A0A1D5SFN0	0.282231	0.479704	0	0.238066	13
A0A1D5YTC3	0.28995	0.407135	0.097433	0.205482	13
A0A1D6D2G8	0.28298	0.480978	0.11264	0.123402	13
A0A096ULP5	0.192235	0.515796	0.0993646	0.192605	13
A0A1D6BV92	0.272092	0.48648	0	0.241428	13
A0A1D5ZY91	0.358449	0.428765	0	0.212786	13
A0A1D5Z4B3	0.282231	0.479704	0	0.238066	13
A0A1D6RYG9	0.693638	0	0.306362	0	14
A0A1D6S420	0.561195	0.135734	0.303071	0	14
A0A1D6B0N7	0.64247	0	0.23636	0.12117	14
A0A1D6BVB5	0.469119	0.059731	0.297491	0.173659	14
A0A1D5YIB0	0.599799	0	0.269776	0.130425	14
A0A1D6CLX4	0.637126	0	0.178478	0.184396	14
A0A1D5YEH2	0.491992	0.0816058	0.17967	0.246732	14
A0A1D6S4C5	0.651325	0.085447	0.12997	0.133259	14
A0A1D5Z199	0.606966	0	0.154998	0.238035	14
A0A1D6C2M1	0.522842	0	0.354454	0.122704	14
A0A1D6C1F0	0.586417	0.147154	0.157821	0.108609	14
A0A096UKY4	0.501173	0.160212	0.226716	0.111899	14
W4ZR29	0.626696	0	0.191927	0.181377	14
A0A1D5XPY3	0.479902	0.0931546	0.210862	0.216081	14
A0A1D5Y103	0.570644	0.108155	0.157331	0.16387	14
A0A1D5ZZT9	0.573575	0	0.168167	0.258259	14
A0A1D5ZQW2	0.524974	0	0.283509	0.191517	14
A0A1D5RPQ0	0.373463	0	0.148657	0.477881	15
A0A1D5ZLP4	0.341996	0	0.166986	0.491018	15
A0A1D5WSN4	0.326256	0	0.147588	0.526156	15
A0A1D6AIF0	0.292583	0.122085	0.267345	0.317987	15
A0A1D5XQ16	0.355526	0.120271	0.160303	0.363901	15
A0A1D5YK20	0.363895	0	0.158687	0.477418	15
A0A1D6A8D7	0.232654	0	0.325962	0.441384	15
A0A1D5VF80	0.363709	0.0734095	0.277047	0.285835	15
A0A1D5RS02	0.258755	0	0.362531	0.378714	15
A0A1D6SCT1	0.313272	0.0621081	0.236357	0.388263	15
A0A1D6BY32	0.316542	0	0.187747	0.495711	15
A0A1D5YMU2	0.345883	0.0595624	0.177802	0.416753	15
A0A1D6BCA6	0.323834	0.065949	0.277512	0.332704	15
A0A1D5YGJ5	0.359804	0	0.316185	0.324011	15
A0A1D6BW43	0.251948	0	0.282084	0.465969	15
A0A1D6S5I2	0.315468	0.124158	0.184985	0.375389	15
A0A1D6A830	0.232654	0	0.325962	0.441384	15
A0A1D5VHW0	0.333496	0	0.237515	0.428988	15
A0A1D6A7Z4	0.358395	0.101354	0.149469	0.390782	15
W5CXQ1	0.279664	0	0.354678	0.365658	15
A0A1D6AS38	0.324024	0	0.284743	0.391233	15
A0A1D6BE72	0.232886	0	0.326287	0.440828	15
A0A1D5TLL5	0.310511	0.0524977	0.273671	0.363321	15
A0A1D5U3H6	0.359804	0	0.316185	0.324011	15
A0A1D6RL89	0.373222	0.0651781	0.230458	0.331142	15
A0A1D5TYS4	0.25249	0	0.315281	0.432229	15
A0A1D5SX19	0.359804	0	0.316185	0.324011	15
A0A1D6D8C7	0.285888	0.118464	0.25123	0.344418	15
A0A1D5Y2N4	0.356827	0.100911	0.228419	0.313844	15
A0A1D5SKL1	0.359804	0	0.316185	0.324011	15
A0A1D5SR02	0.246535	0.0957107	0.288732	0.369022	15
A0A1D5SJM2	0.360189	0	0.211208	0.428603	15
A0A1D5UKN7	0.402106	0	0.235788	0.362106	15
A0A1D5XYX8	0.260634	0	0.365164	0.374203	15
A0A1D5TMB7	0.260634	0	0.365164	0.374203	15
A0A1D5XDC9	0.359804	0	0.316185	0.324011	15
A0A1D5TZY6	0.260634	0	0.365164	0.374203	15
A0A1D5YCU6	0.316079	0.101042	0.214281	0.368598	15
W4ZNN7	0.373463	0	0.148657	0.477881	15
W5FJ36	0	0	1	0	16
A0A1D5RVJ6	0	0	1	0	16
W5FLZ1	0	0	1	0	16
A0A1D5U3V2	0	0	1	0	16
A7XA03	0	0	1	0	16
A0A1D5V927	0	0	1	0	16
A0A1D6RDZ0	0	0	1	0	16
A0A1D6B7I6	0	0	1	0	16
A0A077RQQ2	0	0	1	0	16
A0A1D6CWM4	0	0	1	0	16
A0A1D5UL15	0	0	1	0	16
A0A1D5TZN5	0	0	1	0	16
A0A1D5YL77	0	0	1	0	16
A0A1D5TMY2	0	0	1	0	16
A0A1D6D8L4	0	0	1	0	16
A0A1D5S4C1	0	0	1	0	16
A0A1D5VRX5	0	0	1	0	16
W5E0S9	0	0	1	0	16
W5AA00	0	0	1	0	16
W5FU06	0	0.0429219	0.0315329	0.925545	17	1-aminocyclopropane-1-carboxylate oxidase 1
A0A1D6CGA0	0	0	0	1	17	#N/A
A0A1D6S1B7	0	0	0	1	17	1-aminocyclopropane-1-carboxylate oxidase 1
A0A1D6CKU9	0.0686841	0	0	0.931316	17	#N/A
A0A1D5ZL79	0	0	0	1	17	#N/A
A0A1D5Z2H9	0	0	0	1	17	#N/A
W5FGC3	0.0222369	0.0424079	0.0311552	0.9042	17	1-aminocyclopropane-1-carboxylate oxidase 1
A0A1D5ZRN9	0	0	0	1	17	Universal stress protein family protein
A0A1D5ZID2	0	0	0	1	17	Peroxidase 17
A0A1D6CUN8	0	0	0	1	17	Aspartic proteinase nepenthesin I
A0A1D5WLK2	0	0	0	1	17	Beta-1 3-glucanase
A0A1D5XAR2	0	0	0	1	17	#N/A
W5FP48	0	0	0	1	17	Thaumatin-like protein
A0A1D5RUP4	0	0	0	1	17	PBSP domain protein
W5FEC7	0	0	0	1	17	Peroxidase 17
A0A1D5ZJB0	0	0	0	1	17	Acidic chitinase
W5DW20	0	0	0	1	17	hypothetical protein
W5A7U9	0	0	0	1	17	Endoglucanase 1
A0A1D6CRV6	0	0	0	1	17	#N/A
A0A1D5XVS7	0	0	0	1	17	#N/A
A0A1D5S0J4	0	0	0	1	17	Endoglucanase 1
A0A1D5VNK5	0	0	0	1	17	#N/A
A0A1D6S634	0	0	0	1	17	Deaminase
A0A1D6AWC5	0	0	0	1	17	#N/A
A0A1D6C1D8	0	0	0	1	17	#N/A
A0A1D5WXJ2	0	0	0	1	17	#N/A
A0A1D5XG59	0	0	0	1	17	#N/A
A0A1D6AD64	0	0	0.13371	0.86629	17	Carboxyl-terminal peptidase
A0A1D5VF48	0	0	0	1	17	Fatty acid oxidation complex subunit alpha
A0A1D6RCW1	0	0	0	1	17	expressed protein
A0A1D5V1J8	0	0	0	1	17	Aspartic proteinase nepenthesin I
A0A1D5XC28	0	0	0	1	17	4-coumarate-coa ligase
W5ERL4	0	0	0	1	17	Thaumatin-like protein
A0A1D5YFT5	0	0	0	1	17	4-coumarate-coa ligase
A0A1D5Z3D0	0	0	0	1	17	Subtilisin-like protease
A0A1D5YAF5	0	0	0	1	17	Adenylyl cyclase-associated protein
A0A1D5XA55	0	0	0	1	17	Cytochrome P450
A0A1D6DI18	0.108516	0	0	0.891484	17	Acetyl-CoA carboxylase-like protein
A0A1D6RKS9	0	0	0	1	17	Expansin-like protein
A0A1D6RUP1	0	0	0	1	17	Os04g0226400 protein (Fragment)
A0A1D5UZ54	0	0	0	1	17	Aspartic proteinase nepenthesin I
W5EU17	0	0	0	1	17	Aspartic proteinase nepenthesin I
A0A1D6S8M3	0	0	0	1	17	Calmodulin binding protein
A0A1D5ZBJ6	0	0	0	1	17	Rhomboid family protein
A0A1D6S683	0	0	0	1	17	Cytochrome P450
A0A1D5WVU0	0	0	0	1	17	Cytokinin oxidase/dehydrogenase 2
A0A1D5ZGJ0	0	0	0	1	17	Alpha-galactosidase
A0A1D5V590	0	0	0	1	17	Yip1 domain-containing protein
A0A1D6AZ51	0	0	0	1	17	Serpin (Serine protease inhibitor)
A0A1D6RMC5	0	0	0	1	17	Transferase family protein
A0A1D5YL07	0	0	0	1	17	Subtilisin-like protease
W5FRK2	0	0	0	1	17	Calmodulin binding protein
A0A1D5S4Q9	0	0	0	1	17	Disulfide-isomerase-like protein
A0A1D6BTM1	0	0	0	1	17	Heparanase
A0A1D6BA11	0	0	0	1	17	Dehydrogenase/ reductase 3
A0A1D6RQC5	0	0	0	1	17	expressed protein
A0A1D5YGG2	0	0	0	1	17	Glucan endo-1 3-beta-glucosidase A6
A0A1D5XYR3	0	0	0	1	17	Respiratory burst oxidase-like protein
A0A1D6C290	0	0	0	1	17	Intracellular protease PfpI family protein expressed
A0A1D5XL49	0	0	0	1	17	Respiratory burst oxidase-like protein
A0A1D5VLH0	0	0	0	1	17	#N/A
A0A1D6AGS8	0	0	0	1	17	Uncharacterized conserved protein UCP015417%2C vWA
A0A1D5SCK3	0	0	0	1	17	#N/A
A0A1D5V294	0	0	0	1	17	Aspartic proteinase nepenthesin I
A0A1D6AFS8	0	0	0	1	17	Carboxyl-terminal proteinase
A0A1D5S6K7	0	0	0	1	17	#N/A
A0A1D5TIV8	0	0	0	1	17	NAD-dependent malic enzyme 2
A0A1D6CXF7	0	0	0	1	17	#N/A
A0A1D5TJ13	0	0	0	1	17	Transmembrane protein 115
A0A1D6CAI2	0	0	0	1	17	Kinase-START 1 (Fragment)
A0A1D6RWX8	0	0	0	1	17	Acid phosphatase
A0A1D6CD86	0	0	0	1	17	Aspartic proteinase nepenthesin I
A0A1D5UZ52	0	0	0	1	17	Aspartic proteinase nepenthesin I
A0A1D5TE01	0	0	0	1	17	FAD-binding domain-containing protein
A0A1D6AGQ4	0	0	0	1	17	UDP-glucuronosyltransferase
A0A1D6SDA3	0	0	0	1	17	expressed protein
A0A1D6BME6	0	0	0	1	17	Acetyl-CoA carboxylase-like protein
A0A1D6BEM4	0	0	0	1	17	Peroxidase
A0A1D6BCS0	0	0	0	1	17	UDP-glucuronosyltransferase
A0A1D5YYB8	0	0	0	1	17	#N/A
A0A1D6CA53	0	0	0	1	17	FAD-binding domain-containing protein
A0A1D6CQK3	0	0	0	1	17	FAD-binding domain-containing protein
A0A1D6A175	0	0	0	1	17	DEAD-box ATP-dependent RNA helicase, putative, expressed
A0A1D5WF70	0	0	0	1	17	KUN1 - Kunitz-type trypsin inhibitor precursor, expressed
A0A1D5ZWJ5	0	0	0	1	17	Subtilisin-like protease 2
A0A1D6BZU7	0	0	0	1	17	ubiquinone biosynthesis protein COQ9, mitochondrial precursor, putative, expressed
A0A1D5ZML4	0	0	0	1	17	Alcohol dehydrogenase zinc-containing
A0A1D6APK4	0	0	0.0568711	0.943129	17	Alcohol dehydrogenase
A0A1D5YT92	0	0	0	1	17	Copper chaperone SCO1
A0A1D5ZQ19	0	0	0	1	17	CwfJ domain-containing protein
A0A1D5X919	0	0	0	1	17	#N/A
A0A1D6BW53	0	0	0	1	17	Amino acid permease
A0A1D5WZ06	0	0	0	1	17	Pentatricopeptide repeat-containing protein
A0A1D6CTU9	0	0	0	1	17	Acetyl-CoA carboxylase-like protein
A0A1D5TK33	0	0	0	1	17	Aspartic proteinase nepenthesin I
A0A1D5VLZ5	0	0	0	1	17	ARGONAUTE 1
A0A1D5VFP9	0	0	0	1	17	GDSL esterase/lipase At1g28580
W5EPZ1	0	0	0	1	17	Alpha-L-arabinofuranosidase/beta-D-xylosidase
A0A1D5X0P4	0	0	0	1	17	Alpha-L-arabinofuranosidase/beta-D-xylosidase
W5FV75	0	0	0	1	17	Carboxyl-terminal proteinase
W5BQ26	0	0	0	1	17	PWWP domain containing protein, expressed
A0A1D5V7V8	0	0	0	1	17	BZIP transcription factor
A0A1D5RS84	0	0	0	1	17	#N/A
A0A7V3	0	0	0	1	17	BZIP transcription factor
W5BBT3	0	0	0	1	17	Legumain/vacuolar processing enzyme
A0A1D5WB31	0	0	0	1	17	ARGONAUTE 1
A0A1D5XC19	0	0	0	1	17	Thioredoxin superfamily protein
A0A1D5YM52	0	0	0	1	17	RNA binding protein
A0A1D5TPJ5	0	0	0	1	17	Aspartic proteinase nepenthesin I
A0A1D5S753	0	0	0	1	17	Indole-3-acetic acid-amido synthetase GH3.8
A0A1D5Y1Q7	0	0	0	1	17	Alpha-L-arabinofuranosidase/beta-D-xylosidase
A0A1D5YIV2	0	0	0	1	17	Solute carrier family 2, facilitated glucose transporter member 3
A0A1D5WEE2	0	0	0	1	17	Aldehyde dehydrogenase
A0A1D6BHK4	0	0	0	1	17	expressed protein
A0A1D6CCA5	0	0	0	1	17	Elongation factor like protein
A0A1D5YRF4	0	0	0	1	17	Outer membrane protein
A0A1D5WS97	0	0	0	1	17	#N/A
A0A1D6BQA4	0	0	0	1	17	Transmembrane 9 superfamily protein member 4
A0A1D5TJ58	0	0	0	1	17	Cellulose synthase
A0A1D5WBP4	0	0	0	1	17	DUF292 domain containing protein, expressed
A0A1D6A699	0	0	0	1	17	Exoribonuclease R
A0A1D6A5V3	0	0	0	1	17	Ribonucleoside-diphosphate reductase
A0A1D6RFK2	0	0	0	1	17	tRNA-binding arm, putative, expressed
A0A1D5X433	0.200382	0.17151	0.340411	0.287697	18
A0A1D5YXH6	0.220364	0.193571	0.28945	0.296615	18
A0A1D6BVK1	0.245279	0.184174	0.297287	0.273261	18
A0A1D5UXT7	0.131044	0.249914	0.303217	0.315824	18
Q5EWZ1	0.226979	0.238229	0.262796	0.271996	18
A0A1D5V1B3	0.21229	0.179179	0.276244	0.332287	18
A0A1D6AGT9	0.18324	0.252481	0.289708	0.274571	18
A0A1D6ATH8	0.189229	0.239768	0.29353	0.277473	18
W5FBQ2	0.161411	0.199801	0.323833	0.314956	18
A0A1D5ZG58	0.236362	0.155095	0.344089	0.264454	18
A0A1D6BRN0	0.227631	0.181288	0.318867	0.272214	18
A0A1D6DBJ8	0.184247	0.247753	0.279951	0.28805	18
A0A1D5U1Y0	0.225112	0.218193	0.270064	0.286632	18
A0A1D6S1J5	0.191729	0.214312	0.292235	0.301725	18
A0A1D5V5P1	0.199684	0.161126	0.294003	0.345186	18
A0A1D6RGH5	0.224618	0.207277	0.256012	0.312093	18
A0A1D6C4H9	0.213705	0.172869	0.288183	0.325243	18
A0A1D6BX26	0.194153	0.23726	0.240618	0.327968	18
A0A1D5ZZ08	0.165798	0.201124	0.296978	0.3361	18
A0A1D5UQT5	0.237129	0.22975	0.263377	0.269745	18
A0A1D5XCS5	0.205478	0.245786	0.238129	0.310607	18
A0A1D5YF62	0.183233	0.212582	0.27414	0.330045	18
A0A1D6BPN9	0.250303	0.1627	0.265806	0.321191	18
A0A1D5WZ64	0.181973	0.235206	0.263402	0.319419	18
A0A1D5ZRZ2	0.150663	0.222107	0.280097	0.347132	18
A0A1D5X2X8	0.195926	0.215716	0.281387	0.30697	18
A0A1D6BUT5	0.188319	0.226305	0.298092	0.287284	18
W4ZZP4	0.224016	0.180992	0.325112	0.26988	18
W5DUX9	0.208608	0.167428	0.372087	0.251877	18
A0A1D5VVN9	0.221691	0.145606	0.302948	0.329754	18
A0A1D5V7B4	0.217079	0.206766	0.26662	0.309535	18
A0A1D6S992	0.21421	0.214077	0.282362	0.289351	18
A0A1D6D1Q3	0.205902	0.246292	0.239882	0.307924	18
A0A1D5YIV6	0.269403	0.164566	0.27843	0.287601	18
W5CNH7	0.228739	0.238311	0.263836	0.269115	18
A0A1D5ZPQ0	0.234338	0.207459	0.286896	0.271306	18
F8WTQ5	0.148081	0.250969	0.333297	0.267653	18
A0A1D5XSR5	0.215365	0.229202	0.275667	0.279767	18
A0A1D6S9K0	0.205458	0.24812	0.269871	0.276551	18
A0A1D6CDM3	0.146763	0.212466	0.347448	0.293323	18
A0A1D6BRW0	0.153682	0.186891	0.307617	0.35181	18
A0A1D5YHU5	0.171837	0.254016	0.266614	0.307533	18
A0A1D5TBX4	0.255233	0.134733	0.300835	0.3092	18
A0A077RZZ9	0.243817	0.17923	0.261508	0.315445	18
A0A1D6BMX1	0.211329	0.165215	0.371419	0.252036	18
A0A1D5YNH1	0.248931	0.197868	0.255146	0.298055	18
A0A1D6DMS2	0.221482	0.196889	0.257636	0.323993	18
A0A1D5YGF5	0.205591	0.18557	0.323185	0.285655	18
W5C8W2	0.183071	0.218983	0.268227	0.329719	18
A0A1D5UDH5	0.238074	0.19235	0.282123	0.287454	18
A0A1D6D3S8	0.225127	0.196164	0.286215	0.292494	18
P20973	0.190157	0.231248	0.295859	0.282737	18
A0A1D5YRP7	0.193408	0.231348	0.285743	0.2895	18
A0A1D5WN81	0.196725	0.245206	0.275623	0.282446	18
A0A1D5VDQ8	0.21429	0.0961559	0.342835	0.346719	18
W5ALZ8	0.193893	0.193558	0.320984	0.291564	18
W5AC26	0.204462	0.199753	0.331257	0.264529	18
A0A1D5XVG2	0.188522	0.221165	0.259357	0.330956	18
A0A1D5YWR2	0.21422	0.197681	0.290455	0.297644	18
A0A1D5U8G9	0.207121	0.242033	0.272056	0.27879	18
A0A1D6BNA7	0.258193	0.175812	0.296431	0.269563	18
A0A1D5RXT4	0.192646	0.23547	0.261203	0.310682	18
A0A1D6CR96	0.198004	0.219959	0.247244	0.334793	18
W5ECM0	0.213843	0.245501	0.267023	0.273633	18
A0A1D6S129	0.254971	0.187429	0.275392	0.282208	18
A0A1D6A188	0.205458	0.24812	0.269871	0.276551	18
A0A1D5WV00	0.196725	0.245206	0.275623	0.282446	18
A0A096ULK8	0.166167	0.198763	0.287704	0.347366	18
A0A1D5TBW7	0.195449	0.2501	0.273836	0.280615	18
A0A1D5Y8P6	0.196725	0.245206	0.275623	0.282446	18
A0A1D5ZPS4	0.222348	0.146895	0.311523	0.319234	18
A0A1D6AB60	0.223764	0.176133	0.265165	0.334938	18
A0A1D5SBT0	0.224429	0.138912	0.314438	0.322221	18
A0A1D6C5P9	0.215556	0.239458	0.269162	0.275824	18
A0A1D5VRW7	0.24289	0.143015	0.303294	0.310801	18
A0A1D5WCS2	0	0.398377	0.142745	0.458878	19
A0A1D5WKN0	0.0822966	0.332295	0.0850769	0.500331	19
A0A1D6ANP9	0	0.448135	0.21449	0.337375	19
A0A1D5YI27	0.14107	0.422586	0.120721	0.315622	19
A0A1D6CH72	0.110051	0.419754	0.154187	0.316008	19
A0A1D6BSR1	0	0.448135	0.21449	0.337375	19
A0A1D6AUH4	0.141938	0.346485	0.12539	0.386187	19
A0A1D5U6N6	0.142264	0.344983	0.125678	0.387075	19
A0A1D5VIU6	0	0.660882	0	0.339118	19
A0A1D5VI92	0	0.471251	0	0.528749	19
W5GZC2	0.181394	0.380416	0	0.43819	19
A0A1D5YJU2	0.263488	0.220374	0.229593	0.286545	20
A0A1D5XF28	0.241645	0.251324	0.132042	0.374988	20
A0A1D5Z6B4	0.276937	0.229686	0.221972	0.271406	20
A0A1D5VZ33	0.286401	0.223296	0.206992	0.283312	20
W5E6K6	0.255659	0.206111	0.228636	0.309595	20
W5ECL2	0.290489	0.262359	0.183034	0.264119	20
Q332R4	0.30435	0.196279	0.203454	0.295917	20
W5E8X2	0.307235	0.240194	0.175898	0.276673	20
A0A1D5ZGS1	0.241138	0.260605	0.234744	0.263513	20
A0A1D5YNT2	0.277807	0.245108	0.223369	0.253716	20
A0A1D6SC42	0.278807	0.228366	0.178295	0.314533	20
A0A1D6BCS7	0.232221	0.270004	0.193163	0.304613	20
A0A1D5Z8U2	0.278601	0.270489	0.19811	0.2528	20
A0A1D5V9I0	0.295882	0.15699	0.232487	0.31464	20
A0A1D5YSA6	0.261918	0.224074	0.25362	0.260387	20
A0A1D5TXE4	0.241871	0.234344	0.248644	0.27514	20
A0A1D5T0L5	0.305347	0.214377	0.157493	0.322783	20
A0A1D5SLI4	0.280768	0.206392	0.202078	0.310761	20
A0A1D6SBY3	0.262055	0.213645	0.256528	0.267772	20
A0A1D6B318	0.255311	0.269239	0.198225	0.277225	20
A0A1D5SHX1	0.233497	0.269947	0.177105	0.319451	20
A0A1D5SHM0	0.274371	0.231892	0.220461	0.273276	20
A0A1D5RY73	0.277635	0.241916	0.177725	0.302724	20
A0A1D5YGI6	0.229859	0.266502	0.180407	0.323232	20
W5CDN8	0.221678	0.273014	0.186342	0.318966	20
A0A1D6D1Q0	0.240939	0.226364	0.241216	0.291481	20
A0A1D5VT74	0.284336	0.212932	0.217077	0.285655	20
A0A1D6D1G4	0.249595	0.218784	0.242722	0.288899	20
A0A096UL74	0.237588	0.249574	0.240773	0.272065	20
A0A1D5RU19	0.301746	0.250071	0.176454	0.271729	20
A0A1D5W2P2	0.232807	0.228509	0.232336	0.306347	20
A0A1D5SQU7	0.262176	0.271088	0.201363	0.265373	20
A0A1D5Z0L3	0.25271	0.248371	0.215344	0.283576	20
A0A1D5VDX9	0.267257	0.242333	0.241467	0.248943	20
A0A1D6C2C1	0.229438	0.23842	0.246177	0.285966	20
A0A1D5SYE1	0.218734	0.261642	0.192217	0.327408	20
A0A1D6BSA1	0.25607	0.219868	0.21057	0.313491	20
A0A1D6CFI9	0.252475	0.230906	0.222623	0.293996	20
A0A1D5Y3I8	0.298511	0.261222	0.192899	0.247368	20
W5FYH5	0.253759	0.238409	0.225608	0.282223	20
W5F6Q2	0.234349	0.244611	0.231476	0.289564	20
A0A1D6AQG9	0.258311	0.207319	0.226996	0.307374	20
A0A1D5TLB5	0.301865	0.264016	0.193717	0.240402	20
A0A1D5ZBG0	0.239905	0.218457	0.240736	0.300902	20
A0A1D5XXY5	0.247842	0.19958	0.217796	0.334781	20
A0A1D6RX24	0.217629	0.271262	0.19865	0.312459	20
A0A1D5VZJ0	0.271739	0.209614	0.151846	0.3668	20
W5ASI9	0.269894	0.250152	0.21087	0.269083	20
A0A1D6SBS1	0.266139	0.245592	0.177908	0.310361	20
A0A1D6RLW2	0.243163	0.269328	0.216284	0.271225	20
A0A1D5VLL6	0.259058	0.254275	0.221436	0.265231	20
A0A1D6DLV1	0.303771	0.2552	0.187384	0.253645	20
A0A1D6BNE7	0.278766	0.225227	0.244972	0.251035	20
A0A1D5SDY6	0.215672	0.277815	0.196863	0.309649	20
A0A1D5YDM2	0.279182	0.224071	0.245337	0.25141	20
A0A1D5WTW7	0.322868	0.145324	0.174961	0.356847	20
A0A1D6BBP7	0.28673	0.249918	0.219463	0.243889	20
A0A1D6S1M6	0.233516	0.279324	0.205207	0.281952	20
A0A1D5X2B3	0.27895	0.22946	0.172247	0.319343	20
W5DWX4	0.294896	0.256956	0.188774	0.259373	20
A0A1D6D2A0	0.319876	0.257587	0.183135	0.239401	20
A0A1D5Y8D8	0.24294	0.253106	0.185946	0.318008	20
A0A1D5XUI4	0.250614	0.261101	0.191819	0.296466	20
A0A1D5ZQF2	0.250517	0.231176	0.229022	0.289285	20
A0A1D6BLY6	0.234153	0.280086	0.205767	0.279993	20
A0A1D5VSC6	0.279182	0.224071	0.245337	0.25141	20
A0A1D5X9J5	0.233516	0.279324	0.205207	0.281952	20
A0A1D5YM25	0.292538	0.231747	0.212278	0.263437	20
A0A1D5WCL1	0.303997	0.243987	0.178259	0.273757	20
A0A1D6ALY1	0.278766	0.225227	0.244972	0.251035	20
A0A1D5XFF9	0.226399	0.270811	0.198953	0.303838	20
A0A1D5SEZ4	0.257532	0.204704	0.19024	0.347524	20
A0A1D5TXK6	0.302869	0.243082	0.18131	0.27274	20
A0A1D6S725	0.305284	0.24502	0.174781	0.274915	20
A0A1D6D2F0	0.251001	0.261505	0.15864	0.328854	20
A0A1D5TD62	0.287296	0.231616	0.128464	0.352624	20
A0A1D5UX39	0.276359	0.20265	0.241262	0.279729	20
A0A1D5UWA5	0.278766	0.225227	0.244972	0.251035	20
A0A1D5SX97	0.234275	0.280232	0.202626	0.282868	20
A0A1D6RRQ2	0.240061	0.20838	0.223522	0.328037	20
A0A1D5Y2T1	0.242789	0.247588	0.215612	0.294011	20
A0A1D5UHC9	0.280813	0.219538	0.24677	0.252879	20
A0A1D5SQV0	0.286325	0.24885	0.185612	0.279213	20
A0A1D5XPR5	0.227635	0.226478	0.205699	0.340188	20
W5FY62	0.254412	0.254254	0.186376	0.304958	20
A0A1D6D6A1	0.304145	0.241755	0.18021	0.27389	20
A0A1D5YCF5	0.279182	0.224071	0.245337	0.25141	20
W5B3S8	0.297061	0.234829	0.230723	0.237387	20
A0A1D5WYP0	0.233663	0.2795	0.205336	0.281501	20
Q41629	0.295686	0.217358	0.159684	0.327272	20
A0A1D5WE86	0.218028	0.260798	0.191597	0.329577	20
A0A1D6RYE2	0.244529	0.270144	0.215754	0.269573	20
A0A1D5TJK0	0.305932	0.239176	0.179393	0.275499	20
A0A1D6D350	0.309338	0.192809	0.209712	0.288141	20
A0A1D5X4Y2	0.304787	0.24625	0.174496	0.274467	20
A0A1D6BUG9	0.279182	0.224071	0.245337	0.25141	20
A0A1D6CWH6	0.261544	0.227895	0.167424	0.343137	20
A0A1D5RPW7	0.278766	0.225227	0.244972	0.251035	20
A0A1D5YYV2	0.304789	0.238282	0.182459	0.27447	20
A0A1D5TU80	0.280813	0.219538	0.24677	0.252879	20
A0A1D6B1D1	0.274448	0.1688	0.367965	0.188788	21
A0A1D5XZK2	0.405435	0	0.415556	0.179009	21
A0A1D5TZE6	0.298459	0	0.464363	0.237178	21
A0A1D5ZC98	0.293555	0.107215	0.336073	0.263156	21
W5BZZ2	0.300811	0.109161	0.345081	0.244947	21
A0A1D6RG56	0.203416	0.112213	0.512012	0.17236	21
A0A1D6BNR2	0.337703	0.141851	0.362341	0.158105	21
A0A1D5ZYV1	0.233598	0	0.431017	0.335386	21
A0A1D6BTS5	0.204592	0.128378	0.473395	0.193635	21
A0A1D5TIA2	0.263916	0.155254	0.346656	0.234174	21
P11383	0.278389	0.108821	0.36696	0.24583	21
A0A1D6D3P6	0.174638	0	0.574627	0.250735	21
A0A1D5VMP2	0.263916	0.155254	0.346656	0.234174	21
W5AS54	0.288446	0.115753	0.336048	0.259752	21
A0A1D6AJ99	0.316351	0.124506	0.370498	0.188644	21
A0A1D5URI6	0.33223	0.0952484	0.354585	0.217937	21
P80602	0.298348	0	0.418004	0.283648	21
A0A1D5ZMP0	0.288409	0.113509	0.426099	0.171982	21
A0A1D5U2J2	0.297135	0.184036	0.390289	0.12854	21
A0A1D6RPZ1	0.297117	0	0.435322	0.267561	21
A0A1D5WL41	0.195478	0.129849	0.478819	0.195854	21
A0A1D6CS62	0.297575	0.175055	0.390867	0.136503	21
A0A1D5YJG1	0.263268	0	0.486436	0.250296	21
L7RYL1	0.2332	0	0.53959	0.227209	21
A0A1D6BQP0	0.305477	0.179866	0.381445	0.133213	21
A0A1D6CXT4	0.287237	0.177788	0.402436	0.13254	21
A0A1D5VT55	0.287872	0.111759	0.341135	0.259235	21
A0A1D5TEB3	0.29873	0	0.418538	0.282732	21
A0A1D6B058	0.296264	0	0.415083	0.288653	21
A0A1D5U6M2	0	0	0.548917	0.451083	22
A0A1D6CXU7	0.182066	0	0.322564	0.49537	22
A0A1D6RLX0	0.163737	0	0.338536	0.497727	22
A0A1D5SZS1	0	0	0.421233	0.578767	22
A0A1D5SEK2	0.141539	0	0.419859	0.438602	22
A0A1D6CM95	0	0	0.493887	0.506113	22
W5AY74	0	0	0.493887	0.506113	22
A0A1D6BFQ2	0	0	0.498786	0.501214	22
A0A1D5XKU4	0.167244	0	0.496109	0.336647	22
A0A1D6CHP4	0	0	0.589828	0.410172	22
A0A1D6AS22	0	0	0.589828	0.410172	22
A0A1D6D2G0	0.0834823	0	0.408978	0.50754	22
W5DRV6	0.142731	0	0.423394	0.433875	22
A0A1D5ZW40	0.17061	0	0.370098	0.459291	22
A0A1D6CWE4	0	0	0.493887	0.506113	22
A0A1D5RYN7	0.142731	0	0.423394	0.433875	22
A0A1D5YMB8	0.199816	0	0.353928	0.446255	22
A0A1D5VEE3	0	0	0.493887	0.506113	22
A0A1D6BP15	0	0	0.490376	0.509624	22
A0A1D5U5Q6	0.191933	0	0.395805	0.412261	22
A0A1D5TNV0	0.183531	0	0.487293	0.329177	22
A0A1D6AHV5	0.157947	0	0.419366	0.422687	22
W5A160	0.17322	0	0.408336	0.418444	22
A0A1D6BTU3	0.15684	0	0.416426	0.426734	22
A0A1D5WAX6	0.17322	0	0.408336	0.418444	22
A0A1D5WSV2	0	0	0.595743	0.404257	22
A0A1D5SGH4	0	0	0.493887	0.506113	22
A0A1D5YGR1	0.124345	0	0.368855	0.5068	22
A0A1D5U0Y7	0	0	0.493887	0.506113	22
A0A1D5YEU0	0	0	0.493887	0.506113	22
G5CEW6	0.17322	0	0.408336	0.418444	22
W5H7N5	0.399613	0.478004	0.122382	0	23
Q9ST57	0.491129	0.389945	0.118926	0	23
W5BPQ7	0.389537	0.401372	0.209091	0	23
W5GXB0	0.343219	0.446356	0.162786	0.0476384	23
A0A1D6RZI6	0.288778	0.517898	0.193324	0	23
A0A1D6A8I1	0.39994	0.478394	0	0.121666	23
A0A1D6BS44	0.36157	0.432498	0.101287	0.104645	23
A0A1D5YL81	0.465471	0.429534	0.104995	0	23
Q43199	0.274448	0.490693	0.234859	0	23
A0A1D6AV28	0.520076	0.479924	0	0	23
A0A1D5VHR6	0.403829	0.483047	0.113125	0	23
A0A1D6B646	0.403829	0.483047	0.113125	0	23
A0A1D5V0V2	0.431956	0.410052	0.0792603	0.0787319	23
A0A1D5TSK2	0.308102	0.550862	0.141036	0	23
A0A1D5RTW5	0.423352	0.490259	0.0863892	0	23
A0A1D6BDA9	0.40184	0.480667	0.117493	0	23
A0A1D5SJI4	0.298176	0.568651	0.133172	0	23
A0A1D5YDL9	0.355959	0.425786	0.109013	0.109242	23
W5I393	0.40184	0.480667	0.117493	0	23
A0A1D6AW44	0.193244	0.332936	0.402851	0.0709695	24
E6Y0T1	0.21981	0.26293	0.453643	0.0636171	24
A0A1D6D5L5	0.261591	0.306816	0.431593	0	24
A0A1D6DKP7	0.207182	0.248546	0.544271	0	24
A0A1D6B131	0.151806	0.39788	0.450314	0	24
A0A1D5SW06	0.244243	0.438029	0.317728	0	24
B2Y2Q1	0.24779	0.392596	0.359615	0	24
A0A1D5RT17	0	0.446855	0.44261	0.110535	24
A0A1D6D2N0	0.0832883	0.3363	0.494129	0.0862827	24
A0A1D6S124	0.122033	0.441038	0.436929	0	24
A0A077RX53	0.232118	0.442671	0.325211	0	24
A0A1D6SBK2	0.232118	0.442671	0.325211	0	24
A0A1D5RXJ2	0.172697	0.216213	0.61109	0	24
A0A1D5UV94	0.246194	0.396506	0.357299	0	24
A0A1D5XMA4	0.207122	0.242948	0.54993	0	24
A0A1D6BKJ4	0.181477	0.39072	0.427803	0	24
A0A1D5S422	0.269754	0.321782	0.372949	0.0355156	24
A0A1D5SNH7	0.24596	0.349253	0.404788	0	24
A0A1D5X9X9	0.206432	0.245472	0.548096	0	24
A0A1D5YQH1	0.271689	0.347657	0.380653	0	24
A0A1D6ACJ7	0.283998	0.342968	0.373034	0	24
A0A1D6RXM5	0.283998	0.342968	0.373034	0	24
A0A1D5VJT5	0.188861	0.250907	0.560232	0	24
A0A1D6BN26	0.166191	0.392557	0.441252	0	24
A0A1D5W483	0.287186	0.335592	0.377222	0	24
A0A1D5XC77	0.152298	0.488686	0.359016	0	24
A0A1D6CWP4	0.252641	0.3051	0.44226	0	24
A0A1D5YKJ6	0.207122	0.242948	0.54993	0	24
A0A1D5RR73	0.124935	0.50446	0.370605	0	24
A0A1D5RZH5	0.632688	0.172013	0.0534211	0.141878	25	Pyruvate phosphate dikinase
A0A1D5RX09	0.548116	0.205065	0.101856	0.144963	25	Pyruvate phosphate dikinase
A0A1D6DCS1	0.51771	0.276478	0.122834	0.0829772	25	Ribokinase
A0A1D6CVZ8	0.482809	0.377457	0	0.139734	25	#N/A
A0A1D6D6X1	0.493937	0.265168	0.190808	0.0500869	25	#N/A
A0A1D5SFT9	0.599393	0.232699	0.167908	0	25	Cyanate hydratase
W5ARG6	0.510963	0.341342	0.095424	0.0522706	25	Glutamate dehydrogenase
A0A1D5WD42	0.478178	0.29737	0.148824	0.0756276	25	Phosphoenolpyruvate carboxylase 1
A0A1D5VCR5	0.650933	0.194954	0	0.154113	25	Pentatricopeptide repeat-containing protein
A0A1D5SJ88	0.590865	0.229388	0	0.179747	25	Agenet domain-containing protein
A0A1D5UYZ2	0.717582	0.282418	0	0	25	Arginine N-methyltransferase family protein
A0A1D6D0H6	0.586926	0.243207	0	0.169867	25	rRNA processing protein Ebp2
A0A1D5V0N7	0.55337	0.260679	0.185951	0	25	#N/A
A0A1D6SE58	0.477864	0.351277	0.0858656	0.0849932	25	Aldehyde dehydrogenase 1
A0A1D5RSD5	0.581874	0.241114	0	0.177012	25	Mitochondrial processing peptidase alpha subunit
A0A1D6AMW7	0.717582	0.282418	0	0	25	Ribosomal RNA-processing protein 12
A0A1D6ACC4	0.707027	0.292973	0	0	25	Cyclic nucleotide gated channel
A0A1D5VCM5	0.707027	0.292973	0	0	25	5'-3' exoribonuclease 2
A0A1D5Y5R2	0.28342	0.261538	0.0612495	0.393793	26
A0A1D5Y4J9	0.315631	0.126662	0.0903522	0.467355	26
A0A1D5XS10	0.444947	0.202583	0.0474429	0.305026	26
W5H9H4	0.44205	0.222789	0	0.335161	26
W5ECA4	0.407543	0.216235	0.0506401	0.325582	26
A0A1D5SWQ8	0.281093	0.274105	0.0379201	0.406881	26
A0A1D5TK48	0.270628	0.159346	0.112437	0.457589	26
A0A1D5Y1Y5	0.393489	0.0959264	0.0692175	0.441367	26
A0A1D6RU20	0.337223	0.208866	0	0.45391	26
A0A077RYW2	0.271075	0.243619	0.0595498	0.425757	26
A0A1D6B0B5	0.338971	0.136331	0	0.524698	26
W5CN13	0.341728	0.198299	0	0.459974	26
A0A1D5VEL3	0.315392	0.185256	0.0725705	0.426782	26
A0A1D6RW57	0.240583	0.216216	0.0553573	0.487843	26
A0A1D6S3G6	0.327364	0.202626	0	0.47001	26
A0A1D5YZH3	0.312373	0.229625	0.112258	0.345743	26
A0A1D5U674	0.431985	0.179003	0	0.389012	26
A0A1D6BMQ7	0.322956	0.213362	0	0.463681	26
A4UIZ0	0.386626	0.152164	0.113045	0.348165	26
W4ZLT2	0.504579	0.195889	0	0.299532	26
A0A1D5Z5Z9	0.410858	0.127913	0	0.461229	26
A0A1D6CMU8	0.389275	0.151126	0.109048	0.350551	26
A0A1D6SFE4	0.49371	0.204581	0	0.301709	26
A0A1D5TRM9	0.372812	0.291462	0	0.335726	26
A0A1D6AZY8	0.27912	0.295772	0.166662	0.258446	27
A0A1D5SAE3	0.209029	0.386213	0.162189	0.242569	27
A0A1D5RY97	0.237788	0.394513	0.14856	0.219139	27
A0A1D6BLG1	0.353951	0.281091	0.102004	0.262955	27
A0A1D6AAQ2	0.286222	0.336525	0.166695	0.210557	27
A0A1D6BLB8	0.255476	0.311201	0.142474	0.290849	27
A0A1D5VHJ6	0.289259	0.286294	0.156213	0.268234	27
W5HLQ5	0.301726	0.354458	0.135709	0.208106	27
A0A1D6BJ78	0.286703	0.283544	0.127961	0.301792	27
P12782	0.291427	0.28844	0.155188	0.264946	27
A0A1D5V1U2	0.271513	0.324774	0.15921	0.244503	27
A0A1D5VJV5	0.250836	0.300392	0.178096	0.270677	27
A0A1D5TN45	0.285003	0.350078	0.153914	0.211006	27
Q35980	0.248066	0.302175	0.16595	0.28381	27
A0A1D6RXK4	0.251672	0.301042	0.144087	0.303198	27
A0A1D5RRU8	0.235212	0.316197	0.18637	0.262221	27
A0A1D5SY09	0.261768	0.319957	0.174986	0.243288	27
A0A1D5S0F0	0.258879	0.297205	0.112656	0.33126	27
A0A1D5UT81	0.244836	0.28424	0.12429	0.346634	27
A0A1D5XE21	0.208423	0.390569	0.101767	0.299241	27
A0A1D6DK13	0.272538	0.326001	0.156033	0.245427	27
A0A1D5SJZ4	0.350413	0.323359	0.0827891	0.243438	27
A0A1D5T660	0.273873	0.273716	0.14003	0.31238	27
A0A1D6CT74	0.20137	0.320125	0.115288	0.363217	27
A0A1D6BAG6	0.243796	0.323604	0.164596	0.268004	27
A0A1D5RZX1	0.287313	0.358669	0.0839966	0.270021	27
A0A1D5VSD0	0.270612	0.323697	0.161999	0.243692	27
A0A1D5XSM5	0.307158	0.276047	0.138152	0.278643	27
A0A1D5S2A1	0.299893	0.279824	0.15468	0.265603	27
A0A1D6S519	0.285364	0.317074	0.0775051	0.320057	27
A0A1D5TD66	0.250029	0.299076	0.149677	0.301218	27
A0A1D5TLY0	0.270612	0.323697	0.161999	0.243692	27
A0A1D6S217	0.298717	0.318127	0.175003	0.208153	27
A0A1D5WCE0	0.272538	0.326001	0.156033	0.245427	27
A0A1D6RVM7	0.28711	0.343431	0.110911	0.258549	27
A0A1D6S2X2	0.22026	0.300529	0.156558	0.322653	27
A0A1D6AFM7	0.299465	0.29928	0.13158	0.269675	27
A0A1D5YIR0	0.264546	0.31644	0.126896	0.292118	27
A0A1D6B3M6	0.293863	0.35151	0.0899963	0.264631	27
A0A1D5SLH1	0.283766	0.339431	0.164428	0.212375	27
A0A1D5YN29	0.356367	0.320272	0.0782868	0.245074	27
A0A1D5XQ87	0.243902	0.303357	0.185787	0.266954	27
A0A1D6BHS4	0.272196	0.325591	0.157095	0.245118	27
A0A1D5T3W0	0.272538	0.326001	0.156033	0.245427	27
W5BH99	0.295065	0.352947	0.0862739	0.265713	27
A0A0C4B6Q8	0.283236	0.261368	0.125098	0.330298	27
A0A1D6AW57	0.272538	0.326001	0.156033	0.245427	27
A0A096UQH7	0.272538	0.326001	0.156033	0.245427	27
A0A1D5ZUB8	0.282799	0.338275	0.124258	0.254667	27
A0A1D5V885	0.334365	0.240418	0.117643	0.307574	27
A0A1D5XA33	0.227544	0.386754	0.0945375	0.291164	27
A0A1D5RVD4	0.271513	0.324774	0.15921	0.244503	27
A0A1D5T0U5	0.332728	0.299028	0.143123	0.22512	27
W5ECT3	0.272538	0.326001	0.156033	0.245427	27
A0A1D5XXL0	0.272538	0.326001	0.156033	0.245427	27
W5DW12	0.293863	0.35151	0.0899963	0.264631	27
A0A1D6ABI9	0.272538	0.326001	0.156033	0.245427	27
A0A1D5U4L9	0.272538	0.326001	0.156033	0.245427	27
A0A1D5TIY8	0.270612	0.323697	0.161999	0.243692	27
A0A1D5SVY5	0.208792	0.398186	0.0932511	0.299771	27
A0A1D5Z8I6	0.359786	0.209635	0.175818	0.25476	28
I6QQ39	0.498247	0.18313	0.0428872	0.275736	28
A0A1D5UER2	0.377948	0.22801	0.137128	0.256914	28
A0A1D6D3Z1	0.464279	0.30686	0.112359	0.116502	28
A0A1D5V0B6	0.492039	0.122155	0.115818	0.269988	28
A0A1D6S9P2	0.378619	0.226446	0.16636	0.228576	28
W5GC44	0.43081	0.252027	0.189292	0.127871	28
A0A1D5XGN9	0.393978	0.256887	0.157327	0.191807	28
A0A1D5UZA7	0.41693	0.205644	0.146692	0.230734	28
A0A1D5V9L9	0.431153	0.211841	0.216265	0.140742	28
A0A1D5XC38	0.387077	0.185165	0.141786	0.285973	28
A0A1D5XVH4	0.365124	0.220214	0.165171	0.249491	28
A0A1D5RQU8	0.425995	0.257012	0.154597	0.162396	28
A0A1D5XC60	0.442766	0.20159	0.100889	0.254755	28
A0A1D5V5W5	0.465291	0.165017	0.12123	0.248462	28
A0A1D5UH41	0.462117	0.191489	0.138321	0.208073	28
A0A1D5SY62	0.41269	0.21498	0.210485	0.161845	28
A0A1D5UYD0	0.372878	0.295392	0.163837	0.167893	28
A0A1D5VKD4	0.472944	0.250409	0.136632	0.140015	28
A0A1D5YVL0	0.383499	0.274848	0.134735	0.206917	28
A0A1D6BS59	0.364111	0.255634	0.187803	0.192452	28
A0A1D6RWB3	0.418476	0.335868	0.117228	0.128428	28
A0A1D5ZA67	0.41383	0.160659	0.179294	0.246217	28
A0A1D6CRL9	0.373281	0.229039	0.167516	0.230164	28
A0A1D6CII9	0.472826	0.166366	0.178426	0.182383	28
A0A1D6AR71	0.493213	0.204375	0.151048	0.151364	28
P08489	0.376743	0.267964	0.195511	0.159782	28
A0A1D5TVP4	0.397849	0.261825	0.191512	0.148814	28
A0A1D5SB33	0.417323	0.334942	0	0.247735	28
W5FFN3	0.369664	0.296691	0.11321	0.220435	28
A0A1D6CEM5	0.436064	0.269999	0.0942373	0.1997	28
A0A1D5U5C8	0.416394	0.336423	0	0.247183	28
A0A1D6BKV7	0.439189	0.170503	0.128414	0.261894	28
A0A1D5ZHZ2	0.359356	0.257546	0.189207	0.193891	28
A0A1D6B9X5	0.405918	0.299723	0.146276	0.148084	28
A0A1D5SGI1	0.434456	0.270795	0.191889	0.10286	28
A0A1D5XHB3	0.353537	0.259885	0.190926	0.195652	28
A0A1D6DB96	0.441566	0.171426	0.123696	0.263312	28
A0A1D6D528	0.318569	0.294926	0.320861	0.0656442	29
W5I5X1	0.312012	0.303153	0.28757	0.0972656	29
A0A1D6D384	0.333115	0.244873	0.299938	0.122074	29
A0A1D6CIT0	0.266889	0.377906	0.303497	0.0517069	29
A0A1D5TLL4	0.314145	0.275949	0.337853	0.0720522	29
A0A1D5YR68	0.336447	0.361548	0.264444	0.0375601	29
A0A1D6B4X5	0.430671	0.198971	0.370358	0	29
A0A1D5SVW4	0.318288	0.264135	0.294118	0.123459	29
A0A1D5ZTV0	0.399439	0.348621	0.201594	0.0503452	29
A0A1D6DJD7	0.29873	0.283012	0.315911	0.102347	29
A0A1D6S123	0.386263	0.267418	0.246461	0.0998575	29
A0A1D5ZTK8	0.288982	0.286569	0.338675	0.0857739	29
A0A1D5SUQ2	0.272745	0.326248	0.359521	0.0414859	29
A0A1D5SGZ2	0.371417	0.177356	0.385561	0.065667	29
A0A172Q4F0	0.425512	0.197104	0.377384	0	29
A0A1D5XF07	0.32521	0.389005	0.285785	0	29
A0A1D6RXD1	0.420087	0.339406	0.240507	0	29
A0A1D6AW49	0.306114	0.324722	0.288265	0.0808985	29
A0A1D5ZC02	0.32521	0.389005	0.285785	0	29
A0A1D5X277	0.344616	0.202728	0.452656	0	29
A0A1D5UN57	0.499811	0.207109	0.29308	0	29
A0A1D6BUC3	0.372944	0.299324	0.327732	0	29
A0A1D5YYP6	0.372202	0.300718	0.32708	0	29
A0A1D6D332	0.326683	0.390767	0.28255	0	29
A0A1D6S3B0	0.334715	0.268641	0.396644	0	29
A0A1D6DDV5	0.358544	0.322229	0.319227	0	29
A0A1D6B838	0.336611	0.270163	0.295804	0.0974214	29
A0A1D5WDJ0	0.32521	0.389005	0.285785	0	29
A0A1D6SEK3	0.352424	0.207509	0.440067	0	29
A0A1D5Z7F7	0.372202	0.300718	0.32708	0	29
A0A1D5Y6U6	0.336989	0.263455	0.296136	0.10342	29
A0A1D5YDV3	0.418589	0.335958	0.245453	0	29
A0A1D5TE37	0.345203	0.285309	0.26295	0.106538	29
A0A1D5Y5R8	0.256795	0.333162	0.256817	0.153226	30
A0A1D6A2L5	0.3128	0.277155	0.248016	0.162029	30
A0A1D5X443	0.253486	0.340813	0.26369	0.142011	30
A0A1D5XUJ1	0.377015	0.359104	0.198505	0.0653765	30
A0A1D6B2C5	0.240281	0.348679	0.2509	0.160139	30
A0A1D5S923	0.334952	0.360255	0.223555	0.0812375	30
Q0Q5D9	0.341871	0.352407	0.221175	0.0845469	30
A0A1D5S0Z8	0.300763	0.326102	0.27403	0.0991053	30
A0A1D6D724	0.326432	0.383676	0.195416	0.0944755	30
A0A1D5T267	0.330315	0.326873	0.253862	0.0889502	30
W5EU16	0.271957	0.393141	0.248498	0.0864038	30
A0A1D5Y5E1	0.27417	0.297314	0.27716	0.151356	30
W4ZLK0	0.372255	0.360813	0.130878	0.136054	30
Q94G92	0.328249	0.336889	0.20805	0.126812	30
A0A1D6RD30	0.272586	0.326058	0.239541	0.161815	30
A0A1D5ZSR8	0.32708	0.264493	0.226473	0.181953	30
A0A1D5U1A3	0.27206	0.328259	0.277184	0.122498	30
A0A1D6S1Y9	0.330304	0.340339	0.182181	0.147176	30
A0A1D5XQV1	0.257515	0.35293	0.259282	0.130272	30
P17314	0.307545	0.291221	0.255252	0.145982	30
P0CZ05	0.272387	0.32582	0.239366	0.162428	30
Q2A784	0.257985	0.350932	0.206843	0.184239	30
A0A1D5UA15	0.387737	0.348465	0.174395	0.0894038	30
M9TGF7	0.263168	0.369528	0.228206	0.139098	30
A0A1D5XZU1	0.292424	0.332073	0.231511	0.143992	30
W5B855	0.314945	0.251151	0.276764	0.15714	30
A0A1D5RQE5	0.343387	0.32528	0.178938	0.152395	30
A0A1D5ZN88	0.272486	0.325939	0.239453	0.162121	30
A0A1D5X8T9	0.317701	0.332495	0.208106	0.141698	30
A0A1D5XB89	0.286257	0.328139	0.205869	0.179735	30
U5HTD8	0.271294	0.324512	0.238405	0.165789	30
A0A1D5WAK7	0.244298	0.359167	0.217886	0.178649	30
A0A1D5SNU7	0.337554	0.312346	0.232877	0.117223	30
A0A1D6BLJ0	0.330777	0.330573	0.240027	0.0986233	30
A0A1D5W7J4	0.304397	0.343317	0.208604	0.143682	30
A0A1D6AF78	0.27881	0.313565	0.252583	0.155042	30
A0A1D5TLG6	0.272387	0.32582	0.239366	0.162428	30
A0A1D5VIQ7	0.323121	0.318341	0.175818	0.182719	30
A0A1D5VGX8	0.337193	0.338836	0.191087	0.132884	30
A0A1D5WTN1	0.316098	0.317639	0.179133	0.187129	30
W5AJZ4	0.272586	0.326058	0.239541	0.161815	30
A0A1D6S1X0	0.27701	0.330573	0.239854	0.152563	30
A0A1D5T0R1	0.317224	0.276866	0.281503	0.124407	30
A0A1D5U769	0.29486	0.298067	0.267018	0.140055	30
A0A1D6D3T8	0.272387	0.32582	0.239366	0.162428	30
A0A1D5XDT1	0.257087	0.333006	0.244645	0.165263	30
A0A1D5YCY0	0.375197	0.36205	0.128702	0.134051	30
A0A1D5YYC3	0.325084	0.338687	0.167766	0.168462	30
A0A1D5VGW3	0.315075	0.299291	0.205244	0.180389	30
A0A1D6CRG8	0.296193	0.354296	0.173682	0.175829	30
A0A1D5Y368	0.302479	0.323144	0.202351	0.172026	30
A0A1D5YPL3	0.272586	0.326058	0.239541	0.161815	30
A0A1D5YXJ5	0.297414	0.355757	0.170275	0.176554	30
A0A1D6BJZ1	0.293607	0.351203	0.175765	0.179425	30
W4ZNK5	0.341417	0.325557	0.166704	0.166323	30
W5B5R3	0.294579	0.314853	0.259991	0.130577	30
A0A1D6S6E2	0.327	0.391146	0.187214	0.0946398	30
A0A1D6BD27	0.361182	0.319581	0.158302	0.160935	30
A0A1D5V0M2	0.306443	0.366985	0.217577	0.108994	30
W5ELV8	0.281845	0.365076	0.260232	0.0928465	30
A0A1D5UDE7	0.331636	0.314818	0.174612	0.178934	30
A0A1D6BYA9	0.291609	0.320121	0.212615	0.175655	30
W5GDZ8	0.326937	0.301696	0.221643	0.149724	30
A0A1D6CXJ6	0.264058	0.361554	0.211712	0.162677	30
A0A1D5TAC3	0.289506	0.335259	0.185324	0.189911	30
A0A1D6DKR9	0.300443	0.300258	0.264021	0.135278	30
A0A1D6C4L4	0.271294	0.324512	0.238405	0.165789	30
A0A1D5UWR7	0.281115	0.305304	0.281451	0.132131	30
A0A1D5SPT9	0.277849	0.340759	0.188364	0.193027	30
A0A1D5YF58	0.267188	0.323542	0.271123	0.138148	30
A0A1D6B009	0.272387	0.32582	0.239366	0.162428	30
W5FR58	0.301385	0.298064	0.264849	0.135702	30
A0A1D5XQU5	0.310499	0.365236	0.16015	0.164115	30
A0A1D6DJ27	0.295933	0.353985	0.260057	0.0900258	30
A0A1D5V5G2	0.325502	0.300372	0.22067	0.153456	30
A0A077RSL3	0.271294	0.324512	0.238405	0.165789	30
A0A1D5UGR6	0.297234	0.355541	0.2612	0.0860249	30
A0A1D5ZHV2	0.283892	0.349646	0.208884	0.157578	30
A0A1D6CQD9	0.295933	0.353985	0.260057	0.0900258	30
A0A1D5SWZ8	0.297234	0.355541	0.2612	0.0860249	30
A0A1D6DCW8	0.295958	0.354015	0.173544	0.176483	30
A0A1D5RYA5	0.293583	0.282102	0.261842	0.162473	30
A0A1D6AXG8	0.287704	0.288295	0.252826	0.171175	30
A0A1D5YPD0	0.322683	0.385982	0.193171	0.0981635	30
A0A1D5TDT0	0.277849	0.340759	0.188364	0.193027	30
A0A1D5UUN4	0.3926	0.152416	0.454984	0	31
A0A077RY90	0.234673	0.0712521	0.58344	0.110635	31
A0A1D6D1B6	0.334876	0.0615774	0.508964	0.0945832	31
A0A1D5WXK4	0.394941	0	0.605059	0	31
W5CXQ8	0.405185	0.0946492	0.500166	0	31
A0A1D5XNK4	0.20027	0	0.594075	0.205655	31
W5BPN7	0.372598	0	0.627402	0	31
A0A077RYD3	0.241448	0	0.758552	0	31
A0A1D5VBQ2	0.444704	0	0.555296	0	31
A0A1D6C5K7	0.21059	0	0.590098	0.199312	31
A0A1D5TTF2	0.263339	0	0.615148	0.121513	31
A0A1D6RH53	0.532263	0	0.467737	0	31
A0A1D5V3X0	0.239201	0	0.563876	0.196923	31
A0A1D5TMU4	0.532263	0	0.467737	0	31
A0A1D5UGQ5	0.27359	0	0.72641	0	31
A0A1D5TFV2	0.252119	0	0.747881	0	31
A0A1D6AEN0	0.364152	0	0.478317	0.157531	31
A0A1D5Y392	0.345978	0	0.484736	0.169285	31
W5EL62	0.320587	0.275632	0.197915	0.205865	32
A0A1D5TUK4	0.245338	0.295158	0.222964	0.23654	32
W5HJY2	0.256657	0.252412	0.256269	0.234662	32
A0A0C4BIW4	0.287294	0.295726	0.217392	0.199588	32
W5GJX6	0.264572	0.270742	0.251773	0.212913	32
A0A1D6A2S6	0.23998	0.289142	0.232561	0.238317	32
A0A1D6BAM8	0.307125	0.266645	0.225774	0.200456	32
A0A1D6CVU9	0.235075	0.282191	0.238488	0.244246	32
W5C5N9	0.309066	0.277763	0.20406	0.209111	32
A0A1D5YES7	0.261022	0.302305	0.268659	0.168014	32
A0A1D5ST38	0.251837	0.273827	0.262156	0.21218	32
A0A1D5U0Y3	0.241526	0.278881	0.230335	0.249259	32
A0A1D5ZB54	0.284063	0.2761	0.194407	0.24543	32
A0A1D5US77	0.226514	0.300635	0.24652	0.226331	32
A0A096UL77	0.301368	0.262426	0.265714	0.170492	32
A0A1D6CST6	0.261642	0.312968	0.229924	0.195467	32
A0A1D5W7D7	0.216147	0.315551	0.232622	0.23568	32
A0A1D5XWT8	0.241316	0.264568	0.253308	0.240807	32
A0A1D6RDS0	0.268743	0.261245	0.232133	0.237879	32
A0A1D5X4P8	0.266481	0.285419	0.208818	0.239282	32
A0A1D6BUF1	0.248465	0.283865	0.255197	0.212474	32
A0A1D5XXA6	0.257232	0.274808	0.225392	0.242569	32
A0A1D5XW66	0.257838	0.283392	0.226581	0.232189	32
A0A1D5S133	0.303449	0.280021	0.205719	0.210811	32
A0A1D5TSK6	0.223907	0.265737	0.251031	0.259326	32
A0A1D6AR47	0.271574	0.265613	0.21871	0.244103	32
A0A1D5WBY1	0.250346	0.261236	0.241037	0.247381	32
W5GAC6	0.278071	0.273887	0.201907	0.246135	32
P16159	0.251543	0.300888	0.221049	0.22652	32
A0A1D5RV75	0.271992	0.262357	0.217405	0.248246	32
A0A1D5UG31	0.230812	0.298581	0.245956	0.224651	32
A0A1D6CF61	0.313094	0.248679	0.232179	0.206048	32
A0A1D5XQA7	0.266334	0.285963	0.232623	0.21508	32
U5HTF2	0.251125	0.26777	0.222874	0.258231	32
A0A1D5WIA8	0.236437	0.317889	0.233539	0.212134	32
A0A1D6S5J5	0.2929	0.27854	0.233157	0.195404	32
A0A1D5ZXR9	0.258506	0.277375	0.254857	0.209262	32
W4ZQT9	0.251543	0.300888	0.221049	0.22652	32
A0A1D6CWR2	0.242214	0.289728	0.24994	0.218119	32
A0A1D5SGD9	0.251543	0.300888	0.221049	0.22652	32
A0A1D5YKH6	0.246739	0.305087	0.259414	0.18876	32
A0A1D5Z2E0	0.235501	0.307031	0.268478	0.18899	32
A0A1D6BVV8	0.294029	0.264227	0.218465	0.22328	32
A0A1D5U5L3	0.253635	0.276089	0.261505	0.208771	32
A0A1D6AG49	0.251543	0.300888	0.221049	0.22652	32
A0A1D6AG05	0.252892	0.28131	0.269748	0.19605	32
A0A1D6AAA6	0.232229	0.309295	0.265131	0.193346	32
A0A1D5T4V4	0.208088	0.326559	0.256397	0.208956	32
A0A1D6BBG6	0.245942	0.296969	0.264705	0.192384	32
W4ZTR7	0.232175	0.341343	0.2108	0.215682	32
A0A1D5SI36	0.232175	0.341343	0.2108	0.215682	32
A0A1D5UHV2	0.262554	0.27279	0.25838	0.206276	32
A0A1D6RHP8	0.287927	0.252863	0.268448	0.190762	32
A0A1D6AYF2	0.260592	0.291199	0.259562	0.188646	32
A0A1D5SNF6	0.251543	0.300888	0.221049	0.22652	32
A0A1D5W9W3	0.260367	0.266472	0.233688	0.239472	32
A0A1D5VEP3	0.260597	0.277994	0.226736	0.234673	32
A0A1D6ANG2	0.237722	0.300725	0.248955	0.212598	32
A0A1D6RRI2	0.302854	0.280412	0.205378	0.211356	32
A0A1D6AA13	0.252247	0.300275	0.221959	0.225519	32
A0A1D5XYK5	0.251543	0.300888	0.221049	0.22652	32
A0A1D5X106	0.272973	0.265345	0.250817	0.210864	32
A0A1D5ZA24	0.274821	0.2413	0.252515	0.231364	32
A0A1D5SR78	0.31571	0.275092	0.202098	0.207101	32
A0A1D5RZB4	0.226521	0.274377	0.246775	0.252327	32
A0A1D6A4N1	0.251543	0.300888	0.221049	0.22652	32
A0A1D5TL34	0.251543	0.300888	0.221049	0.22652	32
A0A1D5YYZ5	0.251543	0.300888	0.221049	0.22652	32
A0A1D5WWI8	0.25896	0.254179	0.258436	0.228425	32
A0A1D5TKT7	0.236709	0.28773	0.255667	0.219894	32
A0A1D6ADM2	0.225652	0.282378	0.259344	0.232626	32
A0A1D5XEW1	0.271949	0.325296	0.199223	0.203531	32
A0A1D5V067	0.240203	0.288655	0.211194	0.259947	32
A0A1D6RKM3	0.219124	0.322155	0.236673	0.222049	32
A0A1D5YV33	0.221394	0.275075	0.247876	0.255655	32
A0A1D6CED5	0.251543	0.300888	0.221049	0.22652	32
W5HZW2	0.274095	0.298273	0.202773	0.224859	32
W5I3J3	0.288697	0.260583	0.24956	0.20116	32
A0A1D5X245	0.292187	0.299878	0.220307	0.187628	32
A0A1D6BTB4	0.251543	0.300888	0.221049	0.22652	32
A0A1D5UHB4	0.256357	0.296872	0.221295	0.225477	32
A0A1D6BYN3	0.263175	0.312064	0.189359	0.235402	32
A0A1D5XZ61	0.293241	0.272313	0.200374	0.234072	32
A0A1D5V3H4	0.258464	0.312978	0.227799	0.200758	32
A0A1D5Y4R6	0.251543	0.300888	0.221049	0.22652	32
A0A1D6BER9	0.236579	0.305801	0.226276	0.231344	32
A0A1D6D5C0	0.262296	0.266817	0.233302	0.237586	32
W5B5G1	0.251543	0.300888	0.221049	0.22652	32
A0A1D6DEM6	0.214725	0.315689	0.231923	0.237663	32
A0A1D5YNB1	0.24815	0.288021	0.266493	0.197336	32
W5DR44	0.303449	0.280021	0.205719	0.210811	32
A0A1D5UBL3	0.251543	0.300888	0.221049	0.22652	32
W5C8D1	0.284774	0.262788	0.254601	0.197837	32
A0A1D5UBI3	0.228206	0.327103	0.198435	0.246257	32
A0A1D5Z2T7	0.243997	0.325675	0.257766	0.172563	32
A0A1D6B7D9	0.260895	0.247381	0.245076	0.246648	32
A0A1D6S4M4	0.263396	0.311806	0.190058	0.23474	32
A0A1D6BQH4	0.212943	0.342954	0.252343	0.19176	32
A0A1D6CGC2	0.249274	0.302712	0.243712	0.204302	32
W5G3P9	0.246057	0.252151	0.247695	0.254098	32
A0A1D5UV38	0.251543	0.300888	0.221049	0.22652	32
W5HWL3	0.251543	0.300888	0.221049	0.22652	32
A0A1D5TJ12	0.23386	0.364	0.198612	0.203528	32
A0A1D5T6D6	0.220827	0.27111	0.251332	0.256731	32
A0A1D6AC93	0.275618	0.272581	0.203601	0.2482	32
A0A1D6DE65	0.261642	0.312968	0.229924	0.195467	32
A0A1D5SLB3	0.251543	0.300888	0.221049	0.22652	32
A0A1D5V2Y6	0.223888	0.331821	0.244127	0.200164	32
A0A1D5YJS2	0.251543	0.300888	0.221049	0.22652	32
A0A1D5Z0E1	0.251543	0.300888	0.221049	0.22652	32
A0A1D5UT05	0.251543	0.300888	0.221049	0.22652	32
A0A1D6APV3	0.264643	0.264479	0.232561	0.238317	32
A0A1D6DCB4	0.303449	0.280021	0.205719	0.210811	32
A0A1D5U6K8	0.251543	0.300888	0.221049	0.22652	32
A0A1D6BT80	0.251543	0.300888	0.221049	0.22652	32
A0A1D6BJM2	0.251543	0.300888	0.221049	0.22652	32
A0A1D6C414	0.251543	0.300888	0.221049	0.22652	32
A0A1D6RJF3	0.243736	0.291305	0.246372	0.218587	32
A0A1D6D398	0.251543	0.300888	0.221049	0.22652	32
A0A1D5T7L9	0.292919	0.274046	0.198958	0.234077	32
A0A1D5SAQ2	0.26155	0.312858	0.229843	0.195749	32
A0A1D6SAS4	0.303449	0.280021	0.205719	0.210811	32
A0A1D5U5J6	0.251543	0.300888	0.221049	0.22652	32
A0A1D5ZG56	0.251543	0.300888	0.221049	0.22652	32
A0A1D6BGM0	0.251543	0.300888	0.221049	0.22652	32
A0A1D5U5I5	0.251543	0.300888	0.221049	0.22652	32
A0A1D5RXL0	0.236572	0.290589	0.210995	0.261844	32
A0A1D5XQV9	0.251543	0.300888	0.221049	0.22652	32
A0A1D5YND4	0.251543	0.300888	0.221049	0.22652	32
A0A1D5RU29	0.251543	0.300888	0.221049	0.22652	32
A0A1D6RUA5	0.251543	0.300888	0.221049	0.22652	32
A0A1D6DLP5	0.301978	0.283511	0.204722	0.209789	32
W5A959	0.284009	0.262082	0.256603	0.197306	32
W5FM08	0.223706	0.328891	0.241622	0.205781	32
W5EDW1	0.283143	0.268785	0.246205	0.201868	32
A0A1D5TG99	0.251543	0.300888	0.221049	0.22652	32
A0A1D5V4H4	0.311109	0.262069	0.228624	0.198198	32
A0A1D5UGS0	0.249901	0.298923	0.226134	0.225042	32
A0A1D5XEY7	0.31571	0.275092	0.202098	0.207101	32
A0A1D6CZY3	0.251543	0.300888	0.221049	0.22652	32
A0A1D6RUT6	0.251543	0.300888	0.221049	0.22652	32
A0A1D6B8Z2	0.251543	0.300888	0.221049	0.22652	32
A0A1D6BVL0	0.251543	0.300888	0.221049	0.22652	32
A0A1D5ZL16	0.251543	0.300888	0.221049	0.22652	32
A0A1D5YWY4	0.251543	0.300888	0.221049	0.22652	32
A0A1D6BB64	0.251543	0.300888	0.221049	0.22652	32
A0A1D6S255	0.251543	0.300888	0.221049	0.22652	32
A0A1D6RDT6	0.251543	0.300888	0.221049	0.22652	32
W5GBF3	0.251543	0.300888	0.221049	0.22652	32
A0A1D5SNJ5	0.284774	0.262788	0.254601	0.197837	32
W5E910	0.251543	0.300888	0.221049	0.22652	32
W5BP23	0.239155	0.28255	0.236224	0.242071	32
A0A1D6BCU9	0.228884	0.363865	0.201136	0.206115	32
A0A1D5YQ38	0.251543	0.300888	0.221049	0.22652	32
A0A1D5YUV5	0.251543	0.300888	0.221049	0.22652	32
A0A1D5Y017	0.238935	0.284427	0.263022	0.213616	32
A0A1D6A4M9	0.251543	0.300888	0.221049	0.22652	32
A0A1D6DHJ3	0.251543	0.300888	0.221049	0.22652	32
A0A1D6BWG3	0.251543	0.300888	0.221049	0.22652	32
A0A1D5YVG2	0.251543	0.300888	0.221049	0.22652	32
A0A140KPV0	0.251543	0.300888	0.221049	0.22652	32
W5HI83	0.270966	0.249266	0.235757	0.244011	32
A0A1D6BC44	0.251373	0.300684	0.2209	0.227042	32
W5E7H1	0.251543	0.300888	0.221049	0.22652	32
A0A1D5ZNW7	0.251543	0.300888	0.221049	0.22652	32
A0A1D6RFZ3	0.251543	0.300888	0.221049	0.22652	32
A0A1D6D0P2	0.251543	0.300888	0.221049	0.22652	32
M9XC30	0.251543	0.300888	0.221049	0.22652	32
A0A1D5UMA9	0.2393	0.285824	0.260932	0.213944	32
A0A1D5WLD7	0.251543	0.300888	0.221049	0.22652	32
A0A1D5YFT0	0.251543	0.300888	0.221049	0.22652	32
A0A1D5TDT9	0.251543	0.300888	0.221049	0.22652	32
A0A096UT17	0.251543	0.300888	0.221049	0.22652	32
A0A1D5RXL8	0.251543	0.300888	0.221049	0.22652	32
A0A1D5Y402	0.251543	0.300888	0.221049	0.22652	32
A0A1D6AYG0	0.251543	0.300888	0.221049	0.22652	32
A0A1D5Z516	0.150364	0.166838	0.172424	0.510375	33
A0A1D5ZUW4	0.1401	0.178271	0.160975	0.520654	33
A0A1D6SBP4	0.121869	0.139837	0.224231	0.514063	33
A0A1D5YI64	0.15189	0.168531	0.174174	0.505405	33
A0A1D6BPU0	0.0788332	0.208042	0.233849	0.479275	33
A0A1D5XT66	0.149767	0.179146	0.131611	0.539475	33
A0A1D5ZF00	0	0.193319	0.213871	0.59281	33
A0A1D5X4L4	0.0772397	0.0905999	0.273314	0.558846	33
W5EPT4	0.137209	0.164125	0.120576	0.57809	33
A0A1D5TMK8	0.136678	0.0857632	0.191494	0.586064	33
W5BNP0	0.160833	0.0979194	0.217321	0.523926	33
A0A1D5Y8B7	0	0.2434	0.192008	0.564592	33
A0A1D6B9S3	0.136496	0.0844857	0.257886	0.521132	33
A0A1D6CUV7	0.217191	0	0.191871	0.590938	33
A0A1D5XIK1	0	0.180512	0.266203	0.553285	33
A0A1D6RJH6	0.180628	0.11184	0.163198	0.544334	33
A0A1D5US99	0.156637	0.219098	0.148117	0.476147	33
A0A1D6CC31	0	0.250009	0.177948	0.572043	33
A0A1D6B4Y9	0.144176	0.166401	0.184586	0.504837	33
A0A1D5Y4I4	0.238093	0	0.186747	0.575159	33
A0A1D5S563	0.239972	0	0.180329	0.579698	33
A0A1D5ZME3	0.246677	0.0957656	0.141227	0.516331	33
A0A1D5RSC8	0.126124	0.217283	0.160862	0.49573	33
A0A1D5YH99	0.118202	0.124793	0.18593	0.571076	33
A0A096UW30	0.214392	0.083232	0.188401	0.513975	33
A0A077S3J6	0.17908	0.223213	0.0834814	0.514225	33
A0A1D5YFU3	0.238093	0	0.186747	0.575159	33
W5DMS5	0.198934	0	0.196345	0.604721	33
A0A1D5TBB1	0	0.2434	0.192008	0.564592	33
A0A1D5UAY5	0.186584	0.102928	0.232985	0.477504	33
A0A1D5TR91	0.143898	0	0.278097	0.578005	33
A0A1D6RZP0	0.096562	0.209282	0.227629	0.466527	33
W5AFW9	0.168943	0.348662	0.285884	0.196512	34
A0A1D6C1Y5	0.204241	0.376945	0.276925	0.14189	34
A0A1D6CY87	0.198308	0.457753	0.25566	0.0882785	34
A0A1D6CL77	0.215977	0.394366	0.190102	0.199555	34
Q8W3V4	0.253015	0.450664	0.296321	0	34
A0A1D5YLH5	0.202034	0.353325	0.265374	0.179266	34
A0A1D5V2R4	0.262816	0.453319	0.283865	0	34
A0A1D6A749	0.220554	0.394334	0.2897	0.0954111	34
A0A1D6AX61	0.223255	0.447426	0.19619	0.13313	34
W5DX68	0.186732	0.374231	0.328189	0.110849	34
A0A1D5SY63	0	0.50153	0.374974	0.123496	34
A0A1D5UPZ8	0.141001	0.422379	0.246829	0.189791	34
A0A1D5Z541	0.157733	0.377351	0.277223	0.187693	34
A0A1D5UH86	0.210205	0.415778	0.184722	0.189295	34
A0A1D6B1C2	0.202958	0.512685	0.284357	0	34
A0A1D5WMC6	0.213791	0.372572	0.226018	0.18762	34
A0A1D5UV33	0.09992	0.403455	0.2964	0.200225	34
A0A1D6AKY6	0.228904	0.436541	0.223534	0.111022	34
A0A1D6DKE3	0.154684	0.366325	0.270782	0.208209	34
A0A1D6B1V0	0.110132	0.444689	0.217994	0.227185	34
A0A1D5VWD1	0.135476	0.43471	0.213102	0.216712	34
A0A1D5Z9X7	0.166142	0.39658	0.287662	0.149615	34
A0A1D5YN78	0.095879	0.52125	0.284413	0.0984574	34
A0A1D6ASU8	0.223984	0.357229	0.261406	0.157382	34
A0A1D5Y7B8	0.190309	0.362938	0.266635	0.180118	34
A0A1D5VHJ2	0.176611	0.353947	0.3104	0.159042	34
A0A1D6CK38	0.179198	0.395185	0.227276	0.198341	34
A0A1D6DJJ4	0.254812	0.433102	0.207295	0.104791	34
A0A1D6RKN9	0.174078	0.558573	0.267349	0	34
W5CR66	0.224492	0.41432	0.20523	0.155958	34
A0A1D5UGI3	0.220628	0.377729	0.238298	0.163345	34
A0A1D5WZK4	0.207803	0.3963	0.198335	0.197563	34
A0A1D5XFU2	0.122005	0.440933	0.323934	0.113128	34
A0A1D6AMJ5	0.189306	0.361024	0.265228	0.184442	34
A0A1D5W5J6	0	0.12076	0.147173	0.732067	35
A0A1D6CH98	0.0450389	0	0.180163	0.774798	35
Q3ZPM9	0.0618481	0	0.119527	0.818625	35
A0A1D6SEP5	0.0472229	0	0.188899	0.763878	35
A0A1D5YLP7	0	0	0.388664	0.611336	35
A0A1D6AU93	0	0	0.19426	0.80574	35
A0A096ULJ8	0.0823049	0	0.19402	0.723675	35
A0A1D6S3H5	0	0	0.245105	0.754895	35
A0A1D5ZV66	0	0	0.399317	0.600683	35
W5DNX6	0	0	0.324833	0.675167	35
A0A1D6CJF6	0.122823	0	0.289534	0.587644	35
A0A1D5WFD3	0.110438	0	0.288598	0.600964	35
A0A1D5RU67	0	0	0.253777	0.746223	35
A0A1D5Y679	0.0733725	0	0.324448	0.602179	35
A0A1D6CY97	0	0	0.237267	0.762733	35
A0A1D6DBB9	0	0	0.367625	0.632375	35
A0A1D5TQF6	0	0	0.388664	0.611336	35
A0A1D5WK90	0	0	0.241206	0.758794	35
A0A1D6D4V6	0	0	0.188317	0.811683	35
A0A1D5T2N4	0	0	0.308742	0.691258	35
A0A1D5XAG6	0	0	0.388664	0.611336	35
A0A1D6A1H7	0	0	0.253777	0.746223	35
A0A1D6S7N6	0	0	0.394364	0.605636	35
A0A1D5VF26	0	0	0.253777	0.746223	35
A0A1D5XU33	0	0	0.399317	0.600683	35
W5EIH4	0	0	0.245105	0.754895	35
A0A1D5Y1E1	0	0	0.394364	0.605636	35
W5A0Y8	0	0	0.245105	0.754895	35
A0A1D6CQ44	0	0	0.237267	0.762733	35
A0A1D5WWA9	0	0	0.399317	0.600683	35
A0A1D5YR47	0	0	0.237267	0.762733	35
A0A1D5UIF3	0	0	0.245105	0.754895	35
W5E9W4	0	0	0.237267	0.762733	35
A0A1D6RR43	0	0	0.237267	0.762733	35
A0A1D5RTN7	0	0	0.168467	0.831533	35
A0A1D5V4F3	0	0	0.388664	0.611336	35
A0A1D6B9B7	0	0	0.327922	0.672078	35

## Sheet: 15 DAA Selected Clusters in AL
Table S8: K – means cluster analysis of the identified protein candidates from different cell types during 15 DAA (aleurone (AL), sub aleurone (SA), starchy endosperm (SE) and endosperm transfer cells (ETCs))
List of selected clusters
Accession	15 AL	15 SA	15 SE	15 ETCs	No. of cluster	Discription	Function	Category
W5B0R6	0.484622	0	0	0.515378	4	Alanine aminotransferase [Sotub06g022150.1.1]	amino acid metabolism.synthesis.central amino acid metabolism.alanine.alanine aminotransferase	Amino acid metabolism
A0A1D5V3F2	0.484622	0	0	0.515378	4	Alanine aminotransferase [Sotub06g022150.1.1]	amino acid metabolism.synthesis.central amino acid metabolism.alanine.alanine aminotransferase	Amino acid metabolism
A0A1D6AW80	0.588178	0	0.10094	0.310882	4	Protein arginine N-methyltransferase [Sotub08g007070.1.1]	C1-metabolism	C1-metabolism
E6Y289	0.528755	0	0.14812	0.323125	4	Translationally-controlled tumor protein homolog [Sotub01g037560.1.1]	development.unspecified	Development
A0A1D5WVQ8	0.643744	0	0	0.356256	4	Pyruvate decarboxylase [Sotub10g018920.1.1]	fermentation.PDC	Fermentation
W4ZMV8	0.453702	0	0.138947	0.407351	4	Phosphatidylinositide phosphatase SAC1 [Sotub02g026130.1.1]	lipid metabolism.lipid degradation.lysophospholipases.phosphoinositide phospholipase C	Lipid metabolism
A0A1D5XME6	0.766747	0	0	0.233253	4	Mannose-1-phosphate guanyltransferase [Sotub03g027150.1.1]	major CHO metabolism.synthesis.starch.AGPase	Major CHO metabolism
A0A1D5YSB9	0.530218	0	0.15503	0.314752	4	Conserved oligomeric Golgi complex subunit 8 [Sotub01g025770.1.1]	minor CHO metabolism.others	Minor CHO metabolism
A0A1D5XDM2	0.478385	0	0	0.521615	4	Os03g0310500 protein (Fragment) [Sotub01g020370.1.1]	misc.calcineurin-like phosphoesterase family protein	Misc
A0A1D6B613	0.627499	0	0	0.372501	4	AT hook motif family protein, expressed [LOC_Os04g42320]	mitochondrial electron transport / ATP synthesis.NADH-DH (type I).localisation not clear	Mitochondrial electron transport
W5EXR5	0.626444	0	0	0.373556	4	Cytochrome b5 [Sotub09g017860.1.1]	N-metabolism.nitrate metabolism.NR	Nitrate metabolism
A0A1D5X2E0	0.639999	0	0	0.360001	4	#N/A	not assigned.unknown	not assigned
A0A1D5ZQD0	0.765173	0	0	0.234827	4	#N/A	not assigned.unknown	not assigned
W5DJR9	0.458578	0	0.128461	0.41296	4	Peptide-N4-(N-acetyl-beta-glucosaminyl)asparagine amidase A [Sotub12g005120.1.1]	not assigned.no ontology	not assigned
A0A1D5YYZ0	0.51257	0	0.119472	0.367959	4	#N/A	not assigned.unknown	not assigned
A0A1D6CKL0	0.49329	0	0.138185	0.368525	4	#N/A	not assigned.unknown	not assigned
A0A1D5TUI3	0.456015	0	0.133334	0.410652	4	#N/A	not assigned.unknown	not assigned
A0A1D5ZYK7	0.765173	0	0	0.234827	4	Photosystem Q(B) protein [Sotub07g016190.1.1]	PS.lightreaction.photosystem II.PSII polypeptide subunits	Photosynthesis
A0A1D5VTL0	0.626444	0	0	0.373556	4	Genomic DNA chromosome 5 P1 clone MQK4 [Sotub11g007480.1.1]	PS.lightreaction.photosystem II.PSII polypeptide subunits	Photosynthesis
A0A1D6RNE3	0.775544	0	0	0.224456	4	ATP synthase gamma chain [Sotub02g023710.1.1]	PS.lightreaction.ATP synthase.gamma chain	Photosynthesis
A0A1D6S585	0.590069	0	0	0.409931	4	Metacaspase 7 [Sotub10g026810.1.1]	protein.degradation	Protein
G0Z6F1	0.525606	0	0.160968	0.313426	4	26S proteasome regulatory subunit [Sotub04g032270.1.1]	protein.degradation.ubiquitin.proteasom	Protein
A0A1D6AKK4	0.603329	0	0.134596	0.262076	4	26s protease regulatory subunit [Sotub03g017680.1.1]	protein.degradation.AAA type	Protein
A0A1D5TMT3	0.533687	0	0.149502	0.316812	4	Vacuolar sorting-associated protein [Sotub02g015860.1.1]	protein.targeting.secretory pathway.unspecified	Protein
A0A1D6BX95	0.526171	0	0	0.473829	4	OsDegp10 - Putative Deg protease homologue, expressed [LOC_Os06g12780]	protein.degradation.serine protease	Protein
A0A1D5XT72	0.526171	0	0	0.473829	4	Nuclear cap-binding protein subunit 1 [Sotub10g006110.1.1]	protein.synthesis.initiation	Protein
A0A1D5RXW0	0.596449	0	0	0.403551	4	Aquaporin [Sotub03g024480.1.1]	redox.glutaredoxins	Redox
A0A1D5W2H2	0.765173	0	0	0.234827	4	Aspartic proteinase nepenthesin I [Sotub08g006690.1.1]	RNA.regulation of transcription.AP2/EREBP, APETALA2/ethylene-responsive element binding protein family	RNA
W5BXW2	0.526171	0	0	0.473829	4	Eukaryotic initiation factor 4A (ATP-dependent RNA helicase eIF4A) [Sotub05g016740.1.1]	RNA.processing.RNA helicase	RNA
W5EAY8	0.627499	0	0	0.372501	4	HAT family dimerization domain-containing protein [Sotub12g008270.1.1]	secondary metabolism.isoprenoids.terpenoids	Secondary metabolism
A0A0C4BJH4	0.775544	0	0	0.224456	4	14-3-3-like protein GF14 epsilon [Sotub02g010700.1.1]	signalling.14-3-3 proteins	Signalling
A0A1D6DFJ2	0.590069	0	0	0.409931	4	5-hydroxyisourate hydrolase [Sotub01g028250.1.1]	stress.abiotic.drought/salt	Stress
A0A1D5S737	1	0	0	0	12	Cystathionine gamma-lyase [Sotub08g027190.1.1]	amino acid metabolism.degradation.aspartate family.methionine.methionine gamma-lyase	Amino acid metabolism
A0A1D5SQ24	0.814865	0.108154	0.0769806	0	12	Cystathionine gamma-lyase [Sotub08g027190.1.1]	amino acid metabolism.degradation.aspartate family.methionine.methionine gamma-lyase	Amino acid metabolism
A0A1D5UKX5	1	0	0	0	12	Adenosylhomocysteinase [Sotub12g030260.1.1]	amino acid metabolism.degradation.aspartate family.methionine	Amino acid metabolism
A0A1D6CA52	1	0	0	0	12	Regulator of ribonuclease activity A [Sotub04g007310.1.1]	C1-metabolism	C1-metabolism
W5E0U1	0.864511	0	0	0.135489	12	Genomic DNA chromosome 3 P1 clone MZE19 [Sotub11g005060.1.1]	DNA.synthesis/chromatin structure.retrotransposon/transposase.hat-like transposase	DNA
W5F826	1	0	0	0	12	Proteasome subunit beta type [Sotub02g028060.1.1]	hormone metabolism.gibberelin.induced-regulated-responsive-activated	Hormone metabolism
A0A1D6D208	1	0	0	0	12	Gibberellin receptor GID1L2 [Sotub04g032260.1.1]	lipid metabolism.lipid degradation.lysophospholipases.carboxylesterase	Lipid metabolism
A0A1D5Z6B8	1	0	0	0	12	Gibberellin receptor GID1L2 [Sotub01g045810.1.1]	lipid metabolism.lipid degradation.lysophospholipases.carboxylesterase	Lipid metabolism
A0A1D5V068	1	0	0	0	12	Aldose 1-epimerase-like protein [Sotub03g032150.1.1]	minor CHO metabolism.others	Minor CHO metabolism
A0A1D5VBL5	1	0	0	0	12	Tropinone reductase-like protein 16 [Sotub06g033960.1.1]	misc.nitrilases, nitrile lyases, berberine bridge enzymes, reticuline oxidases, troponine reductases	Misc
A0A1D6AH28	1	0	0	0	12	Glutathione transferase [Sotub02g015040.1.1]	misc.glutathione S transferases	Misc
A0A1D5UXN9	1	0	0	0	12	Primary amine oxidase [Sotub08g025870.1.1]	misc.oxidases - copper, flavone etc	Misc
A0A1D5TES6	1	0	0	0	12	#N/A	not assigned.unknown	not assigned
A0A1D5S6A8	1	0	0	0	12	#N/A	not assigned.unknown	not assigned
A0A1D6AB26	1	0	0	0	12	Exocyst complex component sec6 [Sotub04g027660.1.1]	not assigned.unknown	not assigned
P12112	1	0	0	0	12	ATP synthase subunit alpha chloroplastic [Sotub09g017900.1.1]	PS.lightreaction.ATP synthase.alpha subunit	Photosynthesis
P20858	0.870771	0	0	0.129229	12	ATP synthase subunit beta [Sotub04g006160.1.1]	PS.lightreaction.ATP synthase.beta subunit	Photosynthesis
A0A1D5YW19	1	0	0	0	12	Ribosomal protein [Sotub04g005340.1.1]	protein.synthesis.ribosomal protein.eukaryotic.40S subunit.S9	Protein
W5CDW4	1	0	0	0	12	ribosomal protein L24, putative, expressed [LOC_Os01g59990]	protein.synthesis.ribosomal protein.eukaryotic.60S subunit.L24	Protein
W4ZUV9	1	0	0	0	12	Beta-hexosaminidase 2 [Sotub05g027750.1.1]	protein.glycosylation.alpha-1,3-mannosyl-glycoprotein 2-beta-N-acetylglucosaminyltransferase (GnTI)	Protein
A0A1D5UZX1	1	0	0	0	12	eukaryotic translation initiation factor 4G, putative, expressed [LOC_Os07g36940]	protein.synthesis.initiation	Protein
A0A1D6BH34	1	0	0	0	12	Catalase [Sotub02g026140.1.1]	redox.dismutases and catalases	Redox
A0A1D5VLG1	0.853523	0	0.146477	0	12	Polyadenylate-binding protein 2 [Sotub06g017670.1.1]	RNA.RNA binding	RNA
A0A1D5W6J8	1	0	0	0	12	Zinc finger CCCH domain-containing protein 37 [Solyc12g017410.1.1]	RNA.regulation of transcription.unclassified	RNA
A0A1D5TPL2	1	0	0	0	12	Endoribonuclease L-PSP family protein [Sotub10g005280.1.1]	RNA.processing.ribonucleases	RNA
W5DR79	1	0	0	0	12	U2 small nuclear ribonucleoprotein a' [Sotub03g031380.1.1]	RNA.processing.splicing	RNA
A0A1D5VEG0	0.867976	0	0	0.132024	12	Dihydroflavonol 4-reductase [Sotub02g028180.1.1]	secondary metabolism.flavonoids.dihydroflavonols.dihydroflavonol 4-reductase	Secondary metabolism
A0A1D6BQG5	1	0	0	0	12	Guanine nucleotide-binding protein G(I)/G(S)/G(T) subunit beta-1 [Sotub01g025710.1.1]	signalling.receptor kinases.Catharanthus roseus-like RLK1	Signalling
A0A1D6SE58	0.477864	0.351277	0.0858656	0.0849932	25	Aldehyde dehydrogenase 1 [Sotub03g027530.1.1]	fermentation.aldehyde dehydrogenase	Fermentation
A0A1D5RZH5	0.632688	0.172013	0.0534211	0.141878	25	Pyruvate phosphate dikinase [Sotub01g022560.1.1]	gluconeogenesis / glyoxylate cycle.pyruvate dikinase	Gluconeogenesis
A0A1D5RX09	0.548116	0.205065	0.101856	0.144963	25	Pyruvate phosphate dikinase [Sotub01g022560.1.1]	gluconeogenesis / glyoxylate cycle.pyruvate dikinase	Gluconeogenesis
A0A1D5WD42	0.478178	0.29737	0.148824	0.0756276	25	Phosphoenolpyruvate carboxylase 1 [Sotub07g022100.1.1]	glycolysis.cytosolic branch.phospho-enol-pyruvate carboxylase (PEPC)	Glycolysis
A0A1D6DCS1	0.51771	0.276478	0.122834	0.0829772	25	Ribokinase [Sotub07g025260.1.1]	major CHO metabolism.degradation.sucrose.fructokinase	Major CHO metabolism
A0A1D5UYZ2	0.717582	0.282418	0	0	25	Arginine N-methyltransferase family protein [Sotub12g031510.1.1]	misc.O-methyl transferases	Misc
W5ARG6	0.510963	0.341342	0.095424	0.0522706	25	Glutamate dehydrogenase [Sotub03g018730.1.1]	N-metabolism.N-degradation.glutamate dehydrogenase	Nitrate metabolism
A0A1D6CVZ8	0.482809	0.377457	0	0.139734	25	#N/A	not assigned.unknown	not assigned
A0A1D6D6X1	0.493937	0.265168	0.190808	0.0500869	25	#N/A	not assigned.unknown	not assigned
A0A1D5VCR5	0.650933	0.194954	0	0.154113	25	Pentatricopeptide repeat-containing protein [Sotub02g028680.1.1]	not assigned.unknown	not assigned
A0A1D5SJ88	0.590865	0.229388	0	0.179747	25	Agenet domain-containing protein [Sotub01g038580.1.1]	not assigned.no ontology	not assigned
A0A1D5V0N7	0.55337	0.260679	0.185951	0	25	#N/A	not assigned.unknown	not assigned
A0A1D6D0H6	0.586926	0.243207	0	0.169867	25	rRNA processing protein Ebp2 [Sotub01g006580.1.1]	protein.synthesis.ribosomal RNA	Protein
A0A1D5RSD5	0.581874	0.241114	0	0.177012	25	Mitochondrial processing peptidase alpha subunit [Sotub12g009800.1.1]	protein.targeting.mitochondria	Protein
A0A1D6AMW7	0.717582	0.282418	0	0	25	Ribosomal RNA-processing protein 12 [Sotub07g016270.1.1]	RNA.regulation of transcription.unclassified	RNA
A0A1D5VCM5	0.707027	0.292973	0	0	25	5'-3' exoribonuclease 2 [Sotub04g034660.1.1]	RNA.processing.ribonucleases	RNA
A0A1D5SFT9	0.599393	0.232699	0.167908	0	25	Cyanate hydratase [Sotub09g025540.1.1]	secondary metabolism.N misc.cyanogenic glycosides.cyanase	Secondary metabolism
A0A1D6ACC4	0.707027	0.292973	0	0	25	Cyclic nucleotide gated channel [Sotub03g022880.1.1]	transport.cyclic nucleotide or calcium regulated channels	Transport
A0A1D5SWQ8	0.281093	0.274105	0.0379201	0.406881	26	Argininosuccinate synthase [Sotub05g005750.1.1]	amino acid metabolism.synthesis.glutamate family.arginine.argininosuccinate synthase	Amino acid metabolism
A0A1D5Y4J9	0.315631	0.126662	0.0903522	0.467355	26	Bifunctional polymyxin resistance protein ArnA [Sotub05g027610.1.1]	cell wall.precursor synthesis.UXS	Cell wall
A0A1D5YZH3	0.312373	0.229625	0.112258	0.345743	26	Citrate synthase [Sotub12g006650.1.1]	gluconeogenesis / glyoxylate cycle.citrate synthase	Gluconeogenesis
A0A1D5Y5R2	0.28342	0.261538	0.0612495	0.393793	26	Vicilin (Fragment) [Sotub09g020260.1.1]	misc.glutathione S transferases	Misc
A0A1D5XS10	0.444947	0.202583	0.0474429	0.305026	26	Vicilin (Fragment) [Sotub09g020260.1.1]	misc.glutathione S transferases	Misc
W5ECA4	0.407543	0.216235	0.0506401	0.325582	26	Vicilin (Fragment) [Sotub09g020260.1.1]	misc.glutathione S transferases	Misc
A0A1D6S3G6	0.327364	0.202626	0	0.47001	26	Maleylacetoacetate isomerase / glutathione S-transferase [Sotub01g039520.1.1]	misc.glutathione S transferases	Misc
A0A1D6B0B5	0.338971	0.136331	0	0.524698	26	Nuclear protein localization 4 [Sotub06g034940.1.1]	not assigned.no ontology	not assigned
A0A1D5U674	0.431985	0.179003	0	0.389012	26	expressed protein [LOC_Os11g02230]	not assigned.unknown	not assigned
A0A1D6SFE4	0.49371	0.204581	0	0.301709	26	#N/A	not assigned.unknown	not assigned
A0A1D5TK48	0.270628	0.159346	0.112437	0.457589	26	stress responsive protein, putative, expressed [LOC_Os07g48490]	protein.synthesis.ribosome biogenesis	Protein
A0A077RYW2	0.271075	0.243619	0.0595498	0.425757	26	Mitochondrial processing peptidase beta subunit [Sotub02g034180.1.1]	protein.targeting.mitochondria	Protein
W5CN13	0.341728	0.198299	0	0.459974	26	50S ribosomal protein L5 [Sotub12g006850.1.1]	protein.synthesis.ribosomal protein.eukaryotic.60S subunit.L11	Protein
A0A1D6RW57	0.240583	0.216216	0.0553573	0.487843	26	Nuclear pore complex protein Nup93 [Sotub04g014320.1.1]	protein.targeting.nucleus	Protein
A0A1D6BMQ7	0.322956	0.213362	0	0.463681	26	Cyclin dependent kinase [Sotub12g009280.1.1]	protein.postranslational modification	Protein
A0A1D5Z5Z9	0.410858	0.127913	0	0.461229	26	Exportin-1 [Sotub03g017470.1.1]	protein.targeting.nucleus	Protein
A0A1D5TRM9	0.372812	0.291462	0	0.335726	26	Ubiquitin-activating enzyme [Sotub01g047400.1.1]	protein.degradation.ubiquitin.E1	Protein
A0A1D5Y1Y5	0.393489	0.0959264	0.0692175	0.441367	26	U4/U6 small nuclear ribonucleoprotein Prp4 [Sotub04g014540.1.1]	RNA.processing	RNA
A0A1D6RU20	0.337223	0.208866	0	0.45391	26	MPPN domain containing protein, expressed [LOC_Os01g10350]	RNA.regulation of transcription.AtSR transcription factor family	RNA
W4ZLT2	0.504579	0.195889	0	0.299532	26	Argonaute 4-like protein [Sotub06g027450.1.1]	RNA.regulation of transcription.argonaute transcription factor family	RNA
A0A1D6CMU8	0.389275	0.151126	0.109048	0.350551	26	#N/A	RNA.RNA binding	RNA
W5H9H4	0.44205	0.222789	0	0.335161	26	Vesicle-associated membrane protein-associated protein [Sotub01g030120.1.1]	tetrapyrrole synthesis.ALA dehydratase	Tetrapyrrole synthesis
A0A1D5VEL3	0.315392	0.185256	0.0725705	0.426782	26	Exostosin-like glycosyltransferase [Sotub05g005290.1.1]	tetrapyrrole synthesis.glu-tRNA reductase	Tetrapyrrole synthesis
A4UIZ0	0.386626	0.152164	0.113045	0.348165	26	Folylpolyglutamate synthase [Sotub05g025620.1.1]	tetrapyrrole synthesis.ALA dehydratase	Tetrapyrrole synthesis

## Sheet: 15 DAA Selected Clusters in SA
Table S8: K – means cluster analysis of the identified protein candidates from different cell types during 15 DAA (aleurone (AL), sub aleurone (SA), starchy endosperm (SE) and endosperm transfer cells (ETCs))
List of selected clusters
Accession	15 AL	15 SA	15 SE	15 ETCs	No. of cluster	Discription	Function	Category
A0A1D6AR38	0.1985	0.8015	0	0	9	tetratricopeptide repeat domain containing protein, expressed [LOC_Os02g47880]	cell.organisation	Cell
A0A1D6ABG5	0	0.803575	0.196425	0	9	Histidine-containing phosphotransfer protein [Sotub01g022470.1.1]	hormone metabolism.cytokinin.signal transduction	Hormone metabolism
W5FCU0	0.164702	0.665031	0.170267	0	9	Gibberellin receptor GID1L2 [Sotub01g045810.1.1]	lipid metabolism.lipid degradation.lysophospholipases.carboxylesterase	Lipid metabolism
A0A1D6B7A9	0	0.810248	0.189752	0	9	Chloroplast channel forming outer membrane protein [Sotub04g036160.1.1]	not assigned.unknown	not assigned
A0A1D5WPA1	0	0.803575	0.196425	0	9	Ubiquitin-conjugating enzyme 13 E2 [Sotub05g027550.1.1]	protein.degradation.ubiquitin.E2	Protein
A0A1D5TMJ2	0	0.667218	0.163094	0.169688	9	RING finger protein 13 [Sotub06g024350.1.1]	protein.degradation	Protein
A0A1D6CVD4	0.319893	0.392934	0.110141	0.177033	13	Galactosylgalactosylxylosylprotein 3-beta-glucuronosyltransferase 1 [Sotub11g007410.1.1]	cell wall.hemicellulose synthesis.glucuronoxylan	Cell wall
A0A1D6BV92	0.272092	0.48648	0	0.241428	13	Aldehyde dehydrogenase 1 [Sotub03g027530.1.1]	fermentation.aldehyde dehydrogenase	Fermentation
A0A1D5SFN0	0.282231	0.479704	0	0.238066	13	GAI-like protein 1 (Fragment) [Sotub11g008520.1.1]	hormone metabolism.gibberelin.signal transduction	Hormone metabolism
A0A1D5WWH1	0.244932	0.455544	0.126332	0.173192	13	#N/A	misc.protease inhibitor/seed storage/lipid transfer protein (LTP) family protein	Misc
A0A1D5SR73	0.280338	0.476487	0.121994	0.121181	13	NADH-ubiquinone oxidoreductase subunit [Sotub12g018210.1.1]	mitochondrial electron transport / ATP synthesis.NADH-DH (type I).localisation not clear	Mitochondrial electron transport
A0A1D5ZZJ8	0.234397	0.409394	0.150047	0.206162	13	NHL1 (Fragment) [Sotub10g006610.1.1]	not assigned.unknown	not assigned
A0A1D5Z9K9	0.322713	0.386018	0.0988314	0.192438	13	UPF0664 stress-induced protein C29B12.11c [Sotub02g007100.1.1]	not assigned.unknown	not assigned
Q10464	0.280039	0.475978	0.121864	0.122119	13	#N/A	not assigned.unknown	not assigned
A0A1D6D2G8	0.28298	0.480978	0.11264	0.123402	13	#N/A	not assigned.unknown	not assigned
A0A1D5ZY91	0.358449	0.428765	0	0.212786	13	Protein SCAI [Sotub01g028110.1.1]	not assigned.unknown	not assigned
A0A1D5Z4B3	0.282231	0.479704	0	0.238066	13	hypothetical protein [AT3G57990]	not assigned.unknown	not assigned
P04464	0.358105	0.428353	0	0.213542	13	Calmodulin-2 [Sotub10g026970.1.1]	PS.lightreaction.photosystem II.PSII polypeptide subunits	Photosynthesis
A0A1D5YTC3	0.28995	0.407135	0.097433	0.205482	13	golgin Putative 6 [AT3G27530]	protein.targeting.secretory pathway.golgi	Protein
A0A1D6CDG7	0.22885	0.436439	0.111741	0.222971	13	Caffeoyl-CoA O-methyltransferase [Sotub02g031760.1.1]	secondary metabolism.phenylpropanoids.lignin biosynthesis.CCoAOMT	Secondary metabolism
W5CF26	0.142013	0.573415	0	0.284572	13	GTPase obg [Sotub04g034290.1.1]	signalling.G-proteins	Signalling
A0A096ULP5	0.192235	0.515796	0.0993646	0.192605	13	Exportin-t [Sotub03g034590.1.1]	transport.misc	Transport
W5GXB0	0.343219	0.446356	0.162786	0.0476384	23	Acetolactate synthase small subunit [Sotub11g009930.1.1]	amino acid metabolism.synthesis.branched chain group.common.acetolactate synthase	Amino acid metabolism
A0A1D5SJI4	0.298176	0.568651	0.133172	0	23	4-methyl-5(B-hydroxyethyl)-thiazole monophosphate biosynthesis enzyme ThiJ [Sotub07g024630.1.1]	Co-factor and vitamine metabolism.thiamine	Co-factor and vitamine metabolism
A0A1D6BS44	0.36157	0.432498	0.101287	0.104645	23	DCN1-like protein 4 [Sotub03g030590.1.1]	lipid metabolism.FA synthesis and FA elongation.pyruvate kinase	Lipid metabolism
W5H7N5	0.399613	0.478004	0.122382	0	23	60S ribosomal protein L22-2 [Sotub01g037610.1.1]	major CHO metabolism.synthesis.sucrose.FBPase	Major CHO metabolism
A0A1D5V0V2	0.431956	0.410052	0.0792603	0.0787319	23	Xylulose kinase [Sotub04g029970.1.1]	minor CHO metabolism.sugar kinases	Minor CHO metabolism
A0A1D5RTW5	0.423352	0.490259	0.0863892	0	23	Alpha alpha-trehalose-phosphate synthase [Sotub07g025170.1.1]	minor CHO metabolism.trehalose.TPS	Minor CHO metabolism
A0A1D5YDL9	0.355959	0.425786	0.109013	0.109242	23	Alpha-N-acetylglucosaminidase [Sotub01g025820.1.1]	misc.nitrilases, nitrile lyases, berberine bridge enzymes, reticuline oxidases, troponine reductases	Misc
A0A1D6B646	0.403829	0.483047	0.113125	0	23	Deoxyhypusine hydroxylase [Sotub08g023390.1.1]	not assigned.no ontology	not assigned
A0A1D5TSK2	0.308102	0.550862	0.141036	0	23	#N/A	not assigned.unknown	not assigned
A0A1D5YL81	0.465471	0.429534	0.104995	0	23	Subtilisin-like protease [Sotub02g031140.1.1]	protein.degradation.ubiquitin.E3.RING	Protein
A0A1D5VHR6	0.403829	0.483047	0.113125	0	23	WD-40 repeat protein [Sotub06g020190.1.1]	protein.synthesis.ribosome biogenesis	Protein
W5I393	0.40184	0.480667	0.117493	0	23	WD repeat-containing protein 3 homolog [Sotub03g017830.1.1]	protein.degradation.inhibitors	Protein
Q43199	0.274448	0.490693	0.234859	0	23	Adenine phosphoribosyltransferase-like [Sotub04g030980.1.1]	redox.dismutases and catalases	Redox
A0A1D6RZI6	0.288778	0.517898	0.193324	0	23	bZIP family transcription factor, putative, expressed [LOC_Os03g03550]	RNA.regulation of transcription.bZIP transcription factor family	RNA
A0A1D6A8I1	0.39994	0.478394	0	0.121666	23	RNA recognition motif containing protein, putative, expressed [LOC_Os02g35950]	RNA.regulation of transcription.unclassified	RNA
W5BPQ7	0.389537	0.401372	0.209091	0	23	Strictosidine synthase family protein [Sotub05g020800.1.1]	secondary metabolism.N misc.alkaloid-like	Secondary metabolism
A0A1D6AV28	0.520076	0.479924	0	0	23	Cinnamyl alcohol dehydrogenase [Sotub01g044710.1.1]	secondary metabolism.phenylpropanoids.lignin biosynthesis.CAD	Secondary metabolism
Q9ST57	0.491129	0.389945	0.118926	0	23	Serpin (Serine protease inhibitor) [Sotub04g032620.1.1]	stress.biotic.PR-proteins.PR6 (proteinase inhibitors)	Stress
A0A1D6BDA9	0.40184	0.480667	0.117493	0	23	ADP ATP carrier protein [Sotub03g033540.1.1]	transport.metabolite transporters at the envelope membrane	Transport

## Sheet: 15 DAA Selected Clusters in SE
Table S8. K – means cluster analysis of the identified protein candidates from different cell types during 15 DAA(aleurone (AL), sub aleurone (SA), starchy endosperm (SE) and endosperm transfer cells (ETCs))
List of selected clusters
Accession	15 AL	15 SA	15 SE	15 ETCs	No. of cluster	Discription	Function	Category
A0A1D5TPJ1	0	0	0.75225	0.24775	5	DnaJ homolog subfamily C member 10 [Sotub03g029330.1.1]	cell wall.precursor synthesis.UXS	Cell wall
A0A1D5Y580	0	0	0.78086	0.21914	5	Alcohol dehydrogenase 2 [Sotub06g018560.1.1]	fermentation.ADH	Fermentation
A0A1D5VCB9	0	0.213852	0.546204	0.239944	5	Stearoyl-acyl-carrier protein desaturase [Sotub11g010030.1.1]	lipid metabolism.FA synthesis and FA elongation.ACP desaturase	Lipid metabolism
Q8W431	0.0776404	0.196124	0.614764	0.111472	5	1 2-beta-fructan 1F-fructosyltransferase (Fragment) [Sotub08g024940.1.1]	major CHO metabolism.degradation.sucrose.invertases.vacuolar	Major CHO metabolism
A0A1D6D1H9	0	0.073131	0.759538	0.167331	5	Glycogen synthase 2 [Sotub03g013130.1.1]	major CHO metabolism.synthesis.starch.starch synthase	Major CHO metabolism
A0A1D6BW01	0	0.0929313	0.694433	0.212636	5	Glycogen synthase 2 [Sotub03g013130.1.1]	major CHO metabolism.synthesis.starch.starch synthase	Major CHO metabolism
A0A1D6DFS7	0	0.306413	0.693587	0	5	CCR4-NOT transcription complex subunit 2 [Sotub06g031490.1.1]	metal handling	Metal handling
P83207	0.120427	0.143202	0.736372	0	5	LTPL169 - Protease inhibitor/seed storage/LTP family protein precursor, expressed [LOC_Os07g12080]	not assigned.unknown	not assigned
A0A1D5XIB4	0	0	0.75225	0.24775	5	transmembrane protein%2C putative (DUF677) [AT4G34320]	not assigned.no ontology	not assigned
A0A1D6C475	0.131688	0.139032	0.620867	0.108413	5	#N/A	not assigned.unknown	not assigned
A0A1D6A213	0	0.311731	0.56907	0.119199	5	Glucan 1 3-beta-glucosidase [Sotub12g025510.1.1]	not assigned.unknown	not assigned
A0A1D5W052	0	0	0.801847	0.198153	5	Aminotransferase class V [Sotub11g005590.1.1]	not assigned.unknown	not assigned
A0A1D5W9D9	0	0	0.709705	0.290295	5	Triosephosphate isomerase [Sotub04g010110.1.1]	PS.calvin cycle.TPI	Photosynthesis
A0A1D6S5S4	0	0	0.742844	0.257156	5	Serine/threonine kinase [Sotub05g016750.1.1]	protein.postranslational modification	Protein
A0A096URX8	0	0.309327	0.690673	0	5	G-type lectin S-receptor-like serine/threonine-protein kinase At1g61480 [Sotub12g030730.1.1]	protein.postranslational modification.kinase.receptor like cytoplasmatic kinase VII	Protein
A0A1D5YKI0	0	0.320439	0.679561	0	5	Receptor-like kinase [Sotub01g045440.1.1]	protein.postranslational modification	Protein
A0A1D5TH37	0	0	0.662618	0.337382	5	Coatomer protein epsilon subunit family protein [Sotub02g006340.1.1]	RNA.regulation of transcription.AtSR transcription factor family	RNA
A0A1D6BLR3	0	0	0.75225	0.24775	5	Squamous cell carcinoma antigen recognized by T-cells 3 [Sotub01g039970.1.1]	RNA.RNA binding	RNA
W5B7W5	0	0	0.742844	0.257156	5	Calcium binding protein Caleosin [Sotub12g029440.1.1]	secondary metabolism.phenylpropanoids.lignin biosynthesis.CAD	Secondary metabolism
A0A1D5UL15	0	0	1	0	16	AKIN gamma [Sotub03g023770.1.1]	cell wall.cell wall proteins	Cell wall
A0A1D5TMY2	0	0	1	0	16	Pectinacetylesterase like protein (Fragment) [Sotub10g013150.1.1]	cell wall.pectinesterases.acetyl esterase	Cell wall
W5AA00	0	0	1	0	16	Cellulose synthase-like protein [Sotub08g008680.1.1]	cell wall.cellulose synthesis.cellulose synthase	Cell wall
A0A1D5YL77	0	0	1	0	16	Senescence-associated protein [Sotub07g005630.1.1]	development.unspecified	Development
A7XA03	0	0	1	0	16	ethylene response factor 8 [AT1G53170]	hormone metabolism.ethylene.signal transduction	Hormone metabolism
A0A1D5V927	0	0	1	0	16	UDP-glucosyltransferase [Sotub03g019690.1.1]	hormone metabolism.cytokinin.synthesis-degradation	Hormone metabolism
A0A1D5U3V2	0	0	1	0	16	Carbonyl reductase 3 [Sotub01g031580.1.1]	misc.short chain dehydrogenase/reductase (SDR)	Misc
A0A077RQQ2	0	0	1	0	16	Peroxidase [Sotub03g015450.1.1]	misc.peroxidases	Misc
A0A1D6D8L4	0	0	1	0	16	UDP-glucosyltransferase [Sotub01g033070.1.1]	misc.UDP glucosyl and glucoronyl transferases	Misc
W5FJ36	0	0	1	0	16	Kelch-like protein 6 [Sotub10g010010.1.1]	not assigned.no ontology.BTB/POZ domain-containing protein	not assigned
A0A1D6B7I6	0	0	1	0	16	csAtPR5, putative, expressed [LOC_Os10g34614]	not assigned.unknown	not assigned
A0A1D6CWM4	0	0	1	0	16	uvrB/uvrC motif family protein, expressed [LOC_Os08g40450]	not assigned.no ontology	not assigned
A0A1D5TZN5	0	0	1	0	16	Deoxyribonuclease tatD [Sotub06g006390.1.1]	PS.lightreaction.photosystem II.PSII polypeptide subunits	Photosynthesis
A0A1D5RVJ6	0	0	1	0	16	DUF647 domain-containing protein [Sotub10g008880.1.1]	protein.synthesis.ribosome biogenesis	Protein
W5FLZ1	0	0	1	0	16	Syntaxin 8 [Sotub07g028820.1.1]	protein.targeting.secretory pathway.unspecified	Protein
A0A1D6RDZ0	0	0	1	0	16	Metacaspase 7 [Sotub09g030720.1.1]	protein.degradation	Protein
A0A1D5S4C1	0	0	1	0	16	MAR-binding filament-like protein 1 [Sotub03g036820.1.1]	RNA.regulation of transcription.orphan family	RNA
A0A1D5VRX5	0	0	1	0	16	Kelch-like protein [Sotub09g016660.1.1]	RNA.regulation of transcription.unclassified	RNA
W5E0S9	0	0	1	0	16	Single-stranded DNA-binding replication protein A [Sotub03g028590.1.1]	RNA.processing.RNA helicase	RNA
W5DRV6	0.142731	0	0.423394	0.433875	22	5'-methylthioadenosine/S-adenosylhomocysteine nucleosidase [Sotub01g048470.1.1]	amino acid metabolism.synthesis.aspartate family.methionine	Amino acid metabolism
A0A1D5U5Q6	0.191933	0	0.395805	0.412261	22	Gelsolin [Sotub02g009230.1.1]	cell.organisation	Cell
A0A1D5YEU0	0	0	0.493887	0.506113	22	Vacuolar protein sorting 35 [Sotub12g027520.1.1]	cell wall.precursor synthesis.UXS	Cell wall
A0A1D6AS22	0	0	0.589828	0.410172	22	Coproporphyrinogen III oxidase aerobic [Sotub10g006550.1.1]	hormone metabolism.auxin.induced-regulated-responsive-activated	Hormone metabolism
A0A1D5WAX6	0.17322	0	0.408336	0.418444	22	UDP-glucosyltransferase [Sotub06g032330.1.1]	hormone metabolism.cytokinin.synthesis-degradation	Hormone metabolism
A0A1D5YGR1	0.124345	0	0.368855	0.5068	22	Guanine nucleotide exchange factor-like protein [Sotub04g005180.1.1]	hormone metabolism.brassinosteroid.synthesis-degradation.sterols.DWF5	Hormone metabolism
A0A1D5ZW40	0.17061	0	0.370098	0.459291	22	Acyl-ACP thioesterase [Sotub06g033800.1.1]	lipid metabolism.FA synthesis and FA elongation.ACP thioesterase	Lipid metabolism
A0A1D6AHV5	0.157947	0	0.419366	0.422687	22	Cycloartenol synthase [Sotub04g023080.1.1]	lipid metabolism.exotics (steroids, squalene etc)	Lipid metabolism
A0A1D5VEE3	0	0	0.493887	0.506113	22	G-type lectin S-receptor-like serine/threonine-protein kinase At5g35370 [Sotub07g022920.1.1]	misc.myrosinases-lectin-jacalin	Misc
A0A1D6RLX0	0.163737	0	0.338536	0.497727	22	Phospholipid scramblase 1 [Sotub03g007560.1.1]	not assigned.no ontology	not assigned
A0A1D6BFQ2	0	0	0.498786	0.501214	22	#N/A	not assigned.unknown	not assigned
A0A1D6CWE4	0	0	0.493887	0.506113	22	#N/A	not assigned.unknown	not assigned
A0A1D5RYN7	0.142731	0	0.423394	0.433875	22	#N/A	not assigned.unknown	not assigned
A0A1D6BP15	0	0	0.490376	0.509624	22	1%2C2-alpha-L-fucosidase [AT4G34260]	not assigned.unknown	not assigned
A0A1D5TNV0	0.183531	0	0.487293	0.329177	22	Pentatricopeptide repeat-containing protein [Sotub05g005650.1.1]	not assigned.no ontology.pentatricopeptide (PPR) repeat-containing protein	not assigned
A0A1D6BTU3	0.15684	0	0.416426	0.426734	22	#N/A	not assigned.unknown	not assigned
A0A1D5WSV2	0	0	0.595743	0.404257	22	#N/A	not assigned.unknown	not assigned
A0A1D5XKU4	0.167244	0	0.496109	0.336647	22	ADP-ribosylation factor C1 [Sotub03g005520.1.1]	protein.targeting.secretory pathway.unspecified	Protein
A0A1D6CHP4	0	0	0.589828	0.410172	22	expressed protein [LOC_Os06g20390]	protein.synthesis.ribosome biogenesis	Protein
A0A1D5SGH4	0	0	0.493887	0.506113	22	Zinc finger family protein [Sotub01g024740.1.1]	protein.degradation.ubiquitin.E3.RING	Protein
G5CEW6	0.17322	0	0.408336	0.418444	22	eukaryotic translation initiation factor 4G, putative, expressed [LOC_Os07g36940]	protein.synthesis.initiation	Protein
A0A1D5U6M2	0	0	0.548917	0.451083	22	Pyrrolidone-carboxylate peptidase [Sotub01g038770.1.1]	RNA.regulation of transcription.AP2/EREBP, APETALA2/ethylene-responsive element binding protein family	RNA
A0A1D6D2G0	0.0834823	0	0.408978	0.50754	22	AP-1 complex subunit gamma-1 [Sotub04g015310.1.1]	RNA.regulation of transcription.ABI3/VP1-related B3-domain-containing transcription factor family	RNA
A0A1D5SEK2	0.141539	0	0.419859	0.438602	22	Tocopherol cyclase [Sotub08g019710.1.1]	secondary metabolism.isoprenoids.tocopherol biosynthesis.tocopherol cyclase	Secondary metabolism
A0A1D6CM95	0	0	0.493887	0.506113	22	Cinnamoyl CoA reductase-like 1 [Sotub04g036290.1.1]	secondary metabolism.phenylpropanoids.lignin biosynthesis.CCR1	Secondary metabolism
W5AY74	0	0	0.493887	0.506113	22	Calcium binding protein Caleosin [Sotub12g029440.1.1]	secondary metabolism.phenylpropanoids.lignin biosynthesis.CAD	Secondary metabolism
W5A160	0.17322	0	0.408336	0.418444	22	Prolyl-tRNA synthetase [Sotub06g023830.1.1]	secondary metabolism.isoprenoids.mevalonate pathway.isopentenyl pyrophosphate:dimethyllallyl pyrophosphate isomerase	Secondary metabolism
A0A1D5SZS1	0	0	0.421233	0.578767	22	Ras-related protein Rab-25 [Sotub07g021740.1.1]	signalling.G-proteins	Signalling
A0A1D5YMB8	0.199816	0	0.353928	0.446255	22	Receptor-like kinase [Sotub01g032330.1.1]	signalling.receptor kinases.Catharanthus roseus-like RLK1	Signalling
A0A1D6CXU7	0.182066	0	0.322564	0.49537	22	Transport protein SFT2 [Sotub12g011340.1.1]	tetrapyrrole synthesis.ALA dehydratase	Tetrapyrrole synthesis
A0A1D5U0Y7	0	0	0.493887	0.506113	22	Glutathione-regulated potassium-efflux system protein [Sotub01g031650.1.1]	transport.potassium	Transport

## Sheet: 15 DAA Selected Clusters in ETC
Table S8: K – means cluster analysis of the identified protein candidates from different cell types during 15 DAA (aleurone (AL), sub aleurone (SA), starchy endosperm (SE) and endosperm transfer cells (ETCs))
List of selected clusters
Accession	15 AL	15 SA	15 SE	15 ETCs	No. of cluster	Discription	Function	Category
W5BPN4	0.402379	0	0	0.597621	8	Alanine aminotransferase [Sotub06g022150.1.1]	amino acid metabolism.synthesis.central amino acid metabolism.alanine.alanine aminotransferase	Amino acid metabolism
A0A1D5WY89	0.268758	0	0	0.731242	8	Homogentisate 1 2-dioxygenase [Sotub12g005330.1.1]	amino acid metabolism.degradation.aromatic aa.tyrosine	Amino acid metabolism
A0A1D5SPD5	0.247537	0	0	0.752463	8	Oxysterol-binding protein [Sotub11g014350.1.1]	cell.vesicle transport	Cell
A0A1D6CUR4	0.426253	0	0	0.573747	8	Late embryogenesis abundant protein D-34 [Sotub09g023990.1.1]	cell wall.precursor synthesis.UXS	Cell wall
A0A1D5XZ44	0.125387	0	0.118567	0.756046	8	Beta-galactosidase [Sotub11g026110.1.1]	cell wall.degradation.mannan-xylose-arabinose-fucose	Cell wall
A0A1D5SLW3	0.357009	0	0	0.642991	8	Embryo-specific 3 [Sotub01g041010.1.1]	development.unspecified	Development
A0A1D5Y020	0.292767	0	0	0.707233	8	Vicilin-like protein (Fragment) [Sotub11g029120.1.1]	development.storage proteins	Development
A0A1D5W4W8	0.238546	0	0	0.761454	8	Genomic DNA chromosome 5 P1 clone MUB3 [Sotub01g043660.1.1]	gluconeogenesis / glyoxylate cycle.malate dehydrogenase	Gluconeogenesis
A0A096UQR1	0.172661	0	0	0.827339	8	6-phosphofructo-2-kinase/fructose-2 6-biphosphatase 4 [Sotub06g032910.1.1]	glycolysis.cytosolic branch.fructose-2,6-bisphosphatase (Fru2,6BisPase)	Glycolysis
A0A1D6ASI9	0.247537	0	0	0.752463	8	Pentatricopeptide repeat-containing protein [Sotub07g012660.1.1]	hormone metabolism.salicylic acid.synthesis-degradation	Hormone metabolism
A0A1D6DEX7	0.293251	0	0	0.706749	8	peptidase, T1 family, putative, expressed [LOC_Os06g06030]	lipid metabolism.FA synthesis and FA elongation.long chain fatty acid CoA ligase	Lipid metabolism
A0A1D5UMA5	0.438674	0	0	0.561326	8	3-oxoacyl- [Sotub03g018200.1.1]	lipid metabolism.FA synthesis and FA elongation.ketoacyl ACP synthase	Lipid metabolism
A0A1D6BMS5	0.331601	0	0.0391487	0.62925	8	Alpha-glucosidase 1 [Sotub02g015880.1.1]	major CHO metabolism.degradation.starch.starch cleavage	Major CHO metabolism
A0A1D5Z461	0.321823	0	0.098559	0.579618	8	Dehydrogenase/reductase [Sotub11g007220.1.1]	misc.nitrilases, nitrile lyases, berberine bridge enzymes, reticuline oxidases, troponine reductases	Misc
A0A1D6B543	0.271285	0.151713	0	0.577002	8	Glutathione reductase [Sotub09g028340.1.1]	mitochondrial electron transport / ATP synthesis.F1-ATPase	Mitochondrial electron transport
A0A1D5RVP0	0.410553	0	0	0.589447	8	Sulfite reductase [Solyc11g065620.1.1]	N-metabolism.nitrate metabolism.nitrite reductase	Nitrate metabolism
A0A1D6BLC4	0.187365	0	0	0.812635	8	#N/A	not assigned.unknown	not assigned
A0A1D5TC14	0.410553	0	0	0.589447	8	#N/A	not assigned.unknown	not assigned
A0A1D6BNV7	0.215143	0	0	0.784857	8	#N/A	not assigned.unknown	not assigned
A0A1D6CRD5	0.268758	0	0	0.731242	8	#N/A	not assigned.unknown	not assigned
A0A1D6CMM5	0.143077	0	0.135294	0.721629	8	Carboxyl-terminal proteinase [Sotub04g019220.1.1]	not assigned.unknown	not assigned
A0A1D6C2M3	0.250962	0	0.14368	0.605358	8	Phospholipase D [Sotub08g015520.1.1]	PS.lightreaction.other electron carrier (ox/red).plastocyanin	Photosynthesis
A0A1D5VZD9	0.410553	0	0	0.589447	8	Phospholipase D [Sotub06g023630.1.1]	PS.lightreaction.other electron carrier (ox/red).plastocyanin	Photosynthesis
A0A1D5W330	0.247537	0	0	0.752463	8	60S ribosomal protein L28 [Sotub06g021580.1.1]	protein.synthesis.ribosomal protein.eukaryotic.60S subunit.L28	Protein
W5DTE2	0.290771	0	0	0.709229	8	WPP domain-interacting tail-anchored protein 1 [Sotub02g012520.1.1]	protein.targeting.nucleus	Protein
A0A1D5RQP8	0.268758	0	0	0.731242	8	Palmitoyl-protein thioesterase 1 [Sotub08g023840.1.1]	protein.aa activation	Protein
A0A096UMK8	0.320298	0	0.098092	0.58161	8	26S protease regulatory subunit 4 [Sotub09g018520.1.1]	protein.degradation.ubiquitin.proteasom	Protein
A0A1D5UM77	0.247537	0	0	0.752463	8	Genomic DNA chromosome 5 P1 clone MJJ3 [Sotub07g010690.1.1]	protein.targeting.nucleus	Protein
A0A1D5YEQ0	0.247537	0	0	0.752463	8	Aminopeptidase N [Sotub08g029170.1.1]	protein.degradation.metalloprotease	Protein
A0A1D5XC59	0.268758	0	0	0.731242	8	Nucleoporin (Fragment) [Sotub03g030600.1.1]	protein.targeting.nucleus	Protein
A0A1D5VEF3	0.160306	0	0.153002	0.686692	8	Zinc finger CCCH domain-containing protein 66 [Sotub11g009810.1.1]	RNA.regulation of transcription.C2H2 zinc finger family	RNA
A0A1D5VDE9	0.165463	0	0	0.834537	8	Aspartic proteinase nepenthesin I [Sotub01g033480.1.1]	RNA.regulation of transcription.unclassified	RNA
A0A1D6BZM3	0.175643	0.0698612	0.0988608	0.655635	8	Pre-mRNA-processing-splicing factor 8 [Sotub07g009410.1.1]	RNA.processing.splicing	RNA
A0A1D6RMR4	0.292767	0	0	0.707233	8	Insulin degrading enzyme [Sotub04g012670.1.1]	RNA.processing.ribonucleases	RNA
A0A1D6RWC9	0.268758	0	0	0.731242	8	Calcium-transporting ATPase [Sotub11g029690.1.1]	signalling.calcium	Signalling
A0A1D6CQF9	0.426253	0	0	0.573747	8	Vesicle-associated membrane protein-associated protein [Sotub01g030120.1.1]	tetrapyrrole synthesis.ALA dehydratase	Tetrapyrrole synthesis
Q1ANA7	0.338244	0	0.107096	0.55466	8	Vesicle-associated membrane protein-associated protein [Sotub01g030120.1.1]	tetrapyrrole synthesis.ALA dehydratase	Tetrapyrrole synthesis
A0A1D5RUP4	0	0	0	1	17	PBSP domain protein [Sotub01g044670.1.1]	amino acid metabolism.degradation.histidine	Amino acid metabolism
A0A1D6RFK2	0	0	0	1	17	tRNA-binding arm, putative, expressed [LOC_Os05g48620]	cell.vesicle transport	Cell
W5A7U9	0	0	0	1	17	Endoglucanase 1 [Sotub05g025200.1.1]	cell wall.degradation.cellulases and beta-1,4-glucanases	Cell wall
A0A1D5S0J4	0	0	0	1	17	Endoglucanase 1 [Sotub05g025200.1.1]	cell wall.degradation.cellulases and beta-1,4-glucanases	Cell wall
A0A1D6RKS9	0	0	0	1	17	Expansin-like protein [Sotub01g049420.1.1]	cell wall.modification	Cell wall
A0A1D6RUP1	0	0	0	1	17	Os04g0226400 protein (Fragment) [Sotub11g020750.1.1]	cell wall.precursor synthesis.UXS	Cell wall
A0A1D5V590	0	0	0	1	17	Yip1 domain-containing protein [Sotub01g036600.1.1]	cell wall.precursor synthesis.UXS	Cell wall
W5EPZ1	0	0	0	1	17	Alpha-L-arabinofuranosidase/beta-D-xylosidase [Sotub04g027020.1.1]	cell wall.degradation.cellulases and beta-1,4-glucanases	Cell wall
A0A1D5X0P4	0	0	0	1	17	Alpha-L-arabinofuranosidase/beta-D-xylosidase [Sotub04g027020.1.1]	cell wall.degradation.cellulases and beta-1,4-glucanases	Cell wall
A0A1D5Y1Q7	0	0	0	1	17	Alpha-L-arabinofuranosidase/beta-D-xylosidase [Sotub04g027020.1.1]	cell wall.degradation.cellulases and beta-1,4-glucanases	Cell wall
A0A1D5TJ58	0	0	0	1	17	Cellulose synthase [Sotub01g026250.1.1]	cell wall.cellulose synthesis.cellulose synthase	Cell wall
A0A1D6C290	0	0	0	1	17	Intracellular protease PfpI family protein expressed [Sotub02g024510.1.1]	development.unspecified	Development
A0A1D6BQA4	0	0	0	1	17	Transmembrane 9 superfamily protein member 4 [Sotub06g021670.1.1]	DNA.unspecified	DNA
A0A1D6APK4	0	0	0.0568711	0.943129	17	Alcohol dehydrogenase [Sotub09g015620.1.1]	fermentation.ADH	Fermentation
A0A1D5WEE2	0	0	0	1	17	Aldehyde dehydrogenase [Sotub12g009120.1.1]	fermentation.aldehyde dehydrogenase	Fermentation
A0A1D5ZRN9	0	0	0	1	17	Universal stress protein family protein [Sotub01g011980.1.1]	hormone metabolism.ethylene.induced-regulated-responsive-activated	Hormone metabolism
A0A1D5XA55	0	0	0	1	17	Cytochrome P450 [Sotub02g028500.1.1]	hormone metabolism.brassinosteroid.synthesis-degradation.BRs.DWF4	Hormone metabolism
A0A1D5WVU0	0	0	0	1	17	Cytokinin oxidase/dehydrogenase 2 [Sotub12g010100.1.1]	hormone metabolism.cytokinin.synthesis-degradation	Hormone metabolism
A0A1D6AGQ4	0	0	0	1	17	UDP-glucuronosyltransferase [Sotub12g025630.1.1]	hormone metabolism.cytokinin.synthesis-degradation	Hormone metabolism
A0A1D6BCS0	0	0	0	1	17	UDP-glucuronosyltransferase [Sotub12g025630.1.1]	hormone metabolism.cytokinin.synthesis-degradation	Hormone metabolism
A0A1D5V7V8	0	0	0	1	17	BZIP transcription factor [Sotub10g026760.1.1]	hormone metabolism.abscisic acid.signal transduction	Hormone metabolism
A0A7V3	0	0	0	1	17	BZIP transcription factor [Sotub10g026760.1.1]	hormone metabolism.abscisic acid.signal transduction	Hormone metabolism
A0A1D5S753	0	0	0	1	17	Indole-3-acetic acid-amido synthetase GH3.8 [Sotub01g033030.1.1]	hormone metabolism.auxin.induced-regulated-responsive-activated	Hormone metabolism
A0A1D5VF48	0	0	0	1	17	Fatty acid oxidation complex subunit alpha [Sotub05g020590.1.1]	lipid metabolism.lipid degradation.beta-oxidation.enoyl isomerase	Lipid metabolism
A0A1D5YFT5	0	0	0	1	17	4-coumarate-coa ligase [Sotub12g027780.1.1]	lipid metabolism.FA synthesis and FA elongation.acyl CoA ligase	Lipid metabolism
A0A1D6BTM1	0	0	0	1	17	Heparanase [Sotub07g007340.1.1]	lipid metabolism.phospholipid synthesis	Lipid metabolism
A0A1D6BA11	0	0	0	1	17	Dehydrogenase/ reductase 3 [Sotub06g018120.1.1]	lipid metabolism.exotics (steroids, squalene etc).sphingolipids	Lipid metabolism
A0A1D5VFP9	0	0	0	1	17	GDSL esterase/lipase At1g28580 [Sotub10g009740.1.1]	lipid metabolism.lipid degradation.lipases	Lipid metabolism
A0A1D5TIV8	0	0	0	1	17	NAD-dependent malic enzyme 2 [Sotub08g008850.1.1]	major CHO metabolism.degradation.sucrose.hexokinase	Major CHO metabolism
A0A1D6DI18	0.108516	0	0	0.891484	17	Acetyl-CoA carboxylase-like protein [Sotub12g032410.1.1]	minor CHO metabolism.others	Minor CHO metabolism
A0A1D5ZGJ0	0	0	0	1	17	Alpha-galactosidase [Sotub03g024450.1.1]	minor CHO metabolism.galactose.alpha-galactosidases	Minor CHO metabolism
A0A1D6BME6	0	0	0	1	17	Acetyl-CoA carboxylase-like protein [Sotub12g032410.1.1]	minor CHO metabolism.others	Minor CHO metabolism
A0A1D6CTU9	0	0	0	1	17	Acetyl-CoA carboxylase-like protein [Sotub12g032410.1.1]	minor CHO metabolism.others	Minor CHO metabolism
A0A1D5ZID2	0	0	0	1	17	Peroxidase 17 [Sotub11g009570.1.1]	misc.peroxidases	Misc
A0A1D5WLK2	0	0	0	1	17	Beta-1 3-glucanase [Sotub03g014160.1.1]	misc.beta 1,3 glucan hydrolases.glucan endo-1,3-beta-glucosidase	Misc
W5FEC7	0	0	0	1	17	Peroxidase 17 [Sotub11g009570.1.1]	misc.peroxidases	Misc
A0A1D5YGG2	0	0	0	1	17	Glucan endo-1 3-beta-glucosidase A6 [Sotub12g030330.1.1]	misc.beta 1,3 glucan hydrolases.glucan endo-1,3-beta-glucosidase	Misc
A0A1D6RWX8	0	0	0	1	17	Acid phosphatase [Sotub04g007330.1.1]	misc.acid and other phosphatases	Misc
A0A1D6BEM4	0	0	0	1	17	Peroxidase [Sotub03g015450.1.1]	misc.peroxidases	Misc
A0A1D5ZML4	0	0	0	1	17	Alcohol dehydrogenase zinc-containing [Sotub12g029100.1.1]	misc.oxidases - copper, flavone etc	Misc
A0A1D5YT92	0	0	0	1	17	Copper chaperone SCO1 [Solyc04g055010.2.1]	mitochondrial electron transport / ATP synthesis.cytochrome c oxidase	Mitochondrial electron transport
A0A1D6CGA0	0	0	0	1	17	#N/A	not assigned.unknown	not assigned
A0A1D6CKU9	0.0686841	0	0	0.931316	17	#N/A	not assigned.unknown	not assigned
A0A1D5ZL79	0	0	0	1	17	#N/A	not assigned.unknown	not assigned
A0A1D5Z2H9	0	0	0	1	17	#N/A	not assigned.unknown	not assigned
A0A1D6CUN8	0	0	0	1	17	Aspartic proteinase nepenthesin I [Sotub01g033480.1.1]	not assigned.unknown	not assigned
A0A1D5XAR2	0	0	0	1	17	#N/A	not assigned.unknown	not assigned
A0A1D6CRV6	0	0	0	1	17	#N/A	not assigned.unknown	not assigned
A0A1D5XVS7	0	0	0	1	17	#N/A	not assigned.unknown	not assigned
A0A1D5VNK5	0	0	0	1	17	#N/A	not assigned.unknown	not assigned
A0A1D6AWC5	0	0	0	1	17	#N/A	not assigned.unknown	not assigned
A0A1D6C1D8	0	0	0	1	17	#N/A	not assigned.unknown	not assigned
A0A1D5WXJ2	0	0	0	1	17	#N/A	not assigned.unknown	not assigned
A0A1D5XG59	0	0	0	1	17	#N/A	not assigned.unknown	not assigned
A0A1D6AD64	0	0	0.13371	0.86629	17	Carboxyl-terminal peptidase [Sotub01g005770.1.1]	not assigned.unknown	not assigned
A0A1D5V1J8	0	0	0	1	17	Aspartic proteinase nepenthesin I [Sotub05g029660.1.1]	not assigned.unknown	not assigned
A0A1D5UZ54	0	0	0	1	17	Aspartic proteinase nepenthesin I [Sotub08g019950.1.1]	not assigned.unknown	not assigned
W5EU17	0	0	0	1	17	Aspartic proteinase nepenthesin I [Sotub01g033480.1.1]	not assigned.unknown	not assigned
A0A1D6RQC5	0	0	0	1	17	expressed protein [LOC_Os12g40760]	not assigned.unknown	not assigned
A0A1D5VLH0	0	0	0	1	17	#N/A	not assigned.unknown	not assigned
A0A1D5SCK3	0	0	0	1	17	#N/A	not assigned.unknown	not assigned
A0A1D5V294	0	0	0	1	17	Aspartic proteinase nepenthesin I [Sotub08g006690.1.1]	not assigned.unknown	not assigned
A0A1D6AFS8	0	0	0	1	17	Carboxyl-terminal proteinase [Sotub04g019220.1.1]	not assigned.unknown	not assigned
A0A1D5S6K7	0	0	0	1	17	#N/A	not assigned.unknown	not assigned
A0A1D6CXF7	0	0	0	1	17	#N/A	not assigned.unknown	not assigned
A0A1D6CD86	0	0	0	1	17	Aspartic proteinase nepenthesin I [Sotub01g027810.1.1]	not assigned.unknown	not assigned
A0A1D5UZ52	0	0	0	1	17	Aspartic proteinase nepenthesin I [Sotub08g006620.1.1]	not assigned.unknown	not assigned
A0A1D6SDA3	0	0	0	1	17	expressed protein [LOC_Os08g04740]	not assigned.unknown	not assigned
A0A1D5YYB8	0	0	0	1	17	#N/A	not assigned.unknown	not assigned
A0A1D5WF70	0	0	0	1	17	KUN1 - Kunitz-type trypsin inhibitor precursor, expressed [LOC_Os04g44470]	not assigned.unknown	not assigned
A0A1D6BZU7	0	0	0	1	17	ubiquinone biosynthesis protein COQ9, mitochondrial precursor, putative, expressed [LOC_Os03g29180]	not assigned.unknown	not assigned
A0A1D5X919	0	0	0	1	17	#N/A	not assigned.unknown	not assigned
A0A1D5TK33	0	0	0	1	17	Aspartic proteinase nepenthesin I [Sotub05g029660.1.1]	not assigned.unknown	not assigned
A0A1D5RS84	0	0	0	1	17	#N/A	not assigned.unknown	not assigned
A0A1D5TPJ5	0	0	0	1	17	Aspartic proteinase nepenthesin I [Sotub08g006690.1.1]	not assigned.unknown	not assigned
A0A1D6BHK4	0	0	0	1	17	expressed protein [LOC_Os07g45194]	not assigned.unknown	not assigned
A0A1D5YRF4	0	0	0	1	17	Outer membrane protein [Sotub04g032440.1.1]	not assigned.no ontology	not assigned
A0A1D5WS97	0	0	0	1	17	#N/A	not assigned.unknown	not assigned
A0A1D5WBP4	0	0	0	1	17	DUF292 domain containing protein, expressed [LOC_Os01g51010]	not assigned.unknown	not assigned
A0A1D6S634	0	0	0	1	17	Deaminase [Sotub01g035390.1.1]	nucleotide metabolism.degradation	Nucleotide metabolism
A0A1D6A5V3	0	0	0	1	17	Ribonucleoside-diphosphate reductase [Sotub04g025480.1.1]	nucleotide metabolism.deoxynucleotide metabolism.ribonucleoside-diphosphate reductase	Nucleotide metabolism
A0A1D5Z3D0	0	0	0	1	17	Subtilisin-like protease [Sotub04g031100.1.1]	protein.degradation.subtilases	Protein
A0A1D5ZBJ6	0	0	0	1	17	Rhomboid family protein [Sotub03g014790.1.1]	protein.degradation.serine protease	Protein
A0A1D6AZ51	0	0	0	1	17	Serpin (Serine protease inhibitor) [Sotub04g032650.1.1]	protein.degradation.serine protease	Protein
A0A1D5YL07	0	0	0	1	17	Subtilisin-like protease [Sotub04g031100.1.1]	protein.degradation.subtilases	Protein
A0A1D5TJ13	0	0	0	1	17	Transmembrane protein 115 [Sotub04g016720.1.1]	protein.degradation.serine protease	Protein
A0A1D5ZWJ5	0	0	0	1	17	Subtilisin-like protease 2 [Sotub03g034640.1.1]	protein.degradation.subtilases	Protein
W5FV75	0	0	0	1	17	Carboxyl-terminal proteinase [Sotub04g019220.1.1]	protein.degradation	Protein
W5BBT3	0	0	0	1	17	Legumain/vacuolar processing enzyme [Sotub08g025020.1.1]	protein.targeting.secretory pathway.vacuole	Protein
A0A1D6CCA5	0	0	0	1	17	Elongation factor like protein [Sotub07g007680.1.1]	protein.synthesis.elongation	Protein
A0A1D5S4Q9	0	0	0	1	17	Disulfide-isomerase-like protein [Sotub01g038150.1.1]	redox.thioredoxin	Redox
W5DW20	0	0	0	1	17	hypothetical protein [AT1G56423]	RNA.processing.ribonucleases	RNA
A0A1D6AGS8	0	0	0	1	17	Uncharacterized conserved protein UCP015417%2C vWA [AT5G13210]	RNA.regulation of transcription.MYB-related transcription factor family	RNA
A0A1D6A175	0	0	0	1	17	DEAD-box ATP-dependent RNA helicase, putative, expressed [LOC_Os12g41715]	RNA.processing.RNA helicase	RNA
A0A1D5VLZ5	0	0	0	1	17	ARGONAUTE 1 [Sotub06g028680.1.1]	RNA.regulation of transcription.argonaute transcription factor family	RNA
W5BQ26	0	0	0	1	17	PWWP domain containing protein, expressed [LOC_Os07g49380]	RNA.regulation of transcription.PWWP domain protein	RNA
A0A1D5WB31	0	0	0	1	17	ARGONAUTE 1 [Sotub06g028680.1.1]	RNA.regulation of transcription.argonaute transcription factor family	RNA
A0A1D5XC19	0	0	0	1	17	Thioredoxin superfamily protein [AT1G07080]	RNA.regulation of transcription.C2C2(Zn) Constans-like zinc finger family (CO-like)	RNA
A0A1D5YM52	0	0	0	1	17	RNA binding protein [AT2G43410]	RNA.RNA binding	RNA
A0A1D6A699	0	0	0	1	17	Exoribonuclease R [Sotub11g014540.1.1]	RNA.processing.ribonucleases	RNA
W5FU06	0	0.0429219	0.0315329	0.925545	17	1-aminocyclopropane-1-carboxylate oxidase 1 [Sotub10g027710.1.1]	secondary metabolism.flavonoids.flavonols	Secondary metabolism
A0A1D6S1B7	0	0	0	1	17	1-aminocyclopropane-1-carboxylate oxidase 1 [Sotub06g023790.1.1]	secondary metabolism.flavonoids.flavonols	Secondary metabolism
W5FGC3	0.0222369	0.0424079	0.0311552	0.9042	17	1-aminocyclopropane-1-carboxylate oxidase 1 [Sotub10g027710.1.1]	secondary metabolism.flavonoids.flavonols	Secondary metabolism
A0A1D5XC28	0	0	0	1	17	4-coumarate-coa ligase [Sotub11g025890.1.1]	secondary metabolism.phenylpropanoids.lignin biosynthesis.4CL	Secondary metabolism
A0A1D5YAF5	0	0	0	1	17	Adenylyl cyclase-associated protein [Sotub10g014580.1.1]	secondary metabolism.phenylpropanoids	Secondary metabolism
A0A1D6S683	0	0	0	1	17	Cytochrome P450 [Sotub08g018120.1.1]	secondary metabolism.sulfur-containing.glucosinolates.synthesis.aromatic.CYP79A2 monooxygenase	Secondary metabolism
A0A1D6RMC5	0	0	0	1	17	Transferase family protein [Sotub04g034120.1.1]	secondary metabolism.phenylpropanoids	Secondary metabolism
A0A1D6CAI2	0	0	0	1	17	Kinase-START 1 (Fragment) [Sotub12g028410.1.1]	secondary metabolism.phenylpropanoids.lignin biosynthesis.CAD	Secondary metabolism
A0A1D5TE01	0	0	0	1	17	FAD-binding domain-containing protein [Sotub06g019830.1.1]	secondary metabolism.N misc.alkaloid-like	Secondary metabolism
A0A1D6CA53	0	0	0	1	17	FAD-binding domain-containing protein [Sotub02g007530.1.1]	secondary metabolism.N misc.alkaloid-like	Secondary metabolism
A0A1D6CQK3	0	0	0	1	17	FAD-binding domain-containing protein [Sotub02g016430.1.1]	secondary metabolism.N misc.alkaloid-like	Secondary metabolism
A0A1D5WZ06	0	0	0	1	17	Pentatricopeptide repeat-containing protein [Sotub02g037690.1.1]	secondary metabolism.isoprenoids.terpenoids	Secondary metabolism
A0A1D6S8M3	0	0	0	1	17	Calmodulin binding protein [Sotub10g025740.1.1]	signalling.calcium	Signalling
W5FRK2	0	0	0	1	17	Calmodulin binding protein [Sotub10g025740.1.1]	signalling.calcium	Signalling
W5FP48	0	0	0	1	17	Thaumatin-like protein [Sotub12g024650.1.1]	stress.biotic	Stress
A0A1D5ZJB0	0	0	0	1	17	Acidic chitinase [Sotub03g012510.1.1]	stress.biotic	Stress
A0A1D6RCW1	0	0	0	1	17	expressed protein [LOC_Os10g36180]	stress.abiotic.cold	Stress
W5ERL4	0	0	0	1	17	Thaumatin-like protein [Sotub12g024610.1.1]	stress.biotic	Stress
A0A1D5XYR3	0	0	0	1	17	Respiratory burst oxidase-like protein [Sotub03g031420.1.1]	stress.biotic.respiratory burst	Stress
A0A1D5XL49	0	0	0	1	17	Respiratory burst oxidase-like protein [Sotub03g031420.1.1]	stress.biotic.respiratory burst	Stress
A0A1D5ZQ19	0	0	0	1	17	CwfJ domain-containing protein [Sotub12g010050.1.1]	tetrapyrrole synthesis.ALA dehydratase	Tetrapyrrole synthesis
A0A1D6BW53	0	0	0	1	17	Amino acid permease [Sotub06g017860.1.1]	transport.amino acids	Transport
A0A1D5YIV2	0	0	0	1	17	Solute carrier family 2, facilitated glucose transporter member 3 [Sotub04g027820.1.1]	transport.sugars	Transport
W5DRV6	0.142731	0	0.423394	0.433875	22	5'-methylthioadenosine/S-adenosylhomocysteine nucleosidase [Sotub01g048470.1.1]	amino acid metabolism.synthesis.aspartate family.methionine	Amino acid metabolism
A0A1D5U5Q6	0.191933	0	0.395805	0.412261	22	Gelsolin [Sotub02g009230.1.1]	cell.organisation	Cell
A0A1D5YEU0	0	0	0.493887	0.506113	22	Vacuolar protein sorting 35 [Sotub12g027520.1.1]	cell wall.precursor synthesis.UXS	Cell wall
A0A1D6AS22	0	0	0.589828	0.410172	22	Coproporphyrinogen III oxidase aerobic [Sotub10g006550.1.1]	hormone metabolism.auxin.induced-regulated-responsive-activated	Hormone metabolism
A0A1D5WAX6	0.17322	0	0.408336	0.418444	22	UDP-glucosyltransferase [Sotub06g032330.1.1]	hormone metabolism.cytokinin.synthesis-degradation	Hormone metabolism
A0A1D5YGR1	0.124345	0	0.368855	0.5068	22	Guanine nucleotide exchange factor-like protein [Sotub04g005180.1.1]	hormone metabolism.brassinosteroid.synthesis-degradation.sterols.DWF5	Hormone metabolism
A0A1D5ZW40	0.17061	0	0.370098	0.459291	22	Acyl-ACP thioesterase [Sotub06g033800.1.1]	lipid metabolism.FA synthesis and FA elongation.ACP thioesterase	Lipid metabolism
A0A1D6AHV5	0.157947	0	0.419366	0.422687	22	Cycloartenol synthase [Sotub04g023080.1.1]	lipid metabolism.exotics (steroids, squalene etc)	Lipid metabolism
A0A1D5VEE3	0	0	0.493887	0.506113	22	G-type lectin S-receptor-like serine/threonine-protein kinase At5g35370 [Sotub07g022920.1.1]	misc.myrosinases-lectin-jacalin	Misc
A0A1D6RLX0	0.163737	0	0.338536	0.497727	22	Phospholipid scramblase 1 [Sotub03g007560.1.1]	not assigned.no ontology	not assigned
A0A1D6BFQ2	0	0	0.498786	0.501214	22	#N/A	not assigned.unknown	not assigned
A0A1D6CWE4	0	0	0.493887	0.506113	22	#N/A	not assigned.unknown	not assigned
A0A1D5RYN7	0.142731	0	0.423394	0.433875	22	#N/A	not assigned.unknown	not assigned
A0A1D6BP15	0	0	0.490376	0.509624	22	1%2C2-alpha-L-fucosidase [AT4G34260]	not assigned.unknown	not assigned
A0A1D5TNV0	0.183531	0	0.487293	0.329177	22	Pentatricopeptide repeat-containing protein [Sotub05g005650.1.1]	not assigned.no ontology.pentatricopeptide (PPR) repeat-containing protein	not assigned
A0A1D6BTU3	0.15684	0	0.416426	0.426734	22	#N/A	not assigned.unknown	not assigned
A0A1D5WSV2	0	0	0.595743	0.404257	22	#N/A	not assigned.unknown	not assigned
A0A1D5XKU4	0.167244	0	0.496109	0.336647	22	ADP-ribosylation factor C1 [Sotub03g005520.1.1]	protein.targeting.secretory pathway.unspecified	Protein
A0A1D6CHP4	0	0	0.589828	0.410172	22	expressed protein [LOC_Os06g20390]	protein.synthesis.ribosome biogenesis	Protein
A0A1D5SGH4	0	0	0.493887	0.506113	22	Zinc finger family protein [Sotub01g024740.1.1]	protein.degradation.ubiquitin.E3.RING	Protein
G5CEW6	0.17322	0	0.408336	0.418444	22	eukaryotic translation initiation factor 4G, putative, expressed [LOC_Os07g36940]	protein.synthesis.initiation	Protein
A0A1D5U6M2	0	0	0.548917	0.451083	22	Pyrrolidone-carboxylate peptidase [Sotub01g038770.1.1]	RNA.regulation of transcription.AP2/EREBP, APETALA2/ethylene-responsive element binding protein family	RNA
A0A1D6D2G0	0.0834823	0	0.408978	0.50754	22	AP-1 complex subunit gamma-1 [Sotub04g015310.1.1]	RNA.regulation of transcription.ABI3/VP1-related B3-domain-containing transcription factor family	RNA
A0A1D5SEK2	0.141539	0	0.419859	0.438602	22	Tocopherol cyclase [Sotub08g019710.1.1]	secondary metabolism.isoprenoids.tocopherol biosynthesis.tocopherol cyclase	Secondary metabolism
A0A1D6CM95	0	0	0.493887	0.506113	22	Cinnamoyl CoA reductase-like 1 [Sotub04g036290.1.1]	secondary metabolism.phenylpropanoids.lignin biosynthesis.CCR1	Secondary metabolism
W5AY74	0	0	0.493887	0.506113	22	Calcium binding protein Caleosin [Sotub12g029440.1.1]	secondary metabolism.phenylpropanoids.lignin biosynthesis.CAD	Secondary metabolism
W5A160	0.17322	0	0.408336	0.418444	22	Prolyl-tRNA synthetase [Sotub06g023830.1.1]	secondary metabolism.isoprenoids.mevalonate pathway.isopentenyl pyrophosphate:dimethyllallyl pyrophosphate isomerase	Secondary metabolism
A0A1D5SZS1	0	0	0.421233	0.578767	22	Ras-related protein Rab-25 [Sotub07g021740.1.1]	signalling.G-proteins	Signalling
A0A1D5YMB8	0.199816	0	0.353928	0.446255	22	Receptor-like kinase [Sotub01g032330.1.1]	signalling.receptor kinases.Catharanthus roseus-like RLK1	Signalling
A0A1D6CXU7	0.182066	0	0.322564	0.49537	22	Transport protein SFT2 [Sotub12g011340.1.1]	tetrapyrrole synthesis.ALA dehydratase	Tetrapyrrole synthesis
A0A1D5U0Y7	0	0	0.493887	0.506113	22	Glutathione-regulated potassium-efflux system protein [Sotub01g031650.1.1]	transport.potassium	Transport
A0A1D5SWQ8	0.281093	0.274105	0.0379201	0.406881	26	Argininosuccinate synthase [Sotub05g005750.1.1]	amino acid metabolism.synthesis.glutamate family.arginine.argininosuccinate synthase	Amino acid metabolism
A0A1D5Y4J9	0.315631	0.126662	0.0903522	0.467355	26	Bifunctional polymyxin resistance protein ArnA [Sotub05g027610.1.1]	cell wall.precursor synthesis.UXS	Cell wall
A0A1D5YZH3	0.312373	0.229625	0.112258	0.345743	26	Citrate synthase [Sotub12g006650.1.1]	gluconeogenesis / glyoxylate cycle.citrate synthase	Gluconeogenesis
A0A1D5Y5R2	0.28342	0.261538	0.0612495	0.393793	26	Vicilin (Fragment) [Sotub09g020260.1.1]	misc.glutathione S transferases	Misc
A0A1D5XS10	0.444947	0.202583	0.0474429	0.305026	26	Vicilin (Fragment) [Sotub09g020260.1.1]	misc.glutathione S transferases	Misc
W5ECA4	0.407543	0.216235	0.0506401	0.325582	26	Vicilin (Fragment) [Sotub09g020260.1.1]	misc.glutathione S transferases	Misc
A0A1D6S3G6	0.327364	0.202626	0	0.47001	26	Maleylacetoacetate isomerase / glutathione S-transferase [Sotub01g039520.1.1]	misc.glutathione S transferases	Misc
A0A1D6B0B5	0.338971	0.136331	0	0.524698	26	Nuclear protein localization 4 [Sotub06g034940.1.1]	not assigned.no ontology	not assigned
A0A1D5U674	0.431985	0.179003	0	0.389012	26	expressed protein [LOC_Os11g02230]	not assigned.unknown	not assigned
A0A1D6SFE4	0.49371	0.204581	0	0.301709	26	#N/A	not assigned.unknown	not assigned
A0A1D5TK48	0.270628	0.159346	0.112437	0.457589	26	stress responsive protein, putative, expressed [LOC_Os07g48490]	protein.synthesis.ribosome biogenesis	Protein
A0A077RYW2	0.271075	0.243619	0.0595498	0.425757	26	Mitochondrial processing peptidase beta subunit [Sotub02g034180.1.1]	protein.targeting.mitochondria	Protein
W5CN13	0.341728	0.198299	0	0.459974	26	50S ribosomal protein L5 [Sotub12g006850.1.1]	protein.synthesis.ribosomal protein.eukaryotic.60S subunit.L11	Protein
A0A1D6RW57	0.240583	0.216216	0.0553573	0.487843	26	Nuclear pore complex protein Nup93 [Sotub04g014320.1.1]	protein.targeting.nucleus	Protein
A0A1D6BMQ7	0.322956	0.213362	0	0.463681	26	Cyclin dependent kinase [Sotub12g009280.1.1]	protein.postranslational modification	Protein
A0A1D5Z5Z9	0.410858	0.127913	0	0.461229	26	Exportin-1 [Sotub03g017470.1.1]	protein.targeting.nucleus	Protein
A0A1D5TRM9	0.372812	0.291462	0	0.335726	26	Ubiquitin-activating enzyme [Sotub01g047400.1.1]	protein.degradation.ubiquitin.E1	Protein
A0A1D5Y1Y5	0.393489	0.0959264	0.0692175	0.441367	26	U4/U6 small nuclear ribonucleoprotein Prp4 [Sotub04g014540.1.1]	RNA.processing	RNA
A0A1D6RU20	0.337223	0.208866	0	0.45391	26	MPPN domain containing protein, expressed [LOC_Os01g10350]	RNA.regulation of transcription.AtSR transcription factor family	RNA
W4ZLT2	0.504579	0.195889	0	0.299532	26	Argonaute 4-like protein [Sotub06g027450.1.1]	RNA.regulation of transcription.argonaute transcription factor family	RNA
A0A1D6CMU8	0.389275	0.151126	0.109048	0.350551	26	#N/A	RNA.RNA binding	RNA
W5H9H4	0.44205	0.222789	0	0.335161	26	Vesicle-associated membrane protein-associated protein [Sotub01g030120.1.1]	tetrapyrrole synthesis.ALA dehydratase	Tetrapyrrole synthesis
A0A1D5VEL3	0.315392	0.185256	0.0725705	0.426782	26	Exostosin-like glycosyltransferase [Sotub05g005290.1.1]	tetrapyrrole synthesis.glu-tRNA reductase	Tetrapyrrole synthesis
A4UIZ0	0.386626	0.152164	0.113045	0.348165	26	Folylpolyglutamate synthase [Sotub05g025620.1.1]	tetrapyrrole synthesis.ALA dehydratase	Tetrapyrrole synthesis
A0A1D5TBB1	0	0.2434	0.192008	0.564592	33	Dihydrodipicolinate synthase 2 [Sotub10g026030.1.1]	amino acid metabolism.synthesis.aspartate family.lysine.dihydrodipicolinate synthase	Amino acid metabolism
A0A1D5X4L4	0.0772397	0.0905999	0.273314	0.558846	33	p8MTCP1 [Solyc10g047650.1.1]	cell wall.pectinesterases.PME	Cell wall
W5BNP0	0.160833	0.0979194	0.217321	0.523926	33	Alpha-1 4-glucan-protein synthase [Sotub03g028400.1.1]	cell wall.cell wall proteins.RGP	Cell wall
A0A1D5US99	0.156637	0.219098	0.148117	0.476147	33	Molybdenum cofactor biosynthesis protein [Sotub01g009870.1.1]	cell wall.cell wall proteins	Cell wall
A0A1D6CUV7	0.217191	0	0.191871	0.590938	33	Phosphopantothenate--cysteine ligase [Sotub12g025330.1.1]	Co-factor and vitamine metabolism.pantothenate.phosphopantothenoylcysteine synthetase (PPCS)	Co-factor and vitamine metabolism
W5DMS5	0.198934	0	0.196345	0.604721	33	DAG protein, chloroplast precursor, putative, expressed [LOC_Os11g11020]	development.unspecified	Development
A0A1D6CC31	0	0.250009	0.177948	0.572043	33	Vesicle-associated membrane protein-associated protein A [Sotub01g030060.1.1]	DNA.unspecified	DNA
A0A1D5TR91	0.143898	0	0.278097	0.578005	33	Pre-mRNA-splicing factor SYF1 [Sotub01g026530.1.1]	DNA.repair	DNA
A0A1D6B9S3	0.136496	0.0844857	0.257886	0.521132	33	Acetyl-coenzyme A synthetase 2 [Sotub02g037960.1.1]	lipid metabolism.FA synthesis and FA elongation.acyl CoA ligase	Lipid metabolism
A0A1D5UAY5	0.186584	0.102928	0.232985	0.477504	33	Acyl-CoA dehydrogenase [Sotub05g027330.1.1]	lipid metabolism.lipid degradation.beta-oxidation.acyl CoA DH	Lipid metabolism
A0A1D5ZF00	0	0.193319	0.213871	0.59281	33	Protein DA1-related 1 [Sotub04g033100.1.1]	major CHO metabolism.degradation.sucrose.hexokinase	Major CHO metabolism
A0A1D6RJH6	0.180628	0.11184	0.163198	0.544334	33	Plasma membrane ATPase 4 [Sotub07g010540.1.1]	major CHO metabolism.degradation.sucrose.invertases.neutral	Major CHO metabolism
A0A1D5Z516	0.150364	0.166838	0.172424	0.510375	33	Alpha alpha-trehalose-phosphate synthase [Sotub01g005320.1.1]	minor CHO metabolism.trehalose.TPS	Minor CHO metabolism
A0A1D5ZUW4	0.1401	0.178271	0.160975	0.520654	33	Alpha alpha-trehalose-phosphate synthase [Sotub01g005320.1.1]	minor CHO metabolism.trehalose.TPS	Minor CHO metabolism
A0A1D5YI64	0.15189	0.168531	0.174174	0.505405	33	Alpha alpha-trehalose-phosphate synthase [Sotub01g005320.1.1]	minor CHO metabolism.trehalose.TPS	Minor CHO metabolism
A0A1D5RSC8	0.126124	0.217283	0.160862	0.49573	33	Alpha-galactosidase [Sotub03g024450.1.1]	minor CHO metabolism.galactose.alpha-galactosidases	Minor CHO metabolism
A0A1D5YFU3	0.238093	0	0.186747	0.575159	33	Undecaprenyl-phosphate 4-deoxy-4-formamido-L-arabinose transferase [Sotub05g027460.1.1]	misc.UDP glucosyl and glucoronyl transferases	Misc
A0A1D5Y8B7	0	0.2434	0.192008	0.564592	33	Mitochondrial uncoupling protein [Sotub09g011960.1.1]	mitochondrial electron transport / ATP synthesis.uncoupling protein	Mitochondrial electron transport
A0A1D5XT66	0.149767	0.179146	0.131611	0.539475	33	#N/A	not assigned.unknown	not assigned
W5EPT4	0.137209	0.164125	0.120576	0.57809	33	#N/A	not assigned.unknown	not assigned
A0A1D5TMK8	0.136678	0.0857632	0.191494	0.586064	33	#N/A	not assigned.unknown	not assigned
A0A096UW30	0.214392	0.083232	0.188401	0.513975	33	Band 7 stomatin family protein [Sotub03g017180.1.1]	not assigned.no ontology	not assigned
A0A1D6B4Y9	0.144176	0.166401	0.184586	0.504837	33	Heat shock protein 4 [Sotub07g016650.1.1]	PS.calvin cycle.rubisco small subunit	Photosynthesis
A0A1D5XIK1	0	0.180512	0.266203	0.553285	33	F-box family protein [Sotub03g015000.1.1]	protein.degradation.ubiquitin.E3.SCF.FBOX	Protein
A0A1D5S563	0.239972	0	0.180329	0.579698	33	Macrophage erythroblast attacher [Sotub04g009820.1.1]	protein.degradation.ubiquitin.E3.RING	Protein
A0A1D5ZME3	0.246677	0.0957656	0.141227	0.516331	33	Aminopeptidase-like protein [Sotub08g012990.1.1]	protein.degradation.metalloprotease	Protein
A0A1D6RZP0	0.096562	0.209282	0.227629	0.466527	33	Nuclear pore complex protein Nup155 [Sotub07g008300.1.1]	protein.targeting.nucleus	Protein
A0A1D6SBP4	0.121869	0.139837	0.224231	0.514063	33	Catalase [Sotub04g035910.1.1]	redox.dismutases and catalases	Redox
A0A1D6BPU0	0.0788332	0.208042	0.233849	0.479275	33	DnaJ homolog subfamily C member 2 [Sotub08g022750.1.1]	RNA.regulation of transcription.MYB domain transcription factor family	RNA
A0A1D5YH99	0.118202	0.124793	0.18593	0.571076	33	Genomic DNA chromosome 5 TAC clone K21L19 [Sotub07g015760.1.1]	RNA.regulation of transcription.putative transcription regulator	RNA
A0A077S3J6	0.17908	0.223213	0.0834814	0.514225	33	Chromosome 14 contig 1 DNA sequence [Sotub03g031840.1.1]	RNA.regulation of transcription.C2C2(Zn) DOF zinc finger family	RNA
A0A1D5Y4I4	0.238093	0	0.186747	0.575159	33	5-hydroxyisourate hydrolase [Sotub01g028250.1.1]	stress.abiotic.drought/salt	Stress
W5E9W4	0	0	0.237267	0.762733	35	Acetolactate synthase small subunit [Sotub11g009930.1.1]	amino acid metabolism.synthesis.branched chain group.common.acetolactate synthase	Amino acid metabolism
A0A1D5Y679	0.0733725	0	0.324448	0.602179	35	Class E vacuolar protein-sorting machinery protein HSE1 [Sotub04g025000.1.1]	cell.vesicle transport	Cell
A0A1D6DBB9	0	0	0.367625	0.632375	35	Dtdp-glucose 4 6-dehydratase [Sotub10g007680.1.1]	cell wall.precursor synthesis.RHM	Cell wall
A0A1D6CQ44	0	0	0.237267	0.762733	35	Translation initiation factor eIF-2B gamma subunit [Sotub11g028750.1.1]	cell wall.precursor synthesis.UXS	Cell wall
A0A1D6B9B7	0	0	0.327922	0.672078	35	Alpha-L-arabinofuranosidase/beta-D-xylosidase [Sotub04g027020.1.1]	cell wall.degradation.cellulases and beta-1,4-glucanases	Cell wall
A0A1D5WFD3	0.110438	0	0.288598	0.600964	35	Kinase family protein [Sotub07g022220.1.1]	DNA.synthesis/chromatin structure	DNA
A0A096ULJ8	0.0823049	0	0.19402	0.723675	35	Pyruvate kinase [Sotub04g008420.1.1]	glycolysis.cytosolic branch.pyruvate kinase (PK)	Glycolysis
A0A1D6S7N6	0	0	0.394364	0.605636	35	Diphosphate--fructose-6-phosphate 1-phosphotransferase [Sotub12g028110.1.1]	glycolysis.cytosolic branch.pyrophosphate-fructose-6-P phosphotransferase	Glycolysis
A0A1D6CH98	0.0450389	0	0.180163	0.774798	35	Aldo/keto reductase family protein [Sotub09g024390.1.1]	hormone metabolism.auxin.induced-regulated-responsive-activated	Hormone metabolism
A0A1D6SEP5	0.0472229	0	0.188899	0.763878	35	Aldo/keto reductase family protein [Sotub09g024390.1.1]	hormone metabolism.auxin.induced-regulated-responsive-activated	Hormone metabolism
A0A1D5VF26	0	0	0.253777	0.746223	35	BZIP transcription factor [Sotub10g026760.1.1]	hormone metabolism.abscisic acid.signal transduction	Hormone metabolism
A0A1D5RTN7	0	0	0.168467	0.831533	35	Indole-3-acetic acid-amido synthetase GH3.8 [Sotub01g033030.1.1]	hormone metabolism.auxin.induced-regulated-responsive-activated	Hormone metabolism
A0A1D6CJF6	0.122823	0	0.289534	0.587644	35	Acyl-CoA oxidase [Sotub04g020910.1.1]	lipid metabolism.lipid degradation.beta-oxidation.acyl CoA DH	Lipid metabolism
A0A1D5XAG6	0	0	0.388664	0.611336	35	Endoplasmic reticulum-Golgi intermediate compartment protein 3 [Sotub04g026920.1.1]	lipid metabolism.FA synthesis and FA elongation.long chain fatty acid CoA ligase	Lipid metabolism
A0A1D5Y1E1	0	0	0.394364	0.605636	35	Malonyl CoA-acyl carrier protein transacylase containing protein expressed [Sotub01g007560.1.1]	lipid metabolism.FA synthesis and FA elongation.acetyl CoA transacylase	Lipid metabolism
A0A1D5UIF3	0	0	0.245105	0.754895	35	Cytochrome P450 [Sotub07g024840.1.1]	major CHO metabolism.degradation.starch.transporter	Major CHO metabolism
W5DNX6	0	0	0.324833	0.675167	35	Dihydroxyacetone kinase family protein [Sotub06g028590.1.1]	minor CHO metabolism.others	Minor CHO metabolism
A0A1D5W5J6	0	0.12076	0.147173	0.732067	35	Beta-1 3-glucanase [Sotub03g014160.1.1]	misc.beta 1,3 glucan hydrolases.glucan endo-1,3-beta-glucosidase	Misc
Q3ZPM9	0.0618481	0	0.119527	0.818625	35	Flowering locus T-like 2 [Sotub03g010860.1.1]	misc.glutathione S transferases	Misc
A0A1D5YR47	0	0	0.237267	0.762733	35	Arsenite-transporting ATPase [Sotub01g031080.1.1]	misc.calcineurin-like phosphoesterase family protein	Misc
A0A1D5V4F3	0	0	0.388664	0.611336	35	Glutamate synthase [Sotub03g013400.1.1]	N-metabolism.ammonia metabolism.glutamate synthase.ferredoxin dependent	Nitrate metabolism
A0A1D5YLP7	0	0	0.388664	0.611336	35	Response regulator 8 [Sotub05g027350.1.1]	not assigned.unknown	not assigned
A0A1D6AU93	0	0	0.19426	0.80574	35	Carboxyl-terminal peptidase [Sotub01g005770.1.1]	not assigned.unknown	not assigned
A0A1D5WK90	0	0	0.241206	0.758794	35	Glycosyltransferase [Sotub10g021780.1.1]	not assigned.unknown	not assigned
A0A1D6D4V6	0	0	0.188317	0.811683	35	Seven transmembrane receptor [Sotub03g016790.1.1]	not assigned.unknown	not assigned
A0A1D6RR43	0	0	0.237267	0.762733	35	Glycosyltransferase [Sotub03g032440.1.1]	not assigned.unknown	not assigned
A0A1D6S3H5	0	0	0.245105	0.754895	35	Aspartyl aminopeptidase-like protein [Sotub03g023900.1.1]	protein.degradation.aspartate protease	Protein
A0A1D6CY97	0	0	0.237267	0.762733	35	Cathepsin B-like cysteine proteinase [Sotub07g021760.1.1]	protein.postranslational modification	Protein
W5EIH4	0	0	0.245105	0.754895	35	ATP binding / serine-threonine kinase [Sotub08g019980.1.1]	protein.postranslational modification.kinase.receptor like cytoplasmatic kinase VII	Protein
A0A1D5RU67	0	0	0.253777	0.746223	35	U4/U6 small nuclear ribonucleoprotein Prp31 (Predicted) [Sotub08g024160.1.1]	RNA.processing	RNA
A0A1D6A1H7	0	0	0.253777	0.746223	35	GRAS family transcription factor [Sotub10g028220.1.1]	RNA.regulation of transcription.GRAS transcription factor family	RNA
A0A1D5XU33	0	0	0.399317	0.600683	35	10-deacetylbaccatin III-10-O-acetyl transferase-like [Sotub01g023150.1.1]	secondary metabolism.phenylpropanoids	Secondary metabolism
A0A1D5T2N4	0	0	0.308742	0.691258	35	Calcium-transporting ATPase [Sotub11g029690.1.1]	signalling.calcium	Signalling
A0A1D5ZV66	0	0	0.399317	0.600683	35	Signal peptidase complex catalytic subunit SEC11A [Sotub12g010830.1.1]	stress.abiotic.heat	Stress
A0A1D5TQF6	0	0	0.388664	0.611336	35	Ankyrin repeat protein-like [Sotub01g034670.1.1]	stress	Stress
W5A0Y8	0	0	0.245105	0.754895	35	Sugar transporter family protein [Sotub03g017510.1.1]	transport.sugars	Transport
A0A1D5WWA9	0	0	0.399317	0.600683	35	Zinc transporter [Sotub04g007070.1.1]	transport.metal	Transport

## Sheet: 26 DAA Clusters
Table S8: K – means cluster analysis of the identified protein candidates from different cell types during 26 DAA (aleurone (AL), sub-aleurone (SA), starchy endosperm (SE) and endosperm transfer cells (ETCs)). Different line colours in the graph represent individual protein accession binned into the specific cluster.
Accession	26 AL	26 SA	26 SE	26 ETCs	Cluster No
A0A1D5W5J6	0	0.108789	0.174179	0.717032	1
A0A1D6CH98	0	0.104546	0.224898	0.670556	1
A0A1D5UH15	0.123405	0	0.305924	0.570672	1
A0A1D5TVK5	0	0.110685	0.322186	0.567129	1
A0A1D6SBP4	0.0891027	0.0675778	0.130431	0.712889	1
A0A1D5V5P1	0	0.212066	0.27397	0.513964	1
A0A1D6SEP5	0	0.109045	0.234578	0.656377	1
A0A1D5WPC4	0	0.212763	0.274356	0.512881	1
A0A1D5SLI4	0	0.156556	0.403527	0.439917	1
A0A1D5Z3J4	0	0.212564	0.274326	0.51311	1
A0A1D5ZRZ2	0	0.148966	0.311849	0.539186	1
A0A1D5ZXR9	0	0.0917268	0.413675	0.494598	1
A0A1D5ZF00	0	0.21255	0.274082	0.513368	1
P04464	0	0	0.61889	0.38111	1
A0A1D5VHT9	0	0	0.416413	0.583587	1
A0A1D5YV20	0	0.149742	0.392233	0.458025	1
A0A1D5Z0L3	0	0	0.209668	0.790332	1
A0A1D6A8D7	0	0.141157	0.355791	0.503052	1
U5HTD8	0	0	0.520129	0.479871	1
A0A096ULJ8	0	0.168707	0.216898	0.614395	1
A0A1D6A933	0	0	0.264984	0.735016	1
A0A1D6S9K0	0	0	0.213659	0.786341	1
A0A1D5W9K7	0	0.125673	0.490234	0.384092	1
A0A1D6SBS9	0	0.195501	0.252839	0.551659	1
A0A1D5YAF5	0	0	0.350116	0.649884	1
A0A1D6BFQ2	0	0	0.344011	0.655989	1
A0A1D5Z6D4	0	0.0897226	0.467577	0.442701	1
A0A1D5ZBJ6	0	0	0.514976	0.485024	1
A0A1D5T762	0	0	0.414268	0.585732	1
A0A1D5UYD0	0	0	0.520129	0.479871	1
A0A1D6DLV1	0	0.0826972	0.213004	0.704298	1
A0A1D5XIK1	0	0	0.517364	0.482636	1
A0A1D6B626	0	0	0.344784	0.655216	1
A0A1D5YWR0	0	0.168803	0.325663	0.505534	1
A0A1D5YVL0	0	0.168201	0.3245	0.507299	1
A0A1D5Y0R1	0	0.105772	0.269424	0.624804	1
A0A1D5Z703	0	0	0.516389	0.483611	1
A0A1D6B4Y9	0	0.147132	0.256176	0.596692	1
A0A1D5Y9Y0	0	0.0912883	0.353749	0.554962	1
A0A1D6CY97	0	0	0.445187	0.554813	1
A0A1D5XSM5	0	0	0.344784	0.655216	1
A0A1D6B1V0	0	0.213499	0.274302	0.512198	1
A0A1D5YJG1	0	0.168707	0.216898	0.614395	1
A0A1D5V0U5	0	0	0.51717	0.48283	1
A0A1D5UDE7	0	0	0.520129	0.479871	1
A0A1D5U699	0	0.116578	0.45619	0.427232	1
A0A1D5VEE3	0	0	0.61889	0.38111	1
A0A1D6BYD9	0	0.117227	0.455854	0.426918	1
A0A1D5TAC3	0	0	0.260916	0.739084	1
A0A1D6CAS9	0	0	0.264984	0.735016	1
A0A1D5VIF1	0	0	0.519372	0.480628	1
A0A1D6CR96	0	0	0.344784	0.655216	1
A0A1D5TZM1	0	0	0.516389	0.483611	1
A0A1D5TYS4	0	0.168707	0.216898	0.614395	1
A0A1D6D8C7	0	0.120413	0.303504	0.576083	1
A0A1D6DLT8	0	0.12421	0.374415	0.501375	1
A0A1D6RWC9	0	0.138102	0.182461	0.679437	1
A0A1D6DLP5	0	0.141071	0.356183	0.502746	1
A0A1D5YN29	0	0	0.264984	0.735016	1
A0A1D5YL77	0	0	0.264984	0.735016	1
A0A1D5XNG4	0	0	0.416413	0.583587	1
A0A1D6CXT4	0	0	0.350083	0.649917	1
A0A1D5U204	0	0.168707	0.216898	0.614395	1
W5EIH4	0	0	0.61889	0.38111	1
A0A1D5TBW7	0	0	0.516389	0.483611	1
W5E910	0	0	0.67607	0.32393	1
A0A1D6AHV5	0	0	0.261577	0.738423	1
A0A1D5UGR6	0	0	0.260916	0.739084	1
A0A1D5V885	0	0	0.213167	0.786833	1
A0A1D5UE27	0	0	0.51717	0.48283	1
A0A1D5RVD4	0	0	0.261577	0.738423	1
A0A1D5T0U5	0	0	0.513796	0.486204	1
A0A096UUM2	0	0	0.349337	0.650663	1
A0A1D6DGU9	0	0	0.349337	0.650663	1
A0A1D6C5P9	0	0	0.614704	0.385296	1
A0A1D5Z5Z9	0	0	0.35069	0.64931	1
W5DLZ0	0	0	0.516389	0.483611	1
A0A1D5SGH4	0	0	0.520129	0.479871	1
A0A1D5SCE1	0	0	0.516315	0.483685	1
W5F6K4	0	0	0.416413	0.583587	1
A0A1D5XFU2	0	0	0.264984	0.735016	1
A0A1D5YSI2	0	0	0.264984	0.735016	1
A0A1D5T6F6	0.42492	0	0	0.57508	2
A0A1D6SC42	0.110151	0.193573	0.196126	0.50015	2
A0A1D5XAR2	0.398114	0	0	0.601886	2
A0A1D5SA32	0.233551	0.150476	0.129671	0.486302	2
A0A1D5V9I0	0.259513	0.097842	0.210477	0.432167	2
A0A1D5V0B6	0.349688	0.110556	0.0854482	0.454308	2
A0A1D5RWU1	0.273523	0.132092	0.11383	0.480555	2
A0A1D5RYQ8	0.239999	0.172712	0.170049	0.41724	2
A0A1D6RW51	0.187802	0.142109	0.14399	0.526099	2
A0A1D5XLU8	0.239999	0.172712	0.170049	0.41724	2
A0A1D5WAT5	0.208743	0.187099	0.152735	0.451423	2
A0A1D6S9P2	0.312548	0.115589	0.149586	0.422277	2
A0A1D5VFP5	0.235013	0	0	0.764987	2
A0A1D6BLB8	0.249048	0	0.182463	0.56849	2
A0A1D5XT66	0.154904	0.0881635	0.189786	0.567146	2
A0A1D5XGN9	0.321777	0	0.235889	0.442333	2
A0A1D5ZLM1	0.395425	0.049437	0.192242	0.362896	2
A0A1D5RVB3	0.341329	0.128688	0.165943	0.364041	2
A0A1D5XVS7	0.466891	0	0	0.533109	2
A0A1D5UZA7	0.19798	0.0735746	0.191513	0.536932	2
A0A1D5W2P2	0.260049	0.145468	0.125563	0.468921	2
W5B855	0.439866	0	0.159878	0.400255	2
A0A1D5YGF9	0.376277	0.106061	0.0915485	0.426113	2
A0A1D6RCW1	0.451036	0	0	0.548964	2
W5EPT4	0.154711	0.0880533	0.189549	0.567687	2
A0A1D5RS02	0.356269	0.0672398	0.0867435	0.489748	2
A0A1D5VF15	0.191336	0.107031	0.184614	0.517019	2
Q8S4P7	0.141649	0.133688	0.172518	0.552145	2
W4ZZ38	0.295138	0.165096	0.141012	0.398754	2
A0A1D5UZY9	0.208751	0.118707	0.0765361	0.596006	2
A0A1D5UBB0	0.196445	0.167565	0.119731	0.516259	2
W5B0R6	0.279128	0.10273	0	0.618142	2
A0A1D5V3F2	0.22269	0.0819585	0	0.695352	2
A0A1D5RTK6	0.341953	0.128923	0.166246	0.362877	2
A0A1D5XS19	0.353007	0	0.169239	0.477755	2
A0A1D5WTW7	0.276187	0.172971	0.0889385	0.461903	2
A0A1D5X5D7	0.366971	0.136376	0	0.496653	2
A0A1D5T660	0.260475	0.158747	0.127428	0.45335	2
W5DZX3	0.388019	0.0747058	0.0959815	0.441293	2
W5BPN4	0.22269	0.0819585	0	0.695352	2
A0A1D5XUI4	0.197991	0.0728684	0.190871	0.538269	2
A0A1D6BW51	0.30536	0.117103	0.15107	0.426467	2
A0A1D5S2A1	0.129003	0.19835	0.191029	0.481618	2
A0A1D5YM25	0.183391	0.174359	0.179245	0.463005	2
A0A1D5RSC8	0.199472	0.150518	0.194564	0.455446	2
A0A1D5VZD9	0.349836	0	0	0.650164	2
A0A1D5XXM6	0.305742	0.116515	0.150743	0.427	2
A0A1D5UUY5	0.417257	0	0	0.582743	2
A0A1D6D2F0	0.368252	0.0834579	0.179657	0.368633	2
A0A1D6S169	0.305584	0.116455	0.151181	0.42678	2
A0A1D5XZ44	0.232737	0	0.117182	0.650082	2
A0A1D6CHY4	0.42492	0	0	0.57508	2
A0A1D5Y2T1	0.207148	0.232148	0	0.560704	2
A0A1D5XPR5	0.139617	0.156466	0.201762	0.502155	2
A0A1D6AJ17	0.27681	0.102225	0	0.620965	2
A0A096ULK8	0.351982	0	0.253894	0.394125	2
A0A1D5WI41	0.312009	0.118086	0.149074	0.420831	2
A0A1D5V5G2	0.318109	0.242027	0.0774523	0.362412	2
A0A1D5XIK0	0.353211	0	0.168758	0.478031	2
A0A1D5RSD5	0.465111	0	0	0.534889	2
A0A1D6AB60	0.306825	0	0	0.693175	2
A0A1D6RZP0	0.302006	0	0.290654	0.40734	2
A0A1D5XR75	0.42492	0	0	0.57508	2
A0A1D5RXL8	0.345861	0	0.171108	0.483031	2
A0A1D5Y5R8	0.353466	0.230076	0.358339	0.0581199	3
A0A1D5RUP2	0.203881	0.281422	0.330131	0.184566	3
A0A1D5X443	0.322349	0.229799	0.38294	0.0649114	3
A0A1D5X433	0.139817	0.397306	0.23927	0.223608	3
A0A1D5YFA7	0.29121	0.287873	0.273018	0.147899	3
A0A1D5XGF4	0.320779	0.260279	0.25955	0.159391	3
W5AH12	0.100872	0.440074	0.296645	0.162408	3
A0A1D5Z6B4	0.21576	0.350744	0.173779	0.259717	3
A0A1D5ZX81	0.319929	0.241134	0.320749	0.118188	3
A0A1D5S0Z8	0.324977	0.262273	0.307285	0.105464	3
A0A1D5UXT7	0.377837	0.351531	0.270632	0	3
A0A1D5XXC9	0.293156	0.286955	0.271042	0.148847	3
A0A1D5T267	0.339417	0.286677	0.267465	0.106441	3
A0A1D5SCN8	0.182476	0.3183	0.38382	0.115404	3
A0A1D5RZH5	0.327317	0.493174	0.0794752	0.100034	3
A0A1D5Z7X4	0.305767	0.284319	0.317175	0.092739	3
A0A1D6BEU5	0.163916	0.302175	0.389833	0.144075	3
A0A1D6ADY9	0.161857	0.307713	0.38543	0.145	3
A0A1D6BAM8	0.267005	0.435839	0.215791	0.0813644	3
W5FBQ2	0.258977	0.251009	0.304925	0.185089	3
A0A1D5Y5E1	0.309264	0.293285	0.240263	0.157188	3
W5ECL2	0.118766	0.464709	0.228586	0.187939	3
A0A1D6AW44	0.141413	0.332826	0.392885	0.132876	3
A0A1D6CIT0	0.334392	0.280981	0.287741	0.0968854	3
A0A1D6BV13	0.280462	0.2138	0.356512	0.149226	3
A0A1D6DCS1	0.318536	0.301154	0.233778	0.146532	3
Q94G92	0.282868	0.318928	0.205628	0.192576	3
Q2WGB1	0.224792	0.330593	0.277738	0.166876	3
A0A1D5YR68	0.416025	0.382077	0.173995	0.0279024	3
A0A1D5WAZ4	0.182903	0.283199	0.362934	0.170964	3
A0A1D6B4X5	0.212618	0.367683	0.370597	0.0491021	3
A0A1D6S420	0.312842	0.235065	0.452093	0	3
A0A1D5WWH1	0.18214	0.47593	0.261368	0.0805627	3
A0A1D6AU31	0.342661	0.255242	0.24717	0.154926	3
A0A1D6CST6	0.30342	0.266488	0.246255	0.183837	3
A0A1D5TEB7	0.169154	0.365626	0.369327	0.0958928	3
A0A1D5SVW4	0.32698	0.370709	0.223018	0.0792938	3
A0A1D6SBX1	0.202161	0.313537	0.38223	0.102072	3
A0A1D5XW66	0.3499	0.26384	0.226948	0.159312	3
A0A1D5U1A3	0.378365	0.355315	0.137525	0.128795	3
Q9LEE2	0.235885	0.34689	0.28096	0.136265	3
A0A1D6D3Z1	0.290446	0.220941	0.355234	0.133379	3
A0A1D5W5M2	0.326792	0.369622	0.106168	0.197418	3
A0A1D6S123	0.140019	0.469473	0.201655	0.188854	3
A0A1D6AR47	0.200934	0.253074	0.39131	0.154683	3
P17314	0.137958	0.447796	0.289098	0.125148	3
W5H0U1	0.342797	0.254945	0.247269	0.154988	3
A0A1D5RV75	0.325464	0.36812	0.15823	0.148186	3
A0A1D5X7C5	0.204079	0.267003	0.391055	0.137863	3
A0A1D5SHM0	0.309745	0.350341	0.150588	0.189326	3
A0A1D6S5J5	0.270288	0.381727	0.180376	0.167609	3
A0A1D6BSJ9	0.255437	0.312016	0.268412	0.164135	3
A0A077RY90	0.239747	0.300955	0.387522	0.0717756	3
A0A1D5SUQ2	0.302487	0.265669	0.294119	0.137725	3
A0A1D6DBP9	0.164238	0.406272	0.301844	0.127646	3
A0A1D6ABW2	0.296441	0.309278	0.361043	0.0332374	3
A0A1D5TQ62	0.146412	0.412901	0.31353	0.127156	3
A0A1D5SGZ2	0.343819	0.216787	0.334502	0.104892	3
Q9ST58	0.38127	0.27778	0.268727	0.0722228	3
A0A1D5YKH6	0.270959	0.232902	0.319175	0.176964	3
M9TGF7	0.290772	0.299896	0.211374	0.197957	3
A0A1D5U5L3	0.219284	0.391644	0.275	0.114072	3
A0A1D5YCD4	0.278626	0.210665	0.369425	0.141283	3
A0A1D6B7P8	0.200969	0.358368	0.24876	0.191903	3
A0A1D6AQV8	0.172826	0.366926	0.273372	0.186876	3
A0A1D6AG49	0.369619	0.278388	0.238833	0.11316	3
A0A1D5XZU1	0.203335	0.353797	0.260181	0.182687	3
A0A1D6AAA6	0.36438	0.228205	0.295731	0.111684	3
A0A1D5ZBL7	0.359873	0.281547	0.285378	0.0732022	3
A0A1D5S955	0.295973	0.186173	0.383095	0.134759	3
A0A1D5UHV2	0.214196	0.405761	0.268618	0.111425	3
A0A1D6RHP8	0.241648	0.303341	0.234963	0.220048	3
A0A1D5RQE5	0.323171	0.369372	0.158768	0.14869	3
A0A1D5ZN88	0.173144	0.400473	0.343571	0.0828127	3
A0A1D5X8T9	0.351689	0.266826	0.300663	0.0808215	3
A0A1D6ANG2	0.221788	0.335182	0.280765	0.162265	3
W5G6L7	0.170584	0.349553	0.328319	0.151544	3
A0A1D6CJD7	0.1752	0.294014	0.336461	0.194325	3
A0A1D6RRI2	0.25216	0.347175	0.285854	0.11481	3
A0A1D5V8Z6	0.205387	0.280261	0.329462	0.184891	3
A0A077RXY9	0.300828	0.342432	0.220782	0.135957	3
A0A1D5YYQ5	0.359866	0.205382	0.352051	0.0827005	3
W5FYH5	0.289261	0.300849	0.211805	0.198086	3
W5F6Q2	0.251943	0.316099	0.203245	0.228713	3
A0A1D6AF78	0.266188	0.3512	0.310529	0.0720827	3
A0A1D6AYR7	0.268202	0.207959	0.399961	0.123877	3
A0A1D5TLB5	0.318213	0.368004	0.313783	0	3
A0A1D5ZZJ8	0.338383	0.257406	0.247914	0.156297	3
A0A1D5VLH6	0.305284	0.230361	0.297248	0.167107	3
A0A1D5YHU5	0.163614	0.303549	0.312158	0.22068	3
A0A077RVJ6	0.221139	0.249949	0.393744	0.135168	3
A0A1D5YXC6	0.179094	0.400732	0.301082	0.119092	3
A0A1D5VZJ0	0.249102	0.3857	0.246055	0.119142	3
W5ASI9	0.226759	0.341972	0.294281	0.136988	3
A0A1D5WFD3	0.267017	0.494769	0	0.238213	3
W5B7W5	0.303169	0.266505	0.245018	0.185307	3
A0A1D6A4N1	0.347804	0.262259	0.338182	0.0517543	3
A0A1D6B3S5	0.171466	0.330835	0.34024	0.15746	3
A0A1D5UW17	0.327708	0.412527	0.159321	0.100444	3
A0A1D6RLW2	0.256315	0.308322	0.273149	0.162214	3
A0A1D5YE08	0.200091	0.361035	0.348667	0.0902072	3
A0A1D6RXD1	0.34073	0.253407	0.327036	0.0788272	3
A0A1D6ABB9	0.237541	0.315658	0.230548	0.216253	3
A0A1D6AW49	0.313094	0.352184	0.22773	0.106992	3
A0A1D5WN94	0.297133	0.280568	0.21807	0.204228	3
A0A1D6RLH8	0.393022	0.296355	0.190858	0.119765	3
A0A1D5URI6	0.472396	0.527604	0	0	3
A0A1D5YGF5	0.30611	0.307121	0.247395	0.139374	3
A0A1D5ZC02	0.280442	0.314287	0.405271	0	3
A0A1D5V3H4	0.26731	0.269135	0.259915	0.20364	3
A0A1D5SCP6	0.180117	0.403708	0.172408	0.243767	3
A0A1D5Y368	0.353164	0.306981	0.339855	0	3
A0A1D5YKH4	0.471546	0.528454	0	0	3
A0A1D5ZDY6	0.377928	0.284973	0.337099	0	3
A0A1D6RWX8	0.210542	0.39232	0.303223	0.0939152	3
A0A1D6B7I6	0.229003	0.34121	0.221148	0.208639	3
A0A1D6CRL9	0.210281	0.393172	0.303537	0.09301	3
A0A1D5S422	0.423284	0.47577	0.100946	0	3
A0A1D6S3B0	0.322037	0.371652	0.159321	0.14699	3
P06659	0.377571	0.340945	0.109656	0.171828	3
A0A1D6ASU8	0.29888	0.225368	0.33967	0.136082	3
B2Y2Q6	0.290877	0.437306	0.140058	0.131759	3
B2Y2S6	0.194777	0.436567	0.281476	0.0871797	3
A0A1D5VHJ2	0.142098	0.318494	0.410696	0.128712	3
A0A1D5X9X9	0.384842	0.431287	0.183871	0	3
W5FR58	0.279805	0.317949	0.273005	0.12924	3
A0A1D6CK38	0.25836	0.292222	0.292882	0.156536	3
A0A1D5W483	0.354778	0.134272	0.51095	0	3
A0A1D5TVD7	0.386971	0.433673	0	0.179356	3
A0A1D5TE37	0.335359	0.253765	0.410876	0	3
A0A1D5UGI3	0.277397	0.315432	0.407171	0	3
A0A1D5V0T8	0.377428	0.436485	0.186087	0	3
E6Y0T1	0	0	1	0	4
P12112	0	0	1	0	4
W4ZZP4	0	0	1	0	4
A0A1D5SZS1	0	0	1	0	4
A0A1D6CMM5	0	0	1	0	4
A0A1D5VCB9	0	0.204556	0.795444	0	4
A0A1D6C0M7	0	0	1	0	4
W5FDW1	0	0	1	0	4
P80602	0	0	1	0	4
A0A1D6A213	0	0	0.761383	0.238617	4
A0A1D5WCL1	0	0	1	0	4
A0A1D5ZZZ9	0	0	1	0	4
A0A1D6APT5	0	0	1	0	4
A0A1D5W052	0	0	1	0	4
A0A1D6RI35	0	0.204556	0.795444	0	4
A0A1D5S6C2	0	0	1	0	4
A0A1D5TSK2	0	0	1	0	4
W5A160	0	0	1	0	4
A0A1D5YKI0	0	0	1	0	4
A0A096ULN4	0	0	1	0	4
A0A1D6AHC7	0.268038	0.188008	0.298885	0.245068	5
A0A1D5TUK4	0.321255	0.266589	0.197818	0.214338	5
A0A1D5YJU2	0.208433	0.325588	0.167877	0.298102	5
A0A1D5YXH6	0.35037	0	0.340738	0.308891	5
W5H3N4	0.29185	0.256555	0.141888	0.309708	5
A0A1D6BVK1	0.189699	0.214315	0.367728	0.228258	5
A0A1D6CXE3	0.228149	0.189654	0.354704	0.227494	5
A0A1D5VZ33	0.301393	0.180684	0.202996	0.314927	5
A0A1D5WLK3	0.318694	0.0803105	0.310788	0.290207	5
A0A1D5Y3Q3	0.322452	0.134857	0.217617	0.325075	5
A0A1D5TZE6	0.224611	0.298994	0.220502	0.255893	5
W5HJY2	0.288889	0.187303	0.24195	0.281859	5
A0A1D5YJS8	0.273036	0.186343	0.265942	0.274678	5
A0A1D5ZC98	0.230366	0.197281	0.281552	0.2908	5
W5GJX6	0.284342	0.204242	0.264092	0.247324	5
A0A1D6A2S6	0.262164	0.246942	0.222942	0.267951	5
W5E6K6	0.359003	0.13657	0.176068	0.328358	5
A0A1D5TFM2	0.31924	0.216448	0.217158	0.247154	5
A0A1D5SQY9	0.334425	0.160595	0.310915	0.194065	5
A0A1D6ATH8	0.234308	0.17677	0.322843	0.266079	5
A0A1D6AZY8	0.253825	0.144489	0.310713	0.290973	5
A0A1D6CVU9	0.327211	0.18492	0.239177	0.248692	5
W5C5N9	0.314311	0.17418	0.226464	0.285045	5
A0A1D6DLJ3	0.272769	0.191326	0.30416	0.231744	5
A0A1D6BRN0	0.187214	0.195379	0.297253	0.320154	5
A0A1D6RWC6	0.296926	0.134318	0.231409	0.337347	5
W5BZZ2	0.268726	0.255331	0.230516	0.245427	5
A0A1D5U1Y0	0.268725	0.202139	0.188897	0.340239	5
A0A1D5ZGS1	0.217141	0.273343	0.246777	0.26274	5
A0A1D5YES7	0.259809	0.25792	0.252561	0.22971	5
A0A1D5TLL4	0.363376	0.13481	0.175157	0.326657	5
A0A1D5ZXA5	0.180236	0.232983	0.303001	0.28378	5
A0A1D6SEM6	0.180079	0.177199	0.280785	0.361938	5
A0A1D6C1Y5	0.32129	0.182703	0.275367	0.22064	5
A0A1D6RU08	0.197671	0.258619	0.142585	0.401124	5
A0A1D5VK82	0.315206	0.176322	0.152195	0.356277	5
A0A1D6S8R7	0.311883	0.194422	0.208755	0.28494	5
A0A1D5ST38	0.190657	0.270746	0.3179	0.220698	5
A0A1D5TI83	0.219394	0.166015	0.214434	0.400157	5
A0A1D6CZ63	0.145809	0.165974	0.321663	0.366553	5
W5FSY8	0.275849	0.208973	0.222938	0.292239	5
A0A1D5U0Y3	0.235507	0.222051	0.3009	0.241543	5
A0A1D6S1J5	0.329948	0.148522	0.223178	0.298352	5
A0A1D5ZB54	0.147659	0.296697	0.286725	0.26892	5
A0A096UL77	0.288191	0.196076	0.252839	0.262893	5
A0A1D6BCS7	0.172184	0.252336	0.288127	0.287353	5
A0A1D5Z8U2	0.304997	0.229401	0.258366	0.207236	5
A0A1D5W8I7	0.283332	0.142023	0.229796	0.344849	5
A0A1D5Y0P8	0.329235	0.173854	0.256551	0.24036	5
A0A1D5SAE3	0.20765	0.208336	0.269481	0.314532	5
A0A1D5ZSR8	0.203412	0.255344	0.2634	0.277845	5
A0A1D5TXE4	0.157489	0.296206	0.306351	0.239954	5
A0A1D5ZZ08	0.208828	0.237078	0.325028	0.229066	5
A0A1D5XXA6	0.325167	0.133203	0.27248	0.26915	5
W5DXJ4	0.266843	0.175366	0.194146	0.363644	5
A0A1D5UQT5	0.154467	0.309712	0.300472	0.235349	5
A0A1D5RUP4	0.271313	0.10034	0.261782	0.366566	5
A0A1D6S1Y9	0.245672	0.184595	0.237245	0.332489	5
A0A1D5S0J2	0.131622	0.195753	0.317566	0.355059	5
W5H8Z0	0.246025	0.138678	0.346803	0.268494	5
A0A1D6C4E9	0.295132	0.177923	0.271903	0.255041	5
A0A1D5Z614	0.282271	0.213409	0.310475	0.193845	5
A0A1D5YF62	0.263293	0.173717	0.213616	0.349374	5
A0A1D6B318	0.236014	0.177134	0.190874	0.395978	5
A0A1D5WIS5	0.222762	0.18181	0.306934	0.288494	5
A0A1D5UG31	0.180929	0.258127	0.31506	0.245884	5
A0A1D5WZ64	0.229797	0.173486	0.248367	0.34835	5
A0A1D5SHX1	0.227934	0.216108	0.320602	0.235356	5
A0A1D5XQA7	0.258765	0.257646	0.249013	0.234577	5
A0A1D6B9U4	0.211019	0.239786	0.309203	0.239991	5
W5GC44	0.345584	0.163221	0.253409	0.237786	5
A0A1D5RY73	0.310374	0.176343	0.227393	0.28589	5
A0A1D6RLC0	0.163729	0.251163	0.282341	0.302768	5
A0A1D5YGI6	0.19679	0.211425	0.320894	0.270891	5
W5CDN8	0.240559	0.202316	0.30014	0.256985	5
W5FAL7	0.306043	0.267954	0.099596	0.326407	5
A0A1D6A860	0.213904	0.239719	0.258017	0.288359	5
A0A1D5YUK4	0.152888	0.171047	0.367433	0.308632	5
A0A1D6D1Q0	0.245881	0.216145	0.25919	0.278784	5
A0A1D5VT74	0.276098	0.207433	0.222987	0.293482	5
A0A1D6D1G4	0.291733	0.242708	0.199436	0.266124	5
A0A1D5YAL8	0.284963	0.178467	0.277079	0.259491	5
A0A1D5X2X8	0.149989	0.238172	0.307012	0.304826	5
W5BHJ0	0.225833	0.252226	0.217344	0.304598	5
A0A1D5SR31	0.344332	0.17287	0.167403	0.315395	5
A0A1D5Z2E0	0.275523	0.229456	0.315077	0.179945	5
A0A1D6BUT5	0.28342	0.249532	0.252396	0.214651	5
W5F377	0.14534	0.225038	0.360302	0.26932	5
A0A1D6BPM3	0.317883	0.238077	0.229298	0.214743	5
A0A1D6CQP0	0.317883	0.238077	0.229298	0.214743	5
A0A1D5YDP6	0.201011	0.14973	0.241887	0.407372	5
A0A1D6RV38	0.221506	0.222541	0.28734	0.268613	5
A0A1D6AG05	0.349795	0.15855	0.204449	0.287207	5
A0A1D5T4V4	0.242357	0.15928	0.322617	0.275747	5
A0A1D5YYQ7	0.263638	0.101103	0.393155	0.242104	5
A0A1D5SI36	0.334404	0.190326	0.245424	0.229846	5
A0A1D5VVN9	0.163101	0.185528	0.278632	0.372739	5
A0A1D6AYF2	0.349795	0.15855	0.204449	0.287207	5
A0A1D5SQU7	0.310521	0.176732	0.227895	0.284852	5
A0A1D6S992	0.25612	0.260378	0.16757	0.315932	5
A0A0C4BJH4	0.347612	0	0.335688	0.3167	5
A0A1D5SNF6	0.198242	0.229261	0.295631	0.276866	5
A0A1D6BST6	0.314669	0.23811	0.23094	0.216281	5
A0A1D5VEP3	0.338824	0.152622	0.262563	0.245991	5
A0A1D5TDX0	0.197818	0.230908	0.295	0.276274	5
A0A1D6C2C1	0.221632	0.251846	0.324754	0.201769	5
A0A1D5WAK7	0.307205	0.115823	0.249327	0.327646	5
A0A1D5ZPQ0	0.235126	0.177295	0.266415	0.321164	5
A0A1D6BSA1	0.192196	0.241264	0.217877	0.348663	5
A0A1D6CFI9	0.192669	0.242009	0.186788	0.378534	5
A0A1D5SNU7	0.263508	0.0994655	0.515102	0.121924	5
F8WTQ5	0.267441	0.281321	0.233014	0.218223	5
A0A1D5Y3I8	0.209233	0.262815	0.305167	0.222784	5
P11383	0.337934	0.222587	0.245658	0.193821	5
A0A1D5W7J4	0.225943	0.282832	0.182605	0.30862	5
A0A1D6AA13	0.342535	0.172166	0.278132	0.207167	5
A0A1D6BRW0	0.197437	0.192522	0.305388	0.304653	5
A0A1D6AQG9	0.338266	0.189222	0.244	0.228512	5
W5DWT9	0.358894	0.134812	0.17571	0.330583	5
A0A1D5TLG6	0.203286	0.227819	0.293772	0.275124	5
A0A1D5ZDU5	0.324249	0.182792	0.23571	0.25725	5
A0A1D5WQ92	0.226578	0.198999	0.403427	0.170995	5
A0A1D5ZBG0	0.304113	0.206766	0.266624	0.222497	5
A0A1D5RRU8	0.35787	0.111907	0.259477	0.270747	5
A0A1D5W0W7	0.196814	0.22761	0.390538	0.185038	5
A0A1D5Y818	0.245974	0.181627	0.354251	0.218147	5
A0A1D6AAJ1	0.267792	0.182197	0.208412	0.341598	5
A0A1D5XXY5	0.300651	0.226468	0.243842	0.229039	5
W5G4R7	0.219819	0.193837	0.284524	0.301821	5
A0A1D5RZB4	0.20793	0.235019	0.303975	0.253075	5
A0A077RZZ9	0.27387	0.208693	0.267678	0.249759	5
A0A1D6RW63	0.307336	0.215679	0.256949	0.220036	5
A0A1D5XV37	0.148436	0.16458	0.355134	0.33185	5
A0A1D6RW71	0.265095	0.199893	0.214247	0.320764	5
A0A1D6RVU9	0.336622	0.0836431	0.273202	0.306533	5
A0A1D6BMK2	0.313019	0.155111	0.250088	0.281782	5
A0A1D5TKT7	0.287948	0.217125	0.232717	0.26221	5
A0A1D6S1X0	0.301064	0.227015	0.244177	0.227743	5
A0A1D6ADM2	0.153149	0.312628	0.283386	0.250837	5
W5FZ59	0.268338	0.101558	0.38646	0.243644	5
A0A1D6DMS2	0.268954	0.136606	0.220836	0.373605	5
A0A1D5V067	0.300151	0.141273	0.218379	0.340196	5
A0A1D5YV33	0.316546	0.23953	0.155246	0.288677	5
A0A1D5W130	0.334404	0.190326	0.245424	0.229846	5
A0A1D5UT81	0.301528	0.115634	0.300993	0.281845	5
A0A1D5T409	0.155672	0.178723	0.230783	0.434823	5
A0A1D5XIB4	0.285168	0.109998	0.279951	0.324883	5
A0A1D5SDY6	0.313716	0.175488	0.226291	0.284505	5
A0A1D6D9V5	0.222866	0.249762	0.324325	0.203047	5
F4Y590	0.20684	0.208252	0.302382	0.282527	5
A0A1D5Z9C7	0.198242	0.229261	0.295631	0.276866	5
A0A1D6BBP7	0.202308	0.228099	0.294132	0.275461	5
A0A1D5RZX1	0.225237	0.25242	0.217511	0.304833	5
A0A1D6BER9	0.262586	0.198014	0.253997	0.285403	5
A0A1D6BTZ7	0.338266	0.189222	0.244	0.228512	5
P08823	0.238575	0.145299	0.374	0.242126	5
A0A1D5Z1R6	0.301778	0.199413	0.275408	0.223401	5
A0A1D6BJZ1	0.291808	0.221156	0.286469	0.200567	5
A0A1D5Y8D8	0.293168	0.163994	0.21147	0.331368	5
A0A1D5WX26	0.184794	0.284576	0.275577	0.255052	5
A0A1D5RQA0	0.33479	0.190215	0.245282	0.229712	5
A0A1D5RVP0	0.252009	0.28409	0.240402	0.223499	5
P20973	0.226385	0.214313	0.249587	0.309715	5
A0A1D5YNB1	0.246746	0.25654	0.285145	0.211569	5
A0A1D6BLY6	0.301398	0.170056	0.255661	0.272885	5
W5DR44	0.337061	0.188547	0.243131	0.23126	5
A0A1D6CTR4	0.239955	0.0908157	0.345583	0.323646	5
A0A1D6D7Z6	0.129958	0.145146	0.374329	0.350568	5
W5C8D1	0.286457	0.216785	0.278532	0.218226	5
A0A1D5UBI3	0.331986	0.250331	0.214762	0.202921	5
A0A1D5Z2T7	0.306923	0.179105	0.285107	0.228865	5
A0A1D5VVK7	0.155237	0.147591	0.341791	0.355382	5
W5FSB3	0.292605	0.221376	0.285251	0.200767	5
A0A1D5STL6	0.224226	0.250431	0.32293	0.202412	5
A0A1D5XVG2	0.171241	0.236368	0.333007	0.259383	5
A0A1D6CGC2	0.232238	0.220525	0.22799	0.319247	5
W5G3P9	0.276309	0.225621	0.246459	0.251611	5
A0A1D5Z9X7	0.261697	0.164818	0.295774	0.277711	5
A0A1D6BYA9	0.222049	0.208394	0.267204	0.302353	5
W5CXQ1	0.183196	0.137225	0.26474	0.41484	5
A0A1D6AWA4	0.315822	0.238143	0.255244	0.190791	5
A0A1D5UR97	0.338266	0.189222	0.244	0.228512	5
A0A1D5VI27	0.176451	0.200854	0.301815	0.32088	5
A0A1D5TLY0	0.224226	0.250431	0.32293	0.202412	5
A0A1D6CXJ6	0.329596	0.207322	0.21434	0.248742	5
A0A1D6S217	0.230187	0.231577	0.223819	0.314417	5
A0A1D5YH99	0.218223	0.252369	0.325429	0.203979	5
A0A1D6BML0	0.255305	0.142814	0.429412	0.172469	5
A0A1D6BNA7	0.133883	0.250326	0.193476	0.422314	5
A0A1D5UP68	0.25203	0.282446	0.241243	0.224281	5
A0A1D5YJS2	0.203286	0.227819	0.293772	0.275124	5
A0A1D6B662	0.212734	0.214768	0.378778	0.193719	5
A0A1D6DCB4	0.33479	0.190215	0.245282	0.229712	5
A0A1D6RDC7	0.16097	0.23772	0.386748	0.214562	5
A0A1D5YX75	0.159944	0.239615	0.383975	0.216466	5
A0A1D5XFF9	0.295183	0.149003	0.287017	0.268798	5
A0A1D6RJF3	0.290941	0.218173	0.253489	0.237398	5
A0A1D5T7L9	0.286828	0.21628	0.278892	0.217999	5
A0A1D5TXK6	0.222108	0.164565	0.214489	0.398839	5
A0A1D6AFM7	0.172631	0.192806	0.248622	0.385941	5
A0A1D5TD62	0.151467	0.283204	0.292542	0.272787	5
A0A1D5UC08	0.218082	0.246542	0.23847	0.296905	5
A0A1D6RUA5	0.272106	0.154869	0.199702	0.373323	5
A0A1D6BMW2	0.272251	0.154683	0.199463	0.373603	5
W5FM08	0.221942	0.252636	0.270778	0.254644	5
A0A1D6BQP0	0.203838	0.227661	0.293568	0.274933	5
A0A1D5TBB1	0.246839	0.182266	0.237963	0.332931	5
A0A1D5UGS0	0.185781	0.208202	0.268476	0.337541	5
W5FY62	0.159021	0.178212	0.229804	0.432962	5
A0A1D5WV00	0.334404	0.190326	0.245424	0.229846	5
A0A1D6BVL0	0.334404	0.190326	0.245424	0.229846	5
A0A1D6D6A1	0.225669	0.252904	0.216011	0.305417	5
W5GBF3	0.246514	0.285086	0.124119	0.344282	5
A0A1D5WNI0	0.219898	0.164717	0.317778	0.297607	5
A0A1D6AW57	0.240423	0.0890432	0.346257	0.324277	5
Q41629	0.360516	0.135922	0.175271	0.328291	5
A0A1D5ZUB8	0.245625	0.216592	0.238829	0.298954	5
W5CR66	0.203286	0.227819	0.293772	0.275124	5
A0A1D6BC44	0.338266	0.189222	0.244	0.228512	5
W5CEI1	0.334404	0.190326	0.245424	0.229846	5
A0A1D5ZNW7	0.240419	0.18382	0.239992	0.33577	5
A0A1D5S2P8	0.199888	0.200705	0.356476	0.242932	5
A0A1D5UMA9	0.316487	0.237599	0.230265	0.215649	5
A0A1D5TRM9	0.338266	0.189222	0.244	0.228512	5
A0A1D5RYA5	0.255633	0.193437	0.375226	0.175704	5
A0A1D5YFT0	0.219008	0.253276	0.326598	0.201118	5
A0A1D5WYU4	0.251666	0.281077	0.240075	0.227182	5
W5FU06	0.0576659	0	0.0935714	0.848763	6
A0A1D6CGA0	0	0	0	1	6
A0A1D6S1B7	0	0	0.0650833	0.934917	6
A0A1D6CKU9	0	0	0	1	6
A0A1D5ZL79	0	0.0638607	0	0.936139	6
A0A1D5Z2H9	0	0	0	1	6
W5FGC3	0	0.00845979	0.0965766	0.894964	6
W5GUD5	0.217549	0	0	0.782451	6
A0A1D6BLC4	0	0	0	1	6
A0A1D5ZRN9	0	0	0	1	6
A0A1D5VPQ5	0	0	0	1	6
A0A1D5ZID2	0	0	0	1	6
A0A1D6CUN8	0	0	0	1	6
Q3ZPM9	0.12405	0	0.123621	0.752329	6
A0A1D5WLK2	0	0	0.175494	0.824506	6
A0A1D5Z4Z9	0	0	0	1	6
W5FP48	0	0	0	1	6
A0A1D6B0N7	0	0	0	1	6
W5FEC7	0	0	0	1	6
W4ZRZ2	0	0.0842572	0	0.915743	6
A0A1D5ST05	0	0	0	1	6
A0A1D5ZJB0	0	0	0	1	6
W5DW20	0	0	0	1	6
A0A1D5WV94	0	0	0	1	6
A0A1D5ZLP4	0	0	0	1	6
W5A7U9	0	0	0	1	6
A0A1D6CRV6	0	0	0	1	6
A0A1D5S0J4	0	0	0	1	6
A0A1D5TH37	0	0	0	1	6
A0A1D5VNK5	0	0	0	1	6
A0A1D5TIA2	0	0	0	1	6
W4ZZE8	0	0.105554	0	0.894446	6
A0A1D6AWC5	0	0	0	1	6
A0A1D6C1D8	0	0	0	1	6
A0A1D5WXJ2	0	0	0	1	6
A0A1D6CXU7	0	0	0	1	6
A0A1D6AGQ1	0	0	0	1	6
A0A1D6BNV7	0	0	0	1	6
A0A1D5YK20	0	0	0	1	6
A0A1D5XG59	0.133153	0	0	0.866847	6
A0A1D6CRD5	0	0	0	1	6
A0A1D6AU93	0	0	0.0880243	0.911976	6
A0A1D6AD64	0	0	0.0480111	0.951989	6
A0A1D5VF48	0	0	0	1	6
A0A1D5V1J8	0	0	0	1	6
A0A1D5WUL4	0	0	0	1	6
A0A1D5WKN0	0	0	0.206311	0.793689	6
A0A1D6S3H5	0	0	0	1	6
A0A1D5XC28	0	0	0	1	6
A0A1D6BMS5	0.117524	0	0.116086	0.76639	6
A0A1D6ANH1	0	0	0	1	6
A0A077RYW2	0	0	0	1	6
W5DNX6	0	0	0	1	6
W5ERL4	0	0	0	1	6
A0A1D6B0B5	0	0	0	1	6
A0A1D6SDQ7	0	0	0	1	6
A0A1D5W330	0	0	0	1	6
A0A1D5YFT5	0	0	0	1	6
A0A1D5T0E2	0	0	0	1	6
A0A1D5VEE4	0	0	0	1	6
A0A1D5Z3D0	0	0	0	1	6
A0A1D6CM14	0	0	0.150031	0.849969	6
A0A1D5UN76	0.102329	0.0392423	0.050452	0.807977	6
A0A1D6RX24	0	0	0	1	6
A0A1D5VEL3	0	0	0	1	6
A0A1D6BY32	0	0	0	1	6
A0A1D5XA55	0	0	0	1	6
A0A1D6DI18	0	0	0	1	6
A0A1D5W4W8	0	0	0	1	6
A0A1D6RKS9	0	0	0	1	6
A0A1D5UZ54	0	0	0	1	6
A0A1D6BMX1	0	0	0	1	6
A0A1D6CVD4	0	0	0	1	6
W5EU17	0	0	0	1	6
A0A1D5RU67	0	0	0	1	6
A0A1D6S8M3	0	0	0	1	6
A0A1D6S683	0	0	0	1	6
A0A1D5WFZ6	0	0	0	1	6
A0A1D6CH72	0	0	0	1	6
A0A1D5SPD5	0	0	0	1	6
A0A1D6CUV7	0	0	0	1	6
A0A1D6CED5	0	0	0	1	6
A0A1D5WVU0	0	0	0	1	6
A0A1D6BSR1	0	0	0	1	6
W5E8M7	0	0	0	1	6
A0A1D5ZGJ0	0	0	0	1	6
W5DTE2	0	0	0	1	6
A0A1D6AZ51	0	0	0	1	6
A0A1D6RMC5	0	0	0	1	6
A0A1D5YL07	0	0	0	1	6
W5FRK2	0	0	0	1	6
A0A1D6BF38	0	0	0	1	6
A0A1D5S4Q9	0	0	0	1	6
A0A1D6BTM1	0	0	0	1	6
A0A1D5W8N8	0	0	0	1	6
A0A1D5U2F0	0	0	0	1	6
A0A1D6RJH6	0	0.0462582	0	0.953742	6
A0A1D5YGG2	0	0	0	1	6
A0A1D5WXJ5	0	0	0	1	6
A0A1D5X2B3	0	0	0	1	6
A0A1D5XYR3	0	0	0	1	6
A0A1D6C290	0	0	0	1	6
A0A1D5XL49	0	0	0	1	6
A0A1D5VLH0	0	0	0	1	6
A0A1D6AGS8	0	0	0	1	6
A0A1D5SCK3	0	0	0	1	6
A0A1D5V294	0	0	0	1	6
A0A1D6AFS8	0	0	0	1	6
A0A096UKY4	0	0	0	1	6
A0A1D5YRP7	0	0	0	1	6
A0A1D5ZQF2	0	0	0	1	6
A0A1D6RW57	0	0	0	1	6
A0A1D5TIV8	0	0	0	1	6
A0A1D6CXF7	0	0	0	1	6
A0A1D6BX82	0	0	0	1	6
A0A1D5V258	0	0	0	1	6
A0A1D5ZNN3	0	0	0	1	6
A0A1D6CAI2	0	0	0.177611	0.822389	6
A0A1D5YMB8	0	0	0.175586	0.824414	6
A0A1D5XLB2	0	0	0	1	6
A0A1D6BYY5	0	0	0	1	6
A0A1D6B7D9	0	0.141259	0	0.858741	6
A0A1D5SES1	0	0	0	1	6
A0A1D6CD86	0	0	0	1	6
A0A1D5UZ52	0	0	0	1	6
A0A1D5TE01	0	0	0	1	6
A0A1D6AGQ4	0	0	0	1	6
A0A1D6SDA3	0	0	0	1	6
A0A1D6BME6	0	0	0	1	6
A0A1D5SJ88	0	0	0	1	6
A0A1D6BCS0	0	0	0	1	6
A0A1D5YYB8	0	0	0	1	6
A0A1D6C2M3	0	0	0	1	6
A0A1D6A7Z4	0	0	0	1	6
A0A1D5TFV4	0	0	0	1	6
A0A096UQR1	0	0	0	1	6
A0A1D5YYP6	0	0	0	1	6
A0A1D6AS38	0	0	0	1	6
A0A1D6CEN8	0	0	0	1	6
A0A1D5RQA5	0	0	0	1	6
A0A1D6BE72	0	0.120055	0	0.879945	6
A0A1D5TLL5	0	0	0	1	6
A0A1D5SHH6	0	0	0	1	6
A0A1D5XZ28	0	0	0	1	6
A0A1D5XK87	0	0	0	1	6
A0A1D6CA53	0	0	0	1	6
A0A1D6CQK3	0	0	0	1	6
A0A1D6RWH3	0	0	0	1	6
A0A1D5VDE9	0	0	0	1	6
A0A1D6A175	0	0	0	1	6
A0A1D5WF70	0	0	0	1	6
A0A1D5VDH1	0	0	0	1	6
A0A1D5YN78	0	0	0	1	6
A0A1D5ZWJ5	0	0	0	1	6
A0A1D6AFJ7	0	0	0	1	6
A0A1D5UUY7	0	0	0	1	6
A0A1D5XJZ4	0	0	0	1	6
A0A1D6BZU7	0	0	0	1	6
A0A1D5YZH3	0	0	0	1	6
A0A1D5TMW4	0	0	0	1	6
A0A1D5ZML4	0	0	0	1	6
A0A1D6BX28	0	0	0	1	6
A0A1D6BHG3	0	0	0	1	6
A0A1D6AKK4	0	0	0	1	6
A0A1D5TMT3	0	0	0	1	6
A0A1D5XGM1	0	0	0	1	6
A0A1D5VHR6	0	0	0	1	6
A0A1D6S725	0	0	0	1	6
A0A1D6BGM0	0	0	0	1	6
A0A1D5TM27	0	0	0	1	6
A0A1D5Y9V5	0	0	0	1	6
A0A1D5T2N4	0	0	0	1	6
A0A1D5YFU3	0	0	0	1	6
W5F416	0	0	0	1	6
A0A1D6AZH0	0	0	0	1	6
A0A1D5X1I6	0	0	0	1	6
A0A1D5RQX5	0	0	0	1	6
A0A1D6CTU9	0	0	0	1	6
A0A1D5V0N7	0	0	0	1	6
A0A1D5SLH1	0	0	0	1	6
A0A1D5V3R7	0	0	0	1	6
A0A1D5TK33	0	0	0	1	6
A0A1D5VLZ5	0	0	0	1	6
A0A1D6CKL0	0	0	0	1	6
A0A1D5VIU6	0	0	0	1	6
W5EPZ1	0	0	0	1	6
A0A1D6D7J9	0	0	0	1	6
A0A1D5X0P4	0	0	0	1	6
A0A1D5TSC2	0	0	0	1	6
A0A1D6A1H7	0	0	0	1	6
A0A1D5YQH1	0	0	0	1	6
W5BQ26	0	0	0	1	6
A0A1D5V7V8	0	0	0	1	6
A0A1D5UAY5	0	0	0.150031	0.849969	6
A0A1D6CEM5	0	0	0	1	6
A0A7V3	0	0	0	1	6
A0A1D5VF26	0	0	0	1	6
W5BBT3	0	0	0	1	6
A0A1D5WB31	0	0	0	1	6
A0A1D6BVA5	0	0	0	1	6
A0A1D5Z7F7	0	0	0	1	6
W5B3S8	0	0	0	1	6
A0A1D5XC19	0	0	0.174566	0.825434	6
A0A0C4B6Q8	0	0	0	1	6
A0A1D6BZM3	0	0	0	1	6
A0A1D5T9A1	0	0	0	1	6
A0A1D5YUV5	0	0	0	1	6
A0A1D5Y8P6	0	0	0	1	6
A0A1D5TPJ5	0	0	0	1	6
A0A1D5S753	0	0	0.150031	0.849969	6
A0A1D5Y1Q7	0	0	0	1	6
A0A1D5T8J9	0	0	0	1	6
A0A1D5XYX8	0	0	0	1	6
A0A1D5TMB7	0	0	0	1	6
A0A1D6BWG9	0	0	0	1	6
A0A1D5WEE2	0	0	0	1	6
W5FSN0	0	0	0	1	6
A0A1D5TUI3	0	0	0	1	6
A0A1D6BHK4	0	0	0	1	6
A0A1D6DFS7	0	0	0	1	6
A0A1D5WLE7	0	0	0	1	6
A0A1D5WBN9	0	0	0	1	6
A0A1D5YR47	0	0	0	1	6
A0A1D5UIF3	0	0	0	1	6
A0A1D5YDL9	0	0	0	1	6
A0A1D6ASI9	0	0	0	1	6
A0A1D5WS97	0	0	0	1	6
A0A1D5X4Y2	0	0	0	1	6
A0A1D5XY37	0	0	0	1	6
A0A1D5XY49	0	0	0	1	6
W5E9W4	0	0	0	1	6
A0A1D5TR91	0	0	0	1	6
A0A1D5Y020	0	0	0	1	6
A0A1D5RUK8	0	0	0	1	6
A0A1D5YKJ6	0	0	0	1	6
A0A1D5XMY5	0	0	0	1	6
A0A1D5YQ72	0	0	0	1	6
A0A1D5RTN7	0	0	0.133959	0.866041	6
W5DW12	0	0	0	1	6
A0A1D6AEQ8	0	0	0	1	6
A0A1D5WH96	0	0	0	1	6
A0A1D5URN6	0	0	0	1	6
A0A1D5TZY6	0	0	0	1	6
A0A1D5Y392	0	0	0	1	6
A0A1D5WBP4	0	0	0	1	6
A0A1D5XC59	0	0	0	1	6
A0A1D6DB96	0	0	0	1	6
A0A1D5U0Y7	0	0	0	1	6
A0A1D6B9B7	0	0	0	1	6
A0A1D5YYV2	0	0	0	1	6
A0A1D6A5V3	0	0	0	1	6
W5B1P8	0	0	0	1	6
A0A1D5TIY8	0	0	0	1	6
A0A1D5XT72	0	0	0	1	6
A0A1D5Y402	0	0	0	1	6
A0A1D6A2L5	0.0940821	0.339036	0.459697	0.107185	7
W5EU16	0.0969497	0.398008	0.373832	0.13121	7
A0A1D6SB15	0	0.371918	0.475689	0.152393	7
W5AFW9	0	0.420776	0.395609	0.183615	7
A0A1D5RV99	0	0.458947	0.393728	0.147325	7
A0A1D6CDM8	0.0281016	0.444037	0.475173	0.0526875	7
A0A1D6DMG3	0	0.537143	0.462857	0	7
A0A1D6D5L5	0	0.565186	0.434814	0	7
A0A1D5U6M2	0	0.387983	0.497644	0.114373	7
A0A1D5ST70	0	0.442279	0.379894	0.177827	7
A0A1D5UU15	0	0.280116	0.719884	0	7
A0A1D5X4P8	0	0.398261	0.409932	0.191806	7
A0A1D5UUN4	0	0.536721	0.463279	0	7
P16159	0	0.368014	0.631986	0	7
A0A1D5TJX7	0	0.284048	0.715952	0	7
A0A1D5YZJ3	0.0732952	0.416436	0.375833	0.134436	7
A0A1D5Y3B8	0	0.426135	0.412302	0.161562	7
A0A1D6ABG5	0	0.280169	0.719831	0	7
A0A1D5V2R4	0	0.341734	0.658266	0	7
A0A1D6A749	0	0.338934	0.661066	0	7
A0A1D5VIX9	0	0.46476	0.480182	0.0550581	7
A0A1D5V7B4	0	0.380438	0.422495	0.197067	7
A0A1D6D2C5	0	0.338228	0.661772	0	7
A0A1D6RJV6	0	0.359958	0.466736	0.173306	7
W5GXB0	0	0.401737	0.518038	0.0802244	7
A0A1D6DB23	0	0.537143	0.462857	0	7
W5DZA0	0	0.436777	0.563223	0	7
W5ENI9	0	0.372554	0.480406	0.14704	7
O64393	0	0.372554	0.480406	0.14704	7
W5DX68	0	0.521384	0.386052	0.0925643	7
W5ATC6	0	0.474293	0.385019	0.140688	7
A0A1D5RT17	0	0.509392	0.490608	0	7
A0A1D6SDX1	0.0487824	0.357727	0.412433	0.181057	7
A0A1D5ZEF6	0.143663	0.221237	0.500814	0.134286	7
A0A1D5SY09	0	0.283545	0.547028	0.169427	7
A0A1D5Z9K9	0	0.341385	0.658615	0	7
A0A1D5Z541	0	0.281901	0.606838	0.111261	7
A0A1D5T0R1	0	0.441448	0.380417	0.178135	7
A0A1D5XE21	0	0.36995	0.477048	0.153002	7
A0A1D6AJ99	0	0.508033	0.491967	0	7
A0A1D6BTB4	0	0.371902	0.479566	0.148533	7
A0A1D5XDT1	0	0.371902	0.479566	0.148533	7
A0A1D6AS22	0	0.284744	0.547638	0.167618	7
A0A1D6AS82	0	0.536721	0.463279	0	7
A0A1D5ZMP0	0	0.340512	0.659488	0	7
A0A077RX53	0	0.536721	0.463279	0	7
W5C8W2	0	0.539339	0.460661	0	7
A0A1D6AKY6	0	0.492992	0.507008	0	7
A0A1D6D2A0	0	0.359408	0.55557	0.0850226	7
A0A1D5WD42	0	0.521226	0.478774	0	7
A0A1D5TD52	0	0.539339	0.460661	0	7
A0A1D5XPX3	0	0.436777	0.563223	0	7
A0A1D6SBK2	0	0.436777	0.563223	0	7
E6Y289	0	0.437178	0.562822	0	7
A0A1D5VPJ9	0	0.441979	0.381501	0.176521	7
A0A1D6CWM4	0	0.442004	0.557996	0	7
A0A1D5Z197	0	0.338934	0.661066	0	7
A0A1D5UZ81	0	0.284112	0.548122	0.167766	7
A0A1D5U8G9	0	0.43373	0.56627	0	7
A0A1D5TQF6	0	0.36995	0.477048	0.153002	7
A0A1D6DDV5	0	0.438509	0.561491	0	7
A0A1D6DE65	0	0.508033	0.491967	0	7
A0A1D6C4L4	0	0.436499	0.563501	0	7
P08489	0.0811591	0.455429	0.351853	0.111558	7
A0A1D5Z0E1	0	0.536721	0.463279	0	7
A0A1D5XHD5	0	0.497958	0.384391	0.117652	7
A0A1D5WCE0	0	0.537143	0.462857	0	7
L7RYL1	0	0.435123	0.564877	0	7
A0A1D5ZKG3	0.113405	0.296984	0.436131	0.15348	7
A0A1D6AEI6	0	0.539339	0.460661	0	7
A0A1D6C414	0	0.536721	0.463279	0	7
A0A1D6CLB0	0	0.281781	0.547461	0.170759	7
A0A1D5SAQ2	0	0.402117	0.518529	0.079354	7
A0A1D5U5J6	0	0.436777	0.563223	0	7
A0A1D6RV02	0	0.436777	0.563223	0	7
A0A1D6RL89	0	0.436831	0.563169	0	7
A0A1D6A242	0	0.436777	0.563223	0	7
A0A1D6BP15	0	0.490589	0.509411	0	7
A0A1D5RU29	0	0.436777	0.563223	0	7
A0A1D5WAI7	0	0.436669	0.563331	0	7
A0A1D6A188	0	0.537143	0.462857	0	7
A0A1D6AXV6	0	0.435965	0.564035	0	7
A0A1D6DJJ4	0	0.442265	0.381101	0.176635	7
A0A1D5V0V2	0	0.432354	0.567646	0	7
A0A1D6B8Z2	0	0.436777	0.563223	0	7
A0A077RSL3	0	0.372554	0.480406	0.14704	7
A0A096URX8	0	0.436777	0.563223	0	7
A0A096UQH7	0	0.436777	0.563223	0	7
A0A1D5VKH6	0	0.437512	0.562488	0	7
W5GE21	0	0.436777	0.563223	0	7
A0A1D6AR38	0	0.442004	0.557996	0	7
A0A1D5S4C1	0	0.437512	0.562488	0	7
A0A1D6D0P2	0	0.372554	0.480406	0.14704	7
A0A1D6AEN0	0	0.539339	0.460661	0	7
A0A1D5WZK4	0	0.371902	0.479566	0.148533	7
A0A1D5YGR1	0	0.536721	0.463279	0	7
A0A1D5UPP9	0	0.372554	0.480406	0.14704	7
A0A1D5YPD0	0	0.36995	0.477048	0.153002	7
W5EL62	0	1	0	0	8
A0A1D5XZK2	0	1	0	0	8
A0A1D6DLY4	0	1	0	0	8
A0A1D6RYG9	0	1	0	0	8
A0A1D6RGH5	0	1	0	0	8
A0A1D5SR73	0	1	0	0	8
A0A1D6DFJ2	0	1	0	0	8
A0A1D5VM29	0	1	0	0	8
A0A1D5SLL7	0	1	0	0	8
A0A1D5YLP7	0	1	0	0	8
A0A1D5WS21	0	1	0	0	8
A0A1D5XQ16	0	1	0	0	8
A0A1D6B131	0	1	0	0	8
A0A1D6D1B6	0	1	0	0	8
A0A1D6CUM8	0	1	0	0	8
A0A1D6BJ78	0	1	0	0	8
A0A0C4BIR6	0	1	0	0	8
A0A1D5YW19	0	1	0	0	8
A0A1D5WXK4	0	1	0	0	8
A0A096UKY2	0	1	0	0	8
A0A1D5X7Z8	0	1	0	0	8
A0A1D5XDP6	0	1	0	0	8
A0A1D5VF80	0	1	0	0	8
A0A1D5Y386	0	1	0	0	8
A0A096UMR0	0	0.873268	0.126732	0	8
A0A1D5SY63	0	1	0	0	8
A0A1D5VGJ8	0	1	0	0	8
A0A1D5TBC5	0	1	0	0	8
A0A1D5VMP2	0	1	0	0	8
A0A077RYD3	0	1	0	0	8
W5AY74	0	1	0	0	8
A0A1D5UH41	0	1	0	0	8
W5ARG6	0	1	0	0	8
W5ATK4	0	1	0	0	8
A0A1D5TN08	0	1	0	0	8
A0A1D6B543	0	1	0	0	8
A0A1D6BU59	0	1	0	0	8
A0A1D5RW28	0	1	0	0	8
A0A1D6DM64	0	1	0	0	8
W5AVN7	0	1	0	0	8
A0A1D5ULL6	0	1	0	0	8
A0A1D6RDV0	0	1	0	0	8
A0A1D5U2J2	0	1	0	0	8
A0A1D6B1C2	0	1	0	0	8
A0A1D6C475	0	1	0	0	8
A0A080YUW6	0	1	0	0	8
A0A1D6D3S8	0	0.771095	0	0.228905	8
A0A1D6C2M1	0	1	0	0	8
A0A1D6S5S4	0	1	0	0	8
A0A1D6C1F0	0	0.853758	0	0.146242	8
A0A1D5RYN7	0	1	0	0	8
A0A1D6BW43	0	1	0	0	8
A0A1D6S519	0	1	0	0	8
A0A1D5TD66	0	1	0	0	8
A0A1D6BWF1	0	1	0	0	8
A0A0E3Z7G8	0	1	0	0	8
A0A1D5Z9J5	0	1	0	0	8
A0A1D5YP12	0	1	0	0	8
A0A1D6CII9	0	0.834192	0	0.165808	8
A0A1D6AR71	0	1	0	0	8
A0A1D6AC65	0	1	0	0	8
W5GDZ8	0	1	0	0	8
A0A1D5WCD2	0	1	0	0	8
A0A096UMK8	0	1	0	0	8
W5EA17	0	1	0	0	8
W4ZUV9	0	1	0	0	8
A0A1D6AV28	0	1	0	0	8
A0A1D5V3X0	0	1	0	0	8
A0A077S3J6	0	1	0	0	8
A0A1D5ST72	0	1	0	0	8
A0A1D5SX19	0	1	0	0	8
A0A1D6B3M6	0	1	0	0	8
A0A1D5SNH7	0	0.845939	0.154061	0	8
A0A1D6SEK3	0	1	0	0	8
A0A1D5SFG8	0	1	0	0	8
A0A1D6RWI3	0	1	0	0	8
A0A1D5XAG6	0	1	0	0	8
A0A1D5SX97	0	1	0	0	8
A0A1D6RT67	0	1	0	0	8
A0A1D5SQV0	0	1	0	0	8
A0A1D5ZQW2	0	1	0	0	8
A0A1D5SB33	0	1	0	0	8
A0A1D6S7N6	0	1	0	0	8
A0A1D6D2G8	0	1	0	0	8
A0A1D5TPI0	0	1	0	0	8
A0A1D6BVN9	0	1	0	0	8
A0A1D5U5C8	0	1	0	0	8
A0A1D6ACJ7	0	1	0	0	8
A0A1D5UKN7	0	1	0	0	8
A0A1D5RTW5	0	1	0	0	8
A0A1D6DJ27	0	1	0	0	8
A0A1D5ZLM3	0	1	0	0	8
A0A1D5WJ45	0	1	0	0	8
A0A1D5UKH6	0	1	0	0	8
A0A1D5ZHV2	0	1	0	0	8
A0A1D6D0V7	0	1	0	0	8
A0A1D6BWG3	0	1	0	0	8
A0A1D6CQ44	0	1	0	0	8
W5ECT3	0	1	0	0	8
A0A1D5SJI4	0	1	0	0	8
A0A1D5ZCG6	0	1	0	0	8
W5FR28	0	1	0	0	8
A0A1D5YDV3	0	1	0	0	8
A0A1D6A4S1	0	1	0	0	8
A0A1D6CMU8	0	1	0	0	8
A0A1D6AVB7	0	1	0	0	8
A0A1D5TFV2	0	1	0	0	8
A0A1D5WEB5	0	1	0	0	8
W5EEG4	0	1	0	0	8
A0A1D5YEQ0	0	1	0	0	8
A0A1D5TDT0	0	1	0	0	8
A0A1D5YEU0	0	1	0	0	8
A0A1D5T371	0	1	0	0	8
A0A1D5SVY5	0	1	0	0	8
A0A1D6AYG0	0	1	0	0	8
A0A1D5Z8I6	0.351449	0.252449	0.17146	0.224643	9
A0A1D6B2C5	0.459455	0.174231	0.22467	0.141643	9
A0A1D5S923	0.397039	0.245356	0.222546	0.135059	9
Q0Q5D9	0.387239	0.252413	0.223785	0.136564	9
A0A1D6D528	0.455128	0.242097	0.221213	0.0815621	9
A0A1D5XF28	0.413624	0.156096	0.15034	0.27994	9
A0A1D6CRM7	0.492584	0.124516	0.158623	0.224277	9
A0A1D5RX09	0.440463	0.304095	0.128624	0.126818	9
W5I5X1	0.451048	0.29806	0.16494	0.0859516	9
A0A0C4BIW4	0.453352	0.136376	0.264332	0.14594	9
W5FQG6	0.403351	0.152072	0.260929	0.183648	9
A0A140CQG0	0.523051	0.237081	0.0516093	0.188258	9
A0A1D5YGL3	0.383987	0.192778	0.248402	0.174832	9
A0A1D5ZGS2	0.416297	0.17554	0.125736	0.282427	9
A0A1D5ZG58	0.403589	0.226931	0.0968581	0.272622	9
A0A1D6RXI3	0.480829	0.29098	0.141601	0.0865905	9
W5H7N5	0.37283	0.276238	0.178131	0.172802	9
A0A1D5YNT2	0.365142	0.220818	0.214168	0.199872	9
W5ATQ6	0.37155	0.279698	0.180799	0.167954	9
A0A1D6RD30	0.443266	0.139411	0.215501	0.201822	9
Q9ST57	0.461196	0.256587	0.192223	0.0899939	9
A0A1D5US77	0.389815	0.167851	0.189613	0.252721	9
A0A1D5XWT8	0.429965	0.128862	0.207442	0.233731	9
A0A1D6RDS0	0.508463	0.0957955	0.164368	0.231373	9
W5DIU6	0.404135	0.152367	0.196477	0.247021	9
A0A1D5ZTV0	0.455802	0.287066	0.221596	0.0355358	9
A0A1D5T0L5	0.466933	0.175678	0.0753101	0.282079	9
A0A1D5XQV1	0.429004	0.161744	0.27776	0.131491	9
A0A1D5WBY1	0.459739	0.216387	0.167245	0.156629	9
A0A1D6AAQ2	0.446969	0.134888	0.173957	0.244186	9
A0A1D5SWQ8	0.574738	0.155426	0.120128	0.149709	9
A0A1D5WIA8	0.42865	0.141909	0.234717	0.194724	9
A0A1D5ZQ33	0.519001	0.100097	0.380902	0	9
A0A1D6BU17	0.375063	0.245867	0.245532	0.133538	9
A0A077S6B3	0.454367	0.204668	0.176512	0.164453	9
A0A1D5WD22	0.539232	0.203419	0.174664	0.0826858	9
A0A1D6SFC8	0.534345	0.134654	0.0877099	0.243291	9
A0A1D5UA15	0.467726	0.234452	0.227393	0.070429	9
W5BPQ7	0.479013	0.181077	0.174792	0.165118	9
A0A1D5ZYV1	0.589188	0.219598	0.191214	0	9
A0A1D6CWR2	0.446141	0.167419	0.216899	0.169541	9
A0A1D5S9J2	0.41085	0.205943	0.198341	0.184865	9
Q9FUU6	0.377811	0.247669	0.247331	0.127189	9
A0A1D5SU27	0.575242	0.145411	0.279347	0	9
A0A1D5SZ58	0.38121	0.143724	0.185332	0.289734	9
A0A1D5XW51	0.431314	0.162615	0.209691	0.19638	9
A0A1D5WVJ6	0.409246	0.205459	0.198962	0.186333	9
A0A1D5VHJ6	0.503376	0.142009	0.18312	0.171496	9
A0A1D5TK48	0.447752	0.0572047	0.291179	0.203865	9
W5DUX9	0.460895	0.173767	0.224072	0.141266	9
A0A1D5W3N0	0.483967	0.109683	0.141435	0.264915	9
P12782	0.475366	0.133992	0.172782	0.21786	9
A0A1D5SY85	0.535521	0.134428	0.0862249	0.243826	9
A0A1D6BBG6	0.363742	0.163846	0.175612	0.296801	9
A0A1D5U621	0.359659	0.158574	0.262894	0.218873	9
W4ZTR7	0.368635	0.20621	0.176128	0.249027	9
W5DU51	0.431314	0.162615	0.209691	0.19638	9
A0A1D5V1U2	0.366985	0.205287	0.264716	0.163012	9
A0A1D5W9W3	0.43474	0.197189	0.169315	0.198756	9
A0A1D6AX61	0.458852	0.104063	0.268377	0.168708	9
A0A1D5VJV5	0.408788	0.206348	0.198739	0.186124	9
A0A1D5XVH4	0.431314	0.162615	0.209691	0.19638	9
A0A1D6RZI6	0.396184	0.225292	0.242488	0.136036	9
A0A1D6RXK4	0.427435	0.106543	0.207805	0.258218	9
A0A1D5SYE1	0.455735	0.115202	0.221563	0.207499	9
A0A1D6AIH2	0.361919	0.192583	0.213016	0.232482	9
A0A1D6D852	0.533754	0.133044	0.173406	0.159795	9
A0A1D5ZV66	0.532085	0.120671	0.103983	0.243261	9
A0A1D5U9K9	0.383906	0.192738	0.248561	0.174795	9
A0A1D5XYK5	0.409377	0.205205	0.199026	0.186392	9
A0A1D5YEH2	0.49888	0.131397	0.120803	0.248919	9
W5BHH8	0.423981	0.105682	0.274275	0.196062	9
A0A1D6CJF6	0.393431	0.14744	0.191282	0.267847	9
A0A1D5WA93	0.460296	0.215437	0.167448	0.156819	9
A0A1D6D2N0	0.470368	0.0872514	0.337295	0.105086	9
A0A1D5RUK0	0.376408	0.212871	0.152642	0.258079	9
A0A1D5RXH7	0.489022	0.0921859	0.158444	0.260347	9
A0A1D5V5W5	0.431314	0.162615	0.209691	0.19638	9
W5I035	0.464177	0.175005	0.149475	0.211343	9
W5BPN7	0.383987	0.192778	0.248402	0.174832	9
A0A1D6CIZ7	0.431314	0.162615	0.209691	0.19638	9
A0A1D5TBX4	0.462701	0.174248	0.15015	0.212901	9
A0A1D5XF07	0.429106	0.161782	0.27759	0.131523	9
A0A1D6SBS1	0.466883	0.176025	0.0750446	0.282048	9
A0A1D5UPZ8	0.526951	0.114126	0.22138	0.137543	9
A0A1D5YNH1	0.373742	0.169404	0.218446	0.238408	9
A0A1D5U0G7	0.473395	0.179775	0.34683	0	9
A0A1D6RKM3	0.359767	0.134797	0.261002	0.244434	9
A0A077RXR6	0.406976	0.210618	0.197433	0.184973	9
A0A1D5SAF6	0.404135	0.152367	0.196477	0.247021	9
A0A1D6DL02	0.431314	0.162615	0.209691	0.19638	9
A0A1D5YDM2	0.473395	0.179775	0.34683	0	9
A0A1D5ZQF0	0.428805	0.161669	0.278857	0.130669	9
A0A1D5UHB4	0.46342	0.176351	0.149231	0.210998	9
A0A1D6DLV4	0.540714	0.200943	0.258343	0	9
A0A1D5YYC3	0.375299	0.141633	0.227566	0.255502	9
A0A1D6BYN3	0.433546	0.163456	0.141089	0.261909	9
A0A1D5VGW3	0.401409	0.140802	0.20923	0.248559	9
A0A1D5XZ61	0.354057	0.267252	0.0569096	0.321781	9
W5FLZ1	0.462515	0.0865945	0.450891	0	9
A0A1D6CRG8	0.56733	0.0710106	0.276134	0.0855253	9
A0A1D6S1M6	0.405302	0.152807	0.197044	0.244847	9
W5DWX4	0.463444	0.174728	0.150819	0.211009	9
A0A1D5YLE4	0.587578	0.221529	0.190893	0	9
A0A1D5WMC6	0.608979	0	0.296065	0.0949559	9
A0A1D5UDH5	0.381989	0.144018	0.185711	0.288282	9
W5ANJ9	0.389676	0.20566	0.227127	0.177536	9
A0A1D6ADN2	0.532975	0.134309	0.173153	0.159562	9
A0A1D5W7E9	0.403261	0.152038	0.261093	0.183608	9
A0A1D5YGJ5	0.455898	0.114886	0.221643	0.207574	9
A0A1D6D5C0	0.433282	0.162571	0.157553	0.246594	9
A0A1D5WN81	0.431314	0.162615	0.209691	0.19638	9
A0A1D5YMR1	0.36714	0.208957	0.0890849	0.334817	9
A0A1D5VSC6	0.431314	0.162615	0.209691	0.19638	9
A0A1D5V9B9	0.536106	0.13363	0.0861712	0.244093	9
A0A1D6CS62	0.477444	0.300322	0.0767423	0.145491	9
A0A1D6BD27	0.483911	0.0604997	0.235262	0.220328	9
A0A1D5UBL3	0.515073	0	0.250411	0.234516	9
A0A1D5V0M2	0.437771	0.248208	0.108288	0.205733	9
A0A1D6BSQ8	0.558722	0	0.268834	0.172444	9
A0A1D6BQH4	0.431314	0.162615	0.209691	0.19638	9
A0A1D5Y103	0.433253	0.164531	0.104945	0.297271	9
A0A1D5SBU1	0.431314	0.162615	0.209691	0.19638	9
A0A1D5UV38	0.36557	0.206195	0.177404	0.250831	9
A0A1D5V7R4	0.403261	0.152038	0.261093	0.183608	9
W5HWL3	0.496582	0.187222	0.241422	0.0747741	9
Q43199	0.536714	0.202353	0.260933	0	9
W5C7G6	0.404135	0.152367	0.196477	0.247021	9
A0A1D6SCG6	0.428297	0.161161	0.314333	0.0962091	9
A0A1D5TNV9	0.356831	0.132608	0.345175	0.165386	9
A0A1D5SLB3	0.364336	0.207002	0.178677	0.249985	9
A0A1D5U0X1	0.463444	0.174728	0.150819	0.211009	9
A0A1D5TRU3	0.362438	0.181818	0.23518	0.220565	9
A0A1D6A7I8	0.38254	0.0737786	0.280751	0.26293	9
A0A1D5VMI8	0.431314	0.162615	0.209691	0.19638	9
A0A1D5U5J4	0.343798	0.240595	0.214615	0.200992	9
A0A1D5U5I5	0.431314	0.162615	0.209691	0.19638	9
A0A1D5YF58	0.404179	0.152384	0.228981	0.214456	9
A0A1D5U5Q6	0.40501	0.152697	0.196903	0.245389	9
A0A1D6BPR7	0.460895	0.173767	0.224072	0.141266	9
A0A1D5YND4	0.463444	0.174728	0.150819	0.211009	9
A0A1D5UHC9	0.431314	0.162615	0.209691	0.19638	9
A0A1D5XEY7	0.431314	0.162615	0.209691	0.19638	9
A0A096UK78	0.431314	0.162615	0.209691	0.19638	9
A0A1D6RUT6	0.431314	0.162615	0.209691	0.19638	9
A0A1D5VT55	0.431314	0.162615	0.209691	0.19638	9
A0A1D6BHS4	0.476697	0.150113	0.193312	0.179879	9
A0A1D5ZL16	0.539713	0.202421	0.257866	0	9
W5ASF1	0.366985	0.205287	0.264716	0.163012	9
A0A1D6RKN9	0.463562	0.174773	0.150602	0.211063	9
A0A1D5SR02	0.444426	0.134946	0.216969	0.203659	9
W5BH99	0.459186	0	0.225202	0.315612	9
A0A1D5WYP0	0.404135	0.152367	0.196477	0.247021	9
A0A1D5SNJ5	0.431314	0.162615	0.209691	0.19638	9
A0A1D5RXJ7	0.383145	0.0723122	0.281196	0.263347	9
A0A1D6BCU9	0.431314	0.162615	0.209691	0.19638	9
A0A1D5W5S9	0.390766	0.146558	0.28187	0.180806	9
A0A1D5XVN5	0.480894	0.183191	0.118955	0.21696	9
A0A1D6A4M9	0.455898	0.114886	0.221643	0.207574	9
A0A1D5ZHZ2	0.431314	0.162615	0.209691	0.19638	9
A0A1D5Z351	0.57506	0.145365	0.279575	0	9
A0A1D6DHJ3	0.431314	0.162615	0.209691	0.19638	9
W5HI83	0.440229	0.124626	0.134139	0.301007	9
A0A1D5SWZ8	0.575319	0.14498	0.279701	0	9
A0A1D5XC77	0.359849	0.132891	0.348095	0.159166	9
A0A1D5U0Q2	0.403261	0.152038	0.261093	0.183608	9
W5E7H1	0.362315	0.205854	0.265448	0.166383	9
M9XC30	0.456468	0.11378	0.22192	0.207833	9
A0A1D6S9G7	0.404135	0.152367	0.196477	0.247021	9
A0A1D6ABI9	0.431314	0.162615	0.209691	0.19638	9
A0A1D6S986	0.431314	0.162615	0.209691	0.19638	9
A0A1D5XHB3	0.431314	0.162615	0.209691	0.19638	9
A0A1D5TDT9	0.431314	0.162615	0.209691	0.19638	9
A0A1D5UTQ6	0.524941	0.0652181	0.170832	0.239009	9
A0A1D6B058	0.441173	0.250658	0.10913	0.199039	9
A0A1D5X2E0	0.689104	0	0	0.310896	10
W5EXR5	0.471641	0.0888601	0	0.439499	10
A0A1D5Y5R2	0.695529	0	0	0.304471	10
A0A1D5Y4J9	0.491145	0.0627486	0.0789444	0.367162	10
A0A1D5XS10	0.634503	0	0	0.365497	10
I6QQ39	0.631141	0.0117306	0	0.357128	10
W5ECA4	0.624331	0.0110827	0	0.364586	10
A0A1D5SLW3	0.765401	0	0	0.234599	10
A0A1D6AIF0	0.502954	0.189624	0	0.307422	10
A0A1D5TC14	0.68714	0	0	0.31286	10
A0A1D6AQP2	0.596823	0	0	0.403177	10
A0A1D5SEK2	0.522292	0	0	0.477708	10
A0A1D5Z199	0.534838	0.120395	0.0779071	0.26686	10
A0A1D5RXW0	0.623399	0	0	0.376601	10
W5AB71	0.520657	0	0.127018	0.352325	10
A0A1D5SCU2	0.769598	0	0	0.230402	10
A0A1D5VTL0	0.68714	0	0	0.31286	10
A0A1D5WFB5	0.567598	0	0	0.432402	10
A0A1D6RS66	0.596823	0	0	0.403177	10
A0A1D5XDM2	0.561739	0	0.182498	0.255763	10
A0A1D5SJZ4	0.618796	0	0.0994625	0.281742	10
A0A1D5ZP70	0.55213	0.204487	0	0.243383	10
A0A1D6S3G6	0.524117	0	0	0.475883	10
A0A1D5ZCL9	0.769598	0	0	0.230402	10
A0A1D6AUH4	0.69052	0	0	0.30948	10
A0A1D6CT06	0.523392	0	0	0.476608	10
A0A1D5ZZT9	0.642146	0.0605257	0.0780476	0.21928	10
A0A1D5VFN3	0.593071	0	0	0.406929	10
A0A1D6CUR4	0.68714	0	0	0.31286	10
A0A1D5UT05	0.618796	0	0.0994625	0.281742	10
A0A1D6RWC3	0.68714	0	0	0.31286	10
A0A1D5V8B0	0.523392	0	0	0.476608	10
A0A1D5ZG56	0.684923	0	0	0.315077	10
A0A1D5XQZ4	0.58545	0.147991	0	0.266559	10
W5FWZ1	0.596823	0	0	0.403177	10
A0A1D5XQU5	0.652665	0.0737522	0.0951032	0.17848	10
W5FFN3	0.691533	0	0	0.308467	10
W5HZE9	0.522292	0	0	0.477708	10
A0A1D5ZPS4	0.54103	0.212024	0	0.246946	10
A0A1D5RSK5	0.68714	0	0	0.31286	10
A0A1D5TSB6	0.523024	0	0	0.476976	10
A0A1D6CWH6	0.686607	0	0	0.313393	10
A0A1D5SDE2	0.68714	0	0	0.31286	10
A0A1D6B1D1	0.122562	0.300476	0.269383	0.307578	11
A0A1D5YN62	0	0.381686	0.376368	0.241946	11
A0A1D5V1B3	0.102148	0.314362	0.202692	0.380799	11
A0A1D6RFP2	0	0.489772	0.211019	0.299209	11
A0A1D6AGT9	0.116695	0.282487	0.364628	0.23619	11
A0A1D5TLD8	0	0.485302	0.177936	0.336762	11
A0A1D5TAJ5	0	0.201188	0.363043	0.43577	11
A0A1D5S2A6	0.0831278	0.240269	0.323595	0.353007	11
A0A1D5SJ26	0.0844198	0.254789	0.315009	0.345782	11
Q332R4	0.0954043	0.215569	0.289126	0.3999	11
A0A1D6BWD3	0	0.288168	0.248737	0.463095	11
W5DBH3	0.0384006	0.310956	0.400858	0.249785	11
A0A1D5Z516	0	0.359002	0.240537	0.400461	11
W5H3B0	0	0.286744	0.246687	0.466568	11
A0A1D5ZUW4	0.028291	0.295017	0.230518	0.446174	11
A0A1D5WJF1	0.0743773	0.333414	0.357988	0.234221	11
A0A1D6S669	0	0.341758	0.245233	0.413008	11
A0A1D5UER2	0	0.233674	0.298533	0.467793	11
A0A1D5VCB5	0	0.349574	0.227703	0.422723	11
A0A1D5YI64	0	0.3434	0.221111	0.435488	11
A0A1D6BX26	0.098342	0.205441	0.312218	0.383999	11
W5D7B8	0.133697	0.249438	0.25621	0.360655	11
A0A1D5YSA6	0.0654957	0.302818	0.389316	0.242371	11
A0A1D6CY87	0	0.191869	0.498447	0.309684	11
A0A1D5XCS5	0	0.321388	0.417335	0.261277	11
A0A1D5S133	0	0.316114	0.304457	0.379429	11
A0A1D5TSK6	0	0.376859	0.283145	0.339996	11
A0A1D5TPL5	0	0.325647	0.281087	0.393265	11
A0A077S3V2	0.0674464	0.312162	0.402322	0.21807	11
A0A1D5VD11	0.102892	0.232754	0.350451	0.313903	11
A0A1D6BLG1	0	0.444943	0.328004	0.227053	11
A0A1D6SBY3	0.0635403	0.442209	0.275023	0.219228	11
W5GAC6	0.123491	0.284294	0.245252	0.346962	11
A0A1D6CVN2	0.143628	0.320828	0.275477	0.260066	11
A0A1D6BPN9	0.108433	0.240828	0.259781	0.390958	11
A0A1D6CF61	0	0.460527	0.243973	0.2955	11
U5HTF2	0	0.388731	0.376518	0.234751	11
A0A1D6BNR2	0	0.288526	0.368699	0.342775	11
A0A1D6CL77	0	0.191869	0.498447	0.309684	11
A0A1D5VE64	0.0764852	0.428579	0.22106	0.273876	11
A0A1D5SGD9	0	0.377616	0.322531	0.299853	11
A0A096UL74	0.103905	0.270338	0.299118	0.326638	11
A4K4Z0	0.0970289	0.335819	0.385234	0.181919	11
A0A1D5WAS5	0	0.287231	0.296953	0.415816	11
A0A097KUG3	0	0.317714	0.408444	0.273842	11
A0A1D5TS16	0	0.307072	0.394538	0.298389	11
A0A1D6BVV8	0	0.496755	0.174272	0.328973	11
W5HLQ5	0	0.211052	0.451476	0.337472	11
A0A1D5VEF3	0	0.287302	0.368426	0.344271	11
A0A1D6DKE2	0	0.287427	0.367965	0.344608	11
A0A1D6S6G4	0	0.244584	0.314877	0.44054	11
A0A1D6D6X1	0	0.164686	0.431378	0.403936	11
A0A1D5S7D0	0	0.285948	0.368729	0.345323	11
A0A1D5XB89	0.0840895	0.282713	0.405586	0.227611	11
A0A1D6D1Q3	0	0.345624	0.445681	0.208695	11
A0A1D5YIV6	0.11449	0.298144	0.329591	0.257774	11
A0A1D5TN45	0	0.286769	0.366455	0.346776	11
A0A1D5VDX9	0.143908	0.321787	0.276013	0.258292	11
Q35980	0.129866	0.249479	0.257913	0.362742	11
W5CNH7	0.107385	0.241812	0.310367	0.340437	11
A0A1D5V0G3	0.0974622	0.291964	0.282103	0.328471	11
A0A1D5WNG5	0	0.325802	0.280745	0.393453	11
A0A1D5XSR5	0	0.31006	0.356718	0.333221	11
A0A1D6BLJ0	0	0.211665	0.407088	0.381247	11
A0A1D6SCX2	0	0.239598	0.342879	0.417523	11
A0A1D5W2F2	0	0.450073	0.192538	0.357389	11
A0A1D6BPU7	0	0.184437	0.478666	0.336897	11
A0A1D6CDM3	0.0431145	0.25741	0.311232	0.388243	11
A0A1D5WV40	0.106419	0.327507	0.317398	0.248677	11
A0A1D5VWI3	0.0764852	0.428579	0.22106	0.273876	11
A0A1D5X106	0.082067	0.279668	0.300629	0.337636	11
A0A1D5VIQ7	0	0.409854	0.262127	0.328019	11
A0A1D5ZA24	0.0855849	0.308133	0.292785	0.313497	11
A0A1D6CKM2	0.0520273	0.340744	0.414128	0.193101	11
W5H7C3	0	0.285948	0.368729	0.345323	11
A0A1D5SR78	0	0.285948	0.368729	0.345323	11
A0A1D6BM40	0.0458957	0.353664	0.38795	0.21249	11
A0A1D5YMU2	0	0.392835	0.252831	0.354333	11
A0A1D5SY62	0	0.285948	0.368729	0.345323	11
A0A1D6BK48	0	0.21041	0.404674	0.384916	11
W5FH41	0	0.443829	0.287201	0.26897	11
W5AJZ4	0	0.285948	0.368729	0.345323	11
A0A1D5S9H6	0	0.285948	0.368729	0.345323	11
A0A1D5VLL6	0.135228	0.303097	0.195642	0.366032	11
A0A1D6ANP9	0	0.211147	0.407355	0.381498	11
A0A1D6CVX8	0	0.347438	0.336976	0.315586	11
A0A1D5WIG7	0	0.444727	0.286737	0.268536	11
W5C8M0	0	0.254782	0.437533	0.307685	11
A0A1D6B9S3	0	0.400823	0.309409	0.289769	11
A0A1D5S0F0	0	0.287474	0.361673	0.350852	11
W5HZW2	0.133128	0.247951	0.287523	0.331398	11
A0A1D5S042	0	0.348846	0.299535	0.351619	11
A0A1D5X245	0	0.303919	0.391902	0.304179	11
A0A1D5TFM6	0.0877972	0.295179	0.338684	0.27834	11
A0A1D6BNE7	0	0.444217	0.287434	0.268349	11
A0A1D6D8Y8	0	0.385136	0.397372	0.217493	11
A0A1D6D3T8	0	0.347438	0.336976	0.315586	11
A0A1D5W202	0.140881	0.282804	0.319737	0.256577	11
A0A1D5TZ17	0	0.325647	0.281087	0.393265	11
A0A1D5ZH27	0	0.449492	0.195697	0.354811	11
A0A1D5TYB3	0	0.374941	0.320246	0.304813	11
W5BBN2	0	0.32257	0.415952	0.261478	11
A0A1D6BAG6	0	0.473673	0.184736	0.341591	11
W5E789	0	0.314039	0.306374	0.379586	11
A0A1D5XV20	0	0.326434	0.279761	0.393806	11
A0A1D5Y4R6	0	0.304509	0.327752	0.367738	11
A0A1D5YPL3	0	0.165164	0.42992	0.404915	11
A0A1D5YXJ5	0	0.283438	0.370051	0.346511	11
A0A1D5YHK8	0	0.322815	0.416268	0.260917	11
A0A1D5WL41	0	0.312282	0.404508	0.28321	11
A0A1D5YNZ6	0	0.285948	0.368729	0.345323	11
A0A1D5VJZ9	0.132995	0.358613	0.264128	0.244264	11
A0A1D6DEM6	0	0.338008	0.37271	0.289283	11
A0A1D5ZKF5	0	0.285948	0.368729	0.345323	11
A0A1D6RK75	0	0.406218	0.348499	0.245283	11
A0A1D5VSD0	0	0.400823	0.309409	0.289769	11
A0A1D6DKE3	0	0.211147	0.407355	0.381498	11
W5G076	0	0.374941	0.320246	0.304813	11
D2KZ12	0.101807	0.190591	0.294247	0.413354	11
A0A1D5VDQ8	0.114518	0.299236	0.27627	0.309975	11
A0A1D5ZW40	0	0.351021	0.223932	0.425047	11
A0A1D6BS59	0	0.285948	0.368729	0.345323	11
A0A1D6CWE4	0	0.325802	0.280745	0.393453	11
W5ALZ8	0	0.418651	0.301138	0.280211	11
A0A1D5XKL4	0	0.286243	0.367148	0.346609	11
W5AC26	0	0.4427	0.317315	0.239985	11
A0A1D5UKX5	0	0.206178	0.536679	0.257143	11
A0A1D5VWD1	0	0.23923	0.466601	0.294169	11
A0A1D6S5I2	0	0.325647	0.281087	0.393265	11
A0A1D5X9J5	0	0.399477	0.310104	0.290419	11
A0A1D6S4M4	0.147171	0.335048	0.179676	0.338105	11
A0A1D6A412	0	0.211665	0.407088	0.381247	11
A0A1D5YWR2	0	0.325802	0.280745	0.393453	11
A0A1D5Z5T7	0	0.3243	0.418184	0.257516	11
A0A1D5TJ12	0	0.443036	0.287631	0.269333	11
A0A1D5YJ51	0	0.26267	0.338749	0.398581	11
A0A1D5T6D6	0	0.368734	0.388627	0.242639	11
A0A1D5WML9	0.120534	0.315936	0.290585	0.272945	11
A0A1D6BKJ4	0	0.389909	0.377579	0.232512	11
A0A1D6DKR9	0	0.314008	0.40276	0.283232	11
A0A1D6BW01	0	0.387764	0.375501	0.236735	11
A0A1D5V2Y6	0	0.388296	0.376017	0.235687	11
A0A1D6APV3	0.110027	0.254486	0.328159	0.307328	11
A0A1D6RVM7	0	0.323589	0.371281	0.305129	11
A0A1D5T9N4	0	0.391167	0.253526	0.355307	11
A0A1D5U6K8	0	0.325802	0.280745	0.393453	11
A0A1D6A1B6	0	0.285948	0.368729	0.345323	11
A0A1D6BJM2	0	0.374333	0.323111	0.302556	11
A0A1D6B838	0	0.285948	0.368729	0.345323	11
A0A1D6ALY1	0	0.211147	0.407355	0.381498	11
A0A1D5SPT9	0	0.399477	0.310104	0.290419	11
A0A1D5VXC7	0	0.376331	0.324836	0.298833	11
A0A1D6S129	0	0.304509	0.327752	0.367738	11
A0A1D6BQA3	0	0.285948	0.368729	0.345323	11
A0A1D6D398	0	0.285948	0.368729	0.345323	11
A0A1D6SAS4	0	0.285948	0.368729	0.345323	11
A0A1D6BVL3	0	0.406971	0.34818	0.244849	11
A0A1D5Z480	0	0.28804	0.370822	0.341138	11
A0A1D5YIR0	0	0.29806	0.34199	0.35995	11
W5FV51	0	0.285948	0.368729	0.345323	11
A0A1D5W2X6	0	0.285948	0.368729	0.345323	11
A0A1D6RTP1	0	0.345624	0.445681	0.208695	11
A0A1D5X9J3	0	0.285948	0.368729	0.345323	11
A0A1D5UWA5	0	0.443481	0.282961	0.273557	11
A0A1D5RXL0	0	0.441369	0.342624	0.216007	11
A0A1D5XQV9	0	0.2092	0.538839	0.251961	11
W5A959	0	0.231581	0.397352	0.371067	11
A0A1D5XQ87	0.122355	0.236372	0.242996	0.398276	11
W5EDW1	0	0.400823	0.309409	0.289769	11
A0A1D5V4H4	0	0.194676	0.416446	0.388877	11
A0A1D6RRQ2	0.0764852	0.428579	0.22106	0.273876	11
A0A1D6C9J6	0	0.290612	0.366874	0.342514	11
A0A1D5YWY4	0	0.285948	0.368729	0.345323	11
A0A1D6BB64	0	0.242805	0.313681	0.443514	11
A0A1D6S255	0	0.285948	0.368729	0.345323	11
A0A1D5XU33	0	0.285948	0.368729	0.345323	11
A0A1D6RDT6	0	0.390999	0.253847	0.355154	11
A0A1D5SD76	0	0.285948	0.368729	0.345323	11
A0A1D6CBP7	0	0.325802	0.280745	0.393453	11
W5BP23	0	0.289513	0.223485	0.487001	11
A0A1D5WE86	0	0.285948	0.368729	0.345323	11
A0A1D5VJT5	0	0.348615	0.335223	0.316161	11
A0A1D6RYE2	0.131994	0.249582	0.225882	0.392542	11
A0A1D5Y017	0	0.26362	0.257475	0.478905	11
A0A1D6B0P6	0	0.211147	0.407355	0.381498	11
A0A1D5YAH1	0	0.376331	0.324836	0.298833	11
A0A1D5XA33	0	0.376331	0.324836	0.298833	11
A0A1D5XCV9	0	0.374941	0.320246	0.304813	11
A0A1D5YVG2	0	0.326609	0.278964	0.394427	11
A0A140KPV0	0	0.285948	0.368729	0.345323	11
A0A1D5SBT0	0	0.322325	0.415637	0.262038	11
A0A1D6BYK0	0	0.244141	0.31475	0.441109	11
A0A1D5STZ4	0	0.211147	0.407355	0.381498	11
A0A1D5XDC9	0	0.244011	0.315116	0.440874	11
A0A1D5Y6U6	0	0.211665	0.407088	0.381247	11
A0A1D6D350	0	0.341422	0.445	0.213578	11
A0A1D6RFZ3	0	0.285948	0.368729	0.345323	11
A0A1D5W7B4	0	0.166555	0.536051	0.297394	11
A0A1D5XXL0	0	0.285948	0.368729	0.345323	11
A0A1D5WAX6	0	0.285948	0.368729	0.345323	11
A0A1D5UZI9	0	0.373415	0.40023	0.226355	11
A0A1D5WLD7	0	0.285948	0.368729	0.345323	11
A0A1D6DDR8	0	0.244584	0.314877	0.44054	11
A0A1D5RPW7	0	0.244819	0.312847	0.442334	11
A0A1D6AKI4	0	0.346411	0.446598	0.206992	11
A0A096UT17	0	0.350101	0.224075	0.425824	11
A0A1D6AXG8	0	0.284357	0.457758	0.257885	11
A0A1D5TU80	0	0.287405	0.366128	0.346467	11
A0A1D5VAF5	0	0.211665	0.407088	0.381247	11
A0A1D5X8S0	0	0.294199	0	0.705801	12
A0A1D6CQF9	0	0.45208	0	0.54792	12
Q1ANA7	0	0.45208	0	0.54792	12
W5H9H4	0	0.45208	0	0.54792	12
W5E6S4	0	0.264937	0.170469	0.564594	12
A0A1D5WJP9	0	0.625965	0	0.374035	12
A0A1D5RPQ0	0	0.455018	0	0.544982	12
A0A1D6C4H9	0	0.236606	0.103012	0.660383	12
W4ZQT9	0	0.448501	0	0.551499	12
A0A1D5RU19	0	0.615175	0	0.384825	12
A0A1D6S634	0	0.553019	0	0.446981	12
A0A1D6CVZ8	0	0.45208	0	0.54792	12
A0A1D5X4L4	0	0.353779	0	0.646221	12
A0A1D5WCS2	0	0.625421	0	0.374579	12
A0A1D5TMK8	0	0.215651	0	0.784349	12
A0A1D6D3P6	0	0.61849	0	0.38151	12
A0A1D5WF55	0	0.215434	0	0.784566	12
A0A1D6RZZ1	0	0.445001	0	0.554999	12
A0A1D5VGX8	0	0.548982	0.117976	0.333042	12
W5BNP0	0	0.58932	0	0.41068	12
W5CN13	0	0.455018	0	0.544982	12
A0A1D6SCT1	0	0.450366	0.143408	0.406225	12
A0A1D5W5U9	0	0.568976	0.091466	0.339558	12
A0A1D5WTN1	0	0.450359	0.096782	0.452859	12
A0A1D5YYZ5	0	0.299105	0	0.700895	12
A0A1D5WWI8	0	0.269305	0.209605	0.52109	12
A0A1D5XEW1	0	0.449011	0.144886	0.406104	12
A0A1D5YI27	0	0.453638	0	0.546362	12
A0A1D5Y679	0	0.289722	0	0.710278	12
A0A1D6BCA6	0	0.418078	0.0767755	0.505146	12
A0A1D6RYL4	0	0.445001	0	0.554999	12
W5ALT8	0	0.35628	0	0.64372	12
A0A1D5YCY0	0	0.455276	0	0.544724	12
A0A1D6CT74	0	0.456245	0	0.543755	12
A0A1D5RQP8	0	0.300353	0	0.699647	12
A0A1D5XSG3	0	0.540382	0.0689569	0.390661	12
A0A1D5US99	0	0.212419	0.139883	0.647698	12
A0A1D6D2G0	0	0.452642	0	0.547358	12
W5GZ13	0	0.443449	0	0.556551	12
A0A1D5YWA9	0	0.453638	0	0.546362	12
A0A1D6B6F2	0	0.214373	0	0.785627	12
A0A1D6AK13	0	0.260208	0.111315	0.628477	12
A0A1D6A830	0	0.290918	0	0.709082	12
A0A1D5Y2H8	0	0.627205	0	0.372795	12
A0A1D5VHW0	0	0.313347	0.0803451	0.606308	12
A0A1D5ZME3	0	0.45208	0	0.54792	12
A0A096UR28	0	0.557393	0	0.442607	12
A0A1D5RUI1	0	0.214775	0.139465	0.64576	12
A0A1D5RXT4	0	0.626692	0	0.373308	12
A0A1D6BVN0	0	0.290307	0.18517	0.524522	12
A0A1D5TVP4	0	0.445001	0	0.554999	12
A0A096UW30	0	0.451394	0	0.548606	12
W5ECM0	0	0.443449	0	0.556551	12
A0A1D5U6N6	0	0.219117	0	0.780883	12
A0A1D6APK4	0	0.445001	0	0.554999	12
A0A1D6S2X2	0	0.419057	0.134732	0.446211	12
A0A1D5SEZ4	0	0.454325	0	0.545675	12
A0A1D6RKF2	0	0.379655	0.161858	0.458487	12
A0A1D6AIN7	0	0.353779	0	0.646221	12
A0A1D5U1Z6	0	0.35628	0	0.64372	12
A0A1D5UX39	0	0.294999	0	0.705001	12
A0A1D5WSE2	0	0.294584	0	0.705416	12
W4ZMV8	0	0.379655	0.161858	0.458487	12
A0A1D5SKL1	0	0.214373	0	0.785627	12
A0A1D5RV66	0	0.378356	0.164726	0.456918	12
A0A1D5YCF5	0	0.452972	0	0.547028	12
A0A1D5YFJ5	0	0.32864	0.140109	0.53125	12
A0A1D6BTU3	0	0.214373	0	0.785627	12
A4UIZ0	0	0.553019	0	0.446981	12
W5H8B8	0	0.452972	0	0.547028	12
A0A1D5YRF4	0	0.214373	0	0.785627	12
A0A1D5WY89	0	0.215434	0	0.784566	12
A0A1D5UA99	0	0.35628	0	0.64372	12
A0A1D5SGI1	0	0.443449	0	0.556551	12
A0A1D6BUG9	0	0.294584	0	0.705416	12
A0A1D5VHU4	0	0.219117	0	0.780883	12
A0A1D6CNG9	0	0.457033	0	0.542967	12
A0A1D5U4L9	0	0.215434	0	0.784566	12
A0A1D5VAW6	0	0.215434	0	0.784566	12
A0A1D5YCU6	0	0.459011	0	0.540989	12
A0A1D6RXJ8	0	0.215434	0	0.784566	12
W4ZNN7	0	0.356992	0	0.643008	12
Q5EWZ1	0.0956451	0.49984	0.230739	0.173775	13
A0A1D6D384	0	0.716909	0.17441	0.108681	13
W4ZLK0	0	0.649631	0.239535	0.110833	13
A0A1D6CDG7	0	0.609745	0.390255	0	13
A0A1D6DBJ8	0	0.475409	0.34254	0.182051	13
A0A1D6RLR1	0.0713934	0.515225	0.348659	0.0647227	13
A0A1D5UII0	0.0745156	0.566192	0.291138	0.0681549	13
P83207	0	0.682805	0.317195	0	13
A0A1D5V2G6	0	0.794584	0.205416	0	13
A0A1D6AX04	0	0.578344	0.28678	0.134877	13
A0A1D5W7D7	0	0.667772	0.174257	0.15797	13
A0A1D6BUF1	0	0.562873	0.347097	0.0900299	13
A0A1D6RG56	0	0.707426	0	0.292574	13
A0A1D5T0X2	0.0927549	0.51776	0.223005	0.16648	13
A0A1D6DJD7	0	0.59651	0.274239	0.129251	13
W5AMP7	0	0.738734	0.135119	0.126147	13
A0A1D5ZTK8	0.126768	0.519678	0.182571	0.170982	13
Q8W431	0	0.795766	0.204234	0	13
A0A1D5VFA6	0	0.607959	0.392041	0	13
A0A1D6BVB5	0.1656	0.512418	0.163574	0.158408	13
A0A1D6BMG3	0	0.563657	0.295832	0.14051	13
Q8W3V4	0.0432655	0.628535	0.269844	0.0583555	13
A0A1D5YLH5	0	0.609745	0.390255	0	13
P0CZ05	0	0.666597	0.172037	0.161366	13
Q2A784	0	0.579351	0.389374	0.0312754	13
A0A1D6DKP7	0	0.611297	0.388703	0	13
A0A1D5SW06	0	0.777278	0.222722	0	13
A0A1D6BTS5	0	0.659318	0.340682	0	13
A0A1D5XFB6	0	0.696683	0.303317	0	13
A0A1D5W7U8	0	0.7011	0.2989	0	13
A0A1D5V9L9	0.245964	0.55573	0.159954	0.0383524	13
Q5EI64	0	0.700382	0.299618	0	13
W5CXQ8	0	0.698119	0.301881	0	13
A0A080YUX3	0	0.609745	0.390255	0	13
A0A1D5XNK4	0	0.661401	0.338599	0	13
A0A1D5XL00	0	0.665039	0.17031	0.16465	13
W5EXP6	0	0.570996	0.292317	0.136687	13
B2Y2Q1	0.164832	0.522846	0.237796	0.0745252	13
A0A1D6BS44	0	0.607143	0.392857	0	13
A0A1D5Y6E9	0	0.66515	0.169968	0.164883	13
A0A1D6RSV2	0	0.678817	0.219582	0.101601	13
A0A1D5TFS7	0	0.540848	0.235471	0.223681	13
A0A1D5VBQ2	0	0.700382	0.299618	0	13
A0A1D6BP69	0	0.664178	0.170461	0.165361	13
W5AS54	0.268818	0.600468	0.130714	0	13
W5I3J3	0.109333	0.465015	0.272957	0.152695	13
A0A1D5U769	0.0442228	0.563309	0.32974	0.0627281	13
W5BNZ6	0	0.700382	0.299618	0	13
A0A1D6CHP4	0	0.606299	0.393701	0	13
A0A1D6D1H9	0	0.558833	0.27058	0.170587	13
A0A1D5TT46	0	0.7011	0.2989	0	13
A0A1D5UH86	0	0.602946	0.397054	0	13
A0A1D6BJN4	0	0.75848	0.24152	0	13
A0A1D5UBN5	0	0.607996	0.392004	0	13
A0A1D5URZ6	0	0.614834	0.197338	0.187828	13
A0A1D5X277	0	0.610521	0.389479	0	13
Q10464	0	0.607996	0.392004	0	13
A0A1D6RPZ1	0	0.670473	0.171115	0.158412	13
A0A1D5RU21	0	0.666804	0.174765	0.158431	13
W5B5R3	0.0360693	0.55632	0.322734	0.0848776	13
A0A1D5TTF2	0	0.704249	0.150121	0.14563	13
A0A1D6RDZ0	0	0.7011	0.2989	0	13
A0A1D5RXJ2	0	0.757195	0.242805	0	13
A0A1D5XPY3	0	0.714599	0	0.285401	13
A0A1D5RTA6	0	0.54503	0.237291	0.217678	13
A0A1D5X190	0.0536683	0.600528	0.320135	0.0256689	13
A0A1D6D332	0	0.756853	0.243147	0	13
A0A1D5TJN2	0	0.516577	0.249635	0.233789	13
A0A1D5UWR7	0.0571844	0.574357	0.341108	0.0273506	13
A0A1D5TL26	0	0.757483	0.242517	0	13
Q00M56	0	0.612052	0.261384	0.126565	13
A0A1D5TMJ2	0	0.700382	0.299618	0	13
A0A1D6B7P2	0	0.606345	0.393655	0	13
A0A1D5V068	0	0.700382	0.299618	0	13
A0A1D5U3H6	0	0.71701	0	0.28299	13
A0A1D5YRZ8	0	0.606749	0.393251	0	13
A0A1D6B009	0	0.54503	0.237291	0.217678	13
A0A1D5WTV3	0	0.549146	0.234117	0.216737	13
A0A1D6BCX4	0	0.7011	0.2989	0	13
A0A1D5YTC3	0	0.489768	0.315777	0.194455	13
A0A1D6ARK8	0	0.606299	0.393701	0	13
A0A1D5T3W0	0	0.700382	0.299618	0	13
A0A1D6BV92	0	0.696683	0.303317	0	13
A0A1D5WWA9	0	0.607143	0.392857	0	13
A0A1D5TJK0	0	0.707426	0	0.292574	13
A0A1D6B9X5	0	0.54773	0.233514	0.218756	13
A0A1D5XCU2	0	0.615641	0.201601	0.182758	13
A0A1D5XIA9	0	0.7011	0.2989	0	13
A0A1D5XDL2	0	0.696683	0.303317	0	13
A0A1D6BKL5	0	0.700382	0.299618	0	13
A0A1D5TQC8	0	0.696683	0.303317	0	13
W5E8X2	1	0	0	0	14
A0A1D5S737	1	0	0	0	14
P20858	1	0	0	0	14
A0A1D5SQ24	1	0	0	0	14
A0A1D5X5N1	0.761645	0	0.12502	0.113335	14
W5E0U1	0.8698	0	0	0.1302	14
A0A1D5T695	1	0	0	0	14
A0A1D5VBL5	1	0	0	0	14
A0A1D5XC60	0.673214	0.201588	0.0646416	0.0605564	14
A0A1D5WVQ8	1	0	0	0	14
A0A1D5ST87	0.81432	0	0	0.18568	14
A0A1D6RUI4	0.861523	0	0.138477	0	14
A0A1D5V590	1	0	0	0	14
A0A1D6AH28	0.726205	0.273795	0	0	14
A0A1D5ZQD0	1	0	0	0	14
A0A1D6CBB8	0.898023	0	0	0.101977	14
A0A1D6S6E2	0.672872	0	0.327128	0	14
A0A1D5YL81	1	0	0	0	14
A0A1D6ADT5	1	0	0	0	14
A0A1D5YUR5	0.667324	0.332676	0	0	14
A0A077RWY7	0.690074	0.0857341	0.224192	0	14
A0A1D5WDJ0	0.689759	0.0881234	0.222118	0	14
A0A1D5ZYQ7	0.888871	0.111129	0	0	14
W5GXA1	0.637288	0.362712	0	0	14
A0A1D5UXN9	0.812118	0	0	0.187882	14
A0A1D6CZY3	0.726205	0.273795	0	0	14
A0A1D6SE58	0.656561	0.24574	0	0.0976983	14
A0A1D5UGF0	1	0	0	0	14
A0A1D6BDA9	0.696579	0.134113	0.169307	0	14
A0A1D6DCW8	0.713478	0.180355	0	0.106168	14
A0A1D6BH34	0.870471	0	0	0.129529	14
P58386	1	0	0	0	14
A0A1D5XUJ1	0	0	0	0	15
A0A1D6D724	0	0	0	0	15
A0A1D5ZYK7	0	0	0	0	15
A0A1D5U0J8	0	0	0	0	15
A0A1D5RY97	0	0	0	0	15
A0A1D6BPU0	0	0	0	0	15
A0A1D5WPA1	0	0	0	0	15
P08819	0	0	0	0	15
A0A1D6D208	0	0	0	0	15
A0A1D5YIB0	0	0	0	0	15
A0A1D5WSN4	0	0	0	0	15
A0A1D5RQM3	0	0	0	0	15
A0A1D5VLG1	0	0	0	0	15
A0A1D5Y1Y5	0	0	0	0	15
W5FJ36	0	0	0	0	15
A0A1D6RLX0	0	0	0	0	15
A0A1D5RVJ6	0	0	0	0	15
A0A1D6RU20	0	0	0	0	15
A0A1D5XC38	0	0	0	0	15
A0A1D6CLX4	0	0	0	0	15
A0A172Q4F0	0	0	0	0	15
A0A1D6A8I1	0	0	0	0	15
A0A1D5Y4T4	0	0	0	0	15
A0A1D5SFT9	0	0	0	0	15
A0A1D5Z461	0	0	0	0	15
A0A1D5W6J8	0	0	0	0	15
A0A1D6S4C5	0	0	0	0	15
A0A1D5RQU8	0	0	0	0	15
A0A1D5W9D9	0	0	0	0	15
A0A1D6CM95	0	0	0	0	15
A0A1D6S585	0	0	0	0	15
A0A1D5Y8B7	0	0	0	0	15
A0A1D6RUP1	0	0	0	0	15
A0A1D5TL34	0	0	0	0	15
A0A1D5VEG0	0	0	0	0	15
W5CDW4	0	0	0	0	15
A0A1D5TPL2	0	0	0	0	15
A0A1D6CAQ0	0	0	0	0	15
A0A1D5Y580	0	0	0	0	15
A0A1D5VKD4	0	0	0	0	15
A0A1D6CA52	0	0	0	0	15
A0A1D5TES6	0	0	0	0	15
A0A1D6C7X8	0	0	0	0	15
A0A1D5XKU4	0	0	0	0	15
A0A1D6DK13	0	0	0	0	15
A0A1D6BJE7	0	0	0	0	15
A0A1D6DEX7	0	0	0	0	15
A0A1D6S124	0	0	0	0	15
A0A1D6BA11	0	0	0	0	15
A0A1D6RQC5	0	0	0	0	15
A0A1D6RNE3	0	0	0	0	15
A0A1D5U3V2	0	0	0	0	15
A0A1D6CC31	0	0	0	0	15
A0A1D5UV33	0	0	0	0	15
A0A1D6C5K7	0	0	0	0	15
W5CF26	0	0	0	0	15
W4ZNK5	0	0	0	0	15
A7XA03	0	0	0	0	15
W5B5G1	0	0	0	0	15
A0A1D6D5R8	0	0	0	0	15
W5DRV6	0	0	0	0	15
A0A1D5UN57	0	0	0	0	15
A0A1D6B7A9	0	0	0	0	15
A0A1D5Y4I4	0	0	0	0	15
A0A1D5V927	0	0	0	0	15
A0A1D5S6K7	0	0	0	0	15
A0A1D5VCR5	0	0	0	0	15
A0A1D5Z6B8	0	0	0	0	15
A0A1D6BUC3	0	0	0	0	15
A0A1D6DBB9	0	0	0	0	15
A0A1D5TJ13	0	0	0	0	15
W5DJR9	0	0	0	0	15
A0A1D5Y9C1	0	0	0	0	15
A0A1D6RWB3	0	0	0	0	15
W4ZR29	0	0	0	0	15
A0A1D5ZA67	0	0	0	0	15
W5ELV8	0	0	0	0	15
A0A077RQQ2	0	0	0	0	15
A0A1D5UL15	0	0	0	0	15
A0A1D6BEM4	0	0	0	0	15
A0A1D5S563	0	0	0	0	15
A0A1D5UV94	0	0	0	0	15
A0A1D5XMA4	0	0	0	0	15
A0A1D6AC93	0	0	0	0	15
A0A1D5TZN5	0	0	0	0	15
A0A1D5UYZ2	0	0	0	0	15
A0A1D5WK90	0	0	0	0	15
A0A1D6RH53	0	0	0	0	15
A0A1D5YYZ0	0	0	0	0	15
A0A1D6D0H6	0	0	0	0	15
G0Z6F1	0	0	0	0	15
A0A1D5RPV3	0	0	0	0	15
W5F826	0	0	0	0	15
A0A1D6BT80	0	0	0	0	15
A0A1D5UMA5	0	0	0	0	15
A0A1D5YT92	0	0	0	0	15
A0A1D5SFN0	0	0	0	0	15
A0A1D6D4V6	0	0	0	0	15
A0A1D5U674	0	0	0	0	15
A0A1D5TMU4	0	0	0	0	15
A0A1D5ZQ19	0	0	0	0	15
A0A1D5UGQ5	0	0	0	0	15
A0A1D5Y7B8	0	0	0	0	15
A0A1D5X919	0	0	0	0	15
W5DXS9	0	0	0	0	15
A0A1D6BW53	0	0	0	0	15
A0A1D5WZ06	0	0	0	0	15
A0A1D5Y2N4	0	0	0	0	15
A0A1D6AW80	0	0	0	0	15
W5DMS5	0	0	0	0	15
A0A1D5W2H2	0	0	0	0	15
A0A1D5UAP7	0	0	0	0	15
W5FCU0	0	0	0	0	15
A0A1D5TG99	0	0	0	0	15
A0A1D6B646	0	0	0	0	15
A0A1D5VFP9	0	0	0	0	15
W5DR79	0	0	0	0	15
W5FV75	0	0	0	0	15
W5BXW2	0	0	0	0	15
A0A1D5RS84	0	0	0	0	15
A0A1D5TNV0	0	0	0	0	15
A0A1D5SJM2	0	0	0	0	15
A0A096ULP5	0	0	0	0	15
A0A1D5YSB9	0	0	0	0	15
A0A1D6RXM5	0	0	0	0	15
A0A1D5Y1E1	0	0	0	0	15
A0A1D5ZY91	0	0	0	0	15
A0A1D5Z4B3	0	0	0	0	15
A0A1D5YM52	0	0	0	0	15
A0A1D5YQ38	0	0	0	0	15
A0A1D5TMY2	0	0	0	0	15
A0A1D6BKV7	0	0	0	0	15
W5A0Y8	0	0	0	0	15
A0A1D6D8L4	0	0	0	0	15
A0A1D6AMW7	0	0	0	0	15
A0A1D6RN27	0	0	0	0	15
A0A1D6BX95	0	0	0	0	15
A0A1D5TEB3	0	0	0	0	15
A0A1D6CQD9	0	0	0	0	15
A0A1D5XX02	0	0	0	0	15
A0A1D6BMQ7	0	0	0	0	15
A0A1D5YIV2	0	0	0	0	15
A0A1D6BN26	0	0	0	0	15
A0A1D5VRX5	0	0	0	0	15
A0A1D6CCA5	0	0	0	0	15
A0A1D6ACC4	0	0	0	0	15
W4ZLT2	0	0	0	0	15
A0A1D5S6A8	0	0	0	0	15
A0A1D5TPJ1	0	0	0	0	15
A0A1D5XME6	0	0	0	0	15
A0A1D6CWP4	0	0	0	0	15
A0A1D5VI92	0	0	0	0	15
A0A1D6RR43	0	0	0	0	15
A0A1D6BQA4	0	0	0	0	15
A0A1D6B613	0	0	0	0	15
A0A1D5VRW7	0	0	0	0	15
A0A1D5WSV2	0	0	0	0	15
A0A1D5RR73	0	0	0	0	15
A0A1D5V4F3	0	0	0	0	15
W5E0S9	0	0	0	0	15
A0A1D6SFE4	0	0	0	0	15
A0A1D5UM77	0	0	0	0	15
A0A1D6CKV5	0	0	0	0	15
W5I393	0	0	0	0	15
W5EAY8	0	0	0	0	15
A0A1D6BLR3	0	0	0	0	15
A0A1D6AB26	0	0	0	0	15
A0A1D5TJ58	0	0	0	0	15
A0A1D6A699	0	0	0	0	15
A0A1D5VCM5	0	0	0	0	15
W5GZC2	0	0	0	0	15
W5AA00	0	0	0	0	15
A0A1D6RMR4	0	0	0	0	15
A0A1D6BQG5	0	0	0	0	15
G5CEW6	0	0	0	0	15
A0A1D6RFK2	0	0	0	0	15
A0A1D6AMJ5	0	0	0	0	15
A0A1D5UZX1	0	0	0	0	15

## Sheet: 26 DAA Selected Clusters in AL
Table S8:. K – means cluster analysis of the identified protein candidates from different cell types during 26 DAA (aleurone (AL), sub aleurone (SA), starchy endosperm (SE) and endosperm transfer cells (ETCs))
List of selected clusters
Accession	26 AL	26 SA	26 SE	26 ETCs	Cluster No	Discription	Function	Category
A0A1D5SWQ8	0.574738	0.155426	0.120128	0.149709	9	Argininosuccinate synthase [Sotub05g005750.1.1]	amino acid metabolism.synthesis.glutamate family.arginine.argininosuccinate synthase	Amino acid metabolism
A0A1D5ZQ33	0.519001	0.100097	0.380902	0	9	ACT domain-containing protein [AT5G04740]	amino acid metabolism	Amino acid metabolism
W4ZTR7	0.368635	0.20621	0.176128	0.249027	9	Proteasome subunit beta type [Sotub07g008820.1.1]	amino acid metabolism.synthesis.aromatic aa.chorismate.chorismate synthase	Amino acid metabolism
W5BPN7	0.383987	0.192778	0.248402	0.174832	9	Agmatinase [Sotub01g030270.1.1]	amino acid metabolism.degradation.glutamate family.arginine	Amino acid metabolism
A0A1D6A7I8	0.38254	0.0737786	0.280751	0.26293	9	#N/A	amino acid metabolism.synthesis.histidine	Amino acid metabolism
A0A1D5VMI8	0.431314	0.162615	0.209691	0.19638	9	S-adenosylmethionine synthase [Sotub12g030950.1.1]	amino acid metabolism.synthesis.aspartate family.methionine.S-adenosylmethionine synthetase	Amino acid metabolism
A0A1D5UHC9	0.431314	0.162615	0.209691	0.19638	9	3-isopropylmalate dehydrogenase [Sotub05g008610.1.1]	amino acid metabolism.synthesis.branched chain group.leucine specific.3-isopropylmalate dehydrogenase	Amino acid metabolism
A0A1D5VT55	0.431314	0.162615	0.209691	0.19638	9	Nucleobase ascorbate transporter [Sotub02g019150.1.1]	amino acid metabolism.synthesis.aspartate family.methionine	Amino acid metabolism
A0A1D5RXJ7	0.383145	0.0723122	0.281196	0.263347	9	Aspartate aminotransferase [Sotub04g021940.1.1]	amino acid metabolism.synthesis.central amino acid metabolism.aspartate.aspartate aminotransferase	Amino acid metabolism
W5E7H1	0.362315	0.205854	0.265448	0.166383	9	Chorismate synthase [Sotub04g009560.1.1]	amino acid metabolism.synthesis.aromatic aa.chorismate.chorismate synthase	Amino acid metabolism
A0A1D5UA15	0.467726	0.234452	0.227393	0.070429	9	5-formyltetrahydrofolate cyclo-ligase-like protein [Sotub03g026930.1.1]	C1-metabolism.5-formyltetrahydrofolate cyclo-ligase	C1-metabolism
A0A1D5WBY1	0.459739	0.216387	0.167245	0.156629	9	Coatomer subunit beta-1 [Sotub10g026180.1.1]	cell.vesicle transport	Cell
A0A1D5WA93	0.460296	0.215437	0.167448	0.156819	9	Coatomer subunit beta-1 [Sotub10g026180.1.1]	cell.vesicle transport	Cell
A0A1D5RUK0	0.376408	0.212871	0.152642	0.258079	9	Coatomer subunit gamma [Sotub01g046920.1.1]	cell.vesicle transport	Cell
A0A1D6BSQ8	0.558722	0	0.268834	0.172444	9	Nuclear movement protein nudc [Sotub03g013350.1.1]	cell.organisation	Cell
A0A1D5U5Q6	0.40501	0.152697	0.196903	0.245389	9	Gelsolin [Sotub02g009230.1.1]	cell.organisation	Cell
A0A1D5XWT8	0.429965	0.128862	0.207442	0.233731	9	Glycoside hydrolase family 28 protein/polygalacturonase family protein [Sotub05g022320.1.1]	cell wall.degradation.pectate lyases and polygalacturonases	Cell wall
A0A1D5RXH7	0.489022	0.0921859	0.158444	0.260347	9	Proteasome subunit alpha type [Sotub10g019430.1.1]	cell wall.precursor synthesis.UXS	Cell wall
A0A1D5XZ61	0.354057	0.267252	0.0569096	0.321781	9	Adenylosuccinate synthetase [Sotub02g028650.1.1]	cell wall.degradation.mannan-xylose-arabinose-fucose	Cell wall
A0A1D5TNV9	0.356831	0.132608	0.345175	0.165386	9	MAPprotein kinase-like protein [Sotub02g033750.1.1]	cell wall.precursor synthesis.UGD	Cell wall
A0A1D5VSC6	0.431314	0.162615	0.209691	0.19638	9	NAD-dependent epimerase/dehydratase [Sotub10g011900.1.1]	development.unspecified	Development
A0A1D5Z8I6	0.351449	0.252449	0.17146	0.224643	9	Histone H4 [Sotub11g023960.1.1]	DNA.synthesis/chromatin structure.histone	DNA
A0A1D6DHJ3	0.431314	0.162615	0.209691	0.19638	9	Transmembrane 9 superfamily protein member 3 [Sotub10g011320.1.1]	DNA.unspecified	DNA
A0A1D5RX09	0.440463	0.304095	0.128624	0.126818	9	Pyruvate phosphate dikinase [Sotub01g022560.1.1]	gluconeogenesis / glyoxylate cycle.pyruvate dikinase	Gluconeogenesis
A0A1D5ZGS2	0.416297	0.17554	0.125736	0.282427	9	Enolase [Sotub09g011260.1.1]	glycolysis.cytosolic branch.enolase	Glycolysis
A0A1D5ZG58	0.403589	0.226931	0.0968581	0.272622	9	Enolase [Sotub09g011260.1.1]	glycolysis.cytosolic branch.enolase	Glycolysis
A0A1D5W9W3	0.43474	0.197189	0.169315	0.198756	9	Pyruvate kinase [Sotub03g012540.1.1]	glycolysis.plastid branch.pyruvate kinase (PK)	Glycolysis
A0A1D5U0G7	0.473395	0.179775	0.34683	0	9	Receptor expression-enhancing protein 3 [Sotub10g026070.1.1]	hormone metabolism.abscisic acid.synthesis-degradation	Hormone metabolism
A0A1D6S1M6	0.405302	0.152807	0.197044	0.244847	9	Proteasome subunit alpha type [Sotub01g048860.1.1]	hormone metabolism.salicylic acid.synthesis-degradation	Hormone metabolism
A0A1D6ADN2	0.532975	0.134309	0.173153	0.159562	9	Porphobilinogen deaminase [Sotub07g027270.1.1]	hormone metabolism.brassinosteroid.synthesis-degradation.sterols.SMT1	Hormone metabolism
A0A1D5YND4	0.463444	0.174728	0.150819	0.211009	9	2-keto-3-deoxy-L-rhamnonate aldolase [Sotub08g009260.1.1]	hormone metabolism.cytokinin.signal transduction	Hormone metabolism
A0A1D6CJF6	0.393431	0.14744	0.191282	0.267847	9	Acyl-CoA oxidase [Sotub04g020910.1.1]	lipid metabolism.lipid degradation.beta-oxidation.acyl CoA DH	Lipid metabolism
A0A1D5UV38	0.36557	0.206195	0.177404	0.250831	9	acetyl-CoA carboxylase 2 [AT1G36180]	lipid metabolism.FA synthesis and FA elongation.acetyl CoA carboxylation.homomeric enzyme	Lipid metabolism
A0A1D5ZL16	0.539713	0.202421	0.257866	0	9	Processive diacylglycerol glucosyltransferase [Sotub08g007880.1.1]	lipid metabolism.glycolipid synthesis.MGDG synthase	Lipid metabolism
A0A1D5XVN5	0.480894	0.183191	0.118955	0.21696	9	Hydroxysteroid dehydrogenase [Sotub02g025040.1.1]	lipid metabolism.exotics (steroids, squalene etc).3-beta hydroxysteroid dehydrogenase/isomerase	Lipid metabolism
W5H7N5	0.37283	0.276238	0.178131	0.172802	9	60S ribosomal protein L22-2 [Sotub01g037610.1.1]	major CHO metabolism.synthesis.sucrose.FBPase	Major CHO metabolism
A0A1D6BU17	0.375063	0.245867	0.245532	0.133538	9	Granule-bound starch synthase [Sotub08g026990.1.1]	major CHO metabolism.synthesis.starch.starch synthase	Major CHO metabolism
A0A077S6B3	0.454367	0.204668	0.176512	0.164453	9	5-dehydro-2-deoxygluconokinase [Sotub06g027780.1.1]	major CHO metabolism.degradation.sucrose.fructokinase	Major CHO metabolism
A0A1D5WD22	0.539232	0.203419	0.174664	0.0826858	9	5-dehydro-2-deoxygluconokinase [Sotub06g027780.1.1]	major CHO metabolism.degradation.sucrose.fructokinase	Major CHO metabolism
Q9FUU6	0.377811	0.247669	0.247331	0.127189	9	Granule-bound starch synthase [Sotub08g026990.1.1]	major CHO metabolism.synthesis.starch.starch synthase	Major CHO metabolism
A0A1D6BYN3	0.433546	0.163456	0.141089	0.261909	9	Peptidase S9 prolyl oligopeptidase [Sotub04g013980.1.1]	major CHO metabolism.degradation.sucrose.invertases.neutral	Major CHO metabolism
A0A1D5WMC6	0.608979	0	0.296065	0.0949559	9	Hexokinase 6 [Sotub11g020550.1.1]	major CHO metabolism.degradation.sucrose.hexokinase	Major CHO metabolism
A0A1D5W7E9	0.403261	0.152038	0.261093	0.183608	9	Hexokinase 6 [Sotub11g020550.1.1]	major CHO metabolism.degradation.sucrose.hexokinase	Major CHO metabolism
A0A1D5V7R4	0.403261	0.152038	0.261093	0.183608	9	Hexokinase 6 [Sotub11g020550.1.1]	major CHO metabolism.degradation.sucrose.hexokinase	Major CHO metabolism
W5HI83	0.440229	0.124626	0.134139	0.301007	9	Mitochondrial ADP/ATP carrier proteins [Sotub01g026420.1.1]	major CHO metabolism.synthesis.starch.transporter	Major CHO metabolism
A0A1D5XYK5	0.409377	0.205205	0.199026	0.186392	9	Acireductone dioxygenase [Sotub09g024520.1.1]	metal handling.regulation	Metal handling
A0A1D6DL02	0.431314	0.162615	0.209691	0.19638	9	ADP-ribose pyrophosphatase [Sotub08g025390.1.1]	metal handling.binding, chelation and storage	Metal handling
A0A1D5SU27	0.575242	0.145411	0.279347	0	9	Aldose 1-epimerase family protein [Sotub01g032920.1.1]	minor CHO metabolism.others	Minor CHO metabolism
W5BHH8	0.423981	0.105682	0.274275	0.196062	9	Aldose-1-epimerase-like protein [Sotub02g035070.1.1]	minor CHO metabolism.others	Minor CHO metabolism
A0A1D6CIZ7	0.431314	0.162615	0.209691	0.19638	9	3-oxoacyl- [Sotub02g017190.1.1]	minor CHO metabolism.myo-inositol.poly-phosphatases	Minor CHO metabolism
W5ASF1	0.366985	0.205287	0.264716	0.163012	9	Inositol-pentakisphosphate 2-kinase 1 [Sotub04g034070.1.1]	minor CHO metabolism.myo-inositol.InsP kinases	Minor CHO metabolism
M9XC30	0.456468	0.11378	0.22192	0.207833	9	Inositol-3-phosphate synthase [Sotub04g021880.1.1]	minor CHO metabolism.myo-inositol.InsP synthases	Minor CHO metabolism
A0A1D5XHB3	0.431314	0.162615	0.209691	0.19638	9	Glucan synthase like 7 [Sotub01g006770.1.1]	minor CHO metabolism.callose	Minor CHO metabolism
A0A1D6D528	0.455128	0.242097	0.221213	0.0815621	9	Peroxidase [Sotub04g026530.1.1]	misc.peroxidases	Misc
A0A1D6AX61	0.458852	0.104063	0.268377	0.168708	9	Peroxidase [Sotub07g010510.1.1]	misc.peroxidases	Misc
A0A1D5V5W5	0.431314	0.162615	0.209691	0.19638	9	Dynamin-2 [Sotub01g043250.1.1]	misc.dynamin	Misc
A0A1D5YNH1	0.373742	0.169404	0.218446	0.238408	9	Signal recognition particle 68 [Sotub03g018770.1.1]	misc.cytochrome P450	Misc
A0A1D5YGJ5	0.455898	0.114886	0.221643	0.207574	9	Oxidoreductase zinc-binding dehydrogenase family protein [Sotub09g014070.1.1]	misc.oxidases - copper, flavone etc	Misc
A0A1D5V0M2	0.437771	0.248208	0.108288	0.205733	9	zinc finger family protein, putative, expressed [LOC_Os07g38580]	misc.nitrilases, nitrile lyases, berberine bridge enzymes, reticuline oxidases, troponine reductases	Misc
A0A1D5Y103	0.433253	0.164531	0.104945	0.297271	9	Purple acid phosphatase [Sotub05g005760.1.1]	misc.acid and other phosphatases	Misc
A0A1D6A4M9	0.455898	0.114886	0.221643	0.207574	9	Nucleic acid binding protein [Solyc01g097010.2.1]	misc.GDSL-motif lipase	Misc
A0A1D5Z351	0.57506	0.145365	0.279575	0	9	Oxidoreductase zinc-binding dehydrogenase family protein [Sotub09g014070.1.1]	misc.oxidases - copper, flavone etc	Misc
A0A1D5S923	0.397039	0.245356	0.222546	0.135059	9	SSA1 - 2S albumin seed storage family protein precursor, expressed [LOC_Os05g41970]	not assigned.unknown	not assigned
Q0Q5D9	0.387239	0.252413	0.223785	0.136564	9	#N/A	not assigned.unknown	not assigned
W5FQG6	0.403351	0.152072	0.260929	0.183648	9	#N/A	not assigned.unknown	not assigned
A0A1D5YGL3	0.383987	0.192778	0.248402	0.174832	9	#N/A	not assigned.unknown	not assigned
A0A1D5T0L5	0.466933	0.175678	0.0753101	0.282079	9	Proteasomal ubiquitin receptor ADRM1-like protein [Sotub07g010860.1.1]	not assigned.no ontology	not assigned
A0A1D5XW51	0.431314	0.162615	0.209691	0.19638	9	#N/A	not assigned.unknown	not assigned
A0A1D5SY85	0.535521	0.134428	0.0862249	0.243826	9	Chitinase 2 [Sotub11g029630.1.1]	not assigned.unknown	not assigned
A0A1D6BBG6	0.363742	0.163846	0.175612	0.296801	9	#N/A	not assigned.unknown	not assigned
W5DU51	0.431314	0.162615	0.209691	0.19638	9	PH domain containing protein [Sotub05g021170.1.1]	not assigned.no ontology	not assigned
A0A1D5SYE1	0.455735	0.115202	0.221563	0.207499	9	Adaptin ear-binding coat-associated protein 2 [Sotub09g019510.1.1]	not assigned.no ontology	not assigned
A0A1D5U9K9	0.383906	0.192738	0.248561	0.174795	9	POT family domain containing protein expressed [Sotub10g006770.1.1]	not assigned.unknown	not assigned
A0A1D5YEH2	0.49888	0.131397	0.120803	0.248919	9	#N/A	not assigned.unknown	not assigned
A0A1D5YDM2	0.473395	0.179775	0.34683	0	9	#N/A	not assigned.unknown	not assigned
A0A1D5ZQF0	0.428805	0.161669	0.278857	0.130669	9	#N/A	not assigned.unknown	not assigned
W5DWX4	0.463444	0.174728	0.150819	0.211009	9	Protein sel-1 homolog 2 [Sotub03g032170.1.1]	not assigned.no ontology	not assigned
A0A1D5U5J4	0.343798	0.240595	0.214615	0.200992	9	retrotransposon protein, putative, unclassified, expressed [LOC_Os04g52460]	not assigned.unknown	not assigned
A0A1D6BPR7	0.460895	0.173767	0.224072	0.141266	9	Chitinase 2 [Sotub11g029630.1.1]	not assigned.unknown	not assigned
A0A1D6RKN9	0.463562	0.174773	0.150602	0.211063	9	BNR/Asp-box repeat protein [Sotub12g013100.1.1]	not assigned.no ontology	not assigned
A0A1D6BCU9	0.431314	0.162615	0.209691	0.19638	9	Ataxin-2 [Sotub06g021900.1.1]	not assigned.no ontology.hydroxyproline rich proteins	not assigned
A0A1D5XC77	0.359849	0.132891	0.348095	0.159166	9	1%2C2-alpha-L-fucosidase [AT4G34260]	not assigned.unknown	not assigned
A0A1D5U0Q2	0.403261	0.152038	0.261093	0.183608	9	Beige/BEACH domain containing protein [Sotub01g031300.1.1]	not assigned.no ontology	not assigned
A0A1D5TDT9	0.431314	0.162615	0.209691	0.19638	9	#N/A	not assigned.unknown	not assigned
A0A1D5UTQ6	0.524941	0.0652181	0.170832	0.239009	9	#N/A	not assigned.unknown	not assigned
A0A1D5YNT2	0.365142	0.220818	0.214168	0.199872	9	Aspartate carbamoyltransferase [Sotub11g005080.1.1]	nucleotide metabolism.synthesis.pyrimidine.aspartate transcarbamoylase	Nucleotide metabolism
A0A1D5SWZ8	0.575319	0.14498	0.279701	0	9	AMP deaminase [Sotub09g005000.1.1]	nucleotide metabolism.degradation	Nucleotide metabolism
A0A1D6D5C0	0.433282	0.162571	0.157553	0.246594	9	D-tagatose-1,6-bisphosphate aldolase subunit GatY [Sotub03g032140.1.1]	OPP.oxidative PP.6-phosphogluconate dehydrogenase	OPP
W5DIU6	0.404135	0.152367	0.196477	0.247021	9	Triosephosphate isomerase [Sotub04g010110.1.1]	PS.calvin cycle.TPI	Photosynthesis
A0A1D5XQV1	0.429004	0.161744	0.27776	0.131491	9	Fructose-bisphosphate aldolase [Sotub01g047810.1.1]	PS.calvin cycle.aldolase	Photosynthesis
P12782	0.475366	0.133992	0.172782	0.21786	9	Phosphoglycerate kinase [Sotub07g027100.1.1]	PS.calvin cycle.phosphoglycerate kinase	Photosynthesis
A0A1D5TBX4	0.462701	0.174248	0.15015	0.212901	9	Phosphoglycerate dehydrogenase [Sotub11g022710.1.1]	PS.lightreaction.photosystem I.LHC-I	Photosynthesis
W5ANJ9	0.389676	0.20566	0.227127	0.177536	9	K(+)-insensitive pyrophosphate-energized proton pump [Sotub01g038220.1.1]	PS.calvin cycle.rubisco small subunit	Photosynthesis
A0A1D5V9B9	0.536106	0.13363	0.0861712	0.244093	9	Developmentally-regulated GTP-binding protein 2 [Sotub12g023140.1.1]	PS.calvin cycle.rubisco interacting	Photosynthesis
A0A1D5U5I5	0.431314	0.162615	0.209691	0.19638	9	protein of unknown function domain containing protein, expressed [LOC_Os04g34940]	PS.photorespiration.glycolate oxydase	Photosynthesis
W5BH99	0.459186	0	0.225202	0.315612	9	Co-chaperone GrpE family protein [AT1G36390]	PS.lightreaction.photosystem II.PSII polypeptide subunits	Photosynthesis
A0A1D6BHS4	0.476697	0.150113	0.193312	0.179879	9	Isoleucyl-tRNA synthetase [Sotub11g007050.1.1]	protein.aa activation.isoleucine-tRNA ligase	Protein
A0A1D5TRU3	0.362438	0.181818	0.23518	0.220565	9	Leucyl-tRNA synthetase [Sotub02g015320.1.1]	protein.aa activation.leucine-tRNA ligase	Protein
A0A1D5YF58	0.404179	0.152384	0.228981	0.214456	9	Lysyl-tRNA synthetase [Sotub06g027650.1.1]	protein.aa activation.lysine-tRNA ligase	Protein
A0A096UK78	0.431314	0.162615	0.209691	0.19638	9	Phenylalanyl-tRNA synthetase beta chain [Sotub01g008690.1.1]	protein.aa activation.phenylalanine-tRNA ligase	Protein
A0A1D5ZHZ2	0.431314	0.162615	0.209691	0.19638	9	Phenylalanyl-tRNA synthetase beta chain [Sotub01g008690.1.1]	protein.aa activation.phenylalanine-tRNA ligase	Protein
A0A1D6RUT6	0.431314	0.162615	0.209691	0.19638	9	Valyl-tRNA synthetase [Sotub09g007120.1.1]	protein.aa activation.valine-tRNA ligase	Protein
W5ATQ6	0.37155	0.279698	0.180799	0.167954	9	UBX domain-containing protein 1 [Sotub07g018450.1.1]	protein.degradation	Protein
A0A1D5US77	0.389815	0.167851	0.189613	0.252721	9	UBX domain-containing protein 1 [Sotub07g018450.1.1]	protein.degradation	Protein
A0A1D6RXK4	0.427435	0.106543	0.207805	0.258218	9	Prolactin regulatory element-binding protein [Sotub07g018080.1.1]	protein.degradation	Protein
A0A1D5YYC3	0.375299	0.141633	0.227566	0.255502	9	Leukotriene A-4 hydrolase/aminopeptidase [Sotub04g013900.1.1]	protein.degradation	Protein
A0A1D5XF28	0.413624	0.156096	0.15034	0.27994	9	Cell division control protein 48 homolog E [Sotub10g024990.1.1]	protein.degradation.AAA type	Protein
A0A1D5YLE4	0.587578	0.221529	0.190893	0	9	Rhomboid family protein [Sotub03g014790.1.1]	protein.degradation.serine protease	Protein
A0A1D5SR02	0.444426	0.134946	0.216969	0.203659	9	Serine carboxypeptidase 1 [Sotub09g007260.1.1]	protein.degradation.serine protease	Protein
A0A1D5SBU1	0.431314	0.162615	0.209691	0.19638	9	cDNA clone 001-043-A08 full insert sequence [Sotub03g011690.1.1]	protein.degradation.subtilases	Protein
A0A1D5SLB3	0.364336	0.207002	0.178677	0.249985	9	Proteasome subunit beta type [Sotub05g014840.1.1]	protein.degradation.ubiquitin.proteasom	Protein
A0A1D6AIH2	0.361919	0.192583	0.213016	0.232482	9	T-complex protein eta subunit [Sotub06g024560.1.1]	protein.folding	Protein
A0A1D5WYP0	0.404135	0.152367	0.196477	0.247021	9	T-complex protein theta subunit [Sotub01g025330.1.1]	protein.folding	Protein
A0A1D6BQH4	0.431314	0.162615	0.209691	0.19638	9	Eukaryotic translation initiation factor 3 subunit 2 [Sotub03g033590.1.1]	protein.postranslational modification	Protein
A0A1D6AAQ2	0.446969	0.134888	0.173957	0.244186	9	Elongation factor Tu [Sotub11g022630.1.1]	protein.synthesis.elongation	Protein
A0A1D5UHB4	0.46342	0.176351	0.149231	0.210998	9	Eukaryotic translation initiation factor 4B [Sotub05g014590.1.1]	protein.synthesis.initiation	Protein
A0A1D6BD27	0.483911	0.0604997	0.235262	0.220328	9	ubiquitin family protein, putative, expressed [LOC_Os07g31540]	protein.synthesis.initiation	Protein
W5C7G6	0.404135	0.152367	0.196477	0.247021	9	Eukaryotic translation initiation factor 6 [Sotub02g007230.1.1]	protein.synthesis.initiation	Protein
A0A1D6S986	0.431314	0.162615	0.209691	0.19638	9	Translation initiation factor eIF-2B subunit epsilon [Sotub01g035790.1.1]	protein.synthesis.initiation	Protein
W5I035	0.464177	0.175005	0.149475	0.211343	9	40S ribosomal protein S13 [Sotub05g023380.1.1]	protein.synthesis.ribosomal protein.eukaryotic.40S subunit.S13	Protein
A0A1D6B2C5	0.459455	0.174231	0.22467	0.141643	9	30S ribosomal protein S11 [Sotub10g025830.1.1]	protein.synthesis.ribosomal protein.eukaryotic.40S subunit.S14	Protein
A0A0C4BIW4	0.453352	0.136376	0.264332	0.14594	9	30S ribosomal protein S11 [Sotub10g025830.1.1]	protein.synthesis.ribosomal protein.eukaryotic.40S subunit.S14	Protein
A0A1D6RD30	0.443266	0.139411	0.215501	0.201822	9	40S ribosomal protein S17-like protein [Sotub05g028310.1.1]	protein.synthesis.ribosomal protein.eukaryotic.40S subunit.S17	Protein
A0A1D5U621	0.359659	0.158574	0.262894	0.218873	9	S18 ribosomal protein [Sotub11g005780.1.1]	protein.synthesis.ribosomal protein.eukaryotic.40S subunit.S18	Protein
A0A1D5ZYV1	0.589188	0.219598	0.191214	0	9	40S ribosomal protein S19-like [Sotub12g018720.1.1]	protein.synthesis.ribosomal protein.eukaryotic.40S subunit.S19	Protein
A0A1D5VGW3	0.401409	0.140802	0.20923	0.248559	9	Ribosomal protein [Sotub08g013400.1.1]	protein.synthesis.ribosomal protein.eukaryotic.40S subunit.S3	Protein
A0A1D5VHJ6	0.503376	0.142009	0.18312	0.171496	9	Ribosomal protein S5 [Sotub11g020240.1.1]	protein.synthesis.ribosomal protein.eukaryotic.40S subunit.S5	Protein
W5DUX9	0.460895	0.173767	0.224072	0.141266	9	Ribosomal protein L10 [Sotub06g006720.1.1]	protein.synthesis.ribosomal protein.eukaryotic.60S subunit.L10	Protein
A0A1D5WVJ6	0.409246	0.205459	0.198962	0.186333	9	#N/A	protein.synthesis.ribosome biogenesis	Protein
A0A1D5TK48	0.447752	0.0572047	0.291179	0.203865	9	stress responsive protein, putative, expressed [LOC_Os07g48490]	protein.synthesis.ribosome biogenesis	Protein
A0A1D5XF07	0.429106	0.161782	0.27759	0.131523	9	stress responsive protein, putative, expressed [LOC_Os03g21040]	protein.synthesis.ribosome biogenesis	Protein
A0A1D5SNJ5	0.431314	0.162615	0.209691	0.19638	9	Translocase of chloroplast 34 [Sotub09g022170.1.1]	protein.targeting.chloroplast	Protein
A0A1D5WN81	0.431314	0.162615	0.209691	0.19638	9	translocase of outer membrane 20-4 [AT5G40930]	protein.targeting.mitochondria	Protein
A0A1D5YMR1	0.36714	0.208957	0.0890849	0.334817	9	DUF1264 domain protein [Sotub09g030880.1.1]	protein.targeting.mitochondria	Protein
A0A1D5U0X1	0.463444	0.174728	0.150819	0.211009	9	Microsomal signal peptidase subunit(SPC25)-like protein [Sotub04g026330.1.1]	protein.targeting.secretory pathway.ER	Protein
A0A140CQG0	0.523051	0.237081	0.0516093	0.188258	9	BET1 [Sotub06g007280.1.1]	protein.targeting.secretory pathway.golgi	Protein
A0A1D6CRM7	0.492584	0.124516	0.158623	0.224277	9	Signal recognition particle protein [Sotub08g027520.1.1]	protein.targeting.secretory pathway.unspecified	Protein
A0A1D6CWR2	0.446141	0.167419	0.216899	0.169541	9	Alpha-soluble NSF attachment protein [Sotub06g011010.1.1]	protein.targeting.secretory pathway.unspecified	Protein
W5FLZ1	0.462515	0.0865945	0.450891	0	9	Syntaxin 8 [Sotub07g028820.1.1]	protein.targeting.secretory pathway.unspecified	Protein
W5HWL3	0.496582	0.187222	0.241422	0.0747741	9	Signal recognition particle receptor subunit beta [Sotub11g022260.1.1]	protein.targeting.secretory pathway.unspecified	Protein
A0A1D5S9J2	0.41085	0.205943	0.198341	0.184865	9	Membrane-associated progesterone receptor component 2 [Sotub03g014640.1.1]	redox.ascorbate and glutathione	Redox
Q43199	0.536714	0.202353	0.260933	0	9	Adenine phosphoribosyltransferase-like [Sotub04g030980.1.1]	redox.dismutases and catalases	Redox
A0A1D6SCG6	0.428297	0.161161	0.314333	0.0962091	9	Reductase [Sotub08g028900.1.1]	redox.ascorbate and glutathione.ascorbate	Redox
A0A1D6RXI3	0.480829	0.29098	0.141601	0.0865905	9	Gamma-interferon-inducible lysosomal thiol reductase [Sotub06g006420.1.1]	RNA.regulation of transcription.C2C2(Zn) Constans-like zinc finger family (CO-like)	RNA
A0A1D6RDS0	0.508463	0.0957955	0.164368	0.231373	9	RNA-binding protein 8A [Solyc06g065470.2.1]	RNA.RNA binding	RNA
A0A1D5SZ58	0.38121	0.143724	0.185332	0.289734	9	Guanine nucleotide-binding protein beta subunit-like protein [Sotub06g025890.1.1]	RNA.regulation of transcription.unclassified	RNA
A0A1D5V1U2	0.366985	0.205287	0.264716	0.163012	9	proteasome inhibitor-like protein [AT3G53970]	RNA.regulation of transcription.AtSR transcription factor family	RNA
A0A1D6RZI6	0.396184	0.225292	0.242488	0.136036	9	bZIP family transcription factor, putative, expressed [LOC_Os03g03550]	RNA.regulation of transcription.bZIP transcription factor family	RNA
A0A1D6RKM3	0.359767	0.134797	0.261002	0.244434	9	ARGONAUTE 1 [Sotub06g028680.1.1]	RNA.regulation of transcription.argonaute transcription factor family	RNA
A0A1D5XEY7	0.431314	0.162615	0.209691	0.19638	9	Atp-dependent RNA helicase [Sotub10g028970.1.1]	RNA.processing.RNA helicase	RNA
A0A1D5W5S9	0.390766	0.146558	0.28187	0.180806	9	X1 (Fragment) [Sotub06g011440.1.1]	RNA.regulation of transcription.putative transcription regulator	RNA
A0A1D6ABI9	0.431314	0.162615	0.209691	0.19638	9	Uncharacterized ABC transporter ATP-binding protein C29A3.09c [Sotub08g027420.1.1]	RNA.regulation of transcription.ABI3/VP1-related B3-domain-containing transcription factor family	RNA
A0A1D6B058	0.441173	0.250658	0.10913	0.199039	9	Arf GTPase activating protein [Sotub12g009030.1.1]	RNA.regulation of transcription.unclassified	RNA
A0A1D6SFC8	0.534345	0.134654	0.0877099	0.243291	9	Diphosphomevalonate decarboxylase-like protein [Sotub11g011760.1.1]	secondary metabolism.isoprenoids.mevalonate pathway.mevalonate diphosphate decarboxylase	Secondary metabolism
W5BPQ7	0.479013	0.181077	0.174792	0.165118	9	Strictosidine synthase family protein [Sotub05g020800.1.1]	secondary metabolism.N misc.alkaloid-like	Secondary metabolism
A0A1D5VJV5	0.408788	0.206348	0.198739	0.186124	9	O-methyltransferase 3 [Sotub10g008620.1.1]	secondary metabolism.phenylpropanoids	Secondary metabolism
A0A1D6D2N0	0.470368	0.0872514	0.337295	0.105086	9	Acid phosphatase [Sotub06g022900.1.1]	secondary metabolism.phenylpropanoids.lignin biosynthesis.CAD	Secondary metabolism
A0A1D6CRG8	0.56733	0.0710106	0.276134	0.0855253	9	Cinnamoyl CoA reductase-like 1 [Sotub04g036290.1.1]	secondary metabolism.phenylpropanoids.lignin biosynthesis.CCR1	Secondary metabolism
A0A1D6CS62	0.477444	0.300322	0.0767423	0.145491	9	Oxidoreductase 2OG-Fe(II) oxygenase family protein [Sotub02g031570.1.1]	secondary metabolism.flavonoids.flavonols	Secondary metabolism
A0A1D5UBL3	0.515073	0	0.250411	0.234516	9	Isopentenyl-diphosphate delta-isomerase [Sotub04g020380.1.1]	secondary metabolism.isoprenoids.mevalonate pathway.isopentenyl pyrophosphate:dimethyllallyl pyrophosphate isomerase	Secondary metabolism
A0A1D5XVH4	0.431314	0.162615	0.209691	0.19638	9	14-3-3-like protein GF14 epsilon [Sotub02g010700.1.1]	signalling.14-3-3 proteins	Signalling
A0A077RXR6	0.406976	0.210618	0.197433	0.184973	9	GTPase obg [Sotub02g007550.1.1]	signalling.G-proteins	Signalling
A0A1D5UDH5	0.381989	0.144018	0.185711	0.288282	9	Developmentally regulated GTP binding protein 1 [Sotub04g021080.1.1]	signalling.G-proteins	Signalling
W5I5X1	0.451048	0.29806	0.16494	0.0859516	9	Serpin (Serine protease inhibitor) [Sotub04g032620.1.1]	stress.biotic.PR-proteins.PR6 (proteinase inhibitors)	Stress
Q9ST57	0.461196	0.256587	0.192223	0.0899939	9	Serpin (Serine protease inhibitor) [Sotub04g032620.1.1]	stress.biotic.PR-proteins.PR6 (proteinase inhibitors)	Stress
A0A1D5ZTV0	0.455802	0.287066	0.221596	0.0355358	9	Serpin (Serine protease inhibitor) [Sotub04g032620.1.1]	stress.biotic.PR-proteins.PR6 (proteinase inhibitors)	Stress
A0A1D6D852	0.533754	0.133044	0.173406	0.159795	9	Endochitinase (Chitinase) [Sotub02g009500.1.1]	stress.biotic.PR-proteins.PR3/4/8/11 (chitinases and chitin binding proteins)	Stress
A0A1D5ZV66	0.532085	0.120671	0.103983	0.243261	9	Signal peptidase complex catalytic subunit SEC11A [Sotub12g010830.1.1]	stress.abiotic.heat	Stress
A0A1D5UPZ8	0.526951	0.114126	0.22138	0.137543	9	Kunitz trypsin inhibitor [Sotub03g016090.1.1]	stress.biotic.PR-proteins.PR6 (proteinase inhibitors).trypsin inhibitor	Stress
A0A1D5SAF6	0.404135	0.152367	0.196477	0.247021	9	Universal stress protein (Usp) [Sotub02g022380.1.1]	stress.abiotic.unspecified	Stress
A0A1D6DLV4	0.540714	0.200943	0.258343	0	9	Ubiquitin-protein ligase 1 [Sotub04g029030.1.1]	stress.abiotic.drought/salt	Stress
A0A1D6S9G7	0.404135	0.152367	0.196477	0.247021	9	Cytosol aminopeptidase family protein [Sotub12g007840.1.1]	stress.abiotic.unspecified	Stress
A0A1D5W3N0	0.483967	0.109683	0.141435	0.264915	9	Malate dehydrogenase [Sotub07g024580.1.1]	TCA / organic transformation.TCA.malate DH	TCA
A0A1D6SBS1	0.466883	0.176025	0.0750446	0.282048	9	ATP citrate lyase [Sotub01g018060.1.1]	TCA / organic transformation.other organic acid transformations.atp-citrate lyase	TCA
A0A1D5WIA8	0.42865	0.141909	0.234717	0.194724	9	Exostosin-like glycosyltransferase [Sotub05g005290.1.1]	tetrapyrrole synthesis.glu-tRNA reductase	Tetrapyrrole synthesis
A0A1D5Y4J9	0.491145	0.0627486	0.0789444	0.367162	10	Bifunctional polymyxin resistance protein ArnA [Sotub05g027610.1.1]	cell wall.precursor synthesis.UXS	Cell wall
A0A1D5SJZ4	0.618796	0	0.0994625	0.281742	10	Leucine-rich repeat family protein [Sotub12g010540.1.1]	cell wall.cell wall proteins.LRR	Cell wall
A0A1D6CUR4	0.68714	0	0	0.31286	10	Late embryogenesis abundant protein D-34 [Sotub09g023990.1.1]	cell wall.precursor synthesis.UXS	Cell wall
A0A1D6RWC3	0.68714	0	0	0.31286	10	Late embryogenesis abundant protein D-34 [Sotub09g023990.1.1]	cell wall.precursor synthesis.UXS	Cell wall
W5FWZ1	0.596823	0	0	0.403177	10	Pectinacetylesterase like protein (Fragment) [Sotub01g039260.1.1]	cell wall.pectinesterases.acetyl esterase	Cell wall
A0A1D5SLW3	0.765401	0	0	0.234599	10	Embryo-specific 3 [Sotub01g041010.1.1]	development.unspecified	Development
A0A1D5XQZ4	0.58545	0.147991	0	0.266559	10	Aldehyde dehydrogenase [Sotub06g019340.1.1]	fermentation.aldehyde dehydrogenase	Fermentation
A0A1D5SCU2	0.769598	0	0	0.230402	10	Oleosin Bn-V [Sotub03g033380.1.1]	lipid metabolism.TAG synthesis	Lipid metabolism
A0A1D5ZG56	0.684923	0	0	0.315077	10	Pyridoxal kinase [Sotub02g029890.1.1]	minor CHO metabolism.others	Minor CHO metabolism
A0A1D5Y5R2	0.695529	0	0	0.304471	10	Vicilin (Fragment) [Sotub09g020260.1.1]	misc.glutathione S transferases	Misc
A0A1D5XS10	0.634503	0	0	0.365497	10	Vicilin (Fragment) [Sotub09g020260.1.1]	misc.glutathione S transferases	Misc
I6QQ39	0.631141	0.0117306	0	0.357128	10	Vicilin (Fragment) [Sotub09g020260.1.1]	misc.glutathione S transferases	Misc
W5ECA4	0.624331	0.0110827	0	0.364586	10	Vicilin (Fragment) [Sotub09g020260.1.1]	misc.glutathione S transferases	Misc
W5AB71	0.520657	0	0.127018	0.352325	10	Short-chain dehydrogenase/reductase family protein [Sotub01g036550.1.1]	misc.short chain dehydrogenase/reductase (SDR)	Misc
A0A1D5WFB5	0.567598	0	0	0.432402	10	Peroxidase 4 [Sotub04g026540.1.1]	misc.peroxidases	Misc
A0A1D5XDM2	0.561739	0	0.182498	0.255763	10	Os03g0310500 protein (Fragment) [Sotub01g020370.1.1]	misc.calcineurin-like phosphoesterase family protein	Misc
A0A1D6S3G6	0.524117	0	0	0.475883	10	Maleylacetoacetate isomerase / glutathione S-transferase [Sotub01g039520.1.1]	misc.glutathione S transferases	Misc
A0A1D5ZCL9	0.769598	0	0	0.230402	10	Glutathione S-transferase-like protein [Sotub01g050010.1.1]	misc.glutathione S transferases	Misc
W5FFN3	0.691533	0	0	0.308467	10	Undecaprenyl-phosphate 4-deoxy-4-formamido-L-arabinose transferase [Sotub05g027460.1.1]	misc.UDP glucosyl and glucoronyl transferases	Misc
A0A1D5ZPS4	0.54103	0.212024	0	0.246946	10	UBX domain-containing protein, putative, expressed [LOC_Os09g35710]	misc.dynamin	Misc
W5EXR5	0.471641	0.0888601	0	0.439499	10	Cytochrome b5 [Sotub09g017860.1.1]	N-metabolism.nitrate metabolism.NR	Nitrate metabolism
A0A1D5X2E0	0.689104	0	0	0.310896	10	#N/A	not assigned.unknown	not assigned
A0A1D5TC14	0.68714	0	0	0.31286	10	#N/A	not assigned.unknown	not assigned
A0A1D6AQP2	0.596823	0	0	0.403177	10	#N/A	not assigned.unknown	not assigned
A0A1D5Z199	0.534838	0.120395	0.0779071	0.26686	10	#N/A	not assigned.unknown	not assigned
A0A1D5ZZT9	0.642146	0.0605257	0.0780476	0.21928	10	Vicilin (Fragment) [Sotub09g020260.1.1]	not assigned.unknown	not assigned
A0A1D5XQU5	0.652665	0.0737522	0.0951032	0.17848	10	oleosin, putative, expressed [LOC_Os03g49190]	not assigned.unknown	not assigned
A0A1D5RSK5	0.68714	0	0	0.31286	10	Genomic DNA chromosome 3 TAC clone K24A2 [Sotub02g013780.1.1]	not assigned.unknown	not assigned
A0A1D5TSB6	0.523024	0	0	0.476976	10	Transmembrane protein 205 [Sotub06g019870.1.1]	not assigned.unknown	not assigned
A0A1D5VTL0	0.68714	0	0	0.31286	10	Genomic DNA chromosome 5 P1 clone MQK4 [Sotub11g007480.1.1]	PS.lightreaction.photosystem II.PSII polypeptide subunits	Photosynthesis
A0A1D6RS66	0.596823	0	0	0.403177	10	Genomic DNA chromosome 5 P1 clone MQK4 [Sotub11g007480.1.1]	PS.lightreaction.photosystem II.PSII polypeptide subunits	Photosynthesis
A0A1D6AUH4	0.69052	0	0	0.30948	10	chaperonin 1 [Sotub01g015280.1.1]	PS.calvin cycle.rubisco interacting	Photosynthesis
A0A1D5VFN3	0.593071	0	0	0.406929	10	Genomic DNA chromosome 5 P1 clone MQK4 [Sotub11g007480.1.1]	PS.lightreaction.photosystem II.PSII polypeptide subunits	Photosynthesis
W5HZE9	0.522292	0	0	0.477708	10	26S protease regulatory subunit 8 [Sotub05g017560.1.1]	protein.degradation.ubiquitin.proteasom	Protein
A0A1D5RXW0	0.623399	0	0	0.376601	10	Aquaporin [Sotub03g024480.1.1]	redox.glutaredoxins	Redox
A0A1D5ZP70	0.55213	0.204487	0	0.243383	10	SnRK1-interacting protein 1 [Sotub11g017380.1.1]	RNA.regulation of transcription.chromatin remodeling factors	RNA
A0A1D6CWH6	0.686607	0	0	0.313393	10	Protein SUPPRESSOR OF GENE SILENCING 3 [Sotub04g016230.1.1]	RNA.regulation of transcription.unclassified	RNA
A0A1D5SEK2	0.522292	0	0	0.477708	10	Tocopherol cyclase [Sotub08g019710.1.1]	secondary metabolism.isoprenoids.tocopherol biosynthesis.tocopherol cyclase	Secondary metabolism
A0A1D6CT06	0.523392	0	0	0.476608	10	Chaperone protein htpG [Sotub04g034950.1.1]	stress.abiotic.heat	Stress
A0A1D5SDE2	0.68714	0	0	0.31286	10	DNAJ heat shock N-terminal domain-containing protein [AT2G26890]	stress.abiotic.heat	Stress
A0A1D6AIF0	0.502954	0.189624	0	0.307422	10	Citrate synthase [Sotub01g027350.1.1]	TCA / organic transformation.TCA.CS	TCA
A0A1D5V8B0	0.523392	0	0	0.476608	10	Malic enzyme [Sotub12g009580.1.1]	TCA / organic transformation.other organic acid transformations.malic	TCA
A0A1D5UT05	0.618796	0	0.0994625	0.281742	10	Secretory carrier-associated membrane protein 2 [Sotub08g022140.1.1]	transport.misc	Transport
A0A1D5S737	1	0	0	0	14	Cystathionine gamma-lyase [Sotub08g027190.1.1]	amino acid metabolism.degradation.aspartate family.methionine.methionine gamma-lyase	Amino acid metabolism
A0A1D5SQ24	1	0	0	0	14	Cystathionine gamma-lyase [Sotub08g027190.1.1]	amino acid metabolism.degradation.aspartate family.methionine.methionine gamma-lyase	Amino acid metabolism
A0A1D5XC60	0.673214	0.201588	0.0646416	0.0605564	14	Aminotransferase like protein [Sotub04g022360.1.1]	amino acid metabolism.synthesis.central amino acid metabolism.alanine.alanine-glyoxylate aminotransferase	Amino acid metabolism
A0A1D5YUR5	0.667324	0.332676	0	0	14	Carbamoyl-phosphate synthase large chain [Sotub09g020300.1.1]	amino acid metabolism.degradation.branched chain group.leucine	Amino acid metabolism
A0A1D5V590	1	0	0	0	14	Yip1 domain-containing protein [Sotub01g036600.1.1]	cell wall.precursor synthesis.UXS	Cell wall
W5E0U1	0.8698	0	0	0.1302	14	Genomic DNA chromosome 3 P1 clone MZE19 [Sotub11g005060.1.1]	DNA.synthesis/chromatin structure.retrotransposon/transposase.hat-like transposase	DNA
A0A1D5WVQ8	1	0	0	0	14	Pyruvate decarboxylase [Sotub10g018920.1.1]	fermentation.PDC	Fermentation
W5GXA1	0.637288	0.362712	0	0	14	Aldehyde dehydrogenase [Sotub05g012900.1.1]	fermentation.aldehyde dehydrogenase	Fermentation
A0A1D6SE58	0.656561	0.24574	0	0.0976983	14	Aldehyde dehydrogenase 1 [Sotub03g027530.1.1]	fermentation.aldehyde dehydrogenase	Fermentation
A0A1D5ST87	0.81432	0	0	0.18568	14	Oleosin Bn-V [Sotub03g033380.1.1]	lipid metabolism.TAG synthesis	Lipid metabolism
A0A1D5VBL5	1	0	0	0	14	Tropinone reductase-like protein 16 [Sotub06g033960.1.1]	misc.nitrilases, nitrile lyases, berberine bridge enzymes, reticuline oxidases, troponine reductases	Misc
A0A1D6AH28	0.726205	0.273795	0	0	14	Glutathione transferase [Sotub02g015040.1.1]	misc.glutathione S transferases	Misc
A0A1D5UXN9	0.812118	0	0	0.187882	14	Primary amine oxidase [Sotub08g025870.1.1]	misc.oxidases - copper, flavone etc	Misc
A0A1D5UGF0	1	0	0	0	14	Short-chain dehydrogenase/reductase SDR [Sotub06g028300.1.1]	misc.short chain dehydrogenase/reductase (SDR)	Misc
A0A1D6RUI4	0.861523	0	0.138477	0	14	Translocon-associated protein subunit beta [Sotub02g037650.1.1]	not assigned.no ontology	not assigned
A0A1D5ZQD0	1	0	0	0	14	#N/A	not assigned.unknown	not assigned
A0A1D6ADT5	1	0	0	0	14	#N/A	not assigned.unknown	not assigned
A0A1D6DCW8	0.713478	0.180355	0	0.106168	14	#N/A	not assigned.unknown	not assigned
P20858	1	0	0	0	14	ATP synthase subunit beta [Sotub04g006160.1.1]	PS.lightreaction.ATP synthase.beta subunit	Photosynthesis
A0A1D5X5N1	0.761645	0	0.12502	0.113335	14	Ribulose-1 5-bisphosphate carboxylase/oxygenase activase 1 [Sotub10g024020.1.1]	PS.calvin cycle.rubisco interacting	Photosynthesis
A0A1D5ZYQ7	0.888871	0.111129	0	0	14	Photosystem II D2 protein [Sotub09g026550.1.1]	PS.lightreaction.photosystem II.PSII polypeptide subunits	Photosynthesis
P58386	1	0	0	0	14	Photosystem I P700 chlorophyll a apoprotein A2 [Sotub10g013140.1.1]	PS.lightreaction.photosystem I.PSI polypeptide subunits	Photosynthesis
W5E8X2	1	0	0	0	14	40S ribosomal protein S28 [Sotub10g020380.1.1]	protein.synthesis.ribosomal protein.eukaryotic.40S subunit.S28	Protein
A0A1D5T695	1	0	0	0	14	60S ribosomal protein L23a [Sotub10g024330.1.1]	protein.synthesis.ribosomal protein.eukaryotic.60S subunit.L23A	Protein
A0A1D6S6E2	0.672872	0	0.327128	0	14	Rhomboid family protein [Sotub03g014790.1.1]	protein.degradation.serine protease	Protein
A0A1D5YL81	1	0	0	0	14	Subtilisin-like protease [Sotub02g031140.1.1]	protein.degradation.ubiquitin.E3.RING	Protein
A0A1D6BH34	0.870471	0	0	0.129529	14	Catalase [Sotub02g026140.1.1]	redox.dismutases and catalases	Redox
A0A1D5WDJ0	0.689759	0.0881234	0.222118	0	14	Zinc-finger protein ZPR1 [Sotub02g015300.1.1]	RNA.regulation of transcription.C2H2 zinc finger family	RNA
A0A1D6CZY3	0.726205	0.273795	0	0	14	Pre-mRNA splicing factor [Sotub10g020880.1.1]	RNA.regulation of transcription.unclassified	RNA
A0A1D6CBB8	0.898023	0	0	0.101977	14	Cinnamoyl CoA reductase-like 1 [Sotub04g036290.1.1]	secondary metabolism.phenylpropanoids.lignin biosynthesis.CCR1	Secondary metabolism
A0A077RWY7	0.690074	0.0857341	0.224192	0	14	Taurine catabolism dioxygenase TauD/TfdA [Sotub03g035920.1.1]	secondary metabolism.phenylpropanoids.lignin biosynthesis.CAD	Secondary metabolism
A0A1D6BDA9	0.696579	0.134113	0.169307	0	14	ADP ATP carrier protein [Sotub03g033540.1.1]	transport.metabolite transporters at the envelope membrane	Transport

## Sheet: 26 DAA Selected Clusters in SA
Table S8: K – means cluster analysis of the identified protein candidates from different cell types during 26 DAA (aleurone (AL), sub aleurone (SA), starchy endosperm (SE) and endosperm transfer cells (ETCs))
List of selected clusters
Accession	26 AL	26 SA	26 SE	26 ETCs	Cluster No	Discription	Function	Category
A0A096UMR0	0	0.873268	0.126732	0	8	Phospho-2-dehydro-3-deoxyheptonate aldolase 1 [Sotub04g028270.1.1]	amino acid metabolism.synthesis.aromatic aa.chorismate.3-deoxy-D-arabino-heptulosonate 7-phosphate synthase	Amino acid metabolism
A0A1D6BU59	0	1	0	0	8	3-phosphoshikimate 1-carboxyvinyltransferase [Sotub05g023360.1.1]	amino acid metabolism.synthesis.aromatic aa.chorismate.5-enolpyruvylshikimate-3-phosphate synthase	Amino acid metabolism
W5GDZ8	0	1	0	0	8	p-hydroxyphenylpyruvate dioxygenase [Sotub07g017790.1.1]	amino acid metabolism.degradation.aromatic aa.tyrosine	Amino acid metabolism
A0A1D5VMP2	0	1	0	0	8	Phosducin-like protein 3 [Sotub10g020050.1.1]	cell.division	Cell
A0A1D5XQ16	0	1	0	0	8	Alpha-1 4-glucan-protein synthase [Sotub03g028400.1.1]	cell wall.cell wall proteins.RGP	Cell wall
A0A080YUW6	0	1	0	0	8	Pectinacetylesterase like protein (Fragment) [Sotub10g028270.1.1]	cell wall.pectinesterases.acetyl esterase	Cell wall
A0A1D6CQ44	0	1	0	0	8	Translation initiation factor eIF-2B gamma subunit [Sotub11g028750.1.1]	cell wall.precursor synthesis.UXS	Cell wall
A0A1D5YEU0	0	1	0	0	8	Vacuolar protein sorting 35 [Sotub12g027520.1.1]	cell wall.precursor synthesis.UXS	Cell wall
A0A1D5TD66	0	1	0	0	8	6 7-dimethyl-8-ribityllumazine synthase [Sotub12g028930.1.1]	Co-factor and vitamine metabolism.riboflavin.riboflavin synthase	Co-factor and vitamine metabolism
A0A1D5ST72	0	1	0	0	8	gamma-glutamyl hydrolase precursor, putative, expressed [LOC_Os05g44130]	Co-factor and vitamine metabolism	Co-factor and vitamine metabolism
A0A1D5SJI4	0	1	0	0	8	4-methyl-5(B-hydroxyethyl)-thiazole monophosphate biosynthesis enzyme ThiJ [Sotub07g024630.1.1]	Co-factor and vitamine metabolism.thiamine	Co-factor and vitamine metabolism
W5FR28	0	1	0	0	8	Pantothenate kinase 4 [Sotub11g021600.1.1]	Co-factor and vitamine metabolism.pantothenate.pantothenate kinase (PANK)	Co-factor and vitamine metabolism
A0A1D6AYG0	0	1	0	0	8	DNA polymerase V, putative, expressed [LOC_Os02g04270]	DNA.repair	DNA
A0A1D5WS21	0	1	0	0	8	Pyruvate decarboxylase [Sotub10g018920.1.1]	fermentation.PDC	Fermentation
A0A1D6S519	0	1	0	0	8	UTP-glucose 1 phosphate uridylyltransferase [Sotub11g007290.1.1]	glycolysis.cytosolic branch.UGPase	Glycolysis
A0A1D6S7N6	0	1	0	0	8	Diphosphate--fructose-6-phosphate 1-phosphotransferase [Sotub12g028110.1.1]	glycolysis.cytosolic branch.pyrophosphate-fructose-6-P phosphotransferase	Glycolysis
A0A1D5TN08	0	1	0	0	8	FIP1 [Sotub04g011300.1.1]	hormone metabolism.abscisic acid.induced-regulated-responsive-activated	Hormone metabolism
W5EA17	0	1	0	0	8	Pyridoxal biosynthesis lyase pdxS [Sotub06g032770.1.1]	hormone metabolism.ethylene.induced-regulated-responsive-activated	Hormone metabolism
A0A1D5TPI0	0	1	0	0	8	Glycosyltransferase family 77 protein [Sotub04g033370.1.1]	hormone metabolism.cytokinin.signal transduction	Hormone metabolism
A0A1D5U5C8	0	1	0	0	8	Pyridoxal biosynthesis lyase pdxS [Sotub06g032770.1.1]	hormone metabolism.ethylene.induced-regulated-responsive-activated	Hormone metabolism
W5AVN7	0	1	0	0	8	(3R)-hydroxymyristoyl- [Sotub01g042110.1.1]	lipid metabolism.FA synthesis and FA elongation.beta hydroxyacyl ACP dehydratase	Lipid metabolism
A0A1D5ULL6	0	1	0	0	8	(3R)-hydroxymyristoyl- [Sotub01g042110.1.1]	lipid metabolism.FA synthesis and FA elongation.beta hydroxyacyl ACP dehydratase	Lipid metabolism
A0A1D5U2J2	0	1	0	0	8	(3R)-hydroxymyristoyl- [Sotub01g042110.1.1]	lipid metabolism.FA synthesis and FA elongation.beta hydroxyacyl ACP dehydratase	Lipid metabolism
A0A1D5XAG6	0	1	0	0	8	Endoplasmic reticulum-Golgi intermediate compartment protein 3 [Sotub04g026920.1.1]	lipid metabolism.FA synthesis and FA elongation.long chain fatty acid CoA ligase	Lipid metabolism
A0A1D6RT67	0	1	0	0	8	Fatty acid oxidation complex subunit alpha [Sotub07g024210.1.1]	lipid metabolism.lipid degradation.beta-oxidation.multifunctional	Lipid metabolism
A0A1D6D1B6	0	1	0	0	8	1 2-beta-fructan 1F-fructosyltransferase (Fragment) [Sotub08g024940.1.1]	major CHO metabolism.degradation.sucrose.invertases.vacuolar	Major CHO metabolism
A0A1D5WXK4	0	1	0	0	8	1 2-beta-fructan 1F-fructosyltransferase (Fragment) [Sotub03g019790.1.1]	major CHO metabolism.degradation.sucrose.invertases.vacuolar	Major CHO metabolism
A0A1D5X7Z8	0	1	0	0	8	1 2-beta-fructan 1F-fructosyltransferase (Fragment) [Sotub03g019790.1.1]	major CHO metabolism.degradation.sucrose.invertases.vacuolar	Major CHO metabolism
A0A1D5SNH7	0	0.845939	0.154061	0	8	Glycogen synthase 1 [Sotub02g023740.1.1]	major CHO metabolism.synthesis.starch.starch synthase	Major CHO metabolism
A0A1D5ZQW2	0	1	0	0	8	Long-chain-fatty-acid--CoA ligase 3 [Sotub07g017490.1.1]	major CHO metabolism.degradation.sucrose.invertases.neutral	Major CHO metabolism
A0A1D6BVN9	0	1	0	0	8	Glycogen debranching enzyme [Sotub06g007640.1.1]	major CHO metabolism.synthesis.starch.debranching	Major CHO metabolism
A0A1D6D0V7	0	1	0	0	8	Glycogen debranching enzyme [Sotub06g007640.1.1]	major CHO metabolism.synthesis.starch.debranching	Major CHO metabolism
A0A1D5TFV2	0	1	0	0	8	Sucrose synthase 7 [Sotub02g024410.1.1]	major CHO metabolism.degradation.sucrose.Susy	Major CHO metabolism
A0A096UKY2	0	1	0	0	8	mRNA clone RTFL01-15-D07 [Sotub05g011320.1.1]	minor CHO metabolism.myo-inositol.poly-phosphatases	Minor CHO metabolism
A0A1D5RTW5	0	1	0	0	8	Alpha alpha-trehalose-phosphate synthase [Sotub07g025170.1.1]	minor CHO metabolism.trehalose.TPS	Minor CHO metabolism
A0A1D5TBC5	0	1	0	0	8	Protein FAM188A [Sotub04g023540.1.1]	misc.glutathione S transferases	Misc
A0A1D6ACJ7	0	1	0	0	8	Cytochrome P450 CYP97A16 [Sotub04g019700.1.1]	misc.cytochrome P450	Misc
A0A1D5UKH6	0	1	0	0	8	Primary amine oxidase [Sotub05g014330.1.1]	misc.oxidases - copper, flavone etc	Misc
A0A1D5SR73	0	1	0	0	8	NADH-ubiquinone oxidoreductase subunit [Sotub12g018210.1.1]	mitochondrial electron transport / ATP synthesis.NADH-DH (type I).localisation not clear	Mitochondrial electron transport
A0A1D5XDP6	0	1	0	0	8	Universal stress protein [Sotub01g038200.1.1]	mitochondrial electron transport / ATP synthesis.F1-ATPase	Mitochondrial electron transport
A0A1D6B543	0	1	0	0	8	Glutathione reductase [Sotub09g028340.1.1]	mitochondrial electron transport / ATP synthesis.F1-ATPase	Mitochondrial electron transport
A0A1D6B3M6	0	1	0	0	8	NADH dehydrogenase (Ubiquinone) [Sotub09g015560.1.1]	mitochondrial electron transport / ATP synthesis.NADH-DH (type I).localisation not clear	Mitochondrial electron transport
W5ARG6	0	1	0	0	8	Glutamate dehydrogenase [Sotub03g018730.1.1]	N-metabolism.N-degradation.glutamate dehydrogenase	Nitrate metabolism
A0A1D6BWG3	0	1	0	0	8	Sulfite oxidase-like [Sotub02g037300.1.1]	N-metabolism.nitrate metabolism.NR	Nitrate metabolism
A0A1D5XZK2	0	1	0	0	8	#N/A	not assigned.unknown	not assigned
A0A1D6DLY4	0	1	0	0	8	#N/A	not assigned.unknown	not assigned
A0A1D6RYG9	0	1	0	0	8	#N/A	not assigned.unknown	not assigned
A0A1D5YLP7	0	1	0	0	8	Response regulator 8 [Sotub05g027350.1.1]	not assigned.unknown	not assigned
A0A1D6B131	0	1	0	0	8	#N/A	not assigned.unknown	not assigned
A0A1D6CUM8	0	1	0	0	8	#N/A	not assigned.unknown	not assigned
A0A1D5Y386	0	1	0	0	8	expressed protein [LOC_Os03g07750]	not assigned.unknown	not assigned
A0A1D5UH41	0	1	0	0	8	#N/A	not assigned.unknown	not assigned
W5ATK4	0	1	0	0	8	COSII_At1g13380 (Fragment) [Sotub07g023850.1.1]	not assigned.unknown	not assigned
A0A1D6C475	0	1	0	0	8	#N/A	not assigned.unknown	not assigned
A0A1D6D3S8	0	0.771095	0	0.228905	8	Transducin family protein [Sotub02g032280.1.1]	not assigned.no ontology	not assigned
A0A1D5RYN7	0	1	0	0	8	#N/A	not assigned.unknown	not assigned
A0A1D6BW43	0	1	0	0	8	Genomic DNA chromosome 5 P1 clone MNC6 [Sotub03g016720.1.1]	not assigned.unknown	not assigned
A0A0E3Z7G8	0	1	0	0	8	#N/A	not assigned.unknown	not assigned
A0A1D6CII9	0	0.834192	0	0.165808	8	#N/A	not assigned.unknown	not assigned
A0A1D5V3X0	0	1	0	0	8	Ubiquitin thioesterase OTUB1 [Sotub04g015820.1.1]	not assigned.unknown	not assigned
A0A1D6D2G8	0	1	0	0	8	#N/A	not assigned.unknown	not assigned
A0A1D5ZCG6	0	1	0	0	8	#N/A	not assigned.unknown	not assigned
A0A1D6AVB7	0	1	0	0	8	#N/A	not assigned.unknown	not assigned
A0A1D5TDT0	0	1	0	0	8	#N/A	not assigned.unknown	not assigned
A0A1D5SVY5	0	1	0	0	8	#N/A	not assigned.unknown	not assigned
A0A1D5SFG8	0	1	0	0	8	Phospholipase D [Sotub01g031120.1.1]	PS.lightreaction.other electron carrier (ox/red).plastocyanin	Photosynthesis
A0A1D5SQV0	0	1	0	0	8	Acylamino-acid-releasing protein [Sotub03g005560.1.1]	protein.degradation	Protein
A0A1D5YDV3	0	1	0	0	8	CDPK adapter protein 1 [Sotub09g023950.1.1]	protein.degradation	Protein
A0A1D5YEQ0	0	1	0	0	8	Aminopeptidase N [Sotub08g029170.1.1]	protein.degradation.metalloprotease	Protein
A0A1D6SEK3	0	1	0	0	8	Phosphatidylinositol kinase [Sotub05g006400.1.1]	protein.degradation.ubiquitin	Protein
A0A1D5YP12	0	1	0	0	8	3-5 exoribonuclease CSL4 [Sotub04g019210.1.1]	protein.degradation.ubiquitin.E2	Protein
A0A1D5ZLM3	0	1	0	0	8	Rhomboid protease GlpG [Sotub10g026520.1.1]	protein.degradation.ubiquitin.E2	Protein
A0A1D5SY63	0	1	0	0	8	replicase polyprotein 1ab protein [AT2G44870]	protein.degradation.ubiquitin.E3.RING	Protein
A0A096UMK8	0	1	0	0	8	26S protease regulatory subunit 4 [Sotub09g018520.1.1]	protein.degradation.ubiquitin.proteasom	Protein
A0A1D5ZHV2	0	1	0	0	8	MATH domain containing protein, expressed [LOC_Os12g40520]	protein.degradation.ubiquitin.ubiquitin protease	Protein
W4ZUV9	0	1	0	0	8	Beta-hexosaminidase 2 [Sotub05g027750.1.1]	protein.glycosylation.alpha-1,3-mannosyl-glycoprotein 2-beta-N-acetylglucosaminyltransferase (GnTI)	Protein
A0A1D5RW28	0	1	0	0	8	5-amp-activated protein kinase beta subunit [Sotub12g032010.1.1]	protein.postranslational modification	Protein
A0A1D6S5S4	0	1	0	0	8	Serine/threonine kinase [Sotub05g016750.1.1]	protein.postranslational modification	Protein
A0A1D6DJ27	0	1	0	0	8	Mitogen-activated protein kinase 20 [Sotub07g023290.1.1]	protein.postranslational modification	Protein
A0A1D5WEB5	0	1	0	0	8	Protein kinase [Sotub05g024830.1.1]	protein.postranslational modification	Protein
A0A1D6RDV0	0	1	0	0	8	Elongation factor EF-2 [Sotub08g012750.1.1]	protein.synthesis.elongation	Protein
A0A1D6B1C2	0	1	0	0	8	Eukaryotic translation initiation factor 3 subunit 5 [Sotub11g014050.1.1]	protein.synthesis.initiation	Protein
A0A1D5SX19	0	1	0	0	8	Eukaryotic translation initiation factor 3 subunit 7 [Sotub02g020970.1.1]	protein.synthesis.initiation	Protein
W5EEG4	0	1	0	0	8	Eukaryotic translation initiation factor 3 subunit B [Sotub01g028380.1.1]	protein.synthesis.initiation	Protein
A0A1D5YW19	0	1	0	0	8	Ribosomal protein [Sotub04g005340.1.1]	protein.synthesis.ribosomal protein.eukaryotic.40S subunit.S9	Protein
A0A0C4BIR6	0	1	0	0	8	Ribosomal protein L10 [Sotub06g006720.1.1]	protein.synthesis.ribosomal protein.eukaryotic.60S subunit.L10	Protein
A0A1D6RGH5	0	1	0	0	8	Ribosomal protein L18 [Sotub09g022860.1.1]	protein.synthesis.ribosomal protein.eukaryotic.60S subunit.L18	Protein
W5ECT3	0	1	0	0	8	Glutamyl-tRNA(Gln) amidotransferase subunit A [Sotub03g032190.1.1]	protein.targeting.chloroplast	Protein
A0A1D6RWI3	0	1	0	0	8	Importin beta [Sotub01g041070.1.1]	protein.targeting.nucleus	Protein
A0A1D5Z9J5	0	1	0	0	8	Transmembrane emp24 domain-containing protein 3 [Sotub12g013440.1.1]	protein.targeting.secretory pathway.unspecified	Protein
A0A1D6BJ78	0	1	0	0	8	At3g28720-like protein (Fragment) [Sotub11g021910.1.1]	RNA.regulation of transcription.putative transcription regulator	RNA
A0A1D5VF80	0	1	0	0	8	Histone-binding protein RBBP7 [Sotub03g035370.1.1]	RNA.regulation of transcription.nucleosome/chromatin assembly factor group	RNA
A0A1D6DM64	0	1	0	0	8	ZOS4-11 - C2H2 zinc finger protein, expressed [LOC_Os04g47860]	RNA.regulation of transcription.C2H2 zinc finger family	RNA
A0A1D6C2M1	0	1	0	0	8	endoribonuclease Dicer, putative, expressed [LOC_Os06g25250]	RNA.processing.ribonucleases	RNA
A0A1D6C1F0	0	0.853758	0	0.146242	8	WD domain, G-beta repeat domain containing protein, expressed [LOC_Os06g19660]	RNA.processing	RNA
A0A1D6BWF1	0	1	0	0	8	Trigger factor-like protein [Sotub07g028900.1.1]	RNA.regulation of transcription.chromatin remodeling factors	RNA
A0A077S3J6	0	1	0	0	8	Chromosome 14 contig 1 DNA sequence [Sotub03g031840.1.1]	RNA.regulation of transcription.C2C2(Zn) DOF zinc finger family	RNA
A0A1D5SB33	0	1	0	0	8	Glucose-repressible alcohol dehydrogenase transcriptional effector [Sotub10g019920.1.1]	RNA.regulation of transcription	RNA
A0A1D6CMU8	0	1	0	0	8	#N/A	RNA.RNA binding	RNA
A0A077RYD3	0	1	0	0	8	1-aminocyclopropane-1-carboxylate oxidase 1 [Sotub02g017710.1.1]	secondary metabolism.flavonoids.flavonols	Secondary metabolism
W5AY74	0	1	0	0	8	Calcium binding protein Caleosin [Sotub12g029440.1.1]	secondary metabolism.phenylpropanoids.lignin biosynthesis.CAD	Secondary metabolism
A0A1D6AR71	0	1	0	0	8	Quinone oxidoreductase [Sotub02g021800.1.1]	secondary metabolism.phenylpropanoids.lignin biosynthesis.CAD	Secondary metabolism
A0A1D6AV28	0	1	0	0	8	Cinnamyl alcohol dehydrogenase [Sotub01g044710.1.1]	secondary metabolism.phenylpropanoids.lignin biosynthesis.CAD	Secondary metabolism
A0A1D5SX97	0	1	0	0	8	TBC1 domain family member 8B [Sotub04g009500.1.1]	signalling.G-proteins	Signalling
A0A1D6DFJ2	0	1	0	0	8	5-hydroxyisourate hydrolase [Sotub01g028250.1.1]	stress.abiotic.drought/salt	Stress
A0A1D5SLL7	0	1	0	0	8	FolD bifunctional protein [Sotub10g027180.1.1]	stress.biotic	Stress
A0A1D5VGJ8	0	1	0	0	8	proline-rich family protein, putative, expressed [LOC_Os01g07520]	stress.abiotic.heat	Stress
A0A1D5WCD2	0	1	0	0	8	SGT1 [Sotub03g012020.1.1]	stress.biotic.signalling	Stress
A0A1D5UKN7	0	1	0	0	8	Chaperone protein dnaJ [Sotub09g011100.1.1]	stress.abiotic.heat	Stress
A0A1D5WJ45	0	1	0	0	8	Chaperone protein dnaJ [Sotub09g007250.1.1]	stress.biotic.heat shock proteins	Stress
A0A1D6A4S1	0	1	0	0	8	ZOS12-05 - C2H2 zinc finger protein, expressed [LOC_Os12g31840]	stress.abiotic.heat	Stress
A0A1D5T371	0	1	0	0	8	Chaperone DnaK [Sotub01g040390.1.1]	stress.abiotic.heat	Stress
W5EL62	0	1	0	0	8	40S ribosomal protein S21 [Sotub04g029760.1.1]	TCA / organic transformation.other organic acid transformations.cyt MDH	TCA
A0A1D5VM29	0	1	0	0	8	Isocitrate dehydrogenase [Sotub01g005780.1.1]	TCA / organic transformation.TCA.IDH	TCA
A0A1D6AC65	0	1	0	0	8	Pyruvate dehydrogenase E1 component alpha subunit [Sotub05g011910.1.1]	TCA / organic transformation.TCA.pyruvate DH.E1	TCA
W4ZLK0	0	0.649631	0.239535	0.110833	13	Gamma-glutamyl phosphate reductase [Sotub06g011740.1.1]	amino acid metabolism.synthesis.glutamate family.proline.delta 1-pyrroline-5-carboxylate synthetase	Amino acid metabolism
A0A1D5SW06	0	0.777278	0.222722	0	13	Phospho-2-dehydro-3-deoxyheptonate aldolase 1 [Sotub04g028270.1.1]	amino acid metabolism.synthesis.aromatic aa.chorismate.3-deoxy-D-arabino-heptulosonate 7-phosphate synthase	Amino acid metabolism
Q5EI64	0	0.700382	0.299618	0	13	Pyrroline-5-carboxylate reductase [Sotub02g014800.1.1]	amino acid metabolism.synthesis.glutamate family.proline	Amino acid metabolism
A0A1D6BP69	0	0.664178	0.170461	0.165361	13	Tryptophan synthase beta chain 1 [Sotub07g025920.1.1]	amino acid metabolism.synthesis.aromatic aa.tryptophan.tryptophan synthase	Amino acid metabolism
A0A1D5XIA9	0	0.7011	0.2989	0	13	Phosphoserine aminotransferase [Sotub02g026180.1.1]	amino acid metabolism.synthesis.serine-glycine-cysteine group.serine.phosphoserine aminotransferase	Amino acid metabolism
Q5EWZ1	0.0956451	0.49984	0.230739	0.173775	13	Actin [Sotub03g020330.1.1]	cell.organisation	Cell
W5AS54	0.268818	0.600468	0.130714	0	13	Cellulose synthase-like A1 [Sotub10g025490.1.1]	cell wall.cellulose synthesis.cellulose synthase	Cell wall
A0A1D5TTF2	0	0.704249	0.150121	0.14563	13	UDP-N-acetylglucosamine pyrophosphorylase [Sotub02g014650.1.1]	cell wall.precursor synthesis	Cell wall
A0A1D5XDL2	0	0.696683	0.303317	0	13	Anthranilate synthase component I family protein expressed [Sotub06g006020.1.1]	cell wall.precursor synthesis.UXS	Cell wall
W5AMP7	0	0.738734	0.135119	0.126147	13	Legumin 11S-globulin [Sotub11g030120.1.1]	DNA.repair	DNA
A0A1D5TT46	0	0.7011	0.2989	0	13	Peptide methionine sulfoxide reductase MsrA [Sotub03g016510.1.1]	DNA.synthesis/chromatin structure	DNA
A0A1D6BV92	0	0.696683	0.303317	0	13	Aldehyde dehydrogenase 1 [Sotub03g027530.1.1]	fermentation.aldehyde dehydrogenase	Fermentation
A0A1D5ZTK8	0.126768	0.519678	0.182571	0.170982	13	Iaa-amino acid hydrolase 4 [Sotub06g018160.1.1]	hormone metabolism.auxin.synthesis-degradation	Hormone metabolism
W5CXQ8	0	0.698119	0.301881	0	13	Gibberellin 20-oxidase-1 [Sotub03g007160.1.1]	hormone metabolism.ethylene.synthesis-degradation	Hormone metabolism
A0A1D5TFS7	0	0.540848	0.235471	0.223681	13	Universal stress protein family protein [Sotub01g011980.1.1]	hormone metabolism.ethylene.induced-regulated-responsive-activated	Hormone metabolism
A0A1D6BS44	0	0.607143	0.392857	0	13	DCN1-like protein 4 [Sotub03g030590.1.1]	lipid metabolism.FA synthesis and FA elongation.pyruvate kinase	Lipid metabolism
A0A1D6RLR1	0.0713934	0.515225	0.348659	0.0647227	13	1 4-alpha-glucan branching enzyme II [Sotub09g011090.1.1]	major CHO metabolism.synthesis.starch.starch branching	Major CHO metabolism
A0A1D5UII0	0.0745156	0.566192	0.291138	0.0681549	13	1 4-alpha-glucan branching enzyme II [Sotub09g011090.1.1]	major CHO metabolism.synthesis.starch.starch branching	Major CHO metabolism
A0A1D6DJD7	0	0.59651	0.274239	0.129251	13	Mitochondrial carrier family [Sotub08g014360.1.1]	major CHO metabolism.synthesis.starch.transporter	Major CHO metabolism
Q8W431	0	0.795766	0.204234	0	13	1 2-beta-fructan 1F-fructosyltransferase (Fragment) [Sotub08g024940.1.1]	major CHO metabolism.degradation.sucrose.invertases.vacuolar	Major CHO metabolism
W5I3J3	0.109333	0.465015	0.272957	0.152695	13	1 4-alpha-glucan branching enzyme [Sotub04g035850.1.1]	major CHO metabolism.synthesis.starch.starch branching	Major CHO metabolism
A0A1D5U769	0.0442228	0.563309	0.32974	0.0627281	13	Sucrose synthase 4 [Sotub12g008670.1.1]	major CHO metabolism.degradation.sucrose.Susy	Major CHO metabolism
A0A1D6D1H9	0	0.558833	0.27058	0.170587	13	Glycogen synthase 2 [Sotub03g013130.1.1]	major CHO metabolism.synthesis.starch.starch synthase	Major CHO metabolism
W5B5R3	0.0360693	0.55632	0.322734	0.0848776	13	Sucrose synthase 4 [Sotub12g008670.1.1]	major CHO metabolism.degradation.sucrose.Susy	Major CHO metabolism
A0A1D5X190	0.0536683	0.600528	0.320135	0.0256689	13	Sucrose synthase 2 [Sotub07g016110.1.1]	major CHO metabolism.degradation.sucrose.Susy	Major CHO metabolism
A0A1D5UWR7	0.0571844	0.574357	0.341108	0.0273506	13	Sucrose synthase 4 [Sotub12g008670.1.1]	major CHO metabolism.degradation.sucrose.Susy	Major CHO metabolism
A0A1D5TL26	0	0.757483	0.242517	0	13	4-alpha-glucanotransferase [Sotub04g021520.1.1]	major CHO metabolism.degradation.starch.D enzyme	Major CHO metabolism
A0A1D5V9L9	0.245964	0.55573	0.159954	0.0383524	13	Selenium binding protein [Sotub09g028690.1.1]	metal handling	Metal handling
A0A1D5RTA6	0	0.54503	0.237291	0.217678	13	Dynamin [Sotub05g022730.1.1]	minor CHO metabolism.myo-inositol.poly-phosphatases	Minor CHO metabolism
A0A1D6D332	0	0.756853	0.243147	0	13	Alkaline alpha galactosidase 2 [Sotub07g008570.1.1]	minor CHO metabolism.raffinose family.raffinose synthases.known	Minor CHO metabolism
A0A1D5V068	0	0.700382	0.299618	0	13	Aldose 1-epimerase-like protein [Sotub03g032150.1.1]	minor CHO metabolism.others	Minor CHO metabolism
A0A1D5XNK4	0	0.661401	0.338599	0	13	N-acetyltransferase [Sotub10g024300.1.1]	misc.GCN5-related N-acetyltransferase	Misc
A0A1D5XL00	0	0.665039	0.17031	0.16465	13	Hydrolase [Sotub08g013260.1.1]	misc.nitrilases, nitrile lyases, berberine bridge enzymes, reticuline oxidases, troponine reductases	Misc
A0A1D5TQC8	0	0.696683	0.303317	0	13	Glutamate synthase (Ferredoxin) [Sotub03g019370.1.1]	N-metabolism.ammonia metabolism.glutamate synthase.ferredoxin dependent	Nitrate metabolism
A0A1D6D384	0	0.716909	0.17441	0.108681	13	#N/A	not assigned.unknown	not assigned
P83207	0	0.682805	0.317195	0	13	LTPL169 - Protease inhibitor/seed storage/LTP family protein precursor, expressed [LOC_Os07g12080]	not assigned.unknown	not assigned
A0A1D6BUF1	0	0.562873	0.347097	0.0900299	13	#N/A	not assigned.unknown	not assigned
A0A1D6RG56	0	0.707426	0	0.292574	13	#N/A	not assigned.unknown	not assigned
Q8W3V4	0.0432655	0.628535	0.269844	0.0583555	13	#N/A	not assigned.unknown	not assigned
P0CZ05	0	0.666597	0.172037	0.161366	13	#N/A	not assigned.unknown	not assigned
Q2A784	0	0.579351	0.389374	0.0312754	13	#N/A	not assigned.unknown	not assigned
A0A1D6DKP7	0	0.611297	0.388703	0	13	#N/A	not assigned.unknown	not assigned
A0A1D5XFB6	0	0.696683	0.303317	0	13	#N/A	not assigned.unknown	not assigned
A0A1D5W7U8	0	0.7011	0.2989	0	13	#N/A	not assigned.unknown	not assigned
B2Y2Q1	0.164832	0.522846	0.237796	0.0745252	13	#N/A	not assigned.unknown	not assigned
A0A1D5Y6E9	0	0.66515	0.169968	0.164883	13	receptor-like kinase 902 [AT3G17840]	not assigned.unknown	not assigned
A0A1D6BJN4	0	0.75848	0.24152	0	13	1-aminocyclopropane-1-carboxylate oxidase-like protein [Sotub09g010000.1.1]	not assigned.unknown	not assigned
Q10464	0	0.607996	0.392004	0	13	#N/A	not assigned.unknown	not assigned
A0A1D5XPY3	0	0.714599	0	0.285401	13	#N/A	not assigned.unknown	not assigned
Q00M56	0	0.612052	0.261384	0.126565	13	#N/A	not assigned.unknown	not assigned
A0A1D6B7P2	0	0.606345	0.393655	0	13	LTPL169 - Protease inhibitor/seed storage/LTP family protein precursor, expressed [LOC_Os07g12080]	not assigned.unknown	not assigned
A0A1D5UBN5	0	0.607996	0.392004	0	13	Adenylate kinase [Sotub01g028550.1.1]	nucleotide metabolism.phosphotransfer and pyrophosphatases.uridylate kinase	Nucleotide metabolism
A0A1D6BVB5	0.1656	0.512418	0.163574	0.158408	13	6-phosphogluconate dehydrogenase decarboxylating [Sotub05g006880.1.1]	OPP.oxidative PP.6-phosphogluconate dehydrogenase	OPP
A0A1D6RDZ0	0	0.7011	0.2989	0	13	Metacaspase 7 [Sotub09g030720.1.1]	protein.degradation	Protein
A0A1D5RXJ2	0	0.757195	0.242805	0	13	Metacaspase 7 [Sotub09g030720.1.1]	protein.degradation	Protein
A0A1D5TMJ2	0	0.700382	0.299618	0	13	RING finger protein 13 [Sotub06g024350.1.1]	protein.degradation	Protein
A0A1D6B009	0	0.54503	0.237291	0.217678	13	Signal peptide peptidase family protein [Sotub11g020840.1.1]	protein.degradation	Protein
W5EXP6	0	0.570996	0.292317	0.136687	13	Rhomboid protease GlpG [Sotub10g026520.1.1]	protein.degradation.ubiquitin.E2	Protein
A0A1D5T0X2	0.0927549	0.51776	0.223005	0.16648	13	ubiquitin family protein, putative, expressed [LOC_Os10g39620]	protein.degradation.ubiquitin.ubiquitin	Protein
A0A1D6BCX4	0	0.7011	0.2989	0	13	DNA-damage inducible protein DDI1-like [Sotub10g005700.1.1]	protein.degradation.ubiquitin.ubiquitin	Protein
A0A1D5XCU2	0	0.615641	0.201601	0.182758	13	T-complex protein 1 subunit beta [Sotub11g025210.1.1]	protein.folding	Protein
A0A1D5V2G6	0	0.794584	0.205416	0	13	40s ribosomal protein SA [AT1G72370]	protein.synthesis.ribosomal protein.eukaryotic.40S subunit.SA	Protein
W5BNZ6	0	0.700382	0.299618	0	13	60S ribosomal protein L27A [Sotub11g022340.1.1]	protein.synthesis.ribosomal protein.eukaryotic.60S subunit.L27A	Protein
A0A1D6CHP4	0	0.606299	0.393701	0	13	expressed protein [LOC_Os06g20390]	protein.synthesis.ribosome biogenesis	Protein
A0A1D5TJN2	0	0.516577	0.249635	0.233789	13	Importin beta-3 [Sotub01g019620.1.1]	protein.targeting.nucleus	Protein
A0A1D5U3H6	0	0.71701	0	0.28299	13	Importin beta-2 subunit [Sotub01g049170.1.1]	protein.targeting.nucleus	Protein
A0A1D5YTC3	0	0.489768	0.315777	0.194455	13	golgin Putative 6 [AT3G27530]	protein.targeting.secretory pathway.golgi	Protein
A0A1D5UH86	0	0.602946	0.397054	0	13	Protein transport SEC13-like protein [Sotub02g035550.1.1]	protein.targeting.secretory pathway.plasma membrane	Protein
A0A1D6BKL5	0	0.700382	0.299618	0	13	At4g14280-like protein (Fragment) [Sotub01g022750.1.1]	protein.synthesis.ribosomal protein.unknown.unknown	Protein
A0A1D6DBJ8	0	0.475409	0.34254	0.182051	13	Ascorbate peroxidase [Sotub09g006730.1.1]	redox.ascorbate and glutathione.ascorbate	Redox
A0A1D5VFA6	0	0.607959	0.392041	0	13	#N/A	RNA.RNA binding	RNA
A0A1D6RSV2	0	0.678817	0.219582	0.101601	13	Histone-binding protein RBBP7 [Sotub03g035370.1.1]	RNA.regulation of transcription.nucleosome/chromatin assembly factor group	RNA
A0A1D6RPZ1	0	0.670473	0.171115	0.158412	13	Eukaryotic translation initiation factor 2 alpha subunit family protein expressed [Sotub03g020970.1.1]	RNA.regulation of transcription.unclassified	RNA
A0A1D5TJK0	0	0.707426	0	0.292574	13	PWWP domain containing protein, expressed [LOC_Os07g49380]	RNA.regulation of transcription.PWWP domain protein	RNA
A0A1D6B9X5	0	0.54773	0.233514	0.218756	13	Enhancer of mRNA-decapping protein 4 [Sotub10g005670.1.1]	RNA.processing	RNA
A0A1D6CDG7	0	0.609745	0.390255	0	13	Caffeoyl-CoA O-methyltransferase [Sotub02g031760.1.1]	secondary metabolism.phenylpropanoids.lignin biosynthesis.CCoAOMT	Secondary metabolism
A0A1D6BMG3	0	0.563657	0.295832	0.14051	13	Riboflavin biosynthesis protein ribBA [Sotub11g009400.1.1]	secondary metabolism.phenylpropanoids	Secondary metabolism
A0A1D5YLH5	0	0.609745	0.390255	0	13	Histone H2A [Sotub01g037240.1.1]	secondary metabolism.phenylpropanoids	Secondary metabolism
A0A080YUX3	0	0.609745	0.390255	0	13	Histone H2A [Sotub01g037240.1.1]	secondary metabolism.phenylpropanoids	Secondary metabolism
A0A1D5VBQ2	0	0.700382	0.299618	0	13	1-aminocyclopropane-1-carboxylate oxidase 1 [Sotub02g017710.1.1]	secondary metabolism.flavonoids.flavonols	Secondary metabolism
A0A1D5X277	0	0.610521	0.389479	0	13	1-aminocyclopropane-1-carboxylate oxidase [Sotub01g046240.1.1]	secondary metabolism.flavonoids.dihydroflavonols	Secondary metabolism
A0A1D6ARK8	0	0.606299	0.393701	0	13	3-isopropylmalate dehydratase small subunit [Sotub06g019070.1.1]	secondary metabolism.sulfur-containing.glucosinolates.synthesis.aliphatic.methylthioalkylmalate isomerase small subunit (MAM-IS)	Secondary metabolism
A0A1D5W7D7	0	0.667772	0.174257	0.15797	13	Ras-related protein Rab-7 [Sotub03g036240.1.1]	signalling.G-proteins	Signalling
A0A1D6BTS5	0	0.659318	0.340682	0	13	Adenylate cyclase [Sotub06g023810.1.1]	signalling.receptor kinases.leucine rich repeat XII	Signalling
A0A1D5RU21	0	0.666804	0.174765	0.158431	13	Rab GDP dissociation inhibitor [Sotub12g014170.1.1]	signalling.G-proteins	Signalling
A0A1D5URZ6	0	0.614834	0.197338	0.187828	13	stress-inducible protein [AT1G62740]	stress.biotic.heat shock proteins	Stress
A0A1D5T3W0	0	0.700382	0.299618	0	13	Dihydrolipoyl dehydrogenase [Sotub05g025770.1.1]	TCA / organic transformation.TCA.pyruvate DH.E3	TCA
A0A1D5YRZ8	0	0.606749	0.393251	0	13	Protoporphyrinogen oxidase [Sotub01g023040.1.1]	tetrapyrrole synthesis.protoporphyrin IX oxidase	Tetrapyrrole synthesis
A0A1D5WTV3	0	0.549146	0.234117	0.216737	13	Heme-binding protein 2 [Sotub07g025470.1.1]	tetrapyrrole synthesis.unspecified	Tetrapyrrole synthesis
A0A1D6AX04	0	0.578344	0.28678	0.134877	13	mitochondrial carrier protein, putative, expressed [LOC_Os02g10800]	transport.metabolite transporters at the mitochondrial membrane	Transport
A0A1D5WWA9	0	0.607143	0.392857	0	13	Zinc transporter [Sotub04g007070.1.1]	transport.metal	Transport

## Sheet: 26 DAA Selected Clusters in SE
Table S8: K – means cluster analysis of the identified protein candidates from different cell types during 26 DAA (aleurone (AL), sub aleurone (SA), starchy endosperm (SE) and endosperm transfer cells (ETCs))
List of selected clusters
Accession	26 AL	26 SA	26 SE	26 ETCs	Cluster No	Discription	Function	Category
W5FDW1	0	0	1	0	4	Gibberellin receptor GID1L2 [Sotub04g032260.1.1]	biodegradation of xenobiotics	Biodegradation of xenobiotics
E6Y0T1	0	0	1	0	4	Syntaxin [Sotub10g026540.1.1]	cell.vesicle transport	Cell
W4ZZP4	0	0	1	0	4	Vacuolar protein sorting-associated protein 27 [Sotub03g017720.1.1]	cell.vesicle transport	Cell
A0A1D6RI35	0	0.204556	0.795444	0	4	Gelsolin [Sotub02g009230.1.1]	cell.organisation	Cell
A0A1D5VCB9	0	0.204556	0.795444	0	4	Stearoyl-acyl-carrier protein desaturase [Sotub11g010030.1.1]	lipid metabolism.FA synthesis and FA elongation.ACP desaturase	Lipid metabolism
A0A1D6C0M7	0	0	1	0	4	Beta-1 3-galactosyltransferase 6 [Sotub10g008040.1.1]	misc.UDP glucosyl and glucoronyl transferases	Misc
A0A1D6CMM5	0	0	1	0	4	Carboxyl-terminal proteinase [Sotub04g019220.1.1]	not assigned.unknown	not assigned
A0A1D6A213	0	0	0.761383	0.238617	4	Glucan 1 3-beta-glucosidase [Sotub12g025510.1.1]	not assigned.unknown	not assigned
A0A1D5W052	0	0	1	0	4	Aminotransferase class V [Sotub11g005590.1.1]	not assigned.unknown	not assigned
A0A1D5TSK2	0	0	1	0	4	#N/A	not assigned.unknown	not assigned
P12112	0	0	1	0	4	ATP synthase subunit alpha chloroplastic [Sotub09g017900.1.1]	PS.lightreaction.ATP synthase.alpha subunit	Photosynthesis
A0A1D5ZZZ9	0	0	1	0	4	1-aminocyclopropane-1-carboxylate oxidase [Sotub01g042800.1.1]	PS.lightreaction.cytochrome b6/f	Photosynthesis
A0A1D5YKI0	0	0	1	0	4	Receptor-like kinase [Sotub01g045440.1.1]	protein.postranslational modification	Protein
A0A096ULN4	0	0	1	0	4	Yellow stripe-like transporter 12 [Sotub03g008570.1.1]	protein.degradation.cysteine protease	Protein
P80602	0	0	1	0	4	Peroxiredoxin [Sotub10g026080.1.1]	redox.thioredoxin	Redox
A0A1D6APT5	0	0	1	0	4	Nuclear cap-binding protein subunit 2 [Sotub02g010230.1.1]	RNA.processing.splicing	RNA
W5A160	0	0	1	0	4	Prolyl-tRNA synthetase [Sotub06g023830.1.1]	secondary metabolism.isoprenoids.mevalonate pathway.isopentenyl pyrophosphate:dimethyllallyl pyrophosphate isomerase	Secondary metabolism
A0A1D5SZS1	0	0	1	0	4	Ras-related protein Rab-25 [Sotub07g021740.1.1]	signalling.G-proteins	Signalling
A0A1D5WCL1	0	0	1	0	4	Eukaryotic translation initiation factor 3 subunit M [Sotub02g033860.1.1]	TCA / organic transformation.carbonic anhydrases	TCA
A0A1D5S6C2	0	0	1	0	4	Pleckstrin homology (PH) domain-containing protein [AT4G23895]	tetrapyrrole synthesis.ALA dehydratase	Tetrapyrrole synthesis
A0A1D5VIX9	0	0.46476	0.480182	0.0550581	7	L-asparaginase [Sotub03g028330.1.1]	amino acid metabolism.degradation.aspartate family.asparagine.L-asparaginase	Amino acid metabolism
W5GXB0	0	0.401737	0.518038	0.0802244	7	Acetolactate synthase small subunit [Sotub11g009930.1.1]	amino acid metabolism.synthesis.branched chain group.common.acetolactate synthase	Amino acid metabolism
W5DX68	0	0.521384	0.386052	0.0925643	7	Prephenate dehydratase [Sotub11g029450.1.1]	amino acid metabolism.synthesis.aromatic aa.phenylalanine.arogenate dehydratase / prephenate dehydratase	Amino acid metabolism
A0A1D5T0R1	0	0.441448	0.380417	0.178135	7	Threonine synthase [Sotub03g035020.1.1]	amino acid metabolism.synthesis.aspartate family.threonine.threonine synthase	Amino acid metabolism
A0A1D5XE21	0	0.36995	0.477048	0.153002	7	Phosphoserine aminotransferase [Sotub02g026180.1.1]	amino acid metabolism.synthesis.serine-glycine-cysteine group.serine.phosphoserine aminotransferase	Amino acid metabolism
A0A1D6DE65	0	0.508033	0.491967	0	7	Threonine dehydratase biosynthetic [Sotub10g025360.1.1]	amino acid metabolism.synthesis.branched chain group.isoleucine specific.threonine ammonia-lyase	Amino acid metabolism
A0A1D6A188	0	0.537143	0.462857	0	7	Diaminopimelate epimerase family protein [Sotub09g005640.1.1]	amino acid metabolism.synthesis.aspartate family.lysine.diaminopimelate epimerase	Amino acid metabolism
A0A1D5V2R4	0	0.341734	0.658266	0	7	GID1-like gibberellin receptor [Sotub01g036020.1.1]	biodegradation of xenobiotics	Biodegradation of xenobiotics
A0A1D6D2C5	0	0.338228	0.661772	0	7	Copine-like protein [Sotub03g023140.1.1]	biodegradation of xenobiotics	Biodegradation of xenobiotics
W5AFW9	0	0.420776	0.395609	0.183615	7	Actin [Sotub11g006340.1.1]	cell.organisation	Cell
W5C8W2	0	0.539339	0.460661	0	7	Vacuolar protein sorting-associated protein 27 [Sotub03g017720.1.1]	cell.vesicle transport	Cell
A0A1D6AR38	0	0.442004	0.557996	0	7	tetratricopeptide repeat domain containing protein, expressed [LOC_Os02g47880]	cell.organisation	Cell
A0A1D6DDV5	0	0.438509	0.561491	0	7	Beta-galactosidase [Sotub09g029210.1.1]	cell wall.degradation.mannan-xylose-arabinose-fucose	Cell wall
E6Y289	0	0.437178	0.562822	0	7	Translationally-controlled tumor protein homolog [Sotub01g037560.1.1]	development.unspecified	Development
A0A1D5Z0E1	0	0.536721	0.463279	0	7	late embryogenesis abundant protein, putative, expressed [LOC_Os03g62620]	development.late embryogenesis abundant	Development
A0A1D6RV02	0	0.436777	0.563223	0	7	Late-embryogenesis abundant protein 2 [Sotub08g010540.1.1]	development.late embryogenesis abundant	Development
A0A1D6RJV6	0	0.359958	0.466736	0.173306	7	Isocitrate lyase [Sotub05g029470.1.1]	gluconeogenesis / glyoxylate cycle.isocitrate lyase	Gluconeogenesis
A0A1D5ZEF6	0.143663	0.221237	0.500814	0.134286	7	Diphosphate--fructose-6-phosphate 1-phosphotransferase [Sotub12g028110.1.1]	glycolysis.cytosolic branch.pyrophosphate-fructose-6-P phosphotransferase	Glycolysis
A0A1D5WD42	0	0.521226	0.478774	0	7	Phosphoenolpyruvate carboxylase 1 [Sotub07g022100.1.1]	glycolysis.cytosolic branch.phospho-enol-pyruvate carboxylase (PEPC)	Glycolysis
A0A1D6DMG3	0	0.537143	0.462857	0	7	class I heat shock protein [Sotub12g008730.1.1]	hormone metabolism.auxin.induced-regulated-responsive-activated	Hormone metabolism
A0A1D5UU15	0	0.280116	0.719884	0	7	Desiccation-related protein PCC13-62 [Sotub05g026010.1.1]	hormone metabolism.salicylic acid.synthesis-degradation	Hormone metabolism
A0A1D6ABG5	0	0.280169	0.719831	0	7	Histidine-containing phosphotransfer protein [Sotub01g022470.1.1]	hormone metabolism.cytokinin.signal transduction	Hormone metabolism
A0A1D6AS22	0	0.284744	0.547638	0.167618	7	Coproporphyrinogen III oxidase aerobic [Sotub10g006550.1.1]	hormone metabolism.auxin.induced-regulated-responsive-activated	Hormone metabolism
A0A1D6D2A0	0	0.359408	0.55557	0.0850226	7	Epoxide hydrolase 1 [Sotub06g007560.1.1]	hormone metabolism.brassinosteroid.synthesis-degradation.BRs.DET2	Hormone metabolism
A0A1D6CLB0	0	0.281781	0.547461	0.170759	7	FAD binding domain-containing protein [Sotub02g007890.1.1]	hormone metabolism.brassinosteroid.synthesis-degradation.sterols.DWF1	Hormone metabolism
A0A1D5YGR1	0	0.536721	0.463279	0	7	Guanine nucleotide exchange factor-like protein [Sotub04g005180.1.1]	hormone metabolism.brassinosteroid.synthesis-degradation.sterols.DWF5	Hormone metabolism
A0A1D6DB23	0	0.537143	0.462857	0	7	Gibberellin receptor GID1L2 [Sotub12g027070.1.1]	lipid metabolism.lipid degradation.lysophospholipases.carboxylesterase	Lipid metabolism
A0A1D5Z541	0	0.281901	0.606838	0.111261	7	Kelch domain-containing protein [Sotub11g011440.1.1]	lipid metabolism.FA synthesis and FA elongation.acyl-CoA binding protein	Lipid metabolism
A0A1D5VPJ9	0	0.441979	0.381501	0.176521	7	Carbamoyl-phosphate synthase large chain [Solyc06g075340.2.1]	lipid metabolism.FA synthesis and FA elongation.pyruvate kinase	Lipid metabolism
W5GE21	0	0.436777	0.563223	0	7	Pyridine nucleotide-disulfide oxidoreductase family protein [Sotub11g028430.1.1]	lipid metabolism.lipid degradation.lipases	Lipid metabolism
A0A1D5YZJ3	0.0732952	0.416436	0.375833	0.134436	7	Phosphorylase [Sotub05g005530.1.1]	major CHO metabolism.degradation.starch.starch phosphorylase	Major CHO metabolism
A0A1D6AJ99	0	0.508033	0.491967	0	7	Beta-fructofuranosidase insoluble isoenzyme 2 [Sotub10g025810.1.1]	major CHO metabolism.degradation.sucrose.invertases.cell wall	Major CHO metabolism
A0A1D5ZMP0	0	0.340512	0.659488	0	7	Beta-fructofuranosidase insoluble isoenzyme 2 [Sotub09g009910.1.1]	major CHO metabolism.degradation.sucrose.invertases.cell wall	Major CHO metabolism
A0A1D6A749	0	0.338934	0.661066	0	7	Ribosomal protein L12 [Sotub11g026560.1.1]	metal handling.binding, chelation and storage	Metal handling
A0A1D6BTB4	0	0.371902	0.479566	0.148533	7	ADP-ribose pyrophosphatase [Sotub08g025390.1.1]	metal handling.binding, chelation and storage	Metal handling
A0A1D5RV99	0	0.458947	0.393728	0.147325	7	Alpha alpha-trehalose-phosphate synthase [Sotub02g018720.1.1]	minor CHO metabolism.trehalose.TPS	Minor CHO metabolism
A0A1D6D5L5	0	0.565186	0.434814	0	7	Aldose-1-epimerase-like protein [Sotub02g035070.1.1]	minor CHO metabolism.others	Minor CHO metabolism
A0A1D5ST70	0	0.442279	0.379894	0.177827	7	Alpha alpha-trehalose-phosphate synthase [Sotub02g018720.1.1]	minor CHO metabolism.trehalose.TPS	Minor CHO metabolism
W5ATC6	0	0.474293	0.385019	0.140688	7	Aldose-1-epimerase-like protein [Sotub02g035070.1.1]	minor CHO metabolism.others	Minor CHO metabolism
A0A077RX53	0	0.536721	0.463279	0	7	Oxidoreductase aldo/keto reductase family protein [Sotub01g043640.1.1]	minor CHO metabolism.others	Minor CHO metabolism
A0A1D5V0V2	0	0.432354	0.567646	0	7	Xylulose kinase [Sotub04g029970.1.1]	minor CHO metabolism.sugar kinases	Minor CHO metabolism
A0A1D6AEN0	0	0.539339	0.460661	0	7	plasma membrane fusion protein [AT2G12400]	minor CHO metabolism.others	Minor CHO metabolism
A0A1D6CDM8	0.0281016	0.444037	0.475173	0.0526875	7	FLOWERING LOCUS T/ TERMINAL FLOWER 1-like protein [Sotub03g032570.1.1]	misc.peroxidases	Misc
A0A1D6AEI6	0	0.539339	0.460661	0	7	Branched-chain amino acid aminotransferase-like protein [Sotub01g036390.1.1]	misc.aminotransferases.aminotransferase class IV family protein	Misc
A0A1D6B8Z2	0	0.436777	0.563223	0	7	Aspartate aminotransferase [Sotub08g013570.1.1]	mitochondrial electron transport / ATP synthesis.NADH-DH (type I).localisation not clear	Mitochondrial electron transport
A0A1D6A2L5	0.0940821	0.339036	0.459697	0.107185	7	#N/A	not assigned.unknown	not assigned
P16159	0	0.368014	0.631986	0	7	LTPL169 - Protease inhibitor/seed storage/LTP family protein precursor, expressed [LOC_Os07g12080]	not assigned.unknown	not assigned
A0A1D5V7B4	0	0.380438	0.422495	0.197067	7	#N/A	not assigned.unknown	not assigned
A0A1D5Z9K9	0	0.341385	0.658615	0	7	UPF0664 stress-induced protein C29B12.11c [Sotub02g007100.1.1]	not assigned.unknown	not assigned
A0A1D6AS82	0	0.536721	0.463279	0	7	LTPL169 - Protease inhibitor/seed storage/LTP family protein precursor, expressed [LOC_Os07g12080]	not assigned.unknown	not assigned
A0A1D6CWM4	0	0.442004	0.557996	0	7	uvrB/uvrC motif family protein, expressed [LOC_Os08g40450]	not assigned.no ontology	not assigned
A0A1D5UZ81	0	0.284112	0.548122	0.167766	7	expressed protein [LOC_Os01g08650]	not assigned.unknown	not assigned
P08489	0.0811591	0.455429	0.351853	0.111558	7	#N/A	not assigned.unknown	not assigned
A0A1D6BP15	0	0.490589	0.509411	0	7	1%2C2-alpha-L-fucosidase [AT4G34260]	not assigned.unknown	not assigned
A0A1D5RU29	0	0.436777	0.563223	0	7	hypothetical protein [AT5G11220]	not assigned.unknown	not assigned
A0A096UQH7	0	0.436777	0.563223	0	7	hyccin [AT5G64090]	not assigned.unknown	not assigned
A0A1D6C4L4	0	0.436499	0.563501	0	7	Transaldolase [Sotub08g024930.1.1]	OPP.non-reductive PP.transaldolase	OPP
A0A1D5X4P8	0	0.398261	0.409932	0.191806	7	Vacuolar protein sorting-associated protein 26-like protein [Sotub04g019160.1.1]	protein.targeting.secretory pathway.vacuole	Protein
A0A1D5UUN4	0	0.536721	0.463279	0	7	Small ubiquitin-related modifier [Sotub07g028970.1.1]	protein.degradation.ubiquitin.ubiquitin	Protein
A0A1D5RT17	0	0.509392	0.490608	0	7	replicase polyprotein 1ab protein [AT2G44870]	protein.degradation.ubiquitin.E3.RING	Protein
A0A1D6SDX1	0.0487824	0.357727	0.412433	0.181057	7	protein kinase domain containing protein, expressed [LOC_Os06g43840]	protein.postranslational modification	Protein
A0A1D5XDT1	0	0.371902	0.479566	0.148533	7	Elongation factor 1-alpha [Sotub11g025970.1.1]	protein.synthesis.elongation	Protein
A0A1D5XPX3	0	0.436777	0.563223	0	7	Endoplasmic oxidoreductin-1 [Sotub07g023660.1.1]	protein.targeting.secretory pathway.ER	Protein
A0A1D5XHD5	0	0.497958	0.384391	0.117652	7	Vacuolar sorting receptor [Sotub09g014340.1.1]	protein.targeting.secretory pathway.vacuole	Protein
A0A1D6C414	0	0.536721	0.463279	0	7	Tyrosyl-tRNA synthetase [Sotub01g046690.1.1]	protein.aa activation.tyrosine-tRNA ligase	Protein
A0A1D5U5J6	0	0.436777	0.563223	0	7	Protein serine/threonine kinase [Sotub03g010360.1.1]	protein.postranslational modification	Protein
A0A1D6RL89	0	0.436831	0.563169	0	7	26S proteasome regulatory subunit [Sotub09g028270.1.1]	protein.degradation.ubiquitin.proteasom	Protein
A0A1D6DJJ4	0	0.442265	0.381101	0.176635	7	Acylamino-acid-releasing protein [Sotub03g005560.1.1]	protein.degradation	Protein
A0A096URX8	0	0.436777	0.563223	0	7	G-type lectin S-receptor-like serine/threonine-protein kinase At1g61480 [Sotub12g030730.1.1]	protein.postranslational modification.kinase.receptor like cytoplasmatic kinase VII	Protein
A0A1D6D0P2	0	0.372554	0.480406	0.14704	7	Class II aminoacyl-tRNA and biotin synthetases superfamily protein [AT1G70980]	protein.aa activation.asparagine-tRNA ligase	Protein
A0A1D5U6M2	0	0.387983	0.497644	0.114373	7	Pyrrolidone-carboxylate peptidase [Sotub01g038770.1.1]	RNA.regulation of transcription.AP2/EREBP, APETALA2/ethylene-responsive element binding protein family	RNA
A0A1D5TJX7	0	0.284048	0.715952	0	7	RNA-binding protein [Sotub09g007400.1.1]	RNA.regulation of transcription.unclassified	RNA
A0A1D5SY09	0	0.283545	0.547028	0.169427	7	Nucleic acid binding protein [Sotub08g017550.1.1]	RNA.regulation of transcription.unclassified	RNA
A0A1D5WCE0	0	0.537143	0.462857	0	7	Calcyclin-binding protein [Sotub01g014060.1.1]	RNA.regulation of transcription.basic helix-loop-helix family (bHLH)	RNA
A0A1D5WAI7	0	0.436669	0.563331	0	7	Zinc finger CCCH domain-containing protein 15-like protein [Sotub09g006680.1.1]	RNA.regulation of transcription.unclassified	RNA
A0A1D5VKH6	0	0.437512	0.562488	0	7	Splicing factor 45 [Sotub02g016030.1.1]	RNA.regulation of transcription.putative transcription regulator	RNA
A0A1D5S4C1	0	0.437512	0.562488	0	7	MAR-binding filament-like protein 1 [Sotub03g036820.1.1]	RNA.regulation of transcription.orphan family	RNA
A0A1D5WZK4	0	0.371902	0.479566	0.148533	7	X1 (Fragment) [Sotub06g011440.1.1]	RNA.regulation of transcription.putative transcription regulator	RNA
A0A1D5YPD0	0	0.36995	0.477048	0.153002	7	CCR4-NOT transcription complex subunit 1 [Sotub01g029930.1.1]	RNA.regulation of transcription.putative transcription regulator	RNA
W5DZA0	0	0.436777	0.563223	0	7	2-oxoglutarate-dependent dioxygenase [Sotub06g023410.1.1]	secondary metabolism.sulfur-containing.glucosinolates.synthesis.aliphatic.glucosinolate 2-oxoglutarate-dependent dioxygenase (AOP)	Secondary metabolism
W5ENI9	0	0.372554	0.480406	0.14704	7	2-oxoglutarate-dependent dioxygenase [Sotub06g023410.1.1]	secondary metabolism.sulfur-containing.glucosinolates.synthesis.aliphatic.glucosinolate 2-oxoglutarate-dependent dioxygenase (AOP)	Secondary metabolism
A0A1D6AKY6	0	0.492992	0.507008	0	7	4-hydroxy-3-methylbut-2-en-1-yl diphosphate synthase [Sotub11g026620.1.1]	secondary metabolism.isoprenoids.non-mevalonate pathway.HDS	Secondary metabolism
L7RYL1	0	0.435123	0.564877	0	7	Farnesyl pyrophosphate synthase [Sotub12g013540.1.1]	secondary metabolism.isoprenoids.mevalonate pathway.farnesyl pyrophosphate synthetase	Secondary metabolism
A0A1D5SAQ2	0	0.402117	0.518529	0.079354	7	Farnesyl pyrophosphate synthase [Sotub12g013540.1.1]	secondary metabolism.isoprenoids.mevalonate pathway.farnesyl pyrophosphate synthetase	Secondary metabolism
A0A077RSL3	0	0.372554	0.480406	0.14704	7	10-deacetylbaccatin III-10-O-acetyl transferase-like [Sotub01g023150.1.1]	secondary metabolism.phenylpropanoids	Secondary metabolism
W5EU16	0.0969497	0.398008	0.373832	0.13121	7	Cysteine proteinase inhibitor [Sotub11g006780.1.1]	stress.biotic.PR-proteins.PR6 (proteinase inhibitors)	Stress
A0A1D6SB15	0	0.371918	0.475689	0.152393	7	Leucine-rich repeat receptor-like serine/threonine-protein kinase At1g17230 [Sotub02g027730.1.1]	stress.biotic	Stress
A0A1D5Y3B8	0	0.426135	0.412302	0.161562	7	Chaperone protein clpB 2 [Sotub02g034270.1.1]	stress.abiotic.heat	Stress
O64393	0	0.372554	0.480406	0.14704	7	Pathogenesis-related protein 4B (Fragment) [Sotub01g034730.1.1]	stress.biotic.PR-proteins.PR3/4/8/11 (chitinases and chitin binding proteins)	Stress
A0A1D5TD52	0	0.539339	0.460661	0	7	Kunitz trypsin inhibitor [Sotub03g016090.1.1]	stress.biotic.PR-proteins.PR6 (proteinase inhibitors).trypsin inhibitor	Stress
A0A1D5Z197	0	0.338934	0.661066	0	7	Harpin-induced protein-like (Fragment) [Sotub09g006280.1.1]	stress.biotic	Stress
A0A1D5TQF6	0	0.36995	0.477048	0.153002	7	Ankyrin repeat protein-like [Sotub01g034670.1.1]	stress	Stress
A0A1D5ZKG3	0.113405	0.296984	0.436131	0.15348	7	Receptor-like serine/threonine-protein kinase At1g78530 [Sotub02g030330.1.1]	stress.biotic.PR-proteins	Stress
A0A1D5UPP9	0	0.372554	0.480406	0.14704	7	Chaperone protein ClpB 1 [Sotub03g031390.1.1]	stress.abiotic.heat	Stress
A0A1D5U8G9	0	0.43373	0.56627	0	7	Eukaryotic translation initiation factor 3 subunit M [Sotub02g033860.1.1]	TCA / organic transformation.carbonic anhydrases	TCA
A0A1D6AXV6	0	0.435965	0.564035	0	7	3-isopropylmalate dehydratase large subunit 2 [Sotub03g005950.1.1]	TCA / organic transformation.TCA.aconitase	TCA
A0A1D6A242	0	0.436777	0.563223	0	7	Protoporphyrinogen oxidase [Sotub01g023040.1.1]	tetrapyrrole synthesis.protoporphyrin IX oxidase	Tetrapyrrole synthesis
A0A1D6SBK2	0	0.436777	0.563223	0	7	Aquaporin 1 [Sotub12g024040.1.1]	transport.major intrinsic proteins.PIP	Transport

## Sheet: 26 DAA Selected Clusters in ETC
Table S8: K – means cluster analysis of the identified protein candidates from different cell types during 26 DAA (aleurone (AL), sub aleurone (SA), starchy endosperm (SE) and endosperm transfer cells (ETCs))
List of selected clusters
Accession	26 AL	26 SA	26 SE	26 ETCs	Cluster No	Discription	Function	Category
W5E9W4	0	0	0	1	6	Acetolactate synthase small subunit [Sotub11g009930.1.1]	amino acid metabolism.synthesis.branched chain group.common.acetolactate synthase	Amino acid metabolism
A0A1D5ST05	0	0	0	1	6	MSP domain containing protein, putative, expressed [LOC_Os10g36350]	cell.vesicle transport	Cell
A0A1D6CH72	0	0	0	1	6	Exocyst complex component Sec8-like [Sotub11g012300.1.1]	cell.vesicle transport	Cell
A0A1D5SPD5	0	0	0	1	6	Oxysterol-binding protein [Sotub11g014350.1.1]	cell.vesicle transport	Cell
A0A1D5WLE7	0	0	0	1	6	Microtubule associated protein [Sotub02g021490.1.1]	cell.organisation	Cell
A0A1D5Z4Z9	0	0	0	1	6	Late embryogenesis abundant protein D-34 [Sotub09g023980.1.1]	cell wall.precursor synthesis.UXS	Cell wall
A0A1D6B0N7	0	0	0	1	6	Polyribonucleotide 5';-hydroxyl-kinase Clp1 [Sotub01g010180.1.1]	cell wall.precursor synthesis.UXS	Cell wall
W5A7U9	0	0	0	1	6	Endoglucanase 1 [Sotub05g025200.1.1]	cell wall.degradation.cellulases and beta-1,4-glucanases	Cell wall
A0A1D5S0J4	0	0	0	1	6	Endoglucanase 1 [Sotub05g025200.1.1]	cell wall.degradation.cellulases and beta-1,4-glucanases	Cell wall
A0A1D5TIA2	0	0	0	1	6	RNA-binding protein-like [Solyc03g071560.2.1]	cell wall.degradation.pectate lyases and polygalacturonases	Cell wall
A0A1D6RKS9	0	0	0	1	6	Expansin-like protein [Sotub01g049420.1.1]	cell wall.modification	Cell wall
A0A1D6CVD4	0	0	0	1	6	Galactosylgalactosylxylosylprotein 3-beta-glucuronosyltransferase 1 [Sotub11g007410.1.1]	cell wall.hemicellulose synthesis.glucuronoxylan	Cell wall
A0A1D6BF38	0	0	0	1	6	Fasciclin-like arabinogalactan protein 10 [Sotub10g005630.1.1]	cell wall.cell wall proteins.AGPs.AGP	Cell wall
A0A1D5XZ28	0	0	0	1	6	Os05g0272200 protein (Fragment) [Sotub02g018610.1.1]	cell wall.precursor synthesis.UXS	Cell wall
W5EPZ1	0	0	0	1	6	Alpha-L-arabinofuranosidase/beta-D-xylosidase [Sotub04g027020.1.1]	cell wall.degradation.cellulases and beta-1,4-glucanases	Cell wall
A0A1D5X0P4	0	0	0	1	6	Alpha-L-arabinofuranosidase/beta-D-xylosidase [Sotub04g027020.1.1]	cell wall.degradation.cellulases and beta-1,4-glucanases	Cell wall
A0A1D6BVA5	0	0	0	1	6	Cellulose synthase-like protein [Sotub08g021990.1.1]	cell wall.cellulose synthesis.cellulose synthase	Cell wall
A0A1D5T9A1	0	0	0	1	6	Uncharacterized ABC transporter ATP-binding protein/permease C9B6.09c [Sotub02g034980.1.1]	cell wall.pectinesterases.PME	Cell wall
A0A1D5Y1Q7	0	0	0	1	6	Alpha-L-arabinofuranosidase/beta-D-xylosidase [Sotub04g027020.1.1]	cell wall.degradation.cellulases and beta-1,4-glucanases	Cell wall
A0A1D5YQ72	0	0	0	1	6	Endoglucanase 1 [Sotub07g018490.1.1]	cell wall.degradation.cellulases and beta-1,4-glucanases	Cell wall
A0A1D5URN6	0	0	0	1	6	Alpha-L-arabinofuranosidase/beta-D-xylosidase [Sotub02g030190.1.1]	cell wall.degradation.cellulases and beta-1,4-glucanases	Cell wall
A0A1D6B9B7	0	0	0	1	6	Alpha-L-arabinofuranosidase/beta-D-xylosidase [Sotub04g027020.1.1]	cell wall.degradation.cellulases and beta-1,4-glucanases	Cell wall
A0A1D6CUV7	0	0	0	1	6	Phosphopantothenate--cysteine ligase [Sotub12g025330.1.1]	Co-factor and vitamine metabolism.pantothenate.phosphopantothenoylcysteine synthetase (PPCS)	Co-factor and vitamine metabolism
A0A1D6BSR1	0	0	0	1	6	NAD-dependent epimerase/dehydratase [Sotub10g011900.1.1]	development.unspecified	Development
A0A1D6C290	0	0	0	1	6	Intracellular protease PfpI family protein expressed [Sotub02g024510.1.1]	development.unspecified	Development
A0A1D5Y020	0	0	0	1	6	Vicilin-like protein (Fragment) [Sotub11g029120.1.1]	development.storage proteins	Development
A0A1D5YN78	0	0	0	1	6	Serine/threonine-protein phosphatase [Sotub06g030180.1.1]	DNA.synthesis/chromatin structure	DNA
A0A1D5YUV5	0	0	0	1	6	Replication factor C subunit 2 [Sotub11g013260.1.1]	DNA.synthesis/chromatin structure	DNA
A0A1D5TR91	0	0	0	1	6	Pre-mRNA-splicing factor SYF1 [Sotub01g026530.1.1]	DNA.repair	DNA
A0A1D5Y402	0	0	0	1	6	Embryo defective 2765 (Fragment) [Sotub01g024510.1.1]	DNA.synthesis/chromatin structure	DNA
A0A1D5WEE2	0	0	0	1	6	Aldehyde dehydrogenase [Sotub12g009120.1.1]	fermentation.aldehyde dehydrogenase	Fermentation
A0A1D5W4W8	0	0	0	1	6	Genomic DNA chromosome 5 P1 clone MUB3 [Sotub01g043660.1.1]	gluconeogenesis / glyoxylate cycle.malate dehydrogenase	Gluconeogenesis
A0A1D5YRP7	0	0	0	1	6	Citrate synthase [Sotub12g006650.1.1]	gluconeogenesis / glyoxylate cycle.citrate synthase	Gluconeogenesis
A0A1D5ZQF2	0	0	0	1	6	Citrate synthase [Sotub12g006650.1.1]	gluconeogenesis / glyoxylate cycle.citrate synthase	Gluconeogenesis
A0A1D5YZH3	0	0	0	1	6	Citrate synthase [Sotub12g006650.1.1]	gluconeogenesis / glyoxylate cycle.citrate synthase	Gluconeogenesis
A0A1D6RX24	0	0	0	1	6	Enolase [Sotub06g032440.1.1]	glycolysis.cytosolic branch.enolase	Glycolysis
A0A1D5ZNN3	0	0	0	1	6	Phosphofructokinase family protein [Sotub11g009250.1.1]	glycolysis.plastid branch.phosphofructokinase (PFK)	Glycolysis
A0A096UQR1	0	0	0	1	6	6-phosphofructo-2-kinase/fructose-2 6-biphosphatase 4 [Sotub06g032910.1.1]	glycolysis.cytosolic branch.fructose-2,6-bisphosphatase (Fru2,6BisPase)	Glycolysis
A0A1D5XK87	0	0	0	1	6	Enolase [Sotub06g032440.1.1]	glycolysis.cytosolic branch.enolase	Glycolysis
A0A1D5ZRN9	0	0	0	1	6	Universal stress protein family protein [Sotub01g011980.1.1]	hormone metabolism.ethylene.induced-regulated-responsive-activated	Hormone metabolism
A0A1D5XA55	0	0	0	1	6	Cytochrome P450 [Sotub02g028500.1.1]	hormone metabolism.brassinosteroid.synthesis-degradation.BRs.DWF4	Hormone metabolism
A0A1D5WVU0	0	0	0	1	6	Cytokinin oxidase/dehydrogenase 2 [Sotub12g010100.1.1]	hormone metabolism.cytokinin.synthesis-degradation	Hormone metabolism
A0A1D5SES1	0	0	0	1	6	Epoxide hydrolase [Sotub10g009010.1.1]	hormone metabolism.brassinosteroid.synthesis-degradation.sterols.DWF5	Hormone metabolism
A0A1D6AGQ4	0	0	0	1	6	UDP-glucuronosyltransferase [Sotub12g025630.1.1]	hormone metabolism.cytokinin.synthesis-degradation	Hormone metabolism
A0A1D6BCS0	0	0	0	1	6	UDP-glucuronosyltransferase [Sotub12g025630.1.1]	hormone metabolism.cytokinin.synthesis-degradation	Hormone metabolism
A0A1D5V7V8	0	0	0	1	6	BZIP transcription factor [Sotub10g026760.1.1]	hormone metabolism.abscisic acid.signal transduction	Hormone metabolism
A0A7V3	0	0	0	1	6	BZIP transcription factor [Sotub10g026760.1.1]	hormone metabolism.abscisic acid.signal transduction	Hormone metabolism
A0A1D5VF26	0	0	0	1	6	BZIP transcription factor [Sotub10g026760.1.1]	hormone metabolism.abscisic acid.signal transduction	Hormone metabolism
A0A1D5S753	0	0	0.150031	0.849969	6	Indole-3-acetic acid-amido synthetase GH3.8 [Sotub01g033030.1.1]	hormone metabolism.auxin.induced-regulated-responsive-activated	Hormone metabolism
A0A1D5XYX8	0	0	0	1	6	Transmembrane protein [Sotub10g011800.1.1]	hormone metabolism.gibberelin.induced-regulated-responsive-activated	Hormone metabolism
A0A1D6ASI9	0	0	0	1	6	Pentatricopeptide repeat-containing protein [Sotub07g012660.1.1]	hormone metabolism.salicylic acid.synthesis-degradation	Hormone metabolism
A0A1D5RTN7	0	0	0.133959	0.866041	6	Indole-3-acetic acid-amido synthetase GH3.8 [Sotub01g033030.1.1]	hormone metabolism.auxin.induced-regulated-responsive-activated	Hormone metabolism
A0A1D5VF48	0	0	0	1	6	Fatty acid oxidation complex subunit alpha [Sotub05g020590.1.1]	lipid metabolism.lipid degradation.beta-oxidation.enoyl isomerase	Lipid metabolism
A0A1D5YFT5	0	0	0	1	6	4-coumarate-coa ligase [Sotub12g027780.1.1]	lipid metabolism.FA synthesis and FA elongation.acyl CoA ligase	Lipid metabolism
A0A1D6BTM1	0	0	0	1	6	Heparanase [Sotub07g007340.1.1]	lipid metabolism.phospholipid synthesis	Lipid metabolism
A0A1D5XLB2	0	0	0	1	6	4-coumarate-coa ligase [Sotub12g027780.1.1]	lipid metabolism.FA synthesis and FA elongation.acyl CoA ligase	Lipid metabolism
A0A1D5TFV4	0	0	0	1	6	Acyl-CoA synthetase/AMP-acid ligase [Sotub02g008160.1.1]	lipid metabolism.FA synthesis and FA elongation.acyl CoA ligase	Lipid metabolism
A0A1D5TLL5	0	0	0	1	6	Acetyl-CoA carboxylase [Sotub12g025490.1.1]	lipid metabolism.FA synthesis and FA elongation.acetyl CoA carboxylation.homomeric enzyme	Lipid metabolism
A0A1D6AFJ7	0	0	0	1	6	Choline-phosphate cytidylyltransferase B [Sotub02g014560.1.1]	lipid metabolism.phospholipid synthesis.choline-phosphate cytidylyltransferase	Lipid metabolism
A0A1D5X1I6	0	0	0	1	6	Ethanolamine-phosphate cytidylyltransferase [Sotub10g018150.1.1]	lipid metabolism.phospholipid synthesis.choline-phosphate cytidylyltransferase	Lipid metabolism
A0A1D5UAY5	0	0	0.150031	0.849969	6	Acyl-CoA dehydrogenase [Sotub05g027330.1.1]	lipid metabolism.lipid degradation.beta-oxidation.acyl CoA DH	Lipid metabolism
A0A1D5Z7F7	0	0	0	1	6	Sterol-4-alpha-carboxylate 3-dehydrogenase decarboxylating [Sotub02g009040.1.1]	lipid metabolism.exotics (steroids, squalene etc).3-beta hydroxysteroid dehydrogenase/isomerase	Lipid metabolism
A0A1D5XY49	0	0	0	1	6	Exoribonuclease 2 [Sotub02g025820.1.1]	lipid metabolism.FA desaturation.omega 6 desaturase	Lipid metabolism
W5DW12	0	0	0	1	6	8-amino-7-oxononanoate synthase [Sotub08g015030.1.1]	lipid metabolism.exotics (steroids, squalene etc).sphingolipids	Lipid metabolism
A0A1D6BMS5	0.117524	0	0.116086	0.76639	6	Alpha-glucosidase 1 [Sotub02g015880.1.1]	major CHO metabolism.degradation.starch.starch cleavage	Major CHO metabolism
A0A1D6RJH6	0	0.0462582	0	0.953742	6	Plasma membrane ATPase 4 [Sotub07g010540.1.1]	major CHO metabolism.degradation.sucrose.invertases.neutral	Major CHO metabolism
A0A1D5TIV8	0	0	0	1	6	NAD-dependent malic enzyme 2 [Sotub08g008850.1.1]	major CHO metabolism.degradation.sucrose.hexokinase	Major CHO metabolism
A0A1D5XJZ4	0	0	0	1	6	Mitotic checkpoint protein BUB3 [Sotub01g044350.1.1]	major CHO metabolism.degradation.starch.transporter	Major CHO metabolism
A0A1D5UIF3	0	0	0	1	6	Cytochrome P450 [Sotub07g024840.1.1]	major CHO metabolism.degradation.starch.transporter	Major CHO metabolism
A0A1D5WKN0	0	0	0.206311	0.793689	6	Serine/threonine-protein phosphatase 6 regulatory subunit 3 [Sotub02g016020.1.1]	metal handling.binding, chelation and storage	Metal handling
A0A1D6DFS7	0	0	0	1	6	CCR4-NOT transcription complex subunit 2 [Sotub06g031490.1.1]	metal handling	Metal handling
W5DNX6	0	0	0	1	6	Dihydroxyacetone kinase family protein [Sotub06g028590.1.1]	minor CHO metabolism.others	Minor CHO metabolism
A0A1D6DI18	0	0	0	1	6	Acetyl-CoA carboxylase-like protein [Sotub12g032410.1.1]	minor CHO metabolism.others	Minor CHO metabolism
A0A1D5ZGJ0	0	0	0	1	6	Alpha-galactosidase [Sotub03g024450.1.1]	minor CHO metabolism.galactose.alpha-galactosidases	Minor CHO metabolism
A0A1D6BME6	0	0	0	1	6	Acetyl-CoA carboxylase-like protein [Sotub12g032410.1.1]	minor CHO metabolism.others	Minor CHO metabolism
A0A1D6S725	0	0	0	1	6	Pyridoxal kinase [Sotub02g029890.1.1]	minor CHO metabolism.others	Minor CHO metabolism
A0A1D6CTU9	0	0	0	1	6	Acetyl-CoA carboxylase-like protein [Sotub12g032410.1.1]	minor CHO metabolism.others	Minor CHO metabolism
A0A1D5ZID2	0	0	0	1	6	Peroxidase 17 [Sotub11g009570.1.1]	misc.peroxidases	Misc
Q3ZPM9	0.12405	0	0.123621	0.752329	6	Flowering locus T-like 2 [Sotub03g010860.1.1]	misc.glutathione S transferases	Misc
A0A1D5WLK2	0	0	0.175494	0.824506	6	Beta-1 3-glucanase [Sotub03g014160.1.1]	misc.beta 1,3 glucan hydrolases.glucan endo-1,3-beta-glucosidase	Misc
W5FEC7	0	0	0	1	6	Peroxidase 17 [Sotub11g009570.1.1]	misc.peroxidases	Misc
A0A1D5YK20	0	0	0	1	6	Dehydrogenase/reductase [Sotub11g007220.1.1]	misc.nitrilases, nitrile lyases, berberine bridge enzymes, reticuline oxidases, troponine reductases	Misc
A0A1D5VEE4	0	0	0	1	6	G-type lectin S-receptor-like serine/threonine-protein kinase At5g35370 [Sotub07g022920.1.1]	misc.myrosinases-lectin-jacalin	Misc
A0A1D5WFZ6	0	0	0	1	6	G-type lectin S-receptor-like serine/threonine-protein kinase At5g35370 [Sotub07g022920.1.1]	misc.myrosinases-lectin-jacalin	Misc
A0A1D5YGG2	0	0	0	1	6	Glucan endo-1 3-beta-glucosidase A6 [Sotub12g030330.1.1]	misc.beta 1,3 glucan hydrolases.glucan endo-1,3-beta-glucosidase	Misc
A0A1D6BX82	0	0	0	1	6	Cytochrome P450 [Sotub03g017540.1.1]	misc.cytochrome P450	Misc
A0A1D6BYY5	0	0	0	1	6	Latex abundant protein 1 [Sotub02g034600.1.1]	misc.calcineurin-like phosphoesterase family protein	Misc
A0A1D5VDH1	0	0	0	1	6	G-type lectin S-receptor-like serine/threonine-protein kinase At5g35370 [Sotub07g022920.1.1]	misc.myrosinases-lectin-jacalin	Misc
A0A1D5ZML4	0	0	0	1	6	Alcohol dehydrogenase zinc-containing [Sotub12g029100.1.1]	misc.oxidases - copper, flavone etc	Misc
A0A1D6BX28	0	0	0	1	6	Diacylglycerol acyltransferase [Sotub02g014380.1.1]	misc.acyl transferases	Misc
A0A1D5YFU3	0	0	0	1	6	Undecaprenyl-phosphate 4-deoxy-4-formamido-L-arabinose transferase [Sotub05g027460.1.1]	misc.UDP glucosyl and glucoronyl transferases	Misc
A0A1D5V3R7	0	0	0	1	6	UDP-glucosyltransferase [Sotub04g033290.1.1]	misc.UDP glucosyl and glucoronyl transferases	Misc
A0A1D5YQH1	0	0	0	1	6	Protein arginine N-methyltransferase 1 [Sotub12g009950.1.1]	misc.O-methyl transferases	Misc
A0A1D5YR47	0	0	0	1	6	Arsenite-transporting ATPase [Sotub01g031080.1.1]	misc.calcineurin-like phosphoesterase family protein	Misc
A0A1D5YDL9	0	0	0	1	6	Alpha-N-acetylglucosaminidase [Sotub01g025820.1.1]	misc.nitrilases, nitrile lyases, berberine bridge enzymes, reticuline oxidases, troponine reductases	Misc
A0A1D5RUK8	0	0	0	1	6	Peptide transporter [Sotub09g025490.1.1]	misc.cytochrome P450	Misc
A0A1D5TIY8	0	0	0	1	6	DNA-directed RNA polymerase [Sotub02g021110.1.1]	misc.UDP glucosyl and glucoronyl transferases	Misc
A0A1D6ANH1	0	0	0	1	6	Prohibitin [Sotub11g014300.1.1]	mitochondrial electron transport / ATP synthesis.NADH-DH (type I).complex I	Mitochondrial electron transport
A0A1D5RQX5	0	0	0	1	6	prohibitin-2, putative, expressed [LOC_Os03g62490]	mitochondrial electron transport / ATP synthesis.NADH-DH (type I).complex I	Mitochondrial electron transport
A0A1D6AGQ1	0	0	0	1	6	Nitrate reductase [Sotub11g014000.1.1]	N-metabolism.nitrate metabolism.NR	Nitrate metabolism
A0A1D6CGA0	0	0	0	1	6	#N/A	not assigned.unknown	not assigned
A0A1D6CKU9	0	0	0	1	6	#N/A	not assigned.unknown	not assigned
A0A1D5ZL79	0	0.0638607	0	0.936139	6	#N/A	not assigned.unknown	not assigned
A0A1D5Z2H9	0	0	0	1	6	#N/A	not assigned.unknown	not assigned
W5GUD5	0.217549	0	0	0.782451	6	RNA recognition motif containing protein, putative, expressed [LOC_Os08g23120]	not assigned.unknown	not assigned
A0A1D6BLC4	0	0	0	1	6	#N/A	not assigned.unknown	not assigned
A0A1D5VPQ5	0	0	0	1	6	#N/A	not assigned.unknown	not assigned
A0A1D6CUN8	0	0	0	1	6	Aspartic proteinase nepenthesin I [Sotub01g033480.1.1]	not assigned.unknown	not assigned
W4ZRZ2	0	0.0842572	0	0.915743	6	Outer membrane protein [Sotub04g032440.1.1]	not assigned.no ontology	not assigned
A0A1D5WV94	0	0	0	1	6	expressed protein [LOC_Os08g04740]	not assigned.unknown	not assigned
A0A1D6CRV6	0	0	0	1	6	#N/A	not assigned.unknown	not assigned
A0A1D5VNK5	0	0	0	1	6	#N/A	not assigned.unknown	not assigned
W4ZZE8	0	0.105554	0	0.894446	6	Outer membrane protein [Sotub04g032440.1.1]	not assigned.no ontology	not assigned
A0A1D6AWC5	0	0	0	1	6	#N/A	not assigned.unknown	not assigned
A0A1D6C1D8	0	0	0	1	6	#N/A	not assigned.unknown	not assigned
A0A1D5WXJ2	0	0	0	1	6	#N/A	not assigned.unknown	not assigned
A0A1D6BNV7	0	0	0	1	6	#N/A	not assigned.unknown	not assigned
A0A1D5XG59	0.133153	0	0	0.866847	6	#N/A	not assigned.unknown	not assigned
A0A1D6CRD5	0	0	0	1	6	#N/A	not assigned.unknown	not assigned
A0A1D6AU93	0	0	0.0880243	0.911976	6	Carboxyl-terminal peptidase [Sotub01g005770.1.1]	not assigned.unknown	not assigned
A0A1D6AD64	0	0	0.0480111	0.951989	6	Carboxyl-terminal peptidase [Sotub01g005770.1.1]	not assigned.unknown	not assigned
A0A1D5V1J8	0	0	0	1	6	Aspartic proteinase nepenthesin I [Sotub05g029660.1.1]	not assigned.unknown	not assigned
A0A1D6B0B5	0	0	0	1	6	Nuclear protein localization 4 [Sotub06g034940.1.1]	not assigned.no ontology	not assigned
A0A1D5UZ54	0	0	0	1	6	Aspartic proteinase nepenthesin I [Sotub08g019950.1.1]	not assigned.unknown	not assigned
W5EU17	0	0	0	1	6	Aspartic proteinase nepenthesin I [Sotub01g033480.1.1]	not assigned.unknown	not assigned
A0A1D6CED5	0	0	0	1	6	#N/A	not assigned.unknown	not assigned
A0A1D5W8N8	0	0	0	1	6	#N/A	not assigned.unknown	not assigned
A0A1D5U2F0	0	0	0	1	6	#N/A	not assigned.unknown	not assigned
A0A1D5WXJ5	0	0	0	1	6	#N/A	not assigned.unknown	not assigned
A0A1D5X2B3	0	0	0	1	6	Conserved oligomeric Golgi complex subunit 2 [Sotub08g007900.1.1]	not assigned.unknown	not assigned
A0A1D5VLH0	0	0	0	1	6	#N/A	not assigned.unknown	not assigned
A0A1D5SCK3	0	0	0	1	6	#N/A	not assigned.unknown	not assigned
A0A1D5V294	0	0	0	1	6	Aspartic proteinase nepenthesin I [Sotub08g006690.1.1]	not assigned.unknown	not assigned
A0A1D6AFS8	0	0	0	1	6	Carboxyl-terminal proteinase [Sotub04g019220.1.1]	not assigned.unknown	not assigned
A0A096UKY4	0	0	0	1	6	Colon cancer-associated protein Mic1-like containing protein expressed [Sotub03g011070.1.1]	not assigned.unknown	not assigned
A0A1D6CXF7	0	0	0	1	6	#N/A	not assigned.unknown	not assigned
A0A1D6CD86	0	0	0	1	6	Aspartic proteinase nepenthesin I [Sotub01g027810.1.1]	not assigned.unknown	not assigned
A0A1D5UZ52	0	0	0	1	6	Aspartic proteinase nepenthesin I [Sotub08g006620.1.1]	not assigned.unknown	not assigned
A0A1D6SDA3	0	0	0	1	6	expressed protein [LOC_Os08g04740]	not assigned.unknown	not assigned
A0A1D5SJ88	0	0	0	1	6	Agenet domain-containing protein [Sotub01g038580.1.1]	not assigned.no ontology	not assigned
A0A1D5YYB8	0	0	0	1	6	#N/A	not assigned.unknown	not assigned
A0A1D6CEN8	0	0	0	1	6	Glycosyltransferase [Sotub03g032450.1.1]	not assigned.unknown	not assigned
A0A1D5SHH6	0	0	0	1	6	#N/A	not assigned.unknown	not assigned
A0A1D5WF70	0	0	0	1	6	KUN1 - Kunitz-type trypsin inhibitor precursor, expressed [LOC_Os04g44470]	not assigned.unknown	not assigned
A0A1D5UUY7	0	0	0	1	6	#N/A	not assigned.unknown	not assigned
A0A1D6BZU7	0	0	0	1	6	ubiquinone biosynthesis protein COQ9, mitochondrial precursor, putative, expressed [LOC_Os03g29180]	not assigned.unknown	not assigned
A0A1D6BHG3	0	0	0	1	6	#N/A	not assigned.unknown	not assigned
A0A1D5Y9V5	0	0	0	1	6	#N/A	not assigned.unknown	not assigned
A0A1D5V0N7	0	0	0	1	6	#N/A	not assigned.unknown	not assigned
A0A1D5SLH1	0	0	0	1	6	Pentatricopeptide repeat-containing protein [Sotub01g049440.1.1]	not assigned.no ontology.pentatricopeptide (PPR) repeat-containing protein	not assigned
A0A1D5TK33	0	0	0	1	6	Aspartic proteinase nepenthesin I [Sotub05g029660.1.1]	not assigned.unknown	not assigned
A0A1D6CKL0	0	0	0	1	6	#N/A	not assigned.unknown	not assigned
A0A1D6CEM5	0	0	0	1	6	#N/A	not assigned.unknown	not assigned
A0A1D5TPJ5	0	0	0	1	6	Aspartic proteinase nepenthesin I [Sotub08g006690.1.1]	not assigned.unknown	not assigned
A0A1D5TUI3	0	0	0	1	6	#N/A	not assigned.unknown	not assigned
A0A1D6BHK4	0	0	0	1	6	expressed protein [LOC_Os07g45194]	not assigned.unknown	not assigned
A0A1D5WBN9	0	0	0	1	6	Glycine-rich protein [Sotub08g015080.1.1]	not assigned.no ontology.glycine rich proteins	not assigned
A0A1D5WS97	0	0	0	1	6	#N/A	not assigned.unknown	not assigned
A0A1D5X4Y2	0	0	0	1	6	Protein fat-free homolog [Sotub01g023790.1.1]	not assigned.unknown	not assigned
A0A1D5TZY6	0	0	0	1	6	#N/A	not assigned.unknown	not assigned
A0A1D5WBP4	0	0	0	1	6	DUF292 domain containing protein, expressed [LOC_Os01g51010]	not assigned.unknown	not assigned
A0A1D6DB96	0	0	0	1	6	expressed protein [LOC_Os03g52700]	not assigned.unknown	not assigned
A0A1D6A5V3	0	0	0	1	6	Ribonucleoside-diphosphate reductase [Sotub04g025480.1.1]	nucleotide metabolism.deoxynucleotide metabolism.ribonucleoside-diphosphate reductase	Nucleotide metabolism
A0A1D6C2M3	0	0	0	1	6	Phospholipase D [Sotub08g015520.1.1]	PS.lightreaction.other electron carrier (ox/red).plastocyanin	Photosynthesis
A0A1D5Y8P6	0	0	0	1	6	Transforming growth factor-beta receptor-associated protein 1 [Sotub07g025620.1.1]	PS.calvin cycle.rubisco small subunit	Photosynthesis
A0A1D6BWG9	0	0	0	1	6	Dihydroxy-acid dehydratase [Sotub12g021860.1.1]	PS.calvin cycle.aldolase	Photosynthesis
A0A1D6S3H5	0	0	0	1	6	Aspartyl aminopeptidase-like protein [Sotub03g023900.1.1]	protein.degradation.aspartate protease	Protein
A0A077RYW2	0	0	0	1	6	Mitochondrial processing peptidase beta subunit [Sotub02g034180.1.1]	protein.targeting.mitochondria	Protein
A0A1D6SDQ7	0	0	0	1	6	Chromosome 06 contig 1 DNA sequence [Sotub06g020220.1.1]	protein.synthesis.ribosome biogenesis	Protein
A0A1D5W330	0	0	0	1	6	60S ribosomal protein L28 [Sotub06g021580.1.1]	protein.synthesis.ribosomal protein.eukaryotic.60S subunit.L28	Protein
A0A1D5Z3D0	0	0	0	1	6	Subtilisin-like protease [Sotub04g031100.1.1]	protein.degradation.subtilases	Protein
A0A1D6BMX1	0	0	0	1	6	50S ribosomal protein L1 [Sotub12g005440.1.1]	protein.synthesis.ribosomal protein.prokaryotic.chloroplast.50S subunit.L1	Protein
W5DTE2	0	0	0	1	6	WPP domain-interacting tail-anchored protein 1 [Sotub02g012520.1.1]	protein.targeting.nucleus	Protein
A0A1D6AZ51	0	0	0	1	6	Serpin (Serine protease inhibitor) [Sotub04g032650.1.1]	protein.degradation.serine protease	Protein
A0A1D5YL07	0	0	0	1	6	Subtilisin-like protease [Sotub04g031100.1.1]	protein.degradation.subtilases	Protein
A0A1D6RW57	0	0	0	1	6	Nuclear pore complex protein Nup93 [Sotub04g014320.1.1]	protein.targeting.nucleus	Protein
A0A1D6B7D9	0	0.141259	0	0.858741	6	THO complex subunit 5 homolog [Sotub04g031770.1.1]	protein.synthesis.ribosomal protein.prokaryotic	Protein
A0A1D5YYP6	0	0	0	1	6	Tyrosine-protein kinase transforming protein Src [Sotub10g019100.1.1]	protein.postranslational modification	Protein
A0A1D6RWH3	0	0	0	1	6	Inactive ubiquitin carboxyl-terminal hydrolase 54 [Sotub06g027150.1.1]	protein.degradation.ubiquitin	Protein
A0A1D5ZWJ5	0	0	0	1	6	Subtilisin-like protease 2 [Sotub03g034640.1.1]	protein.degradation.subtilases	Protein
A0A1D6AKK4	0	0	0	1	6	26s protease regulatory subunit [Sotub03g017680.1.1]	protein.degradation.AAA type	Protein
A0A1D5TMT3	0	0	0	1	6	Vacuolar sorting-associated protein [Sotub02g015860.1.1]	protein.targeting.secretory pathway.unspecified	Protein
A0A1D5VHR6	0	0	0	1	6	WD-40 repeat protein [Sotub06g020190.1.1]	protein.synthesis.ribosome biogenesis	Protein
W5BBT3	0	0	0	1	6	Legumain/vacuolar processing enzyme [Sotub08g025020.1.1]	protein.targeting.secretory pathway.vacuole	Protein
A0A0C4B6Q8	0	0	0	1	6	GTP-binding elongation factor protein TypA subfamily [Sotub07g021750.1.1]	protein.synthesis.elongation	Protein
W5FSN0	0	0	0	1	6	Tetratricopeptide repeat protein 4 [Sotub09g015600.1.1]	protein.postranslational modification	Protein
A0A1D5XY37	0	0	0	1	6	Methionyl-tRNA synthetase [Sotub05g027620.1.1]	protein.aa activation.methionine-tRNA ligase	Protein
A0A1D5WH96	0	0	0	1	6	WD repeat-containing protein 5 homolog [Sotub03g033170.1.1]	protein.postranslational modification	Protein
A0A1D5XC59	0	0	0	1	6	Nucleoporin (Fragment) [Sotub03g030600.1.1]	protein.targeting.nucleus	Protein
A0A1D5YYV2	0	0	0	1	6	Cullin 4 [Sotub02g009290.1.1]	protein.degradation.ubiquitin.E3.SCF.cullin	Protein
A0A1D5XT72	0	0	0	1	6	Nuclear cap-binding protein subunit 1 [Sotub10g006110.1.1]	protein.synthesis.initiation	Protein
A0A1D5S4Q9	0	0	0	1	6	Disulfide-isomerase-like protein [Sotub01g038150.1.1]	redox.thioredoxin	Redox
A0A1D5V258	0	0	0	1	6	Prostaglandin E synthase 2-like [Sotub04g035110.1.1]	redox.glutaredoxins	Redox
A0A1D5XGM1	0	0	0	1	6	Catalase [Sotub02g026140.1.1]	redox.dismutases and catalases	Redox
W5DW20	0	0	0	1	6	hypothetical protein [AT1G56423]	RNA.processing.ribonucleases	RNA
A0A1D5ZLP4	0	0	0	1	6	DNA-directed RNA polymerase subunit, putative, expressed [LOC_Os09g02284]	RNA.transcription	RNA
A0A1D5TH37	0	0	0	1	6	Coatomer protein epsilon subunit family protein [Sotub02g006340.1.1]	RNA.regulation of transcription.AtSR transcription factor family	RNA
A0A1D5T0E2	0	0	0	1	6	DNA-directed RNA polymerase subunit D [Sotub12g013490.1.1]	RNA.transcription	RNA
A0A1D6BY32	0	0	0	1	6	ARGONAUTE 1 [Sotub06g028680.1.1]	RNA.regulation of transcription.argonaute transcription factor family	RNA
A0A1D5RU67	0	0	0	1	6	U4/U6 small nuclear ribonucleoprotein Prp31 (Predicted) [Sotub08g024160.1.1]	RNA.processing	RNA
W5E8M7	0	0	0	1	6	hypothetical protein [AT1G56423]	RNA.processing.ribonucleases	RNA
A0A1D6AGS8	0	0	0	1	6	Uncharacterized conserved protein UCP015417%2C vWA [AT5G13210]	RNA.regulation of transcription.MYB-related transcription factor family	RNA
A0A1D6AS38	0	0	0	1	6	AP-1 complex subunit gamma-1 [Sotub04g015310.1.1]	RNA.regulation of transcription.ABI3/VP1-related B3-domain-containing transcription factor family	RNA
A0A1D5RQA5	0	0	0	1	6	RNA-binding KH domain-containing protein [AT5G15270]	RNA.RNA binding	RNA
A0A1D5VDE9	0	0	0	1	6	Aspartic proteinase nepenthesin I [Sotub01g033480.1.1]	RNA.regulation of transcription.unclassified	RNA
A0A1D6A175	0	0	0	1	6	DEAD-box ATP-dependent RNA helicase, putative, expressed [LOC_Os12g41715]	RNA.processing.RNA helicase	RNA
A0A1D5TMW4	0	0	0	1	6	Neighbor of COX4 [Sotub10g005820.1.1]	RNA.regulation of transcription.MADS box transcription factor family	RNA
A0A1D6BGM0	0	0	0	1	6	Zinc finger CCCH domain-containing protein 13 [Sotub12g012000.1.1]	RNA.regulation of transcription.unclassified	RNA
A0A1D5TM27	0	0	0	1	6	ARID/BRIGHT DNA-binding domain-containing protein [Sotub01g049650.1.1]	RNA.regulation of transcription.AT-rich interaction domain containing transcription factor family	RNA
A0A1D6AZH0	0	0	0	1	6	Tetratricopeptide repeat protein KIAA0103 [Sotub01g035260.1.1]	RNA.regulation of transcription.AtSR transcription factor family	RNA
A0A1D5VLZ5	0	0	0	1	6	ARGONAUTE 1 [Sotub06g028680.1.1]	RNA.regulation of transcription.argonaute transcription factor family	RNA
A0A1D5VIU6	0	0	0	1	6	X1 (Fragment) [Sotub03g030490.1.1]	RNA.regulation of transcription.putative transcription regulator	RNA
A0A1D5TSC2	0	0	0	1	6	Syntaxin 81 [Sotub04g025800.1.1]	RNA.regulation of transcription.basic helix-loop-helix family (bHLH)	RNA
A0A1D6A1H7	0	0	0	1	6	GRAS family transcription factor [Sotub10g028220.1.1]	RNA.regulation of transcription.GRAS transcription factor family	RNA
W5BQ26	0	0	0	1	6	PWWP domain containing protein, expressed [LOC_Os07g49380]	RNA.regulation of transcription.PWWP domain protein	RNA
A0A1D5WB31	0	0	0	1	6	ARGONAUTE 1 [Sotub06g028680.1.1]	RNA.regulation of transcription.argonaute transcription factor family	RNA
A0A1D5XC19	0	0	0.174566	0.825434	6	Thioredoxin superfamily protein [AT1G07080]	RNA.regulation of transcription.C2C2(Zn) Constans-like zinc finger family (CO-like)	RNA
A0A1D6BZM3	0	0	0	1	6	Pre-mRNA-processing-splicing factor 8 [Sotub07g009410.1.1]	RNA.processing.splicing	RNA
A0A1D5T8J9	0	0	0	1	6	Amino acid permease [Sotub06g017860.1.1]	RNA.regulation of transcription.AP2/EREBP, APETALA2/ethylene-responsive element binding protein family	RNA
W5B1P8	0	0	0	1	6	FACT complex subunit SPT16 [Sotub01g038820.1.1]	RNA.regulation of transcription.global transcription factor group	RNA
W5FU06	0.0576659	0	0.0935714	0.848763	6	1-aminocyclopropane-1-carboxylate oxidase 1 [Sotub10g027710.1.1]	secondary metabolism.flavonoids.flavonols	Secondary metabolism
A0A1D6S1B7	0	0	0.0650833	0.934917	6	1-aminocyclopropane-1-carboxylate oxidase 1 [Sotub06g023790.1.1]	secondary metabolism.flavonoids.flavonols	Secondary metabolism
W5FGC3	0	0.00845979	0.0965766	0.894964	6	1-aminocyclopropane-1-carboxylate oxidase 1 [Sotub10g027710.1.1]	secondary metabolism.flavonoids.flavonols	Secondary metabolism
A0A1D5WUL4	0	0	0	1	6	UDP-glucosyltransferase family 1 protein [Sotub10g029040.1.1]	secondary metabolism.flavonoids.flavonols	Secondary metabolism
A0A1D5XC28	0	0	0	1	6	4-coumarate-coa ligase [Sotub11g025890.1.1]	secondary metabolism.phenylpropanoids.lignin biosynthesis.4CL	Secondary metabolism
A0A1D5UN76	0.102329	0.0392423	0.050452	0.807977	6	Calcium binding protein Caleosin [Sotub12g029440.1.1]	secondary metabolism.phenylpropanoids.lignin biosynthesis.CAD	Secondary metabolism
A0A1D6S683	0	0	0	1	6	Cytochrome P450 [Sotub08g018120.1.1]	secondary metabolism.sulfur-containing.glucosinolates.synthesis.aromatic.CYP79A2 monooxygenase	Secondary metabolism
A0A1D6RMC5	0	0	0	1	6	Transferase family protein [Sotub04g034120.1.1]	secondary metabolism.phenylpropanoids	Secondary metabolism
A0A1D6CAI2	0	0	0.177611	0.822389	6	Kinase-START 1 (Fragment) [Sotub12g028410.1.1]	secondary metabolism.phenylpropanoids.lignin biosynthesis.CAD	Secondary metabolism
A0A1D5TE01	0	0	0	1	6	FAD-binding domain-containing protein [Sotub06g019830.1.1]	secondary metabolism.N misc.alkaloid-like	Secondary metabolism
A0A1D6CA53	0	0	0	1	6	FAD-binding domain-containing protein [Sotub02g007530.1.1]	secondary metabolism.N misc.alkaloid-like	Secondary metabolism
A0A1D6CQK3	0	0	0	1	6	FAD-binding domain-containing protein [Sotub02g016430.1.1]	secondary metabolism.N misc.alkaloid-like	Secondary metabolism
A0A1D6D7J9	0	0	0	1	6	1-aminocyclopropane-1-carboxylate oxidase 1 [Sotub06g023790.1.1]	secondary metabolism.flavonoids.flavonols	Secondary metabolism
A0A1D5TMB7	0	0	0	1	6	REF-like stress related protein 1 [Sotub09g022180.1.1]	secondary metabolism.isoprenoids	Secondary metabolism
A0A1D6S8M3	0	0	0	1	6	Calmodulin binding protein [Sotub10g025740.1.1]	signalling.calcium	Signalling
W5FRK2	0	0	0	1	6	Calmodulin binding protein [Sotub10g025740.1.1]	signalling.calcium	Signalling
A0A1D5YMB8	0	0	0.175586	0.824414	6	Receptor-like kinase [Sotub01g032330.1.1]	signalling.receptor kinases.Catharanthus roseus-like RLK1	Signalling
A0A1D5T2N4	0	0	0	1	6	Calcium-transporting ATPase [Sotub11g029690.1.1]	signalling.calcium	Signalling
W5B3S8	0	0	0	1	6	Sec7 guanine nucleotide exchange factor [Sotub12g014710.1.1]	signalling.G-proteins	Signalling
A0A1D5YKJ6	0	0	0	1	6	GTP-binding family protein [Sotub11g028360.1.1]	signalling.G-proteins	Signalling
A0A1D5Y392	0	0	0	1	6	TPR repeat-containing protein [Sotub04g034430.1.1]	signalling.calcium	Signalling
W5FP48	0	0	0	1	6	Thaumatin-like protein [Sotub12g024650.1.1]	stress.biotic	Stress
A0A1D5ZJB0	0	0	0	1	6	Acidic chitinase [Sotub03g012510.1.1]	stress.biotic	Stress
W5ERL4	0	0	0	1	6	Thaumatin-like protein [Sotub12g024610.1.1]	stress.biotic	Stress
A0A1D6CM14	0	0	0.150031	0.849969	6	Endochitinase (Chitinase) [Sotub02g009500.1.1]	stress.biotic.PR-proteins.PR3/4/8/11 (chitinases and chitin binding proteins)	Stress
A0A1D5XYR3	0	0	0	1	6	Respiratory burst oxidase-like protein [Sotub03g031420.1.1]	stress.biotic.respiratory burst	Stress
A0A1D5XL49	0	0	0	1	6	Respiratory burst oxidase-like protein [Sotub03g031420.1.1]	stress.biotic.respiratory burst	Stress
A0A1D6BE72	0	0.120055	0	0.879945	6	Chaperone protein clpB 2 [Sotub02g034270.1.1]	stress.abiotic.heat	Stress
W5F416	0	0	0	1	6	microtubule associated protein Type 1 [Sotub05g019190.1.1]	stress.abiotic.unspecified	Stress
A0A1D5XMY5	0	0	0	1	6	Heat shock protein 1 [Sotub09g024170.1.1]	stress.abiotic.heat	Stress
A0A1D6AEQ8	0	0	0	1	6	Regulator of chromosome condensation (RCC1)-like protein [Sotub05g017610.1.1]	stress.abiotic.light	Stress
A0A1D6A7Z4	0	0	0	1	6	Isocitrate dehydrogenase [Sotub10g017390.1.1]	TCA / organic transformation.TCA.IDH	TCA
A0A1D6CXU7	0	0	0	1	6	Transport protein SFT2 [Sotub12g011340.1.1]	tetrapyrrole synthesis.ALA dehydratase	Tetrapyrrole synthesis
A0A1D5VEL3	0	0	0	1	6	Exostosin-like glycosyltransferase [Sotub05g005290.1.1]	tetrapyrrole synthesis.glu-tRNA reductase	Tetrapyrrole synthesis
A0A1D5U0Y7	0	0	0	1	6	Glutathione-regulated potassium-efflux system protein [Sotub01g031650.1.1]	transport.potassium	Transport
A0A1D5WY89	0	0.215434	0	0.784566	12	Homogentisate 1 2-dioxygenase [Sotub12g005330.1.1]	amino acid metabolism.degradation.aromatic aa.tyrosine	Amino acid metabolism
A0A1D5Y679	0	0.289722	0	0.710278	12	Class E vacuolar protein-sorting machinery protein HSE1 [Sotub04g025000.1.1]	cell.vesicle transport	Cell
A0A1D5RXT4	0	0.626692	0	0.373308	12	Conserved oligomeric Golgi complex subunit 5 [Sotub10g007440.1.1]	cell.vesicle transport	Cell
A0A1D5WJP9	0	0.625965	0	0.374035	12	Ras-related protein Rab-7a [Sotub04g026100.1.1]	cell wall.precursor synthesis.UXS	Cell wall
A0A1D5X4L4	0	0.353779	0	0.646221	12	p8MTCP1 [Solyc10g047650.1.1]	cell wall.pectinesterases.PME	Cell wall
A0A1D5WCS2	0	0.625421	0	0.374579	12	Pectinesterase family protein [Sotub01g047160.1.1]	cell wall.pectinesterases.PME	Cell wall
W5BNP0	0	0.58932	0	0.41068	12	Alpha-1 4-glucan-protein synthase [Sotub03g028400.1.1]	cell wall.cell wall proteins.RGP	Cell wall
A0A1D5US99	0	0.212419	0.139883	0.647698	12	Molybdenum cofactor biosynthesis protein [Sotub01g009870.1.1]	cell wall.cell wall proteins	Cell wall
A0A1D5W5U9	0	0.568976	0.091466	0.339558	12	4-methyl-5(B-hydroxyethyl)-thiazole monophosphate biosynthesis enzyme ThiJ [Sotub07g024630.1.1]	Co-factor and vitamine metabolism.thiamine	Co-factor and vitamine metabolism
A0A1D6CNG9	0	0.457033	0	0.542967	12	Transmembrane 9 superfamily protein member 1 [Sotub04g011650.1.1]	DNA.unspecified	DNA
A0A1D5YCU6	0	0.459011	0	0.540989	12	Transmembrane 9 superfamily protein member 4 [Sotub07g006460.1.1]	DNA.unspecified	DNA
A0A1D6RZZ1	0	0.445001	0	0.554999	12	Alcohol dehydrogenase 2 [Sotub06g018560.1.1]	fermentation.ADH	Fermentation
A0A1D6RYL4	0	0.445001	0	0.554999	12	Alcohol dehydrogenase 2 [Sotub06g018560.1.1]	fermentation.ADH	Fermentation
A0A1D6APK4	0	0.445001	0	0.554999	12	Alcohol dehydrogenase [Sotub09g015620.1.1]	fermentation.ADH	Fermentation
A0A1D5VAW6	0	0.215434	0	0.784566	12	Oxalyl-CoA decarboxylase [Sotub02g029680.1.1]	fermentation.PDC	Fermentation
A0A1D5YWA9	0	0.453638	0	0.546362	12	Predicted 2 3-bisphosphoglycerate-independent phosphoglycerate mutase [Solyc06g005370.2.1]	glycolysis.cytosolic branch.phosphoglycerate mutase	Glycolysis
A0A1D5WF55	0	0.215434	0	0.784566	12	UDP-glucosyltransferase [Sotub03g019690.1.1]	hormone metabolism.cytokinin.synthesis-degradation	Hormone metabolism
A0A1D5YCY0	0	0.455276	0	0.544724	12	24-sterol C-methyltransferase [Sotub01g049220.1.1]	hormone metabolism.brassinosteroid.synthesis-degradation.sterols.SMT2	Hormone metabolism
A0A1D6AK13	0	0.260208	0.111315	0.628477	12	3-ketoacyl CoA thiolase 2 [Sotub09g027790.1.1]	lipid metabolism.lipid degradation.beta-oxidation.acyl-CoA thioesterase	Lipid metabolism
A0A1D5RUI1	0	0.214775	0.139465	0.64576	12	3-ketoacyl CoA thiolase 1 [Sotub09g018750.1.1]	lipid metabolism.lipid degradation.beta-oxidation.acyl-CoA thioesterase	Lipid metabolism
A0A1D6BVN0	0	0.290307	0.18517	0.524522	12	Acyl-coenzyme A oxidase [Sotub08g024120.1.1]	lipid metabolism.lipid degradation.beta-oxidation.acyl CoA DH	Lipid metabolism
W4ZMV8	0	0.379655	0.161858	0.458487	12	Phosphatidylinositide phosphatase SAC1 [Sotub02g026130.1.1]	lipid metabolism.lipid degradation.lysophospholipases.phosphoinositide phospholipase C	Lipid metabolism
A0A1D6D3P6	0	0.61849	0	0.38151	12	Glycogen debranching enzyme [Sotub11g012520.1.1]	major CHO metabolism.synthesis.starch.debranching	Major CHO metabolism
A0A1D6RKF2	0	0.379655	0.161858	0.458487	12	Aldose 1-epimerase-like protein [Sotub03g032150.1.1]	minor CHO metabolism.others	Minor CHO metabolism
A0A1D6A830	0	0.290918	0	0.709082	12	Alpha-1 3-mannosyl-glycoprotein beta-1 2-N-acetylglucosaminyltransferase [Sotub01g049870.1.1]	misc.short chain dehydrogenase/reductase (SDR)	Misc
A0A1D5U1Z6	0	0.35628	0	0.64372	12	Carbonyl reductase 3 [Sotub01g031610.1.1]	misc.short chain dehydrogenase/reductase (SDR)	Misc
W5H8B8	0	0.452972	0	0.547028	12	Purple acid phosphatase 3 [Sotub12g008070.1.1]	misc.acid and other phosphatases	Misc
A0A1D5X8S0	0	0.294199	0	0.705801	12	#N/A	not assigned.unknown	not assigned
A0A1D5RPQ0	0	0.455018	0	0.544982	12	Proteasomal ubiquitin receptor ADRM1-like protein [Sotub07g010860.1.1]	not assigned.no ontology	not assigned
A0A1D6CVZ8	0	0.45208	0	0.54792	12	#N/A	not assigned.unknown	not assigned
A0A1D5TMK8	0	0.215651	0	0.784349	12	#N/A	not assigned.unknown	not assigned
A0A1D5VGX8	0	0.548982	0.117976	0.333042	12	expressed protein [LOC_Os01g03760]	not assigned.unknown	not assigned
A0A1D5WTN1	0	0.450359	0.096782	0.452859	12	Transmembrane protein 214-A [Sotub05g017830.1.1]	not assigned.unknown	not assigned
A0A1D5YYZ5	0	0.299105	0	0.700895	12	Ferredoxin [Sotub06g006850.1.1]	not assigned.unknown	not assigned
W5GZ13	0	0.443449	0	0.556551	12	Os02g0741900 protein (Fragment) [Sotub04g015250.1.1]	not assigned.unknown	not assigned
A0A1D6B6F2	0	0.214373	0	0.785627	12	wound/stress protein, putative, expressed [LOC_Os02g51710]	not assigned.no ontology	not assigned
A0A1D5TVP4	0	0.445001	0	0.554999	12	Genomic DNA chromosome 5 P1 clone MXC17 [Sotub01g039420.1.1]	not assigned.no ontology	not assigned
A0A096UW30	0	0.451394	0	0.548606	12	Band 7 stomatin family protein [Sotub03g017180.1.1]	not assigned.no ontology	not assigned
A0A1D6S2X2	0	0.419057	0.134732	0.446211	12	#N/A	not assigned.unknown	not assigned
A0A1D5SKL1	0	0.214373	0	0.785627	12	#N/A	not assigned.unknown	not assigned
A0A1D5YCF5	0	0.452972	0	0.547028	12	Hsp70 nucleotide exchange factor fes1 [Sotub09g008950.1.1]	not assigned.no ontology.armadillo/beta-catenin repeat family protein	not assigned
A0A1D6BTU3	0	0.214373	0	0.785627	12	#N/A	not assigned.unknown	not assigned
A0A1D5YRF4	0	0.214373	0	0.785627	12	Outer membrane protein [Sotub04g032440.1.1]	not assigned.no ontology	not assigned
A0A1D5VHU4	0	0.219117	0	0.780883	12	expressed protein [LOC_Os03g07970]	not assigned.unknown	not assigned
A0A1D6S634	0	0.553019	0	0.446981	12	Deaminase [Sotub01g035390.1.1]	nucleotide metabolism.degradation	Nucleotide metabolism
A0A1D6C4H9	0	0.236606	0.103012	0.660383	12	V-type ATP synthase beta chain [Sotub01g049150.1.1]	PS.lightreaction.ATP synthase	Photosynthesis
A0A1D6BCA6	0	0.418078	0.0767755	0.505146	12	Fatty acid oxidation complex subunit alpha 1 [Sotub07g011920.1.1]	PS.lightreaction.photosystem II.PSII polypeptide subunits	Photosynthesis
A0A1D5VHW0	0	0.313347	0.0803451	0.606308	12	Fatty acid oxidation complex subunit alpha 1 [Sotub07g011920.1.1]	PS.lightreaction.photosystem II.PSII polypeptide subunits	Photosynthesis
A0A1D6BUG9	0	0.294584	0	0.705416	12	N-rich protein, putative, expressed [LOC_Os06g12260]	PS.calvin cycle.transketolase	Photosynthesis
W5E6S4	0	0.264937	0.170469	0.564594	12	COP9 signalosome complex subunit 4 [Sotub04g033420.1.1]	protein.synthesis.ribosome biogenesis	Protein
W5CN13	0	0.455018	0	0.544982	12	50S ribosomal protein L5 [Sotub12g006850.1.1]	protein.synthesis.ribosomal protein.eukaryotic.60S subunit.L11	Protein
A0A1D5WWI8	0	0.269305	0.209605	0.52109	12	Mitochondrial processing peptidase alpha subunit [Sotub05g018240.1.1]	protein.targeting.mitochondria	Protein
A0A1D5YI27	0	0.453638	0	0.546362	12	zinc finger protein-related, putative, expressed [LOC_Os09g20550]	protein.degradation.ubiquitin.E3.RING	Protein
W5ALT8	0	0.35628	0	0.64372	12	Zinc finger protein-like 1 [Sotub01g044340.1.1]	protein.degradation.ubiquitin.E3.RING	Protein
A0A1D6CT74	0	0.456245	0	0.543755	12	Oligopeptidase (Protease II) [Sotub02g007060.1.1]	protein.degradation	Protein
A0A1D5RQP8	0	0.300353	0	0.699647	12	Palmitoyl-protein thioesterase 1 [Sotub08g023840.1.1]	protein.aa activation	Protein
A0A1D5XSG3	0	0.540382	0.0689569	0.390661	12	Aminopeptidase-like protein [Sotub08g012990.1.1]	protein.degradation.metalloprotease	Protein
A0A1D5ZME3	0	0.45208	0	0.54792	12	Aminopeptidase-like protein [Sotub08g012990.1.1]	protein.degradation.metalloprotease	Protein
A0A1D5SEZ4	0	0.454325	0	0.545675	12	TA9 protein (Fragment) [Sotub02g017520.1.1]	protein.postranslational modification	Protein
A0A1D6AIN7	0	0.353779	0	0.646221	12	GHMP kinase family protein [Sotub02g036590.1.1]	protein.postranslational modification.kinase	Protein
A0A1D5WSE2	0	0.294584	0	0.705416	12	Ubiquitin carboxyl-terminal hydrolase [Sotub07g026690.1.1]	protein.degradation.ubiquitin.ubiquitin protease	Protein
A0A1D5UA99	0	0.35628	0	0.64372	12	Ubiquitin-activating enzyme [Sotub01g047400.1.1]	protein.degradation.ubiquitin.E1	Protein
A0A1D5U4L9	0	0.215434	0	0.784566	12	NEDD8 ultimate buster 1 [Sotub07g007490.1.1]	protein.degradation.ubiquitin	Protein
W4ZQT9	0	0.448501	0	0.551499	12	U6 snRNA-associated Sm-like protein LSm3 [Sotub11g006300.1.1]	RNA.processing.splicing	RNA
A0A1D5XEW1	0	0.449011	0.144886	0.406104	12	Proteasome subunit alpha type [Sotub12g008860.1.1]	RNA.RNA binding	RNA
A0A1D6D2G0	0	0.452642	0	0.547358	12	AP-1 complex subunit gamma-1 [Sotub04g015310.1.1]	RNA.regulation of transcription.ABI3/VP1-related B3-domain-containing transcription factor family	RNA
A0A1D5Y2H8	0	0.627205	0	0.372795	12	SAP domain containing protein, expressed [LOC_Os03g26630]	RNA.regulation of transcription.putative transcription regulator	RNA
A0A096UR28	0	0.557393	0	0.442607	12	SAP domain containing protein, expressed [LOC_Os03g26630]	RNA.regulation of transcription.putative transcription regulator	RNA
W5ECM0	0	0.443449	0	0.556551	12	Nucellin-like aspartic protease (Fragment) [Sotub06g011470.1.1]	RNA.regulation of transcription.chromatin remodeling factors	RNA
A0A1D5RV66	0	0.378356	0.164726	0.456918	12	plasminogen activator inhibitor 1 RNA-binding protein, putative, expressed [LOC_Os01g52390]	RNA.RNA binding	RNA
A0A1D5SGI1	0	0.443449	0	0.556551	12	PWWP domain containing protein, expressed [LOC_Os05g38810]	RNA.regulation of transcription.PWWP domain protein	RNA
A0A1D5YFJ5	0	0.32864	0.140109	0.53125	12	Aminotransferase [Sotub11g014400.1.1]	secondary metabolism.phenylpropanoids	Secondary metabolism
A0A1D5RU19	0	0.615175	0	0.384825	12	Rab GDP dissociation inhibitor [Sotub12g014170.1.1]	signalling.G-proteins	Signalling
A0A1D5UX39	0	0.294999	0	0.705001	12	Sec7 guanine nucleotide exchange factor [Sotub12g014710.1.1]	signalling.G-proteins	Signalling
A0A1D6RXJ8	0	0.215434	0	0.784566	12	Nup133 nucleoporin family protein expressed [Sotub07g017990.1.1]	signalling.G-proteins	Signalling
A0A1D5U6N6	0	0.219117	0	0.780883	12	C2 domain-containing protein [Sotub07g018150.1.1]	stress.abiotic.cold	Stress
W4ZNN7	0	0.356992	0	0.643008	12	Oligosaccharyl transferase STT3 subunit family protein [Sotub12g009480.1.1]	stress.abiotic.drought/salt	Stress
A0A1D6SCT1	0	0.450366	0.143408	0.406225	12	Pyruvate dehydrogenase E1 component subunit beta [Sotub06g028390.1.1]	TCA / organic transformation.TCA.pyruvate DH.E1	TCA
A0A1D6CQF9	0	0.45208	0	0.54792	12	Vesicle-associated membrane protein-associated protein [Sotub01g030120.1.1]	tetrapyrrole synthesis.ALA dehydratase	Tetrapyrrole synthesis
Q1ANA7	0	0.45208	0	0.54792	12	Vesicle-associated membrane protein-associated protein [Sotub01g030120.1.1]	tetrapyrrole synthesis.ALA dehydratase	Tetrapyrrole synthesis
W5H9H4	0	0.45208	0	0.54792	12	Vesicle-associated membrane protein-associated protein [Sotub01g030120.1.1]	tetrapyrrole synthesis.ALA dehydratase	Tetrapyrrole synthesis
A4UIZ0	0	0.553019	0	0.446981	12	Folylpolyglutamate synthase [Sotub05g025620.1.1]	tetrapyrrole synthesis.ALA dehydratase	Tetrapyrrole synthesis
