# Supplementary material for: Cell‐type proteomic and metabolomic resolution of early and late grain filling stages of wheat endosperm
Source: Plant Biotechnol J. 2023 Dec 4;22(3):555–71. doi: 10.1111/pbi.14203 (PMC12047074; doi:10.1111/pbi.14203)
Supplement: Supplementary file 10 — Table S9 Protein accumulation pattern of the selected functional categories in aleurone (AL), sub‐aleurone (SA), starchy endosperm (SE) and endosperm transfer cells (ETCs) during developing stages (15 and 26 DAA). [file PBI-22-555-s012.xlsx]

## Sheet: Protein accumalation pattern
Table S9. Protein accumulation pattern of the selected functional categories in aleurone (AL), sub-aleurone (SA), starchy endosperm (SE) and endosperm transfer cells (ETCs) during developing stages (15 and 26 DAA)
**Accession 1 and 2 are Uniprot identifiers for the protein																													AVERAGE
Accession 1	Accession 2	Discription	Bin No	Functional Category	15 AL	15 AL	15 AL	15 SA	15 SA	15 SA	15 SE	15 SE	15 SE	15 ETCs	15 ETCs	15 ETCs	26 AL	26 AL	26 AL	26 SA	26 SA	26 SA	26 SE	26 SE	26 SE	26 ETCs	26 ETCs	26 ETCs	15 AL	15 SA	15 SE	15 ETCs	26 AL	26 SA	26 SE	26 ETCs		AL 26/15	SD	T.test		SA 26/15	SD	T.test		SE 26/15	SD	T.test
A0A1D5SNH7	A0A3B5YUK4_WHEAT	Glycogen synthase 1 [Sotub02g023740.1.1]	2.1.2.2	major CHO metabolism.synthesis.starch.starch synthase	0.000127443	8.01845e-05	0.000213576	0.000178262	0.000169312	0.000250518	0.000263497	0.000241021	0.000188677	0	0	0	0	0	0	0.000207708	0.000212256	6.88022e-05	0	0	8.90137e-05	0	0	0	0.000140401	0.000199364	0.000231065	0	0	0.000162922	2.96712e-05	0		0	8.79968e-05	0.0228476		0.817211	6.2057e-05	0.53418		0.128411	0.000117532	0.00555119
A0A1D5S422	A0A3B5XVY1_WHEAT	Glycogen synthase 1 [Sotub02g023740.1.1]	2.1.2.2	major CHO metabolism.synthesis.starch.starch synthase	0.000125878	0.0001584	0.000210954	0.000176073	0.000167233	0.000247442	0.000260262	0.000238062	0.00018636	0	0	6.52019e-05	0.000184647	0	0.000184019	0.000136772	0.00020965	6.79575e-05	0	0	8.79208e-05	0	0	0	0.000165077	0.000196916	0.000228228	2.1734e-05	0.000122889	0.000138127	2.93069e-05	0		0.744431	7.61686e-05	0.558899		0.701449	6.17962e-05	0.28913		0.128411	0.000116089	0.00555119
Q2WGB1	Q2WGB1_WHEAT	soluble starch synthase 2-3, chloroplast precursor, putative, expressed [LOC_Os06g12450]	2.1.2.2	major CHO metabolism.synthesis.starch.starch synthase	0.00166816	0.0017762	0.00143364	0.00269233	0.0022162	0.00235426	0.0026531	0.00279082	0.00253301	0.000626818	0.000527083	0.000797601	0.00188229	0.0010907	0.00112553	0.00237023	0.00199469	0.00166262	0.00197854	0.00183055	0.00125477	0.000829728	0.0013434	0.000869448	0.001626	0.00242093	0.00265898	0.000650501	0.00136618	0.00200918	0.00168795	0.00101419		0.840206	0.000335493	0.401882		0.829921	0.000353554	0.172952		0.634813	0.000589923	0.014058
Q9LEE2	Q9LEE2_WHEAT	soluble starch synthase 2-3, chloroplast precursor, putative, expressed [LOC_Os06g12450]	2.1.2.2	major CHO metabolism.synthesis.starch.starch synthase	0.00167025	0.00161675	0.00143544	0.00251599	0.00204829	0.00218884	0.00265643	0.00267283	0.00228256	0.000502083	0.00065968	0.0006655	0.00150772	0.00109207	0.00150259	0.0026524	0.00185454	0.00152598	0.00180093	0.00164956	0.00143582	0.000664614	0.00100881	0.00069643	0.00157415	0.00225104	0.00253727	0.000609088	0.00136746	0.00201097	0.00162877	0.000789951		0.868699	0.000204032	0.253133		0.893352	0.000417793	0.543496		0.641937	0.000529683	0.00538933
A0A1D6BSJ9	A0A8R7R2T8_TRIUA	starch synthase 2 [AT3G01180]	2.1.2.2	major CHO metabolism.synthesis.starch.starch synthase	0.00125801	0.00131919	0.00117125	0.00190629	0.0016713	0.00178599	0.00195076	0.00198263	0.00196593	0.000409675	0.000430613	0.000543016	0.00153778	0.000891075	0.00122604	0.00182251	0.00139681	0.00124512	0.00146947	0.00134596	0.00102511	0.000677865	0.000960329	0.000710316	0.00124948	0.00178786	0.00196644	0.000461101	0.0012183	0.00148815	0.00128018	0.000782837		0.975044	0.000210579	0.878607		0.832363	0.000261365	0.18176		0.651014	0.000403028	0.00665268
A0A1D6BU17	Q9XEN9_WHEAT	Granule-bound starch synthase [Sotub08g026990.1.1]	2.1.2.2	major CHO metabolism.synthesis.starch.starch synthase	0.00181465	0.00159844	0.00162192	0.00253826	0.0026519	0.00214027	0.00243874	0.00205913	0.00214924	0.0010637	0.000931725	0.00112793	0.00372661	0.003599	0.00477504	0.00276038	0.00282081	0.00235121	0.00279797	0.00258869	0.00253492	0.00140804	0.00142483	0.00147545	0.00167834	0.00244348	0.00221571	0.00104112	0.00403355	0.00264413	0.00264053	0.00143611		2.4033	0.00135511	0.00340661		1.08212	0.000258956	0.401599		1.19173	0.000278574	0.0384697
Q9FUU6	Q9FUU6_WHEAT	Granule-bound starch synthase [Sotub08g026990.1.1]	2.1.2.2	major CHO metabolism.synthesis.starch.starch synthase	0.00169467	0.00149276	0.00151468	0.0021334	0.00247657	0.00199876	0.0022775	0.00176274	0.00200715	0.000993377	0.000696098	0.00105336	0.00348022	0.00336105	0.00445934	0.00257787	0.00263431	0.00219576	0.00261298	0.00241753	0.00236732	0.00109579	0.00133063	0.0013779	0.00156737	0.00220291	0.0020158	0.000914278	0.00376687	0.00246932	0.00246595	0.0012681		2.4033	0.00126551	0.00340661		1.12093	0.000261419	0.249692		1.22331	0.000306674	0.0538745
A0A1D6D1H9	Q9LEC0_WHEAT	Glycogen synthase 2 [Sotub03g013130.1.1]	2.1.2.2	major CHO metabolism.synthesis.starch.starch synthase	0	0	0	0	0.000295469	0	0.000919666	0.00105153	0.00109754	0.000217279	0.000228384	0.000230399	0	0	0	0.000966603	0.000493883	0.000480272	0.000311744	0.000317269	0.000310679	0	0.000291045	0.000301384	0	9.84897e-05	0.00102291	0.000225354	0	0.000646919	0.000313231	0.000197476		#DIV/0!	0	#DIV/0!		6.5684	0.000364075	0.0432243		0.306214	0.000393077	0.000184526
A0A1D5UII0	A0A3B6DDM1_WHEAT	1 4-alpha-glucan branching enzyme II [Sotub09g011090.1.1]	2.1.2.3	major CHO metabolism.synthesis.starch.starch branching	0.000876305	0.000787648	0.000839179	0.000875529	0.000997884	0.00131244	0.00103533	0.00106539	0.00098846	0.000489209	0.000514212	0.000778123	0	0.000354689	0.000366015	0.00190429	0.00208498	0.00148685	0.000877376	0.000714338	0.00122413	0.000161893	0.000327647	0.000169643	0.000834377	0.00106195	0.00102973	0.000593848	0.000240235	0.00182537	0.000938614	0.000219728		0.287921	0.000352166	0.00842987		1.71889	0.000482503	0.0255013		0.911518	0.000173797	0.581125
A0A1D6RLR1	A0A3B6C9D0_WHEAT	1 4-alpha-glucan branching enzyme II [Sotub09g011090.1.1]	2.1.2.3	major CHO metabolism.synthesis.starch.starch branching	0.000872046	0.00078382	0.000695917	0.000871274	0.00132405	0.000979547	0.00141665	0.00164922	0.00122957	0.000730247	0.000767569	0.000645285	0	0.000352965	0.000364236	0.00175968	0.00193653	0.00147962	0.00104773	0.000888583	0.00156623	0.000161106	0.000489083	0	0.000783928	0.00105829	0.00143182	0.000714367	0.000239067	0.00172527	0.00116752	0.00021673		0.304961	0.00033064	0.0137708		1.63025	0.000420776	0.0249071		0.815409	0.000298096	0.328823
A0A1D5UHV2	A0A453C1V0_AEGTS	1 4-alpha-glucan branching enzyme II [Sotub09g011090.1.1]	2.1.2.3	major CHO metabolism.synthesis.starch.starch branching	0.000981126	0.000617305	0.00109615	0.000857726	0.000977592	0.000964315	0.000760705	0.00104373	0.000847315	0.000599076	0.000755633	0.0007623	0.000719595	0.00104243	0.000717145	0.0014658	0.00190641	0.0013242	0.00103144	0.00104972	0.00102792	0.000475803	0.000481477	0.000332387	0.000898195	0.000933211	0.000883916	0.00070567	0.00082639	0.00156547	0.00103636	0.000429889		0.920056	0.000201351	0.710736		1.67751	0.000398159	0.0243388		1.17246	0.000124252	0.143739
A0A1D5U5L3	A0A3B6C7J9_WHEAT	1 4-alpha-glucan branching enzyme II [Sotub09g011090.1.1]	2.1.2.3	major CHO metabolism.synthesis.starch.starch branching	0.000927253	0.000666754	0.00118396	0.000926432	0.0010559	0.00104156	0.00082164	0.00112733	0.000915188	0.000647064	0.000816162	0.000823363	0.000777237	0.00112593	0.000774591	0.00158322	0.00191204	0.00128724	0.00111406	0.0011338	0.00111026	0.000513917	0.000520045	0.000359013	0.000925988	0.00100796	0.000954721	0.000762196	0.000892586	0.00159417	0.00111937	0.000464325		0.963929	0.000208377	0.868643		1.58157	0.000379708	0.0339241		1.17246	0.000134205	0.143739
A0A1D6SBX1	Q9XGB3_WHEAT	1 4-alpha-glucan branching enzyme [Sotub04g035850.1.1]	2.1.2.3	major CHO metabolism.synthesis.starch.starch branching	0.000404183	0.000508608	0.000451568	0.000565355	0.000715959	0.000706235	0.000696396	0.00101919	0.000930822	0.00039487	0.000276701	0.000558286	0.00118577	0.00114517	0.00118173	0.00190304	0.0019447	0.00160017	0.00188849	0.00230635	0.00244665	0.000696928	0.000528929	0.000547718	0.000454786	0.000662516	0.000882137	0.000409953	0.00117089	0.00181597	0.00221383	0.000591192		2.57459	0.000393872	2.61519e-05		2.74102	0.000645077	0.000633549		2.50962	0.000759522	0.00232845
A0A1D6D3P6	A0A3B6TEW5_WHEAT	Glycogen debranching enzyme [Sotub11g012520.1.1]	2.1.2.4	major CHO metabolism.synthesis.starch.debranching	0.000116907	0	0.000130613	0	0	0	0.000362571	0.000221096	0.000230772	0.000114214	0.000120051	0.00012111	0	0	0	0.000127025	0.000129806	0	0	0	0	0	0	0.000158424	8.25069e-05	0	0.00027148	0.000118458	0	8.56104e-05	0	5.2808e-05		0	6.40563e-05	0.117335		#DIV/0!	6.63194e-05	0.116163		0	0.000156873	0.00400473
A0A1D6RJH6	A0A8R7PKT1_TRIUA	Plasma membrane ATPase 4 [Sotub07g010540.1.1]	2.2.1.3.1	major CHO metabolism.degradation.sucrose.invertases.neutral	0.000220727	0.000138877	0.000123302	0.000154372	0	0.00014463	0.000114092	0.00010436	0.000217855	0.000431283	0.000566657	0.000457325	0	0	0	0.000119915	0	0	0	0	0	0.000713619	0.00101098	0.000747782	0.000160969	9.96673e-05	0.000145436	0.000485089	0	3.99716e-05	0	0.000824127		0	9.41746e-05	0.00597586		0.401051	7.73041e-05	0.40339		0	8.9041e-05	0.0160703
A0A1D6AJ99	A0A3B6NKY9_WHEAT	Beta-fructofuranosidase insoluble isoenzyme 2 [Sotub10g025810.1.1]	2.2.1.3.2	major CHO metabolism.degradation.sucrose.invertases.cell wall	0.000198313	0.000249549	0.000221563	0	0.000263465	0	0.000205013	0.000187526	0.000391465	0.000193744	0	0.000205443	0	0	0	0.000430952	0.000220193	0.000214125	0.000277977	0.000282903	0.000277027	0	0	0	0.000223141	8.78215e-05	0.000261334	0.000133062	0	0.000288423	0.000279302	0		0	0.000123292	0.000113135		3.2842	0.000165606	0.150825		1.06875	7.21913e-05	0.796779
A0A1D5ZMP0	A0A3B6N1N2_WHEAT	Beta-fructofuranosidase insoluble isoenzyme 2 [Sotub09g009910.1.1]	2.2.1.3.2	major CHO metabolism.degradation.sucrose.invertases.cell wall	0.000174664	0.00021979	0.000195141	0	0.000232046	0	0.00036113	0.000165163	0.000344782	0.00017064	0	0.000180944	0	0	0	0.00037956	0.000193935	0.000188591	0.000489656	0.000498333	0.000487983	0	0	0	0.000196532	7.73488e-05	0.000290358	0.000117194	0	0.000254029	0.000491991	0		0	0.000108589	0.000113135		3.2842	0.000145858	0.150825		1.69443	0.000130146	0.0326575
Q8W431	Q8W431_WHEAT	1 2-beta-fructan 1F-fructosyltransferase (Fragment) [Sotub08g024940.1.1]	2.2.1.3.3	major CHO metabolism.degradation.sucrose.invertases.vacuolar	0.000166441	0	0.000185954	0.000232811	0.000221122	0.000436238	0.000860321	0.000944326	0.000985652	0.000162606	0.000170917	0.000172425	0	0	0	0.000361692	0.000184805	0.000359425	0	0	0.000232505	0	0	0	0.000117465	0.000296724	0.0009301	0.000168649	0	0.000301974	7.75016e-05	0		0	9.11971e-05	0.117335		1.01769	9.99011e-05	0.956835		0.0833262	0.000476357	0.000576587
A0A1D6D1B6	A0A3B6TB39_WHEAT	1 2-beta-fructan 1F-fructosyltransferase (Fragment) [Sotub08g024940.1.1]	2.2.1.3.3	major CHO metabolism.degradation.sucrose.invertases.vacuolar	0	0.000578551	0.000513668	0	0	0.000200839	0.000475298	0.000579676	0.000605044	0.000149724	0	0.000158765	0	0	0	0.000333037	0.000340329	0.00033095	0	0	0	0	0	0	0.000364073	6.69463e-05	0.000553339	0.00010283	0	0.000334772	0	0		0	0.000282755	0.117518		5.00061	0.000164034	0.0161703		0	0.000306181	0.000153697
A0A1D5WXK4	A0A3B6I3B5_WHEAT	1 2-beta-fructan 1F-fructosyltransferase (Fragment) [Sotub03g019790.1.1]	2.2.1.3.3	major CHO metabolism.degradation.sucrose.invertases.vacuolar	0.000153715	0.000386857	0.000343472	0	0	0	0.000317816	0.000581414	0.000455144	0	0	0	0	0	0	0.000167018	0.000341349	0.000331942	0	0	0	0	0	0	0.000294681	0	0.000451458	0	0	0.000280103	0	0		0	0.000179446	0.0146555		P	0.000165477	0.00777152		0	0.000260953	0.00405017
A0A1D5X7Z8	A0A3B6I572_WHEAT	1 2-beta-fructan 1F-fructosyltransferase (Fragment) [Sotub03g019790.1.1]	2.2.1.3.3	major CHO metabolism.degradation.sucrose.invertases.vacuolar	0	0.000393344	0.000349231	0.000437231	0.000415278	0.000409638	0.000323145	0.000591163	0.000617034	0.000305383	0.000320991	0	0	0	0	0	0.000347073	0	0	0	0	0	0	0	0.000247525	0.000420716	0.000510447	0.000208791	0	0.000115691	0	0		0	0.000192239	0.117518		0.274986	0.000209901	0.058211		0	0.000297924	0.00556782
A0A1D6SCX2	A0A3B6REV7_WHEAT	Sucrose synthase 4 [Sotub12g008670.1.1]	2.2.1.5	major CHO metabolism.degradation.sucrose.Susy	0.000128642	0.000323756	0.000143724	0	0.000170905	0.000674335	0.000531952	0.000851513	0.000761809	0.000502713	0.000792609	0.000533068	0	0	0	0.000139775	0.000428507	0.000694497	0.000721275	0.000367028	0.000718811	0.000998172	0.000505038	0.000697304	0.000198707	0.000281747	0.000715091	0.000609463	0	0.000420926	0.000602371	0.000733504		0	0.000128683	0.0338448		1.49399	0.000292846	0.618348		0.84237	0.000176904	0.497756
A0A1D5TFV2	A0A453CN02_AEGTS	Sucrose synthase 7 [Sotub02g024410.1.1]	2.2.1.5	major CHO metabolism.degradation.sucrose.Susy	0.000120056	0	0	0	0	0	0.000124112	0.000113526	0.000118494	0	0	0	0	0	0	0	0.000133302	0.000129629	0	0	0	0	0	0	4.00186e-05	0	0.00011871	0	0	8.76436e-05	0	0		0	4.90126e-05	0.373901		#DIV/0!	6.78983e-05	0.116194		0	6.51066e-05	2.63021e-06
W5B5R3	A0A3B6AUT2_WHEAT	Sucrose synthase 4 [Sotub12g008670.1.1]	2.2.1.5	major CHO metabolism.degradation.sucrose.Susy	0.00226164	0.00252974	0.0018249	0.00193325	0.00250388	0.00263453	0.00207827	0.001901	0.00186018	0.000859263	0.0010322	0.00104131	0	0.000355993	0	0.00163825	0.00195314	0.00189931	0.00105672	0.00107545	0.00105311	0.000162488	0.000164426	0.000510801	0.00220543	0.00235722	0.00194648	0.000977593	0.000118664	0.00183023	0.00106176	0.000279238		0.0538056	0.00117214	0.000921097		0.776437	0.000387679	0.0895534		0.545477	0.000490156	0.00019333
A0A1D5U769	A0A3B6C2G3_WHEAT	Sucrose synthase 4 [Sotub12g008670.1.1]	2.2.1.5	major CHO metabolism.degradation.sucrose.Susy	0.00209744	0.00217357	0.00179196	0.00189835	0.00196695	0.00226361	0.00204075	0.00186668	0.00158305	0.000843753	0.00101357	0.00102252	0	0.000349567	0	0.00120651	0.00178089	0.00146538	0.000864706	0.000880029	0.000861751	0	0.000161458	0.000334387	0.00202099	0.00204297	0.00183016	0.000959947	0.000116522	0.00148426	0.000868829	0.000165282		0.0576561	0.00105863	0.000320603		0.726521	0.00037659	0.049387		0.474728	0.000546476	0.00197123
A0A1D5UWR7	A0A453B3F8_AEGTS	Sucrose synthase 4 [Sotub12g008670.1.1]	2.2.1.5	major CHO metabolism.degradation.sucrose.Susy	0.00163341	0.00158109	0.00112302	0.00123025	0.00166926	0.00181124	0.00142881	0.00142575	0.00148814	0.000613759	0.000774154	0.00065082	0	0.000355993	0	0.000955646	0.00153461	0.00108532	0.000704481	0.000716965	0.000702074	0	0	0.000170267	0.00144584	0.00157025	0.00144757	0.000679578	0.000118664	0.00119186	0.00070784	5.67557e-05		0.0820731	0.000759508	0.00272145		0.759026	0.00034143	0.201312		0.488986	0.000405806	3.7491e-06
A0A1D5X190	A0A1D6SCP9_WHEAT	Sucrose synthase 2 [Sotub07g016110.1.1]	2.2.1.5	major CHO metabolism.degradation.sucrose.Susy	0.00162313	0.00170207	0.00120895	0.00132438	0.00197668	0.00212709	0.00167797	0.00166274	0.00173551	0.000660722	0.00083339	0.000700619	0	0.000383233	0	0.00117574	0.00165203	0.00146046	0.000758386	0.000771825	0.000755794	0	0	0.000183295	0.00151138	0.00180938	0.00169207	0.000731577	0.000127744	0.00142941	0.000762002	6.10984e-05		0.0845214	0.000788658	0.00225921		0.789997	0.000372987	0.249887		0.450336	0.000510028	2.12384e-06
A0A1D5XFF9	A0A3B6ITN1_WHEAT	Alpha-glucosidase [Sotub04g016870.1.1]	2.2.2.1	major CHO metabolism.degradation.starch.starch cleavage	0.000224349	0.000282313	0.000250652	0.000313811	0.000298055	0.000294007	0.000231929	0.000212146	0.00022143	0.000438361	0.000345574	0.000232415	0.000329093	0.000317823	0.000327972	0.000121883	0.000249103	0.000121119	0.000314473	0.000320046	0.000313398	0.000290132	0.000293592	0.000304022	0.000252438	0.000301958	0.000221835	0.000338783	0.000324963	0.000164035	0.000315972	0.000295915		1.2873	4.39351e-05	0.0133439		0.543238	8.90035e-05	0.0325768		1.42436	5.19886e-05	0.000101195
A0A1D5TQ62	A0A3B6AXC6_WHEAT	Beta-amylase [Sotub07g021140.1.1]	2.2.2.1.2	major CHO metabolism.degradation.starch.starch cleavage.beta amylase	0.00224216	0.00256495	0.00296048	0.00342135	0.00352037	0.00240408	0.00400366	0.00366216	0.00382242	0.00179223	0.00188383	0.00211161	0.00239197	0.00173255	0.00297979	0.00642272	0.00678966	0.00682264	0.00571428	0.00494321	0.0045558	0.0018452	0.00266743	0.00165731	0.0025892	0.00311527	0.00382941	0.00192922	0.0023681	0.00667834	0.0050711	0.00205664		0.914609	0.000471351	0.623105		2.14375	0.00199526	0.000713887		1.32425	0.000783151	0.0248332
A0A1D6DBP9	A0A3B6DBK7_WHEAT	Beta-amylase [Sotub07g021140.1.1]	2.2.2.1.2	major CHO metabolism.degradation.starch.starch cleavage.beta amylase	0.00226013	0.00232696	0.00298421	0.00344878	0.00354859	0.00242335	0.00403575	0.0038858	0.00405586	0.00180659	0.00210992	0.00212853	0.00241115	0.00232858	0.00360441	0.00669745	0.00684409	0.00709918	0.00576009	0.00498283	0.00459232	0.0021257	0.00268881	0.0016706	0.00252377	0.00314024	0.00399247	0.00201501	0.00278138	0.00688024	0.00511175	0.0021617		1.10207	0.00053652	0.614609		2.19099	0.00208997	0.000587246		1.28035	0.000721555	0.0322174
A0A1D5YFA7	A0A3B6KSH4_WHEAT	Beta-amylase [Sotub07g021140.1.1]	2.2.2.1.2	major CHO metabolism.degradation.starch.starch cleavage.beta amylase	0.010715	0.011897	0.011267	0.0132244	0.0128396	0.0118392	0.0128145	0.0127149	0.0124418	0.007184	0.00647243	0.00631189	0.0209567	0.0220249	0.024571	0.0225998	0.022628	0.0215507	0.0209092	0.0218792	0.0205443	0.0122266	0.0115476	0.0105342	0.011293	0.0126344	0.0126571	0.00665611	0.0225175	0.0222595	0.0211109	0.0114361		1.99394	0.00627026	0.000567182		1.76182	0.00530548	6.00037e-05		1.66791	0.00465246	3.3838e-05
A0A1D5XXC9	M8AQX5_AEGTA	Beta-amylase [Sotub07g021140.1.1]	2.2.2.1.2	major CHO metabolism.degradation.starch.starch cleavage.beta amylase	0.00992204	0.0117511	0.0108679	0.0138786	0.0129233	0.0132576	0.0126707	0.0119579	0.0120971	0.00703249	0.00579367	0.00564324	0.0205474	0.0225998	0.0250279	0.0217729	0.0231136	0.0218465	0.0204527	0.0219252	0.0206546	0.0120766	0.0112022	0.0113365	0.010847	0.0133532	0.0122419	0.00615647	0.022725	0.0222443	0.0210108	0.0115384		2.09505	0.00668381	0.00105367		1.66585	0.00490276	6.72797e-05		1.7163	0.0048353	6.70899e-05
A0A1D5XGF4	A0A3B6IYD4_WHEAT	Beta-amylase [Sotub07g021140.1.1]	2.2.2.1.2	major CHO metabolism.degradation.starch.starch cleavage.beta amylase	0.00915426	0.00972746	0.00954566	0.0116664	0.0118915	0.0111968	0.0107253	0.0100029	0.0108422	0.00596223	0.00584916	0.00590077	0.0226787	0.0236312	0.023791	0.0192299	0.0191992	0.0184505	0.0199603	0.0185728	0.018187	0.0121015	0.0119796	0.0107511	0.00947579	0.0115849	0.0105235	0.00590405	0.0233669	0.0189599	0.0189067	0.0116108		2.46596	0.00762025	3.56675e-06		1.6366	0.00405528	2.28474e-05		1.79663	0.00463835	0.000151206
A0A1D5WDB0	A0A3B6H1F9_WHEAT	Phosphorylase [Sotub02g020370.1.1]	2.2.2.2	major CHO metabolism.degradation.starch.starch phosphorylase	0.00012323	0	0	0	0	0	0	0	0.000121627	0	0	0	0	0	0	0	0	0	0	0	0	0	0.000161264	0	4.10768e-05	0	4.05423e-05	0	0	0	0	5.37547e-05		0	5.03086e-05	0.373901		#DIV/0!	0	#DIV/0!		0	4.9654e-05	0.373901
A0A1D5YZJ3	B2LXU4_WHEAT	Phosphorylase [Sotub05g005530.1.1]	2.2.2.2	major CHO metabolism.degradation.starch.starch phosphorylase	0.0010462	0.00109708	0.00136367	0.00146338	0.00138991	0.00114253	0.00162232	0.00164882	0.00154888	0.000851747	0.000358112	0.000541907	0.000511549	0.000494031	0	0.00189457	0.00193605	0.0018827	0.00146647	0.0017412	0.00194861	0.000450988	0.000684549	0.000708867	0.00116898	0.00133194	0.00160667	0.000583922	0.000335193	0.00190444	0.00171876	0.000614801		0.286739	0.000503912	0.0127638		1.42983	0.000331579	0.00434358		1.06976	0.000168043	0.476375
A0A1D5YE08	A0A3B6KPU0_WHEAT	Phosphorylase [Sotub05g005530.1.1]	2.2.2.2	major CHO metabolism.degradation.starch.starch phosphorylase	0.000529585	0.000533127	0.000473338	0.00059261	0.00070357	0.000416409	0.000766468	0.000801246	0.000731772	0.00031043	0.000326296	0.00021945	0.000621468	0.000300093	0.000619352	0.00103575	0.00105843	0.000686174	0.00089079	0.000906575	0.000887746	0.000273947	0.000277214	0.000143531	0.000512017	0.000570863	0.000766495	0.000285392	0.000513638	0.000926786	0.000895037	0.000231564		1.00317	0.000118877	0.988797		1.62348	0.00025261	0.0722137		1.1677	7.40299e-05	0.00353729
A0A1D5TL26	A0A3B6AU50_WHEAT	4-alpha-glucanotransferase [Sotub04g021520.1.1]	2.2.2.4	major CHO metabolism.degradation.starch.D enzyme	0	0	0	0	0	0	0	0.000168904	0	0	0	0	0	0	0	0.000388157	0.000198328	0.000192862	0	0	0.000249517	0	0	0	0	0	5.63013e-05	0	0	0.000259782	8.31725e-05	0		#DIV/0!	0	#DIV/0!		P	0.000158723	0.0155265		1.47728	0.000111003	0.802279
A0A1D6D332	A0A3B6TEW9_WHEAT	Alkaline alpha galactosidase 2 [Sotub07g008570.1.1]	3.1.2.1	minor CHO metabolism.raffinose family.raffinose synthases.known	0.000121767	0.000153227	0.000136043	0.000170323	0.000161771	0.000159574	0	0.000115143	0.000240365	0	0	0	0	0	0	0.00026461	0.000135202	0.000131476	0.000170682	0	0	0	0	0	0.000137012	0.000163889	0.000118503	0	0	0.000177096	5.6894e-05	0		0	7.5703e-05	0.000113135		1.08058	4.86235e-05	0.778491		0.480107	0.000103942	0.530136
A0A1D6CKV5	A0A453TCB3_AEGTS	Glucan synthase like 3 [Sotub01g006780.1.1]	3.6	minor CHO metabolism.callose	0	0.000166259	0.000147613	0	0	0.000173146	0	0.000124937	0.000130404	0.000129079	0.000135676	0.000136874	0	0	0	0	0	0	0	0	0	0	0	0	0.000104624	5.77153e-05	8.51136e-05	0.000133876	0	0	0	0		0	8.12556e-05	0.117518		0	7.06865e-05	0.373901		0	6.59514e-05	0.116299
A0A1D6D350	A0A3B6TBQ9_WHEAT	Glucan synthase like 7 [Sotub03g023500.1.1]	3.6	minor CHO metabolism.callose	0.000107641	6.77254e-05	6.01301e-05	7.52817e-05	7.15019e-05	0	5.56386e-05	5.08928e-05	5.312e-05	5.25803e-05	5.52677e-05	0.000111511	0	0	0	5.84782e-05	0	5.81117e-05	0	7.67773e-05	7.51827e-05	0	0	7.29333e-05	7.84987e-05	4.89279e-05	5.32171e-05	7.31195e-05	0	3.88633e-05	5.06533e-05	2.43111e-05		0	4.59256e-05	0.00597586		0.794297	3.4686e-05	0.763614		0.951824	2.78246e-05	0.924362
A0A1D5XHB3	A0A3B6IYY0_WHEAT	Glucan synthase like 7 [Sotub01g006770.1.1]	3.6	minor CHO metabolism.callose	0.000108495	6.82629e-05	0.000121215	7.58792e-05	7.20694e-05	7.10906e-05	5.60802e-05	5.12967e-05	5.35416e-05	5.29976e-05	5.57063e-05	5.61978e-05	0.000159148	0.000153699	0.000158607	5.89423e-05	6.02328e-05	5.85729e-05	7.60392e-05	7.73867e-05	7.57794e-05	7.01537e-05	7.09903e-05	7.35121e-05	9.93242e-05	7.30131e-05	5.36395e-05	5.49672e-05	0.000157151	5.92493e-05	7.64018e-05	7.1552e-05		1.58221	3.62273e-05	0.0227109		0.81149	7.72632e-06	0.000877376		1.42436	1.25708e-05	0.000101195
A0A1D5RV99	A0A3B5Y4R1_WHEAT	Alpha alpha-trehalose-phosphate synthase [Sotub02g018720.1.1]	3.2.1	minor CHO metabolism.trehalose.TPS	0.000650557	0.000491181	0.000726827	0.000363989	0.000345714	0.000341018	0.000403521	0.000369102	0.000385255	0.000254227	0.000400831	0.000269578	0	0	0	0.00113097	0.000722335	0.000280971	0.000547135	0.00055683	0.00072702	0.000168262	0.000340537	0.000176317	0.000622855	0.00035024	0.000385959	0.000308212	0	0.000711427	0.000610329	0.000228372		0	0.000349525	0.000853941		2.03125	0.000333889	0.215248		1.58133	0.000138981	0.0193249
A0A1D5Z516	A0A3B6LM04_WHEAT	Alpha alpha-trehalose-phosphate synthase [Sotub01g005320.1.1]	3.2.1	minor CHO metabolism.trehalose.TPS	0.000602219	0.000757808	0.000841027	0.00105295	0.000600049	0.000789199	0.000778205	0.000854192	0.000891574	0.00250046	0.00231905	0.00265145	0	0	0	0.00114509	0.00150449	0.00146303	0.00105517	0.000859094	0.000841251	0.0011682	0.00137915	0.0020402	0.000733685	0.000814066	0.000841324	0.00249032	0	0.00137087	0.000918505	0.00152918		0	0.000409103	0.000467999		1.68398	0.000359406	0.0326667		1.09174	9.3579e-05	0.368474
A0A1D5ST70	A0A3B5ZYQ8_WHEAT	Alpha alpha-trehalose-phosphate synthase [Sotub02g018720.1.1]	3.2.1	minor CHO metabolism.trehalose.TPS	0.000600983	0.000453752	0.000537153	0.000336253	0.00031937	0.000315032	0.000497029	0.000340976	0.000355898	0.000234855	0.000493716	0.000249036	0	0	0	0.000914193	0.000400375	0.000259561	0.000505442	0.000342933	0.000503715	0.00015544	0.000314588	0.000162881	0.000530629	0.000323551	0.000397968	0.000325869	0	0.00052471	0.000450697	0.00021097		0	0.000294365	0.000239478		1.62172	0.000244299	0.369365		1.1325	8.53497e-05	0.511798
A0A1D5YI64	A0A3B6KIB1_WHEAT	Alpha alpha-trehalose-phosphate synthase [Sotub01g005320.1.1]	3.2.1	minor CHO metabolism.trehalose.TPS	0.000528493	0.000665035	0.000738066	0.000924045	0.00052659	0.000692583	0.000682935	0.000749619	0.000782425	0.00206527	0.00203515	0.00232685	0	0	0	0.000861348	0.00117361	0.00114127	0.000925993	0.000565441	0.000553697	0.00085432	0.00138321	0.00179044	0.000643865	0.000714406	0.000738326	0.00214242	0	0.00105874	0.000681711	0.00134266		0	0.00035902	0.000467999		1.48199	0.000251602	0.0862028		0.923319	0.000141087	0.675622
A0A1D5RTW5	A0A3B5Y4B5_WHEAT	Alpha alpha-trehalose-phosphate synthase [Sotub07g025170.1.1]	3.2.1	minor CHO metabolism.trehalose.TPS	0.000103878	0.000261432	0.000116057	0.000145301	0.000276011	0.000136131	0	9.82277e-05	0	0	0	0	0	0	0	0.000225737	0.000230679	0.000224322	0	0	0	0	0	0	0.000160456	0.000185814	3.27426e-05	0	0	0.000226912	0	0		0	0.000103911	0.0338448		1.22118	5.44078e-05	0.414807		0	4.01013e-05	0.373901
A0A1D5ZUW4	A0A453KSC9_AEGTS	Alpha alpha-trehalose-phosphate synthase [Sotub01g005320.1.1]	3.2.1	minor CHO metabolism.trehalose.TPS	0.000663181	0.00083452	0.000889117	0.00111316	0.000881056	0.00104291	0.000822703	0.00100337	0.000916372	0.00285076	0.00299647	0.0030229	0.000389121	0	0	0.00115292	0.0014727	0.00143212	0.00148734	0.000756848	0.00092641	0.00154374	0.00225644	0.0023366	0.000795606	0.00101237	0.000914149	0.00295671	0.000129707	0.00135258	0.00105687	0.0020456		0.163029	0.000398465	0.0104493		1.33605	0.000229158	0.0491075		1.15612	0.000260468	0.563348
																																						28 proteins				17 proteins				23 proteins
A0A1D5S2P8	A0A3B5XU98_WHEAT	Glucose-6-phosphate isomerase [Sotub12g005010.1.1]	4.1.3	glycolysis.cytosolic branch.glucose-6-phosphate isomerase	0.00036165	0.000227543	0.000202024	0.000252931	0.000480463	0.000236969	0.000186934	0.000341978	0.000178472	0.000353317	0.000557063	0.000561978	0.000530495	0.000512329	0.000528689	0.000785898	0.000401552	0.000390486	0.000760392	0.00103182	0.00101039	0.000701537	0.000473269	0.000735121	0.000263739	0.000323454	0.000235795	0.000490786	0.000523837	0.000525979	0.000934202	0.000636642		1.9862	0.000152566	0.0064345		1.62613	0.000200014	0.253394		3.96193	0.000398535	0.00238586
A0A1D5WMC6	A0A453GL62_AEGTS	Hexokinase 6 [Sotub11g020550.1.1]	2.2.1.4	major CHO metabolism.degradation.sucrose.hexokinase	0.000242957	0.000611454	0.00027144	0.000679676	0.000645551	0.000636783	0.000251165	0.000459482	0.000479591	0.000237359	0.000498981	0.000251692	0.000712774	0.000688366	0.000710347	0	0	0	0.000340555	0.00034659	0.000339391	0	0	0.000329237	0.000375284	0.000654003	0.000396746	0.000329344	0.000703829	0	0.000342178	0.000109746		1.87546	0.000221966	0.0503515		0	0.000358499	9.58502e-07		0.862463	8.54274e-05	0.496619
A0A1D5W7E9	A0A3B6FWK7_WHEAT	Hexokinase 6 [Sotub11g020550.1.1]	2.2.1.4	major CHO metabolism.degradation.sucrose.hexokinase	0.000238437	0.000600078	0.00026639	0.000667031	0.000633541	0.000624936	0.000246492	0.000450934	0.000470668	0.000232943	0.000489697	0.000494018	0.000699513	0.000675559	0.000697132	0.000259072	0.000264744	0.000257448	0.000668438	0.000340141	0.000333077	0.00030835	0.000312027	0.000323111	0.000368302	0.000641836	0.000389365	0.000405553	0.000690735	0.000260422	0.000447219	0.000314496		1.87546	0.000217837	0.0503515		0.405745	0.000209396	8.10739e-06		1.14859	0.000147828	0.68339
A0A1D5V7R4	A0A3B6ES99_WHEAT	Hexokinase 6 [Sotub11g020550.1.1]	2.2.1.4	major CHO metabolism.degradation.sucrose.hexokinase	0.000202224	0.000508942	0	0.000565727	0.000537322	0.000530024	0.000209056	0.000382449	0.000399186	0.000197565	0.000415325	0.00041899	0.000593275	0.000572959	0.000591256	0.000219726	0.000224537	0.000218349	0.00056692	0.000288483	0.000282491	0.00026152	0.000264638	0.000274039	0.000237055	0.000544358	0.00033023	0.00034396	0.00058583	0.00022087	0.000379298	0.000266732		2.47128	0.000250618	0.0780729		0.405745	0.000177594	8.10739e-06		1.14859	0.000125377	0.68339
A0A1D6S519	A0A1D6S519_WHEAT	UTP-glucose 1 phosphate uridylyltransferase [Sotub11g007290.1.1]	4.1.1	glycolysis.cytosolic branch.UGPase	0	0.000564625	0.000250652	0.000313811	0.000298055	0.000294007	0	0	0.00022143	0.00021918	0.000230383	0.000464831	0	0	0	0	0.000249103	0.000242238	0	0	0	0	0	0	0.000271759	0.000301958	7.38101e-05	0.000304798	0	0.00016378	0	0		0	0.000232744	0.171481		0.542395	0.000117574	0.167804		0	9.03985e-05	0.373901
A0A1D5YWA9	A0A3B6KEA9_WHEAT	Predicted 2 3-bisphosphoglycerate-independent phosphoglycerate mutase [Solyc06g005370.2.1]	4.1.12	glycolysis.cytosolic branch.phosphoglycerate mutase	0.000207546	0	0.000231878	0	0.000551462	0	0.000214558	0.000392513	0.000409691	0.000405528	0.000426255	0.000430016	0	0	0	0.000225508	0	0	0	0	0	0	0.000271603	0	0.000146475	0.000183821	0.000338921	0.000420599	0	7.51694e-05	0	9.05342e-05		0	0.000113719	0.117335		0.408927	0.000225544	0.613403		0	0.000197812	0.00556782
A0A1D5ZG58	A0A3B6LF87_WHEAT	Enolase [Sotub09g011260.1.1]	4.1.13	glycolysis.cytosolic branch.enolase	0.000476873	0.00120016	0.00026639	0.000333516	0.00031677	0.000624936	0.000985968	0.000901868	0.000941336	0.000698829	0.000734546	0.000741027	0.00209854	0.000675559	0.00139426	0.000777216	0.000794233	0.000772345	0.000334219	0	0.000666154	0.0012334	0.000936081	0.000646223	0.000647807	0.000425074	0.000943057	0.0007248	0.00138945	0.000781265	0.000333457	0.000938568		2.14486	0.000680782	0.211186		1.83795	0.000223888	0.0237473		0.353592	0.000395687	0.03468
A0A1D5XK87	A0A3B6IV00_WHEAT	Enolase [Sotub06g032440.1.1]	4.1.13	glycolysis.cytosolic branch.enolase	0	0	0	0	0	0	0	0	0	0	0.000298257	0	0	0	0	0	0	0	0	0	0	0.00037561	0.00038009	0.000393592	0	0	0	9.94192e-05	0	0	0	0.000383097		#DIV/0!	0	#DIV/0!		#DIV/0!	0	#DIV/0!		#DIV/0!	0	#DIV/0!
A0A1D5ZRZ2	W5G100_WHEAT	Pyruvate kinase [Sotub10g025400.1.1]	4.1.14	glycolysis.cytosolic branch.pyruvate kinase (PK)	0.000768958	0.000967626	0.000859109	0.00179265	0.00136211	0.000671806	0.00158987	0.00121188	0.00202387	0.0017529	0.00236891	0.00185874	0	0	0	0.000835507	0.0008538	0.000553514	0.000718571	0.00182826	0.00214835	0.00232033	0.00301886	0.00277876	0.000865231	0.00127552	0.00160854	0.00199352	0	0.000747607	0.00156506	0.00270598		0	0.000478064	0.000113135		0.586119	0.000472039	0.196089		0.972966	0.000540196	0.933907
A0A096ULJ8	A0A8R7PM10_TRIUA	Pyruvate kinase [Sotub04g008420.1.1]	4.1.14	glycolysis.cytosolic branch.pyruvate kinase (PK)	0	0.000335109	0	0	0	0	0.000275303	0.00025182	0.000262841	0.00130085	0.00109387	0.00055176	0	0	0	0.000289353	0	0	0	0	0.000372008	0.000344391	0.000348498	0.000360878	0.000111703	0	0.000263321	0.00098216	0	9.64511e-05	0.000124003	0.000351255		0	0.000136808	0.373901		#DIV/0!	0.000118128	0.373901		0.470918	0.000155981	0.324722
A0A1D5Y9Y0	A0A3B6JEP5_WHEAT	Pyruvate kinase [Sotub10g025400.1.1]	4.1.14	glycolysis.cytosolic branch.pyruvate kinase (PK)	0.000237333	0.0005973	0.000265157	0.000995915	0.00126121	0.000311021	0.000981403	0.000224423	0.000702733	0.000695594	0.00097486	0.000245865	0	0	0	0	0.000263519	0.000512513	0.000665343	0.0010157	0.00132614	0.00153461	0.000931747	0.00225131	0.000366597	0.00085605	0.000636186	0.000638773	0	0.000258677	0.00100239	0.00157256		0	0.000237408	0.0338448		0.302175	0.000479047	0.134796		1.57563	0.000377599	0.278147
A0A1D5WD42	A0A3B6GWF1_WHEAT	Phosphoenolpyruvate carboxylase 1 [Sotub07g022100.1.1]	4.1.15	glycolysis.cytosolic branch.phospho-enol-pyruvate carboxylase (PEPC)	0.000318409	0.000133558	0.000237159	0.000148459	0.000141005	0.00013909	0.000109722	0	0.000104755	0	0.000108991	0	0	0	0	0.000461288	0.000235694	0.000114599	0.000297545	0.000151409	0.000296528	0	0	0	0.000229709	0.000142852	7.14925e-05	3.63302e-05	0	0.000270527	0.000248494	0		0	0.000138793	0.0127031		1.89376	0.000131466	0.277362		3.4758	0.000117313	0.04259
A0A1D5XSR5	A0A3B6IK29_WHEAT	Phosphoglucomutase [Sotub07g017160.1.1]	4.1.2	glycolysis.cytosolic branch.phosphoglucomutase (PGM)	0.000632887	0.0007964	0.000176771	0.000663943	0.000630607	0.000414695	0.00114497	0.000598462	0.000312326	0.000618305	0.000812383	0.000655641	0	0	0	0.000515745	0.000351358	0.00068335	0.000443562	0.000677133	0.000663069	0.00040923	0.00082822	0.000428821	0.000535353	0.000569749	0.000685253	0.000695443	0	0.000516818	0.000594588	0.000555423		0	0.000356691	0.0446726		0.907098	0.000138515	0.690633		0.867692	0.000284461	0.740802
A0A1D5YUK4	A0A8R7UEY8_TRIUA	Diphosphate--fructose-6-phosphate 1-phosphotransferase [Sotub12g028110.1.1]	4.1.5	glycolysis.cytosolic branch.pyrophosphate-fructose-6-P phosphotransferase	0.000169748	0.000427208	0.000379298	0.00071231	0.000676546	0.000889809	0.0010529	0.000802573	0.000335078	0.000995021	0.000871564	0.000703403	0.000497998	0	0.000496302	0.000368877	0.000376954	0.000366565	0.000951749	0.000726461	0.000711373	0.000658562	0.000888554	0.000460059	0.000325418	0.000759555	0.000730182	0.000856663	0.000331433	0.000370799	0.000796528	0.000669058		1.01849	0.000201159	0.975433		0.488179	0.000224876	0.00415748		1.09086	0.000248334	0.782071
W5G4R7	A0A3B6MN60_WHEAT	Diphosphate--fructose-6-phosphate 1-phosphotransferase [Sotub12g028110.1.1]	4.1.5	glycolysis.cytosolic branch.pyrophosphate-fructose-6-P phosphotransferase	0.000154409	0.000194302	0.000172512	0.000431963	0.000410275	0.000404702	0.000638503	0.000438031	0.0003048	0.000754258	0.000317123	0.000479882	0.000452998	0.000437485	0.000451456	0.000335545	0.000514337	0.000333442	0.000649311	0.000440545	0.000647092	0.000399369	0.000606197	0.000836975	0.000173741	0.000415647	0.000460445	0.000517088	0.000447313	0.000394442	0.000578982	0.00061418		2.57459	0.00015047	2.61519e-05		0.948983	6.73114e-05	0.743745		1.25744	0.00014578	0.376118
A0A1D6S7N6	A0A3B6NT17_WHEAT	Diphosphate--fructose-6-phosphate 1-phosphotransferase [Sotub12g028110.1.1]	4.1.5	glycolysis.cytosolic branch.pyrophosphate-fructose-6-P phosphotransferase	0	0	0	0	0	0	0.000201505	0.000184317	0	0.000190429	0.000200161	0.000201927	0	0	0	0	0.000216426	0	0	0	0	0	0	0	0	0	0.000128607	0.000197506	0	7.2142e-05	0	0		#DIV/0!	0	#DIV/0!		#DIV/0!	8.83555e-05	0.373901		0	9.97669e-05	0.116905
A0A1D5TLB5	A0A3B6AXG8_WHEAT	Pyruvate kinase [Sotub09g024850.1.1]	4.2.14	glycolysis.plastid branch.pyruvate kinase (PK)	0.000903328	0.000568356	0.000252308	0.000315885	0.000600049	0.000591899	0.000233462	0.000427096	0.000445787	0.000441258	0.00046381	0.000467902	0	0.000639847	0	0.000245377	0.000250749	0.000243839	0	0	0.000630938	0	0	0	0.000574664	0.000502611	0.000368781	0.000457657	0.000213282	0.000246655	0.000210313	0		0.371142	0.000369	0.272552		0.490747	0.000173569	0.051908		0.570291	0.000257177	0.512973
A0A1D6D1Q3	A0A1D6D1Q3_WHEAT	Diphosphate-fructose-6-phosphate 1-phosphotransferase [Sotub02g024270.1.1]	4.2.5	glycolysis.plastid branch.pyrophosphate-fructose-6-P phosphotransferase	0.00036617	0.000460774	0.0004091	0.000512185	0.000486469	0.000479861	0.000378541	0.000519379	0.000542109	0.000715468	0.000564026	0.000569003	0	0	0	0.000397861	0.000406572	0.000395367	0.000513265	0.00052236	0.000511511	0.000236769	0.000239592	0.000248103	0.000412015	0.000492838	0.00048001	0.000616166	0	0.000399933	0.000515712	0.000241488		0	0.00022765	0.000113135		0.81149	5.21527e-05	0.000877376		1.07438	5.94675e-05	0.524528
																																						6 proteins				2 proteins				2 proteins
A0A1D5YRP7	A0A3B6KQ76_WHEAT	Citrate synthase [Sotub12g006650.1.1]	6.1	gluconeogenesis / glyoxylate cycle.citrate synthase	0.000203832	0.000256495	0.000227729	0.000285113	0.000270798	0.00026712	0.000421437	0.000192745	0.00040236	0.000398272	0.000209314	0.000422321	0	0	0	0	0	0	0	0	0	0.000263599	0.000266743	0.000276218	0.000229352	0.000274343	0.000338848	0.000343303	0	0	0	0.000268854		0	0.000126723	0.000113135		0	0.000150384	9.58502e-07		0	0.000202202	0.00984136
A0A1D5ZQF2	A0A453LY67_AEGTS	Citrate synthase [Sotub12g006650.1.1]	6.1	gluconeogenesis / glyoxylate cycle.citrate synthase	0.000407665	0.000256495	0.000227729	0.000285113	0.000270798	0.00026712	0.000421437	0.000192745	0.00020118	0.000398272	0.000209314	0.000422321	0	0	0	0	0	0	0	0	0	0.000527199	0.000533486	0.000552437	0.000297296	0.000274343	0.000271788	0.000343303	0	0	0	0.000537707		0	0.000173933	0.00597586		0	0.000150384	9.58502e-07		0	0.000169959	0.0221522
A0A1D5YZH3	A0A3B6LU21_WHEAT	Citrate synthase [Sotub12g006650.1.1]	6.1	gluconeogenesis / glyoxylate cycle.citrate synthase	0.000320399	0.000201589	0.000357962	0.000224081	0.00021283	0.000209939	0	0	0.00031623	0.000313017	0.000329015	0.000331918	0	0	0	0	0	0	0	0	0	0.000207173	0.000419286	0.00021709	0.000293317	0.000215617	0.00010541	0.00032465	0	0	0	0.000281183		0	0.000168747	0.00339355		0	0.000118193	9.58502e-07		0	0.0001291	0.373901
A0A1D5RZH5	A0A3B5Y1R8_WHEAT	Pyruvate phosphate dikinase [Sotub01g022560.1.1]	6.5	gluconeogenesis / glyoxylate cycle.pyruvate dikinase	0.00698623	0.0061776	0.00653957	0.00211288	0.0020068	0.00123721	0.000390392	0.000714186	0.000559081	0.0011068	0.00155116	0.00176045	0.00110788	0.00106995	0.00110411	0.00184643		0.00163098	0	0.000269357	0.000527525	0.000244181	0.000247093	0.000511742	0.0065678	0.00178563	0.000554553	0.0014728	0.00109398	0.0017387	0.000265627	0.000334339		0.166567	0.00300909	1.98534e-05		0.97372	0.000347354	0.905872		0.478993	0.000251727	0.181235
A0A1D5RX09	A0A452Z2U9_AEGTS	Pyruvate phosphate dikinase [Sotub01g022560.1.1]	6.5	gluconeogenesis / glyoxylate cycle.pyruvate dikinase	0.00788675	0.00627571	0.00673811	0.00292015	0.00261945	0.00227988	0.001199	0.00142575	0.0012592	0.00169964	0.00190561	0.00192242	0.00306235	0.00328609	0.00373013	0.00277242	0.00193167	0.00225413	0.000812863	0.00115817	0.000972102	0.00119991	0.000758889	0.000943017	0.00696685	0.00260649	0.00129465	0.00184256	0.00335952	0.00231941	0.000981046	0.000967273		0.482215	0.00205556	0.00222798		0.889858	0.000371125	0.402492		0.757771	0.000216726	0.0600887
A0A1D6RJV6	A0A3B6B1U3_WHEAT	Isocitrate lyase [Sotub05g029470.1.1]	6.9	gluconeogenesis / glyoxylate cycle.isocitrate lyase	0.000629004	0.000527676	0.000468498	0.000293275	0.000557101	0.000274767	0.000433503	0.00059479	0.00041388	0.000204837	0.000430613	0.000434412	0	0	0	0.000227814	0.000232802	0.000679158	0.000293894	0.000598204	0.000585779	0	0.000548759	0	0.000541726	0.000375048	0.000480724	0.000356621	0	0.000379925	0.000492626	0.00018292		0	0.000301124	0.000319898		1.013	0.000191961	0.97913		1.02476	0.000125889	0.922399
A0A1D5U8G9	A0A3B6C0K1_WHEAT	Eukaryotic translation initiation factor 3 subunit M [Sotub02g033860.1.1]	8.3	TCA / organic transformation.carbonic anhydrases	0.000247651	0.000311635	0	0	0.000329013	0.000324544	0.000256018	0.000234181	0.000244429	0.000241946	0.000254311	0.000256555	0	0	0	0.000269085	0	0.000267398	0.000347136	0.000353287	0	0	0	0	0.000186429	0.000217852	0.000244876	0.000250937	0	0.000178827	0.000233474	0		0	0.000145818	0.121296		0.820866	0.000155855	0.795573		0.953439	0.000128233	0.927007
A0A1D5WCL1	A0A3B6H699_WHEAT	Eukaryotic translation initiation factor 3 subunit M [Sotub02g033860.1.1]	8.3	TCA / organic transformation.carbonic anhydrases	0.000244114	0.000307183	0.000272733	0.000341456	0	0.000319908	0.000252361	0.000230835	0	0.000238489	0.000250678	0.00025289	0	0	0	0	0	0	0	0	0.000341007	0	0	0	0.000274677	0.000220455	0.000161065	0.000247353	0	0	0.000113669	0		0	0.000151766	0.000113135		0	0.000170899	0.116539		0.705733	0.000154944	0.751035
A0A1D6SCT1	A0A3B6REZ9_WHEAT	Pyruvate dehydrogenase E1 component subunit beta [Sotub06g028390.1.1]	8.1.1.1	TCA / organic transformation.TCA.pyruvate DH.E1	0.000613938	0.000386278	0.00102887	0	0	0.000402279	0.00063468	0.000290272	0.00060595	0.000299897	0.0012609	0.000954017	0	0	0	0.000333536	0.000681677	0.000331445	0	0	0.000428811	0.000396978	0.000401711	0.000415982	0.000676363	0.000134093	0.0005103	0.00083827	0	0.000448886	0.000142937	0.00040489		0	0.000423913	0.0228476		3.34757	0.00025993	0.150939		0.280104	0.000282153	0.111634
A0A1D5YMU2	A0A3B6KJM3_WHEAT	Pyruvate dehydrogenase E1 component subunit beta [Sotub06g028390.1.1]	8.1.1.1	TCA / organic transformation.TCA.pyruvate DH.E1	0.000881327	0.000369676	0.000984652	0	0	0.000384989	0.000303701	0.000555592	0.000289953	0.000574014	0.0012067	0.000913013	0	0	0	0.000319201	0.000652378	0.0003172	0	0.000419085	0.000410381	0.000379915	0.000384446	0.000398103	0.000745218	0.00012833	0.000383082	0.00089791	0	0.000429593	0.000276489	0.000387488		0	0.000458238	0.0172533		3.34757	0.000248758	0.150939		0.721749	0.000187875	0.548869
A0A1D6AC65	M7ZYJ6_TRIUA	Pyruvate dehydrogenase E1 component alpha subunit [Sotub05g011910.1.1]	8.1.1.1	TCA / organic transformation.TCA.pyruvate DH.E1	0.000355999	0	0	0.000497957	0	0.000466532	0.000368026	0.000336635	0.000351367	0.000347797	0.000365573	0	0	0	0	0.000386809	0.000395278	0.000384385	0	0	0	0	0	0	0.000118666	0.000321496	0.000352009	0.00023779	0	0.000388824	0	0		0	0.000145336	0.373901		1.20942	0.000180221	0.697355		0	0.000193059	2.63021e-06
A0A1D5UWA5	A0A3B6D4A1_WHEAT	Pyruvate dehydrogenase E1 component alpha subunit [Sotub07g015750.1.1]	8.1.1.1	TCA / organic transformation.TCA.pyruvate DH.E1	0.000283226	0.0003564	0.000316431	0.000396165	0.000376274	0	0.000292794	0.00026782	0.00027954	0.0002767	0.000290842	0.000293408	0	0	0	0.000307738	0.000314475	0	0.000397	0	0	0	0	0.000383806	0.000318685	0.00025748	0.000280051	0.000286984	0	0.000207404	0.000132333	0.000127935		0	0.000176083	0.000113135		0.805517	0.000183276	0.777199		0.472533	0.000166202	0.327471
A0A1D5T3W0	A0A3B5ZS26_WHEAT	Dihydrolipoyl dehydrogenase [Sotub05g025770.1.1]	8.1.1.3	TCA / organic transformation.TCA.pyruvate DH.E3	0.000181144	0.000227945	0.000202381	0.000253378	0.000240656	0.000237387	0	0.000171291	0.000178787	0.000176971	0.000186016	0.000187657	0	0	0	0.000196822	0.000201131	0.000195588	0.000253912	0	0	0	0	0	0.000203824	0.000243807	0.000116693	0.000183548	0	0.000197847	8.46373e-05	0		0	0.000112618	0.000113135		0.81149	2.57999e-05	0.000877376		0.7253	0.000113997	0.7708
A0A1D6AIF0	A0A3B6NNP8_WHEAT	Citrate synthase [Sotub01g027350.1.1]	8.1.2	TCA / organic transformation.TCA.CS	0.000651659	0.000273341	0.000485372	0.000303838	0	0.000284664	0.000449117	0.000410808	0.000428786	0.000636645	0.000446122	0.000450059	0.000637268	0.000615446	0.000635099	0.000236019	0.000241186	0.00023454	0	0	0	0.000280912	0.000284262	0.00058872	0.000470124	0.000196167	0.00042957	0.000510942	0.000629271	0.000237248	0	0.000384631		1.33852	0.000148453	0.220457		1.20942	0.000109966	0.697355		0	0.000235597	2.63021e-06
A0A1D5VM29	A0A3B6EHT7_WHEAT	Isocitrate dehydrogenase [Sotub01g005780.1.1]	8.1.4	TCA / organic transformation.TCA.IDH	0.000342902	0.000431494	0.000383103	0.000479638	0.000455556	0.000449368	0.000354487	0.0006485	0.00033844	0.000335002	0	0.00035523	0	0	0	0.000372579	0	0	0	0	0	0	0	0	0.000385833	0.000461521	0.000447142	0.000230077	0	0.000124193	0	0		0	0.000213184	0.000113135		0.269095	0.000229669	0.0536101		0	0.000268645	0.011364
A0A1D6A7Z4	A0A8R7UTS0_TRIUA	Isocitrate dehydrogenase [Sotub10g017390.1.1]	8.1.4	TCA / organic transformation.TCA.IDH	0.000276355	0.000695508	0.000308754	0	0	0.000362159	0	0.000261323	0.000272759	0.000539976	0.000283787	0.000572581	0	0	0	0	0	0	0	0	0	0.000357387	0	0.000374496	0.000426873	0.00012072	0.000178027	0.000465448	0	0	0	0.000243961		0	0.000276443	0.0338448		0	0.000147851	0.373901		0	0.000137947	0.116299
A0A1D5UZY9	A0A1D5UZY9_WHEAT	2-oxoglutarate dehydrogenase E1 component [Sotub05g027690.1.1]	8.1.5	TCA / organic transformation.TCA.2-oxoglutarate dehydrogenase	0.000402859	0.000380207	0.000337567	0.000140876	0.000669014	0.000527942	0.00041647	0.000571419	0.000397617	0.000787155	0.000930809	0.000834686	0.000295472	0.000570708	0.000294466	0.000218862	0.000223654	0.000217491	0.000141173	0.000143675	0.000140691	0.00117221	0.00118619	0.000955368	0.000373545	0.000445944	0.000461835	0.000850884	0.000386882	0.000220002	0.000141846	0.00110459		1.03571	0.000103105	0.893899		0.493341	0.000212671	0.225669		0.307136	0.000185357	0.00436532
A0A1D5UGQ5	A0A2X0TM85_WHEAT	2-oxoglutarate dehydrogenase E1 component [Sotub04g010270.1.1]	8.1.5	TCA / organic transformation.TCA.2-oxoglutarate dehydrogenase	0	0	0.00015713	0	0	0	0.000145393	0.000132991	0.000138812	0	0	0	0	0	0	0	0	0	0	0	0	0	0	0	5.23767e-05	0	0.000139065	0	0	0	0	0		0	6.41481e-05	0.373901		#DIV/0!	0	#DIV/0!		0	7.62702e-05	2.63021e-06
A0A1D5YWR2	A0A3B6LU07_WHEAT	Succinate dehydrogenase flavoprotein subunit [Sotub02g028490.1.1]	8.1.7	TCA / organic transformation.TCA.succinate dehydrogenase	0.00039358	0.000247633	0.000219862	0.000275262	0.000261442	0.000257891	0.000406877	0.000372172	0.000388459	0.000384512	0.000404165	0.000407731	0	0	0	0.000213821	0.000218503	0.000212481	0	0.000280731	0.0002749	0.000254492	0.000257527	0.000266675	0.000287025	0.000264865	0.000389169	0.000398803	0	0.000214935	0.00018521	0.000259565		0	0.000167924	0.00597586		0.81149	2.80283e-05	0.000877376		0.475912	0.00015131	0.0937645
A0A1D5XCV9	A0A8R7U638_TRIUA	Fumarate hydratase class II [Sotub09g022990.1.1]	8.1.8	TCA / organic transformation.TCA.fumarase	0.000255044	0.000320937	0	0	0	0	0.000263661	0.000241171	0	0.000249168	0.000261903	0	0	0	0	0.000277117	0.000283184	0.00027538	0.000357498	0	0.000356276	0	0.00033376	0.000345617	0.000191994	0	0.000168277	0.000170357	0	0.00027856	0.000237925	0.000226459		0	0.00015017	0.121296		P	0.000152596	3.11934e-08		1.41389	0.000164267	0.657919
A0A1D5W3N0	A0A453F4Y9_AEGTS	Malate dehydrogenase [Sotub07g024580.1.1]	8.1.9	TCA / organic transformation.TCA.malate DH	0.000468163	0.00117824	0.00052305	0.000654848	0.000621969	0.000613521	0.00048398	0.000442698	0.000462071	0.00137213	0.000961506	0.000969989	0.00274695	0.00265288	0.0013688	0.00050868	0.000519817	0.000505492	0.000656229	0.000667858	0.000653986	0.00121087	0.00122531	0.00126884	0.00072315	0.000630113	0.000462916	0.00110121	0.00225621	0.00051133	0.000659358	0.00123501		3.11997	0.00100232	0.0373536		0.81149	6.66792e-05	0.000877376		1.42436	0.000108488	0.000101195
A0A1D5V8B0	A0A8R7REH0_TRIUA	Malic enzyme [Sotub12g009580.1.1]	8.2.10	TCA / organic transformation.other organic acid transformations.malic	0	0	0	0	0	0	0	0	0	0.000169485	0.000178147	0	0.000508952	0.000491523	0.000507219	0	0	0	0	0	0	0.000448699	0.00045405	0.000470179	0	0	0	0.000115877	0.000502565	0	0	0.000457642		P	0.000275333	8.87409e-08		#DIV/0!	0	#DIV/0!		#DIV/0!	0	#DIV/0!
A0A1D6SBS1	M7ZP21_TRIUA	ATP citrate lyase [Sotub01g018060.1.1]	8.2.11	TCA / organic transformation.other organic acid transformations.atp-citrate lyase	0.000433521	0.000272763	0.000242173	0.000303196	0.000287973	0.000284062	0.000224084	0.00040994	0	0.000211766	0.000445179	0.000449107	0.000635921	0.000614144	0.000633756	0.00023552	0.000240677	0.000234044	0	0	0.000302797	0.000560636	0.000283661	0.000293738	0.000316152	0.000291744	0.000211341	0.000368684	0.00062794	0.000236747	0.000100932	0.000379345		1.9862	0.000182886	0.0064345		0.81149	3.08726e-05	0.000877376		0.47758	0.00018093	0.517315
A0A1D5XUJ1	A0A3B6ISR9_WHEAT	40S ribosomal protein S21 [Sotub04g029760.1.1]	8.2.9	TCA / organic transformation.other organic acid transformations.cyt MDH	0.00250068	0.00314675	0.00139693	0.00174892	0.00332222	0.00163855	0.00129258	0.00118233	0.00123407	0.00122153	0	0	0	0	0	0	0	0	0	0	0	0	0	0	0.00234812	0.00223657	0.00123632	0.000407177	0	0	0	0		0	0.00140259	0.010058		0	0.00136216	0.0146946		0	0.000678061	2.63021e-06
W5EL62	W5EL62_WHEAT	40S ribosomal protein S21 [Sotub04g029760.1.1]	8.2.9	TCA / organic transformation.other organic acid transformations.cyt MDH	0.00250068	0.00314675	0.00419078	0.00349785	0.00332222	0.00163855	0.00129258	0.00354698	0.00123407	0.00244306	0.00128396	0.00259058	0	0	0	0.00135855	0	0	0	0	0	0	0	0	0.0032794	0.00281954	0.00202454	0.00210587	0	0.00045285	0	0		0	0.00187544	0.00263974		0.160611	0.00153231	0.0337591		0	0.00138756	0.056452
A0A1D5ST38	A0A452YG57_AEGTS	Malate dehydrogenase [Sotub09g025810.1.1]	8.2.9	TCA / organic transformation.other organic acid transformations.cyt MDH	0.00431047	0.00503669	0.00584779	0.00473732	0.00613564	0.00564882	0.00541098	0.00524058	0.00516604	0.00391036	0.00442639	0.00446545	0.00270983	0.00174469	0.0036008	0.00367991	0.00410234	0.00365685	0.00474731	0.00395299	0.00473109	0.00358353	0.00282042	0.00292062	0.00506499	0.00550726	0.00527253	0.0042674	0.0026851	0.00381303	0.00447713	0.00310819		0.530131	0.00151011	0.0267938		0.692365	0.00104299	0.0175724		0.849143	0.000527776	0.0430365
A0A096UKY2	A0A452YCG8_AEGTS	mRNA clone RTFL01-15-D07 [Sotub05g011320.1.1]	3.4.1	minor CHO metabolism.myo-inositol.poly-phosphatases	0.000711998	0.000447975	0	0	0	0	0	0	0.000351367	0	0.000365573	0.000368798	0	0	0	0.000386809	0.000790556	0.000768769	0	0	0	0	0	0	0.000386658	0	0.000117122	0.00024479	0	0.000648711	0	0		0	0.000310923	0.136301		#DIV/0!	0.00038324	0.00777152		0	0.000143445	0.373901
A0A1D5RTA6	W4ZS35_WHEAT	Dynamin [Sotub05g022730.1.1]	3.4.1	minor CHO metabolism.myo-inositol.poly-phosphatases	0.000508402	0.000426502	0.000189335	0.000237044	0.000225142	0.000222085	0.000175193	0.000320498	0.000334524	0.000165563	0.000174025	0.00017556	0	0	0	0.000184134	0.000188165	0.00018298	0	0.000241753	0	0	0.000221771	0	0.000374746	0.00022809	0.000276738	0.000171716	0	0.000185093	8.05845e-05	7.39238e-05		0	0.000230466	0.017292		0.81149	2.41368e-05	0.000877376		0.291194	0.000149829	0.108749
A0A1D6CIZ7	A0A3B6SEU6_WHEAT	3-oxoacyl- [Sotub02g017190.1.1]	3.4.1	minor CHO metabolism.myo-inositol.poly-phosphatases	0.00023144	0.000291234	0	0.000323728	0.000307475	0.000303298	0.000478517	0.000218851	0.000228428	0.000226107	0.000237663	0.00023976	0.000678986	0.000655734	0.000676674	0.000251469	0.000256975	0.000249893	0.000324411	0.00033016	0.000323302	0.000299301	0.000302871	0.000313629	0.000174225	0.0003115	0.000308599	0.00023451	0.000670465	0.000252779	0.000325958	0.000305267		3.84828	0.0002888	0.00509466		0.81149	3.29633e-05	0.000877376		1.05625	9.36306e-05	0.8482
M9XC30	M9XC30_WHEAT	Inositol-3-phosphate synthase [Sotub04g021880.1.1]	3.4.3	minor CHO metabolism.myo-inositol.InsP synthases	0.000201035	0.000252974	0.000224604	0.000281199	0.000267081	0.000263453	0.000207827	0.0001901	0.000198419	0.000196403	0.000206441	0.000208262	0.000589786	0.000569589	0.000587778	0.000218433	0	0.000217064	0.000281792	0.000286786	0.000280829	0.000259981	0.000263082	0.000272427	0.000226204	0.000270578	0.000198782	0.000203702	0.000582384	0.000145166	0.000283136	0.000265163		2.57459	0.000195906	2.61519e-05		0.536503	0.000105241	0.159981		1.42436	4.65859e-05	0.000101195
A0A1D5URC7	A0A3B6DNB2_WHEAT	RNA pyrophosphohydrolase [Sotub11g011150.1.1]	3.4.4	minor CHO metabolism.myo-inositol.myo-inositol oxygenases	0	0	0	0	0	0	0	0	0.000472867	0	0	0	0	0	0	0	0	0	0	0	0	0	0	0	0	0	0.000157622	0	0	0	0	0		#DIV/0!	0	#DIV/0!		#DIV/0!	0	#DIV/0!		0	0.000193047	0.373901
W5H3B0	A0A453NKM5_AEGTS	26S protease regulatory subunit [Sotub01g047380.1.1]	3.4.5	minor CHO metabolism.myo-inositol.inositol phosphatase	0.000632887	0.0011946	0.00106063	0.000885257	0.000420405	0.00082939	0.00130854	0.000897692	0.000624652	0.00123661	0.00129981	0.0016391	0	0	0	0.00103149	0.000351358	0.00068335	0	0.000451422	0.00132614	0.00081846	0.00082822	0.00171528	0.000962705	0.000711684	0.000943627	0.00139184	0	0.000688733	0.00059252	0.00112065		0	0.00055899	0.00473102		0.967751	0.000268682	0.929871		0.627918	0.000515968	0.466815
A0A1D6ALY1	A0A3B6PND3_WHEAT	Acetylglutamate kinase-like protein [Sotub11g005960.1.1]	3.5	minor CHO metabolism.others	0.000346377	0.000435868	0.000386986	0.000484499	0.000460173	0	0.000358079	0.000327536	0.00034187	0.000338397	0.000355692	0.000358831	0	0	0	0	0.000384595	0.000373996	0.000485521	0.000494124	0.000483862	0.000447941	0.000453283	0.000469385	0.000389744	0.000314891	0.000342495	0.000350973	0	0.000252864	0.000487836	0.000456869		0	0.000215344	0.000113135		0.80302	0.00022395	0.774192		1.42436	8.02662e-05	0.000101195
A0A1D5V068	A0A453B649_AEGTS	Aldose 1-epimerase-like protein [Sotub03g032150.1.1]	3.5	minor CHO metabolism.others	0.000364867	0.000459135	0.000407644	0	0	0	0	0	0	0	0	0	0	0	0	0.000396445	0.000405125	0.00039396	0.000511438	0	0	0	0	0	0.000410549	0	0	0	0	0.00039851	0.000170479	0		0	0.00022684	0.000113135		#DIV/0!	0.000218304	3.11934e-08		#DIV/0!	0.000208794	0.373901
A0A1D6RKF2	A0A8R7PCJ5_TRIUA	Aldose 1-epimerase-like protein [Sotub03g032150.1.1]	3.5	minor CHO metabolism.others	0.000364867	0	0.000407644	0	0	0	0	0	0	0	0	0	0	0	0	0.000396445	0.000405125	0.00039396	0	0	0.00050969	0.000471852	0.000477479	0.000494441	0.000257504	0	0	0	0	0.00039851	0.000169897	0.000481257		0	0.00019992	0.117335		#DIV/0!	0.000218304	3.11934e-08		#DIV/0!	0.00020808	0.373901
A0A1D6D5L5	A0A453R229_AEGTS	Aldose-1-epimerase-like protein [Sotub02g035070.1.1]	3.5	minor CHO metabolism.others	0.000768958	0.00129017	0.000572739	0.000717059	0.00136211	0.00100771	0.00185485	0.000969508	0.0015179	0	0	0	0	0	0	0.00111401	0.0025614	0.0019373	0.00179643	0.000731304	0.00179029	0	0	0	0.000877288	0.00102896	0.00144742	0	0	0.0018709	0.00143934	0		0	0.000534679	0.0148756		1.81825	0.000682072	0.140373		0.994416	0.000479887	0.986164
A0A1D5X9J5	A0A3B6HZY1_WHEAT	Beta-glucosidase [Sotub12g018650.1.1]	3.5	minor CHO metabolism.others	0.000218144	0.000274504	0.000243719	0.000305131	0.000289811	0.000285875	0.000225514	0.000206278	0.000215306	0.000213118	0.00022401	0.000451974	0	0	0	0.000474047	0.000242213	0.000471076	0.000305775	0.000311193	0.00030473	0.000282107	0.000285472	0.000295612	0.000245456	0.000293606	0.000215699	0.000296367	0	0.000395778	0.000307233	0.00028773		0	0.000135621	0.000113135		1.34799	0.000101236	0.255276		1.42436	5.05507e-05	0.000101195
A0A1D5YSB9	A0A3B6KBP7_WHEAT	Conserved oligomeric Golgi complex subunit 8 [Sotub01g025770.1.1]	3.5	minor CHO metabolism.others	0.000174367	0.000219416	0.000194809	0	0	0	0	0	0.000172098	0.000170349	0.000179056	0	0	0	0	0	0	0	0	0	0	0	0	0	0.000196198	0	5.7366e-05	0.000116468	0	0	0	0		0	0.000108405	0.000113135		#DIV/0!	0	#DIV/0!		0	7.02587e-05	0.373901
A0A1D6AEN0	A0A3B6NMW8_WHEAT	plasma membrane fusion protein [AT2G12400]	3.5	minor CHO metabolism.others	0.000190572	0.000239808	0	0	0	0	0.00019701	0.000180206	0.000188092	0.000186181	0	0	0	0	0	0.000207065	0.000211599	0.000205767	0.000267127	0	0.000266214	0	0	0	0.00014346	0	0.000188436	6.20604e-05	0	0.000208144	0.00017778	0		0	0.000112209	0.121296		#DIV/0!	0.000114021	3.11934e-08		0.94345	9.76942e-05	0.910492
A0A1D6S725	A0A453JRQ3_AEGTS	Pyridoxal kinase [Sotub02g029890.1.1]	3.5	minor CHO metabolism.others	0.000331805	0.00041753	0.000370705	0.000464116	0	0.000434826	0	0.000313757	0.000327487	0.00032416	0.000340728	0.000343734	0	0	0	0	0	0	0	0	0	0.000429095	0.000434212	0.000449637	0.000373347	0.000299647	0.000213748	0.000336207	0	0	0	0.000437648		0	0.000206285	0.000113135		0	0.00023229	0.116539		0	0.000165625	0.116299
A0A1D5RUU7	A0A3B5Y5W4_WHEAT	Ribonuclease PH [Sotub01g032930.1.1]	3.5	minor CHO metabolism.others	0.000423668	0	0	0	0	0	0	0	0	0	0	0	0	0	0	0	0	0	0	0	0	0	0	0	0.000141223	0	0	0	0	0	0	0		0	0.000172962	0.373901		#DIV/0!	0	#DIV/0!		#DIV/0!	0	#DIV/0!
A0A1D5UH15	A0A453C4H1_AEGTS	Aldose-1-epimerase-like protein [Sotub02g035040.1.1]	3.5	minor CHO metabolism.others	0.000683518	0.000430056	0.000381826	0.000956078	0.000908075	0.000447871	0.00105992	0.00129268	0.00134925	0.00066777	0.000701899	0.000708092	0	0.000968301	0	0	0	0	0.000958094	0.000487536	0.00095482	0.00220984	0.00134172	0.000926252	0.000498467	0.000770674	0.00123395	0.000692587	0.000322767	0	0.00080015	0.0014926		0.64752	0.000380501	0.628716		0	0.000457901	0.00892239		0.648448	0.000308511	0.0731747
A0A1D6RLH8	A0A3B6C7Y4_WHEAT	Reductase 2 [Sotub03g022740.1.1]	3.5	minor CHO metabolism.others	0.000627081	0.000789094	0.000700599	0	0.000416548	0.00041089	0.000648266	0.000592971	0.000618921	0.000306316	0.000321972	0.000324813	0.000919849	0.00088835	0.000916717	0.000681352	0.000696269	0.000677081	0	0.000447281	0.000875982	0.000405475	0	0.000424886	0.000705591	0.000275813	0.000620053	0.000317701	0.000908305	0.000684901	0.000441087	0.000276787		1.2873	0.000122803	0.0133439		2.48321	0.000270317	0.0414073		0.711371	0.000294382	0.518989
A0A1D5ZG56	Q69G22_WHEAT	Pyridoxal kinase [Sotub02g029890.1.1]	3.5	minor CHO metabolism.others	0.000331805	0.00041753	0.000370705	0.000464116	0.000440813	0.000434826	0.000343015	0.000313757	0.000327487	0.00032416	0.000340728	0.000343734	0	0.000940098	0.000970118	0	0	0	0	0	0	0.000429095	0	0.000449637	0.000373347	0.000446585	0.000328086	0.000336207	0.000636739	0	0	0.000292911		1.70549	0.000378511	0.455973		0	0.0002448	9.58502e-07		0	0.000179939	2.63021e-06
A0A1D6CIT0	A0A3B6SAG6_WHEAT	Aldose-1-epimerase-like protein [Sotub02g035070.1.1]	3.5	minor CHO metabolism.others	0.00280898	0.00318124	0.00282447	0.004322	0.00447818	0.00368113	0.00377504	0.0029218	0.00332691	0.000548852	0.000576903	0.000581994	0.00659267	0.00557105	0.00574895	0.00427291	0.00592592	0.00485272	0.00551232	0.00440786	0.00549349	0.00181631	0.00147037	0.00190326	0.00293823	0.00416043	0.00334125	0.00056925	0.00597089	0.00501719	0.00513789	0.00172998		2.03214	0.00170176	0.000851425		1.20593	0.000756917	0.189196		1.53771	0.00109597	0.0151081
A0A1D5SU27	A0A3B6A325_WHEAT	Aldose 1-epimerase family protein [Sotub01g032920.1.1]	3.5	minor CHO metabolism.others	0.000328614	0.000413515	0.000367141	0.000459653	0.000436574	0.000430645	0.000339716	0.000621479	0.000648677	0.000321043	0.000337452	0.000340429	0.000964073	0.000931059	0.00096079	0.000357054	0.000364872	0	0	0.000468785	0.000918096	0	0	0	0.000369757	0.000442291	0.000536624	0.000332975	0.000951974	0.000240642	0.000462294	0		2.57459	0.000320231	2.61519e-05		0.544081	0.000172254	0.170018		0.861485	0.000312516	0.805695
A0A1D5UP68	A0A7H4LIV8_WHEAT	Reductase 2 [Sotub03g022740.1.1]	3.5	minor CHO metabolism.others	0.000375559	0	0	0	0	0	0	0	0	0	0	0	0	0	0.00109805	0.000408062	0.000416996	0.000405505	0.000526425	0	0.000524626	0.000485679	0.000491471	0	0.000125186	0	0	0	0.000366015	0.000410188	0.000350351	0.000325717		2.92376	0.000443809	0.567303		#DIV/0!	0.000224701	3.11934e-08		#DIV/0!	0.000271381	0.116118
W5BHH8	A0A3B6CAI7_WHEAT	Aldose-1-epimerase-like protein [Sotub02g035070.1.1]	3.5	minor CHO metabolism.others	0	0.000346819	0	0.000385515	0.000366159	0.000722372	0.000284923	0.000521241	0.000544052	0.000269262	0.000283024	0.000285521	0.000808577	0.000780888	0.000805824	0.000299465	0	0.000297588	0.000386328	0.000393174	0.000770016	0	0.000360676	0.000746978	0.000115606	0.000491349	0.000450072	0.000279269	0.00079843	0.000199018	0.000516506	0.000369218		6.90644	0.000394975	0.00415614		0.405044	0.00023145	0.127845		1.14761	0.000169833	0.683535
A0A1D6CTU9	A0A3B6TP78_WHEAT	Acetyl-CoA carboxylase-like protein [Sotub12g032410.1.1]	3.5	minor CHO metabolism.others	0	0	0	0	0	0	0	0	0	0.000226619	0.000357302	0.000240303	0	0	0	0	0	0	0	0	0	0	0	0.00015717	0	0	0	0.000274741	0	0	0	5.23898e-05		#DIV/0!	0	#DIV/0!		#DIV/0!	0	#DIV/0!		#DIV/0!	0	#DIV/0!
A0A1D5V0T8	A0A1D5V0T8_WHEAT	Beta-glucosidase [Sotub03g032550.1.1]	3.5	minor CHO metabolism.others	0	0	0	0	0	0	0	0	0	0	0	0	0	0.000572959	0	0.000219726	0.000224537	0.000218349	0	0	0.000282491	0	0	0	0	0	0	0	0.000190986	0.00022087	9.41637e-05	0		#DIV/0!	0.00023391	0.373901		#DIV/0!	0.000120993	3.11934e-08		#DIV/0!	0.000115327	0.373901
A0A1D5Z9C7	A0A3B6LS63_WHEAT	X8 domain containing protein, expressed [LOC_Os03g54910]	3.6	minor CHO metabolism.callose	0	0.000832367	0.000739019	0	0.000878782	0.000866846	0.000683816	0.000625489	0.000652862	0.000646229	0	0	0	0.00187413	0	0.000718716	0.000734452	0.000714211	0.000927188	0.000943618	0.000924019	0.000855422	0.000865623	0.000896373	0.000523795	0.000581876	0.000654056	0.00021541	0.00062471	0.00072246	0.000931608	0.000872473		1.19266	0.000744682	0.888868		1.2416	0.000327967	0.654298		1.42436	0.000153283	0.000101195
A0A1D5V0V2	A0A3B6D8N9_WHEAT	Xylulose kinase [Sotub04g029970.1.1]	3.7	minor CHO metabolism.sugar kinases	0.000371477	0.000467452	0.000207514	0.000259804	0.000246759	0.000486816	0.000192014	0	0	0	0.000190733	0	0	0	0	0.000201813	0	0	0	0.000264965	0	0	0	0	0.000348815	0.000331126	6.40045e-05	6.35778e-05	0	6.72711e-05	8.83217e-05	0		0	0.000208356	0.010058		0.203158	0.000183317	0.0624485		1.37993	0.000120225	0.834504
A0A1D6BNA7	A0A3B6RKT2_WHEAT	Galactokinase like protein [Sotub08g017320.1.1]	3.8.1	minor CHO metabolism.galactose.galactokinases	0.00031195	0.000261697	0.000232349	0	0.00027629	0.000272538	0.000322489	0.000294982	0.000307891	0.000304763	0.00021356	0.000323166	0	0	0.000304023	0.000112983	0.000230913	0.000224549	0.000145755	0.000148338	0.000145257	0.000268946	0.00040823	0.000281821	0.000268665	0.000182943	0.000308454	0.000280496	0.000101341	0.000189482	0.00014645	0.000319666		0.377201	0.00014619	0.18283		1.03574	0.000108694	0.950593		0.474785	8.91656e-05	3.51547e-05
A0A1D6AJ17	A0A3B6NMX6_WHEAT	Galactokinase like protein [Sotub08g017320.1.1]	3.8.1	minor CHO metabolism.galactose.galactokinases	0.000160702	0	0	0	0	0	0.000166131	0	0.000158611	0.000156999	0	0.000166479	0	0	0.000469854	0	0	0.000173515	0	0	0	0.000415644	0.000420601	0.000217771	5.35672e-05	0	0.000108247	0.000107826	0.000156618	5.78384e-05	0	0.000351339		2.92376	0.000189906	0.567303		#DIV/0!	7.08373e-05	0.373901		0	8.38816e-05	0.11633
A0A1D5ZGJ0	A0A3B6LDF3_WHEAT	Alpha-galactosidase [Sotub03g024450.1.1]	3.8.2	minor CHO metabolism.galactose.alpha-galactosidases	0	0	0	0	0	0	0	0	0	0.00249168	0.00235712	0.00237792	0	0	0	0	0	0	0	0	0	0.0036281	0.00400512	0.00345617	0	0	0	0.00240891	0	0	0	0.00369646		#DIV/0!	0	#DIV/0!		#DIV/0!	0	#DIV/0!		#DIV/0!	0	#DIV/0!
																																						20 proteins				6 proteins				8 proteins
A0A1D5TLL5	B2ZGL3_WHEAT	Acetyl-CoA carboxylase [Sotub12g025490.1.1]	11.1.1.1	lipid metabolism.FA synthesis and FA elongation.acetyl CoA carboxylation.homomeric enzyme	0.000231266	0.00019401	0.000172252	0	0	0.000101023	7.96929e-05	0.000218686	0.000228256	0.00030125	0.000158323	0.00023958	0	0	0	0	0	0	0	0	0	0	0.000100881	0.000208929	0.000199176	3.36745e-05	0.000175545	0.000233051	0	0	0	0.00010327		0	0.000110714	0.000319898		0	4.12426e-05	0.373901		0	0.000109591	0.0216421
A0A1D5VCB9	A0A3B6EQ19_WHEAT	Stearoyl-acyl-carrier protein desaturase [Sotub11g010030.1.1]	11.1.15	lipid metabolism.FA synthesis and FA elongation.ACP desaturase	0	0	0	0.000379396	0	0.000355453	0.000560802	0.000512967	0.000803124	0.000264988	0.000278531	0.000280989	0	0	0	0.000294712	0	0	0.000380196	0.000386933	0.000378897	0	0	0	0	0.00024495	0.000625631	0.000274836	0	9.82372e-05	0.000382009	0		#DIV/0!	0	#DIV/0!		0.401051	0.000189988	0.40339		0.610598	0.00016581	0.0534562
A0A1D5Y1E1	A0A3B6JKY3_WHEAT	Malonyl CoA-acyl carrier protein transacylase containing protein expressed [Sotub01g007560.1.1]	11.1.2	lipid metabolism.FA synthesis and FA elongation.acetyl CoA transacylase	0	0	0	0	0	0	0.000304573	0.000278594	0	0.000287832	0.000302543	0.000305212	0	0	0	0	0	0	0	0	0	0	0	0	0	0	0.000194389	0.000298529	0	0	0	0		#DIV/0!	0	#DIV/0!		#DIV/0!	0	#DIV/0!		0	0.000150797	0.116905
W5AVN7	A0A3B6B2N0_WHEAT	(3R)-hydroxymyristoyl- [Sotub01g042110.1.1]	11.1.5	lipid metabolism.FA synthesis and FA elongation.beta hydroxyacyl ACP dehydratase	0	0	0	0	0.000630607	0.000622042	0.000490701	0.000448846	0.000468489	0.000463729	0.00048743	0.000491731	0	0	0	0.000515745	0	0.000512513	0	0	0	0	0	0	0	0.00041755	0.000469346	0.000480963	0	0.000342753	0	0		#DIV/0!	0	#DIV/0!		0.820866	0.000298722	0.795573		0	0.000257412	2.63021e-06
A0A1D5ULL6	A0A3B6DKB4_WHEAT	(3R)-hydroxymyristoyl- [Sotub01g042110.1.1]	11.1.5	lipid metabolism.FA synthesis and FA elongation.beta hydroxyacyl ACP dehydratase	0.000472478	0.000594548	0.00052787	0.000660883	0.000627701	0	0.00048844	0.000446778	0.00046633	0.000461592	0.000485184	0	0	0	0	0.000513369	0.000524608	0.000510151	0	0	0	0	0	0	0.000531632	0.000429528	0.000467183	0.000315592	0	0.000516043	0	0		0	0.000293742	0.000113135		1.20142	0.000240264	0.708		0	0.000256226	2.63021e-06
A0A1D5U2J2	A0A3B6CCJ6_WHEAT	(3R)-hydroxymyristoyl- [Sotub01g042110.1.1]	11.1.5	lipid metabolism.FA synthesis and FA elongation.beta hydroxyacyl ACP dehydratase	0.000470311	0.00059182	0	0.000657852	0	0	0.0004862	0.000444728	0.000464191	0.000459475	0	0	0	0	0	0	0	0.000507811	0	0	0	0	0	0	0.000354044	0.000219284	0.00046504	0.000153158	0	0.00016927	0	0		0	0.00027692	0.121296		0.771923	0.00030469	0.865503		0	0.00025505	2.63021e-06
W5H7C3	A0A3B6RMH6_WHEAT	Enoyl-acyl-carrier-protein reductase [Sotub10g020170.1.1]	11.1.6	lipid metabolism.FA synthesis and FA elongation.enoyl ACP reductase	0.00054536	0.00068626	0.000913946	0.000381414	0.000362264	0.000357344	0.000281892	0.000515696	0.000538264	0.000532795	0.000560026	0.000564967	0	0	0	0.000592558	0.000605532	0.000588844	0.000764437	0.000777983	0.000761825	0.000705269	0.000713679	0.000739031	0.000715189	0.000367007	0.000445284	0.000552596	0	0.000595645	0.000768081	0.000719326		0	0.000409005	0.00263974		1.62298	0.00012561	1.37358e-05		1.72493	0.000198367	0.0170832
A0A1D6B9S3	A0A3B6QP42_WHEAT	Acetyl-coenzyme A synthetase 2 [Sotub02g037960.1.1]	11.1.8	lipid metabolism.FA synthesis and FA elongation.acyl CoA ligase	0.000199859	0	0.00022329	0	0	0.000261913	0.000413222	0.000188988	0.000197258	0.000585763	0.000615701	0.000414089	0	0	0	0.000434312	0.000443821	0.000215795	0.000280145	0.000285109	0.000279187	0.000258461	0.000261543	0.000270834	0.00014105	8.73042e-05	0.00026649	0.000538518	0	0.000364642	0.00028148	0.000263613		0	0.000109508	0.117335		4.17669	0.000197173	0.0730147		1.05625	8.08545e-05	0.8482
A0A1D5TFV4	A0A3B6B8S7_WHEAT	Acyl-CoA synthetase/AMP-acid ligase [Sotub02g008160.1.1]	11.1.8	lipid metabolism.FA synthesis and FA elongation.acyl CoA ligase	0.000183741	0.000231213	0	0	0	0	0	0	0	0	0.000188683	0	0	0	0	0	0	0	0	0	0	0.000237617	0.000240451	0.000248993	0.000138318	0	0	6.28942e-05	0	0	0	0.000242354		0	0.000108187	0.121296		#DIV/0!	0	#DIV/0!		#DIV/0!	0	#DIV/0!
A0A1D5ZL16	A0A3B6MQU5_WHEAT	Processive diacylglycerol glucosyltransferase [Sotub08g007880.1.1]	11.10.1	lipid metabolism.glycolipid synthesis.MGDG synthase	0.000229368	0.000288628	0.000256259	0.000320832	0.000304723	0.000300584	0.000237117	0.000216892	0.000226384	0.000224084	0.000235537	0.000237615	0.00067291	0	0.000670619	0.000249219	0.000254676	0	0.000321508	0	0.000320409	0	0	0	0.000258085	0.000308713	0.000226798	0.000232412	0.000447843	0.000167965	0.000213973	0		1.73525	0.000267066	0.445713		0.544081	0.000120231	0.170018		0.94345	0.000117583	0.910492
W5BHJ0	A0A3B6CHW0_WHEAT	Diacylglycerol kinase [Sotub10g008780.1.1]	11.3.5	lipid metabolism.phospholipid synthesis.diacylglycerol kinase	0.000408477	0	0.000228183	0	0.000271337	0.000267652	0.000844554	0.000193129	0.000403162	0.000598599	0.000419462	0.000634744	0.000599185	0	0	0.000221914	0.000226773	0.000220523	0	0.000291356	0.000285305	0.000264124	0.000267274	0.000276769	0.00021222	0.000179663	0.000480282	0.000550935	0.000199728	0.00022307	0.00019222	0.000269389		0.941138	0.000254319	0.959655		1.2416	0.000101265	0.654298		0.400224	0.000283199	0.250774
A0A1D5X1I6	A0A8R7Q2Z5_TRIUA	Ethanolamine-phosphate cytidylyltransferase [Sotub10g018150.1.1]	11.3.6	lipid metabolism.phospholipid synthesis.choline-phosphate cytidylyltransferase	0.000332882	0.000418886	0.000371909	0.000465622	0	0	0	0.000314775	0.000328551	0	0	0.00034485	0	0	0	0	0	0	0	0	0	0.000430489	0.000435622	0.000451097	0.000374559	0.000155207	0.000214442	0.00011495	0	0	0	0.000439069		0	0.000206954	0.000113135		0	0.00019009	0.373901		0	0.000166163	0.116299
A0A1D6BA11	A0A3B6QJK4_WHEAT	Dehydrogenase/ reductase 3 [Sotub06g018120.1.1]	11.8.1	lipid metabolism.exotics (steroids, squalene etc).sphingolipids	0	0	0	0	0	0	0	0	0	0.000428058	0.000449935	0.000453905	0	0	0	0	0	0	0	0	0	0	0	0	0	0	0	0.000443966	0	0	0	0		#DIV/0!	0	#DIV/0!		#DIV/0!	0	#DIV/0!		#DIV/0!	0	#DIV/0!
W5DW12	A0A8R7Q735_TRIUA	8-amino-7-oxononanoate synthase [Sotub08g015030.1.1]	11.8.1	lipid metabolism.exotics (steroids, squalene etc).sphingolipids	0.000211397	0.000266014	0.000236181	0.000295694	0.000280848	0.000277033	0.000218539	0	0	0.000206527	0.000217082	0.000218998	0	0	0	0	0	0	0	0	0	0	0.000276643	0	0.000237864	0.000284525	7.28464e-05	0.000214202	0	0	0	9.22142e-05		0	0.000131427	0.000113135		0	0.000155966	9.58502e-07		0	8.92183e-05	0.373901
A0A1D5VDQ8	A0A3B6EH16_WHEAT	Neutral ceramidase [Sotub04g035600.1.1]	11.8.1.1	lipid metabolism.exotics (steroids, squalene etc).sphingolipids.ceramidase	0.000261217	0	0.000145921	0.00018269	0	0	0.000270042	0.000123504	0.000257818	0.000255199	0.000268242	0.000135304	0	0	0.000381868	0.000425736	0.000290038	0.000282045	0.000366151	0.000372639	0.00018245	0.00033781	0.000341839	0.000353982	0.000135713	6.08967e-05	0.000217121	0.000219582	0.000127289	0.000332607	0.00030708	0.000344544		0.937933	0.000162232	0.957354		5.46182	0.000170899	0.0239538		1.41432	9.8671e-05	0.313222
A0A1D5Z7F7	A0A3B6LQB9_WHEAT	Sterol-4-alpha-carboxylate 3-dehydrogenase decarboxylating [Sotub02g009040.1.1]	11.8.4	lipid metabolism.exotics (steroids, squalene etc).3-beta hydroxysteroid dehydrogenase/isomerase	0.000202624	0.000254974	0.000226379	0.000283422	0.000269192	0	0.000209469	0.000191602	0.000199987	0	0	0	0	0	0	0	0	0	0	0	0	0.000262037	0.000265161	0	0.000227992	0.000184205	0.000200353	0	0	0	0	0.000175733		0	0.000125972	0.000113135		0	0.000142755	0.11638		0	0.000109883	2.63021e-06
A0A1D5VFP9	A0A3B6EHE2_WHEAT	GDSL esterase/lipase At1g28580 [Sotub10g009740.1.1]	11.9.2	lipid metabolism.lipid degradation.lipases	0	0	0	0	0	0	0	0	0	0.000271451	0.000285325	0.000287842	0	0	0	0	0	0	0	0	0	0	0	0	0	0	0	0.000281539	0	0	0	0		#DIV/0!	0	#DIV/0!		#DIV/0!	0	#DIV/0!		#DIV/0!	0	#DIV/0!
W4ZMV8	A0A3B5Y6Q2_WHEAT	Phosphatidylinositide phosphatase SAC1 [Sotub02g026130.1.1]	11.9.3.5	lipid metabolism.lipid degradation.lysophospholipases.phosphoinositide phospholipase C	0.000171451	0.000215747	0.000191552	0	0	0	0.000177243	0	0	0.000167501	0.000352123	0	0	0	0	0.000186289	0.000190368	0.000185122	0	0	0.000239503	0.000221723	0.000224367	0.000232338	0.000192917	0	5.90811e-05	0.000173208	0	0.00018726	7.98345e-05	0.000226143		0	0.000106592	0.000113135		P	0.000102581	3.11934e-08		1.35127	0.00010939	0.844691
A0A1D5VF48	A0A3B6ESZ6_WHEAT	Fatty acid oxidation complex subunit alpha [Sotub05g020590.1.1]	11.9.4.14	lipid metabolism.lipid degradation.beta-oxidation.enoyl isomerase	0	0	0	0	0	0	0	0	0	0.000345398	0.000363051	0.000366255	0	0	0	0	0	0	0	0	0	0.000914417	0.000462661	0.000479096	0	0	0	0.000358235	0	0	0	0.000618725		#DIV/0!	0	#DIV/0!		#DIV/0!	0	#DIV/0!		#DIV/0!	0	#DIV/0!
A0A1D5WI41	A0A453FIN9_AEGTS	Enoyl-CoA-hydratase [Sotub12g006490.1.1]	11.9.4.3	lipid metabolism.lipid degradation.beta-oxidation.enoyl CoA hydratase	0.000266306	0.000335109	0	0	0	0	0	0	0	0	0	0	0.000781274	0	0	0	0.000295688	0	0.000373283	0	0	0.000344391	0.000348498	0.000360878	0.000200471	0	0	0	0.000260425	9.85628e-05	0.000124428	0.000351255		1.29906	0.00030821	0.84079		#DIV/0!	0.000120714	0.373901		#DIV/0!	0.000152392	0.373901
A0A1D5RUI1	A0A3B5XXY2_WHEAT	3-ketoacyl CoA thiolase 1 [Sotub09g018750.1.1]	11.9.4.5	lipid metabolism.lipid degradation.beta-oxidation.acyl-CoA thioesterase	0.00022386	0.000281696	0.000250105	0.000313126	0.000297404	0.000293365	0.000231423	0.000211683	0.000441893	0.000437404	0.000459759	0.000695724	0	0	0	0.000243234	0.000248559	0	0	0.000319347	0	0.000578998	0.000292951	0.000606716	0.000251887	0.000301298	0.000295	0.000530962	0	0.000163931	0.000106449	0.000492888		0	0.000139174	0.000113135		0.544081	0.000117343	0.170018		0.360844	0.000175429	0.218971
A0A1D6RT67	A0A3B6H0K6_WHEAT	Fatty acid oxidation complex subunit alpha [Sotub07g024210.1.1]	11.9.4.9	lipid metabolism.lipid degradation.beta-oxidation.multifunctional	0.000337262	0.000424397	0	0	0	0.000441978	0.000348656	0.000318917	0	0.000329492	0.000346332	0.000349388	0	0	0	0.000366451	0.000374474	0.000364154	0	0	0	0	0	0	0.000253887	0.000147326	0.000222524	0.000341737	0	0.000368359	0	0		0	0.000198581	0.121296		2.5003	0.000201778	0.208008		0	0.000172623	0.116905
A0A1D5ST87	A0A452ZZM2_AEGTS	Oleosin Bn-V [Sotub03g033380.1.1]	11.4	lipid metabolism.TAG synthesis	0	0	0	0	0	0	0	0	0	0	0	0	0.00180114	0.00173946	0.00359002	0	0	0	0	0	0	0.000793955	0	0.000831963	0	0	0	0	0.00237687	0	0	0.000541973		P	0.00146176	0.0172936		#DIV/0!	0	#DIV/0!		#DIV/0!	0	#DIV/0!
A0A1D5SCU2	A0A3B5Z662_WHEAT	Oleosin Bn-V [Sotub03g033380.1.1]	11.4	lipid metabolism.TAG synthesis	0	0	0	0	0	0	0	0	0	0	0	0	0.00180114	0.00173946	0.00179501	0	0	0	0	0	0	0.000793955	0.000803423	0	0	0	0	0	0.00177854	0	0	0.000532459		P	0.000974382	8.87409e-08		#DIV/0!	0	#DIV/0!		#DIV/0!	0	#DIV/0!
A0A1D5XQU5	A0A453H561_AEGTS	Oleosin, putative, expressed [LOC_Os03g49190]	35.2	not assigned.unknown	0.000415092	0.00104467	0.000927513	0.00116123	0.00110292	0.000543972	0.000429115	0.000392513	0.000409691	0.000405528	0.000426255	0.000430016	0.00365333	0.00352822	0.00485452	0.000451016	0.000460891	0.000448189	0.000581839	0.000592149	0.00057985	0.000536804	0.00162962	0.001125	0.000795759	0.000936042	0.00041044	0.000420599	0.00401202	0.000453365	0.000584613	0.00109714		5.04176	0.00183375	0.00229065		0.484343	0.000341125	0.0702405		1.42436	9.61895e-05	0.000101195
A0A1D6AHV5	A0A3B6NMK5_WHEAT	Cycloartenol synthase [Sotub04g023080.1.1]	11.8	lipid metabolism.exotics (steroids, squalene etc)	0	0	0.000150721	0	0	0	0.000139463	0.000127567	0.000133149	0.000263593	0	0.000139755	0	0	0	0	0	0	0.000189098	0	0	0.000174461	0.000176542	0.000182813	5.02403e-05	0	0.000133393	0.000134449	0	0	6.30325e-05	0.000177939		0	6.15315e-05	0.373901		#DIV/0!	0	#DIV/0!		0.472533	7.91648e-05	0.327471
																																						12 proteins				4 proteins				6 proteins
A0A1D5S2A6	A0A3B5XVF6_WHEAT	Alanine aminotransferase [Sotub06g022150.1.1]	13.1.1.3.1	amino acid metabolism.synthesis.central amino acid metabolism.alanine.alanine aminotransferase	0.00148899	0.00187369	0.00166356	0.00178521	0.00254336	0.00250882	0.0015393	0.00201143	0.0023094	0.00187031	0.00218433	0.00198325	0.000624047	0.000602677	0.000621922	0.00138673	0.00188946	0.00206706	0.0023853	0.00273101	0.00208	0.00275084	0.00250528	0.00259428	0.00167541	0.00227913	0.00195337	0.00201263	0.000616215	0.00178109	0.00239877	0.0026168		0.367799	0.000592846	0.00068342		0.781477	0.000444443	0.194945		1.22801	0.000402822	0.202642
A0A1D5SJ26	A0A3B5YT90_WHEAT	Alanine aminotransferase [Sotub06g022150.1.1]	13.1.1.3.1	amino acid metabolism.synthesis.central amino acid metabolism.alanine.alanine aminotransferase	0.0017017	0.00214136	0.00166356	0.00208274	0.00282596	0.00278758	0.0015393	0.00201143	0.00251934	0.00207812	0.00240277	0.00220361	0.000624047	0.000602677	0.000621922	0.00138673	0.00212564	0.00206706	0.00208713	0.00273101	0.00208	0.00275084	0.00222692	0.00259428	0.00183554	0.00256543	0.00202336	0.00222817	0.000616215	0.00185981	0.00229938	0.00252401		0.335713	0.000688683	0.00135857		0.724953	0.000535624	0.105507		1.13642	0.000418145	0.481287
Q5EI64	Q5EI64_WHEAT	Pyrroline-5-carboxylate reductase [Sotub02g014800.1.1]	13.1.2.2	amino acid metabolism.synthesis.glutamate family.proline	0.000714479	0.000899072	0.000798243	0.000499692	0.000474604	0.000468157	0.000738617	0.000337808	0.000705182	0.000698017	0.000733693	0.000740166	0	0	0	0.000388157	0.000396655	0.000385724	0.000500746	0	0	0	0	0	0.000803931	0.000480818	0.000593869	0.000723959	0	0.000390179	0.000166915	0		0	0.000444195	0.000113135		0.81149	5.08807e-05	0.000877376		0.281064	0.000328484	0.112536
W4ZLK0	A0A452Z8Z0_AEGTS	Gamma-glutamyl phosphate reductase [Sotub06g011740.1.1]	13.1.2.2.1	amino acid metabolism.synthesis.glutamate family.proline.delta 1-pyrroline-5-carboxylate synthetase	0.0021699	0.00204789	0.00181822	0.00227638	0.00144139	0.00213272	0.000560802	0.00102593	0.000535416	0.000529976	0.00111413	0.000561978	0	0	0	0.00176827	0.00180698	0.000585729	0.000760392	0.000773867	0	0	0.000709903	0	0.002012	0.00195016	0.000707384	0.00073536	0	0.00138699	0.00051142	0.000236634		0	0.00110779	4.06453e-05		0.711221	0.000606319	0.302725		0.722973	0.000347146	0.550994
A0A1D5XQV9	A0A3B6IP32_WHEAT	N-acetyl-gamma-glutamyl-phosphate reductase [Sotub01g045900.1.1]	13.1.2.3	amino acid metabolism.synthesis.glutamate family.arginine	0.000247055	0.000310884	0.000276019	0.00034557	0.00032822	0.000323762	0.000255401	0.000233616	0.00024384	0.000241363	0.000253699	0.000255937	0	0	0	0.000268436	0	0	0.000346299	0	0.000345116	0	0.000323305	0	0.000277986	0.000332517	0.000244286	0.000250333	0	8.94787e-05	0.000230472	0.000107768		0	0.000153595	0.000113135		0.269095	0.000165473	0.0536101		0.94345	0.000126649	0.910492
A0A1D5SWQ8	A0A452Z1L4_AEGTS	Argininosuccinate synthase [Sotub05g005750.1.1]	13.1.2.3.22	amino acid metabolism.synthesis.glutamate family.arginine.argininosuccinate synthase	0.000215848	0.000814843	0.000482307	0.000905758	0.00028676	0.000282866	0	0.000204107	0	0.000632624	0.00088661	0.000670824	0.00126649	0.00183468	0.00126217	0.000234528	0.000479326	0.000466117	0.000302556	0.000307917	0.000301522	0.000279138	0.000564933	0.000292501	0.000504333	0.000491795	6.80356e-05	0.000730019	0.00145445	0.000393324	0.000303999	0.000378857		2.8839	0.000591789	0.0209513		0.799772	0.000248802	0.679927		4.46823	0.000149208	0.0256593
A0A1D5Y2N4	A0A3B6IRJ2_WHEAT	Argininosuccinate lyase [Sotub04g029330.1.1]	13.1.2.3.23	amino acid metabolism.synthesis.glutamate family.arginine.argininosuccinate lyase	0.000138364	0.000348224	0.000154586	0	0	0.000181324	0.000143038	0.000130838	0.000136564	0.000135176	0.000142085	0.000286677	0	0	0	0	0	0	0	0	0	0	0	0	0.000213724	6.04414e-05	0.000136813	0.000187979	0	0	0	0		0	0.000138408	0.0338448		0	7.40253e-05	0.373901		0	7.50351e-05	2.63021e-06
A0A1D5T0R1	A0A3B6A011_WHEAT	Threonine synthase [Sotub03g035020.1.1]	13.1.3.2.1	amino acid metabolism.synthesis.aspartate family.threonine.threonine synthase	0.000588113	0.000493372	0.000438042	0.00054842	0.000520884	0.000256905	0.000405321	0.000556123	0.000386974	0.000191521	0.00020131	0.000203086	0	0	0	0.000852015	0.000435335	0.000635006	0.000549576	0.000559315	0.000547698	0.000253519	0.000256542	0.000265656	0.000506509	0.000442069	0.000449473	0.000198639	0	0.000640785	0.000552196	0.000258572		0	0.000281548	0.000319898		1.44951	0.000198948	0.261246		1.22854	8.14073e-05	0.128358
W5DRV6	A0A3B6I4C9_WHEAT	5'-methylthioadenosine/S-adenosylhomocysteine nucleosidase [Sotub01g048470.1.1]	13.1.3.4	amino acid metabolism.synthesis.aspartate family.methionine	0.000425426	0	0	0	0	0	0.000439799	0.000402285	0.00041989	0.000415624	0.000436867	0.000440721	0	0	0	0	0	0	0	0	0	0	0	0	0.000141809	0	0.000420658	0.000431071	0	0	0	0		0	0.00017368	0.373901		#DIV/0!	0	#DIV/0!		0	0.00023071	2.63021e-06
A0A1D5VT55	A0A3B6FPU3_WHEAT	Nucleobase ascorbate transporter [Sotub02g019150.1.1]	13.1.3.4	amino acid metabolism.synthesis.aspartate family.methionine	0.000195664	0.000246215	0.000218603	0	0	0.000256414	0.000404548	0.000185021	0.000193118	0.000191156	0.000200925	0.000202698	0.000574028	0.000554371	0.000572074	0.000212597	0.000217252	0.000211265	0.000274264	0.000279124	0.000273326	0.000253035	0.000256053	0.000265149	0.000220161	8.54715e-05	0.000260895	0.00019826	0.000566824	0.000213705	0.000275571	0.000258079		2.57459	0.000190672	2.61519e-05		2.5003	0.000117062	0.208008		1.05625	7.91572e-05	0.8482
A0A1D5VMI8	I1HF18_BRADI	S-adenosylmethionine synthase [Sotub12g030950.1.1]	13.1.3.4.11	amino acid metabolism.synthesis.aspartate family.methionine.S-adenosylmethionine synthetase	0.000295469	0.000371806	0.000660218	0.00041329	0.00039254	0.000387208	0.000610902	0.000279397	0.000583248	0.000288661	0.000303415	0.000306092	0.000866832	0.000837148	0.000863881	0.00032104	0.000328069	0.000319028	0.000414162	0.000421501	0.000412746	0.000382105	0.000386662	0.000400397	0.000442498	0.000397679	0.000491183	0.000299389	0.000855953	0.000322713	0.000416136	0.000389721		1.93437	0.000257282	0.0206692		0.81149	4.20829e-05	0.000877376		0.847213	0.000123413	0.518878
A0A1D5VWU2	A0A3B6FU76_WHEAT	Homocysteine s-methyltransferase [Sotub09g023600.1.1]	13.1.3.4.12	amino acid metabolism.synthesis.aspartate family.methionine.homocysteine S-methyltransferase	0	0	0	0	0	0	0	0	0	0	0	0	0	0	0	0	0	0	0	0	0	0.000367287	0	0.000384869	0	0	0	0	0	0	0	0.000250719		#DIV/0!	0	#DIV/0!		#DIV/0!	0	#DIV/0!		#DIV/0!	0	#DIV/0!
A0A1D5XVG2	A0A3B6ILS4_WHEAT	5-methyltetrahydropteroyltriglutamate--homocysteine methyltransferase [Sotub01g010050.1.1]	13.1.3.4.3	amino acid metabolism.synthesis.aspartate family.methionine.methionine synthase	0.000133848	0.000336859	0.000299081	0.000374443	0.000177821	0.000350812	0.00041511	0.000379703	0.000264213	0.000523057	0.000412343	0.000415981	0.000392677	0.00037923	0.00039134	0.000581728	0.000445849	0.000578082	0.000750465	0.000763764	0.000747901	0.000692379	0.000525476	0.000544143	0.000256596	0.000301026	0.000353009	0.00045046	0.000387749	0.00053522	0.000754043	0.000587333		1.51113	9.92226e-05	0.103762		1.77799	0.00015317	0.0374838		2.13605	0.000225318	0.000939504
A0A1D6S217	M7ZHT1_TRIUA	5-methyltetrahydropteroyltriglutamate--homocysteine methyltransferase [Sotub01g010050.1.1]	13.1.3.4.3	amino acid metabolism.synthesis.aspartate family.methionine.methionine synthase	0.000495303	0.00062327	0.000553371	0.00069281	0.000438683	0.000649088	0.000341358	0.000312241	0.000325905	0.000483891	0.000339082	0.000342074	0.000484365	0.000467778	0.000482716	0.000358779	0.000549952	0.000534796	0.000462847	0.000471049	0.000461266	0.000640534	0.000648172	0.000671197	0.000557315	0.000593527	0.000326501	0.000388349	0.000478286	0.000481176	0.000465054	0.000653301		0.858198	5.95756e-05	0.101928		0.810705	0.000125253	0.322337		1.42436	7.65179e-05	0.000101195
A0A1D6A188	A0A453JY69_AEGTS	Diaminopimelate epimerase family protein [Sotub09g005640.1.1]	13.1.3.5.4	amino acid metabolism.synthesis.aspartate family.lysine.diaminopimelate epimerase	0.000336156	0.000423006	0	0.000470202	0.000446594	0	0.000347513	0.000317871	0.000331782	0.000328411	0.000345196	0.000348242	0	0	0	0.000365249	0.000373246	0.00036296	0	0.000479544	0.000469584	0	0	0	0.000253054	0.000305599	0.000332389	0.000340617	0	0.000367152	0.000316376	0		0	0.00019793	0.121296		1.20142	0.000170942	0.708		0.951824	0.00017379	0.924362
W5FSY8	A0A3B6MQM0_WHEAT	Aspartokinase/homoserine dehydrogenase [Sotub11g028680.1.1]	13.1.3.6.1.1	amino acid metabolism.synthesis.aspartate family.misc.homoserine.aspartate kinase	0.000532611	0.000335109	0.000595054	0.000372498	0.000353795	0.00034899	0.000550605	0.00025182	0.000262841	0.00078051	0.000546934	0.00110352	0.000781274	0.00075452	0.000778614	0.000578706	0.000887065	0.00028754	0.000746567	0.000379898	0.000744016	0.00103317	0.000696996	0.000721755	0.000487591	0.000358428	0.000355089	0.000810322	0.00077147	0.000584437	0.000623494	0.000817308		1.58221	0.000177843	0.0227109		1.63056	0.00022658	0.262026		1.75588	0.000225599	0.160886
A0A1D5ZXA5	A0A3B6MWX3_WHEAT	Aspartate-semialdehyde dehydrogenase [Sotub01g005250.1.1]	13.1.3.6.1.2	amino acid metabolism.synthesis.aspartate family.misc.homoserine.aspartate semialdehyde dehydrogenase	0.000876305	0.000735139	0.000652694	0.000817161	0.000776132	0.000765591	0.00181182	0.00138107	0.0014415	0.000570743	0.000299957	0.000605207	0.000856953	0	0.000854036	0.000634763	0	0.00157696	0.000818884	0.000833395	0.00122413	0.000755501	0.00114677	0.000791669	0.000754713	0.000786295	0.0015448	0.000491969	0.00057033	0.000737242	0.000958802	0.000897979		0.755691	0.000336003	0.562729		0.937615	0.000502842	0.91993		0.620666	0.000381986	0.036243
A0A1D6ABW2	A0A3B6NUA5_WHEAT	Acetolactate synthase [Sotub07g025380.1.1]	13.1.4.1.1	amino acid metabolism.synthesis.branched chain group.common.acetolactate synthase	0.000615166	0.000774101	0.000458191	0.000286823	0.000272422	0.00107489	0.000423966	0.000775606	0.00101194	0.000600993	0.00042114	0.000637283	0.00120316	0.00116196	0	0.00111401	0.00091072	0.000442811	0.00114971	0.000585043	0.00114578	0.000265181	0	0	0.00061582	0.000544712	0.000737169	0.000553138	0.000788375	0.000822514	0.00096018	8.83937e-05		1.2802	0.000453368	0.691829		1.51	0.000393553	0.448956		1.30252	0.000303569	0.429013
W5GXB0	A0A453P2C6_AEGTS	Acetolactate synthase small subunit [Sotub11g009930.1.1]	13.1.4.1.1	amino acid metabolism.synthesis.branched chain group.common.acetolactate synthase	0.00130775	0.0013165	0.00116886	0.00182923	0.00138991	0.00171379	0.000540773	0.00074197	0.000516294	0.000255524	0	0.000270954	0	0	0	0.000568372	0.000580816	0.00056481	0.000733235	0.000746229	0.00073073	0	0.000342275	0	0.00126437	0.00164431	0.000599679	0.000175493	0	0.000571333	0.000736731	0.000114092		0	0.000694502	1.21639e-05		0.34746	0.000605112	0.00123097		1.22854	0.000108612	0.128358
A0A1D5SPT9	A0A452YTG8_AEGTS	Branched-chain-amino-acid aminotransferase [Sotub02g030460.1.1]	13.1.4.1.4	amino acid metabolism.synthesis.branched chain group.common.branched-chain-amino-acid aminotransferase	0.000640798	0.000403178	0.000357962	0.000448162	0.00085132	0.000419879	0.000331224	0.000302971	0.00031623	0.000313017	0.000329015	0.000331918	0	0	0	0.000696256	0.00035575	0.000691892	0.000449107	0.000457065	0.000447572	0.000414345	0.000419286	0.000434181	0.000467313	0.00057312	0.000316808	0.00032465	0	0.0005813	0.000451248	0.000422604		0	0.000273401	0.00597586		1.01427	0.000196424	0.965794		1.42436	7.42463e-05	0.000101195
A0A1D5YES7	A0A3B6KFM7_WHEAT	2-isopropylmalate synthase 1 [Sotub06g017560.1.1]	13.1.4.4.1	amino acid metabolism.synthesis.branched chain group.leucine specific.2-isopropylmalate synthase	0.00196225	0.00246922	0.00200961	0.00228727	0.00217243	0.00300009	0.00236664	0.00216477	0.00209811	0.00127803	0.00134335	0.0015246	0.00239865	0.00277981	0.00239048	0.00213208	0.00308657	0.00229527	0.00275051	0.00186617	0.00274111	0.00211468	0.0021399	0.00243751	0.00214703	0.0024866	0.00220984	0.00138199	0.00252298	0.00250464	0.0024526	0.0022307		1.1751	0.000305882	0.142753		1.00726	0.000429856	0.965517		1.10985	0.000358716	0.469469
A0A1D5UHC9	A0A3B6DN32_WHEAT	3-isopropylmalate dehydrogenase [Sotub05g008610.1.1]	13.1.4.4.3	amino acid metabolism.synthesis.branched chain group.leucine specific.3-isopropylmalate dehydrogenase	0.000257607	0.000324163	0.000287809	0	0.000342239	0.000337591	0.00026631	0.000243595	0.000254255	0.000251672	0.000264535	0.000266869	0.000755755	0.000729875	0.000753182	0.000279902	0.00028603	0.000278148	0.000361091	0.000367489	0.000359857	0.000333142	0.000337115	0.00034909	0.00028986	0.00022661	0.00025472	0.000261025	0.000746271	0.00028136	0.000362812	0.000339782		2.57459	0.000251036	2.61519e-05		1.2416	0.000127726	0.654298		1.42436	5.96955e-05	0.000101195
A0A1D6DE65	A0A453H7E5_AEGTS	Threonine dehydratase biosynthetic [Sotub10g025360.1.1]	13.1.4.5.1	amino acid metabolism.synthesis.branched chain group.isoleucine specific.threonine ammonia-lyase	0.00034233	0.000430774	0.000382464	0.000478837	0.000454795	0.000448618	0.000353895	0.000323709	0.000337875	0.000334442	0.000351536	0.000177319	0	0	0	0.000371957	0.00019005	0.000184813	0.000239923	0.000244175	0.000239104	0	0	0	0.000385189	0.00046075	0.000338493	0.000287765	0	0.00024894	0.000241067	0		0	0.000212828	0.000113135		0.540292	0.00013455	0.0271628		0.712178	5.42377e-05	0.000388701
A0A1D5XE21	A0A3B6HRZ3_WHEAT	Phosphoserine aminotransferase [Sotub02g026180.1.1]	13.1.5.1.2	amino acid metabolism.synthesis.serine-glycine-cysteine group.serine.phosphoserine aminotransferase	0.000255044	0	0.000284945	0	0.000677668	0.000334232	0.000263661	0	0	0.000249168	0.000261903	0.000264214	0	0	0	0.000277117	0.000283184	0.00027538	0.000357498	0.000363833	0.000356276	0	0	0.000345617	0.000179996	0.0003373	8.78868e-05	0.000258428	0	0.00027856	0.000359202	0.000115206		0	0.000139745	0.117335		0.825854	0.000216721	0.778956		4.0871	0.000177085	0.0367166
A0A1D5XIA9	A0A3B6IUL2_WHEAT	Phosphoserine aminotransferase [Sotub02g026180.1.1]	13.1.5.1.2	amino acid metabolism.synthesis.serine-glycine-cysteine group.serine.phosphoserine aminotransferase	0	0	0	0	0	0	0.000252963	0	0.000241512	0	0	0.000253494	0	0	0	0.000265873	0.000271695	0.000264207	0	0	0.000341821	0	0	0	0	0	0.000164825	8.44979e-05	0	0.000267258	0.00011394	0		#DIV/0!	0	#DIV/0!		P	0.000146405	3.11934e-08		0.69128	0.000156585	0.735833
A0A1D5ZX81	A0A453L683_AEGTS	N-methyl-L-tryptophan oxidase [Sotub08g007640.1.1]	13.1.5.2.41	amino acid metabolism.synthesis.serine-glycine-cysteine group.glycine.sarcosine oxidase	0.00198601	0.00156195	0.00166413	0.00138898	0.00263847	0.00195198	0.00282302	0.00234748	0.00269523	0.000970126	0.00152956	0.00154306	0.00436984	0.00351683	0.00362914	0.0029671	0.00303206	0.00268045	0.00382774	0.00424971	0.00346787	0.00128417	0.00162435	0.00134565	0.00173736	0.00199314	0.00262191	0.00134758	0.0038386	0.0028932	0.00384844	0.00141806		2.20944	0.00119586	0.00209393		1.45158	0.000643169	0.0754232		1.4678	0.000732663	0.0100652
A0A1D5Z7X4	A0A3B6LPE6_WHEAT	N-methyl-L-tryptophan oxidase [Sotub08g007640.1.1]	13.1.5.2.41	amino acid metabolism.synthesis.serine-glycine-cysteine group.glycine.sarcosine oxidase	0.00199083	0.00219203	0.00166817	0.00208852	0.00297549	0.00195672	0.00282987	0.00282381	0.00294739	0.00097248	0.00153328	0.001289	0.00365037	0.00352537	0.00363794	0.00351508	0.00331573	0.00322435	0.00348821	0.00390502	0.00382392	0.000965465	0.00130264	0.00101168	0.00195035	0.00234024	0.00286702	0.00126492	0.00360456	0.00335172	0.00373905	0.00109326		1.84817	0.000922367	0.00046657		1.43221	0.000662243	0.0378836		1.30416	0.000499604	0.00285963
A0A1D5RQM3	A0A8R7P8E4_TRIUA	Cupin RmlC-type [Sotub02g035120.1.1]	13.1.5.3	amino acid metabolism.synthesis.serine-glycine-cysteine group.cysteine	0	0.000392148	0	0.000435902	0.000414016	0	0.000322163	0.000294683	0.000307579	0.000608909	0.00064003	0.000322838	0	0	0	0	0	0	0	0	0	0	0	0	0.000130716	0.000283306	0.000308142	0.000523926	0	0	0	0		0	0.000160094	0.373901		0	0.000219557	0.11638		0	0.000169	2.63021e-06
A0A1D5S955	A0A3B5Z6M2_WHEAT	Cupin RmlC-type [Sotub02g013320.1.1]	13.1.5.3	amino acid metabolism.synthesis.serine-glycine-cysteine group.cysteine	0.000572781	0.000720764	0.000959898	0.000400591	0.00114143	0.00112593	0.00118426	0.00108325	0.00113065	0.00111917	0.000588184	0.00089006	0.000840197	0.000811425	0.000837337	0.000311176	0.000635978	0.000618451	0.00120431	0.000817099	0.00120019	0.000370364	0.000374781	0.000388095	0.000751148	0.000889319	0.00113272	0.000865804	0.000829653	0.000521868	0.00107387	0.000377747		1.10451	0.000131196	0.525981		0.586818	0.000354309	0.239586		0.948041	0.000147788	0.678001
A0A1D5SW06	A0A3B5ZUK3_WHEAT	Phospho-2-dehydro-3-deoxyheptonate aldolase 1 [Sotub04g028270.1.1]	13.1.6.1.1	amino acid metabolism.synthesis.aromatic aa.chorismate.3-deoxy-D-arabino-heptulosonate 7-phosphate synthase	0.000199859	0.000251495	0.00044658	0.00055911	0.000265519	0.000785738	0.000206611	0.000566964	0.000394517	0	0	0	0	0	0	0.000434312	0.000887642	0.000647385	0	0.000285109	0.000279187	0	0	0	0.000299311	0.000536789	0.000389364	0	0	0.000656446	0.000188099	0		0	0.000183437	0.0163463		1.22291	0.000228217	0.581075		0.483092	0.000189112	0.224656
A0A096UMR0	A0A3B6C4X7_WHEAT	Phospho-2-dehydro-3-deoxyheptonate aldolase 1 [Sotub04g028270.1.1]	13.1.6.1.1	amino acid metabolism.synthesis.aromatic aa.chorismate.3-deoxy-D-arabino-heptulosonate 7-phosphate synthase	0.000575998	0	0.000965291	0.000402842	0	0.000377419	0	0.000272334	0.000568503	0.000281364	0.000295744	0	0	0	0	0.000938772	0.000959326	0.000932888	0	0.000410845	0	0	0	0	0.000513763	0.000260087	0.000280279	0.000192369	0	0.000943662	0.000136948	0		0	0.000416565	0.140846		3.62826	0.000400772	0.0063478		0.488614	0.000246997	0.539295
A0A1D6BU59	A0A0P0K3B8_WHEAT	3-phosphoshikimate 1-carboxyvinyltransferase [Sotub05g023360.1.1]	13.1.6.1.6	amino acid metabolism.synthesis.aromatic aa.chorismate.5-enolpyruvylshikimate-3-phosphate synthase	0	0	0	0	0	0	0	0	0	0.000196403	0	0.000208262	0	0	0	0.000218433	0.000223216	0.000217064	0	0	0	0	0	0	0	0	0	0.000134888	0	0.000219571	0	0		#DIV/0!	0	#DIV/0!		P	0.000120281	3.11934e-08		#DIV/0!	0	#DIV/0!
W4ZTR7	A0A3B5Y6N2_WHEAT	Proteasome subunit beta type [Sotub07g008820.1.1]	13.1.6.1.7	amino acid metabolism.synthesis.aromatic aa.chorismate.chorismate synthase	0.000840391	0.000528757	0.000938917	0.00117551	0.00111649	0.00110132	0.000868783	0.000397339	0.000829456	0.000410514	0.000862991	0.000870605	0.00123275	0	0.00122855	0.000456561	0.000466557	0.0004537	0.000588992	0	0.00058698	0.000543404	0.000549884	0.000569417	0.000769355	0.0011311	0.000698526	0.000714703	0.000820433	0.00045894	0.000391991	0.000554235		1.06639	0.000470164	0.910849		0.405745	0.000369018	8.10739e-06		0.561168	0.000318834	0.283121
A0A1D5SI36	A0A452ZZH2_AEGTS	Proteasome subunit beta type [Sotub07g008820.1.1]	13.1.6.1.7	amino acid metabolism.synthesis.aromatic aa.chorismate.chorismate synthase	0.000840391	0.000528757	0.000938917	0.00117551	0.00111649	0.00110132	0.000868783	0.000397339	0.000829456	0.000410514	0.000862991	0.000870605	0	0.00119053	0.00122855	0.000456561	0.000466557	0.0004537	0.000588992	0.00059943	0.00058698	0.000543404	0.000549884	0.000569417	0.000769355	0.0011311	0.000698526	0.000714703	0.000806362	0.00045894	0.0005918	0.000554235		1.0481	0.000462556	0.934311		0.405745	0.000369018	8.10739e-06		0.847213	0.00017551	0.518878
W5DX68	A0A3B6HUM7_WHEAT	Prephenate dehydratase [Sotub11g029450.1.1]	13.1.6.3.1	amino acid metabolism.synthesis.aromatic aa.phenylalanine.arogenate dehydratase / prephenate dehydratase	0.000256962	0.00032335	0.000287087	0.000718856	0.000682763	0.000336745	0.000531286	0.000485969	0.000507236	0.000251041	0.000263872	0	0	0	0	0.000558401	0.000570627	0.000832352	0.000360186	0.000733137	0.000358955	0	0	0.000348215	0.000289133	0.000579454	0.000508164	0.000171638	0	0.000653793	0.000484093	0.000116072		0	0.000159754	0.000113135		1.12829	0.000170413	0.648423		0.952631	0.000137792	0.856914
A0A1D6CL07	A0A453SM57_AEGTS	Prephenate dehydrogenase family protein [Sotub07g007310.1.1]	13.1.6.4.1	amino acid metabolism.synthesis.aromatic aa.tyrosine.arogenate dehydrogenase / prephenate dehydrogenase	0	0	0	0	0	0	0	0.000258535	0	0	0	0	0	0	0	0.000297069	0	0	0	0	0	0	0	0	0	0	8.61785e-05	0	0	9.90231e-05	0	0		#DIV/0!	0	#DIV/0!		#DIV/0!	0.000121278	0.373901		0	0.000105547	0.373901
A0A1D5Z6D4	A0A3B6LKR2_WHEAT	Phosphoribosylanthranilate transferase (Fragment) [Sotub10g020230.1.1]	13.1.6.5.3	amino acid metabolism.synthesis.aromatic aa.tryptophan.phosphoribosyanthranilate isomerase	0.000292518	0.000368094	0.000326813	0.000613745	0.00038862	0.000383341	0.000453601	0.000276607	0.000577424	0.000428668	0.000450577	0.000454553	0	0	0	0	0	0.000157921	0.000410026	0.000208646	0.000204312	0	0.000382801	0.000396399	0.000329142	0.000461902	0.000435878	0.000444599	0	5.26404e-05	0.000274328	0.000259733		0	0.00018186	0.000113135		0.113964	0.000245954	0.0114279		0.62937	0.000149996	0.217777
A0A1D6D6A1	A0A8R7P0W8_TRIUA	Phosphoribosylanthranilate transferase (Fragment) [Sotub10g020230.1.1]	13.1.6.5.3	amino acid metabolism.synthesis.aromatic aa.tryptophan.phosphoribosyanthranilate isomerase	0.00026596	0.000334674	0.000297141	0.000186007	0.000353336	0.000174269	0.000274946	0.000125747	0.00013125	0.000259833	0.000273113	0.000275522	0	0	0.000388802	0.000144489	0.000147652	0.000143583	0.0001864	0	0.000185763	0.000171972	0.000174023	0.000180205	0.000299258	0.000237871	0.000177314	0.000269489	0.000129601	0.000145242	0.000124054	0.0001754		0.433073	0.000171068	0.265332		0.61059	8.11748e-05	0.18456		0.699629	9.12713e-05	0.536903
A0A096ULK8	A0A3B6B8G9_WHEAT	Phosphoribosylanthranilate transferase (Fragment) [Sotub08g009850.1.1]	13.1.6.5.3	amino acid metabolism.synthesis.aromatic aa.tryptophan.phosphoribosyanthranilate isomerase	0.000100913	0.000126985	0.000112744	0.000141153	0.000134066	0.000132245	0.000104322	0.000286272	0.0001992	0.000295764	0.000207254	0.000209082	0.000296054	0	0.000295046	0	0	0	0.000141451	0.000143957	0.000140968	0.000261005	0.000264117	0.00013675	0.000113547	0.000135822	0.000196598	0.000237367	0.000197033	0	0.000142125	0.000220624		1.73525	0.000117498	0.445713		0	7.44521e-05	9.58502e-07		0.722923	6.48368e-05	0.358467
A0A1D6BP69	M7YG94_TRIUA	Tryptophan synthase beta chain 1 [Sotub07g025920.1.1]	13.1.6.5.5	amino acid metabolism.synthesis.aromatic aa.tryptophan.tryptophan synthase	0	0	0	0	0	0	0	0	0	0	0	0	0	0	0	0.000584782	0.000298793	0.000581117	0	0	0.000375913	0	0	0.000364666	0	0	0	0	0	0.000488231	0.000125304	0.000121555		#DIV/0!	0	#DIV/0!		P	0.000286842	0.00672491		#DIV/0!	0.000153466	0.373901
W5BPN7	A0A3B6BXQ0_WHEAT	Agmatinase [Sotub01g030270.1.1]	13.2.2.3	amino acid metabolism.degradation.glutamate family.arginine	0	0.000310137	0.000275355	0	0	0	0.000509575	0.000233055	0.000243254	0	0	0	0.000723054	0.000698294	0.000720593	0.000535582	0.000273654	0.000266112	0.000345467	0.000351588	0.000688572	0.000318727	0.000322528	0.000333985	0.000195164	0	0.000328628	0	0.00071398	0.000358449	0.000461876	0.00032508		3.65836	0.00030393	0.0062044		P	0.000219007	0.0155265		1.40547	0.000174873	0.410324
A0A1D5VIX9	A0A3B6EAD2_WHEAT	L-asparaginase [Sotub03g028330.1.1]	13.2.3.1.1	amino acid metabolism.degradation.aspartate family.asparagine.L-asparaginase	0.000634847	0.000798866	0.000709275	0.000887998	0.000843413	0.000831958	0.000984441	0.000900472	0.00125317	0.00031011	0.000325959	0.000328835	0	0	0	0.00137958	0.00105734	0.0010282	0.00133481	0.00135846	0.00088683	0.000410497	0	0	0.000714329	0.000854456	0.00104603	0.000321635	0	0.00115504	0.00119337	0.000136832		0	0.000394687	0.000113135		1.35178	0.000206557	0.0576058		1.14085	0.000219853	0.474134
A0A1D5U204	A0A3B6CBC7_WHEAT	Asparaginase [Sotub12g018880.1.1]	13.2.3.1.1	amino acid metabolism.degradation.aspartate family.asparagine.L-asparaginase	0	0	0	0	0	0.000499484	0	0	0	0	0	0	0	0	0	0.00041413	0	0	0	0	0.000532428	0.000492901	0.000498779	0.000516498	0	0.000166495	0	0	0	0.000138043	0.000177476	0.000502726		#DIV/0!	0	#DIV/0!		0.829116	0.000237433	0.901692		#DIV/0!	0.000217363	0.373901
A0A1D5UKX5	A0A8R7PJQ4_TRIUA	Adenosylhomocysteinase [Sotub12g030260.1.1]	13.2.3.4	amino acid metabolism.degradation.aspartate family.methionine	0.00024587	0.000309393	0.000274695	0	0	0	0	0	0	0	0	0	0	0	0	0.000267149	0	0	0.000344638	0.000350745	0	0	0	0.000333184	0.000276653	0	0	0	0	8.90495e-05	0.000231795	0.000111061		0	0.000152858	0.000113135		#DIV/0!	0.000109063	0.373901		#DIV/0!	0.000179558	0.116147
A0A1D5TLD8	A0A3B6AQY3_WHEAT	3-ketoacyl-CoA thiolase [Sotub07g017430.1.1]	13.2.3.5	amino acid metabolism.degradation.aspartate family.lysine	0.000788675	0.000496219	0.000881137	0.000551583	0.00104778	0.000516774	0.000815319	0.000745775	0.00116762	0.00115576	0.000809884	0.000408515	0	0	0	0.000856931	0.000875693	0.00127734	0.000552747	0	0.000550858	0.00101993	0	0.00106875	0.00072201	0.000705379	0.000909571	0.000791385	0	0.00100332	0.000367868	0.000696227		0	0.000415378	0.00339355		1.42239	0.000290662	0.246326		0.404441	0.000386123	0.0742374
A0A1D5YUR5	A0A3B6KDJ1_WHEAT	Carbamoyl-phosphate synthase large chain [Sotub09g020300.1.1]	13.2.4.4	amino acid metabolism.degradation.branched chain group.leucine	0.000138926	0.00017482	0	0.000194325	0	0.000182061	0	0	0	0	0	0	0.000407575	0.000393618	0.000406188	0.0003019	0	0.000300007	0	0	0	0	0	0	0.000104582	0.000125462	0	0	0.00040246	0.000200636	0	0		3.84828	0.000173359	0.00509466		1.59918	0.000136049	0.559895		#DIV/0!	0	#DIV/0!
W5GDZ8	A0A3B6NLC6_WHEAT	p-hydroxyphenylpyruvate dioxygenase [Sotub07g017790.1.1]	13.2.6.2	amino acid metabolism.degradation.aromatic aa.tyrosine	0.000473569	0.00029796	0.000264545	0.000331205	0.000314576	0.000310303	0.000244784	0.000223905	0.000233703	0.000231329	0.000243152	0	0	0	0	0.000257277	0.00026291	0.000255665	0	0	0	0	0	0	0.000345358	0.000318694	0.000234131	0.00015816	0	0.000258617	0	0		0	0.000202051	0.00597586		0.81149	3.37246e-05	0.000877376		0	0.000128409	2.63021e-06
A0A1D5RUP4	A0A3B5XYR7_WHEAT	PBSP domain protein [Sotub01g044670.1.1]	13.2.7	amino acid metabolism.degradation.histidine	0	0	0	0	0	0	0	0	0	0.00122902	0.00129184	0.000651619	0.00184534	0	0.00183906	0.000683442	0	0.000679158	0.000881682	0.00179461	0.000878669	0.00162688	0.00164628	0.00170476	0	0	0	0.00105749	0.00122813	0.0004542	0.00118499	0.0016593		#DIV/0!	0.00095131	0.116118		#DIV/0!	0.000351824	0.11612		#DIV/0!	0.000729898	0.0177268
A0A1D5UYZ2	A0A453AQU3_AEGTS	Arginine N-methyltransferase family protein [Sotub12g031510.1.1]	26.6	misc.O-methyl transferases	0.000244696	0.000307916	0.000273384	0	0.000325086	0	0	0	0	0	0	0	0	0	0	0	0	0	0	0	0	0	0	0	0.000275332	0.000108362	0	0	0	0	0	0		0	0.000152129	0.000113135		0	0.000132716	0.373901		#DIV/0!	0	#DIV/0!
A0A1D5YQH1	A0A3B6KGF1_WHEAT	Protein arginine N-methyltransferase 1 [Sotub12g009950.1.1]	26.6	misc.O-methyl transferases	0.00026981	0	0.000301442	0.000377399	0	0.000353582	0.000278925	0.000255134	0.000266299	0	0	0	0	0	0	0	0	0	0	0	0	0.000348922	0	0	0.000190417	0.00024366	0.000266786	0	0	0	0	0.000116307		0	0.000147835	0.117335		0	0.000188889	0.116539		0	0.000146318	2.63021e-06
W5DBH3	A0A453FJZ8_AEGTS	Aspartate aminotransferase [Sotub08g018900.1.1]	10.1.5	cell wall.precursor synthesis.UXS	0.00142796	0.00179689	0.00191445	0.00239685	0.00341477	0.00187133	0.00265717	0.00243052	0.00225501	0.00418519	0.00351927	0.00325446	0	0.000809165	0	0.00248247	0.00221972	0.00185019	0.00280223	0.00285188	0.00279265	0.00184666	0.00186869	0.00154805	0.0017131	0.00256098	0.00244757	0.00365297	0.000269722	0.00218413	0.00281559	0.00175447		0.157446	0.000859114	0.00929393		0.852848	0.000573818	0.483698		1.15036	0.000239366	0.0354264
A0A077S3V2	A0A077S3V2_WHEAT	Aspartate aminotransferase [Sotub08g018900.1.1]	10.1.5	cell wall.precursor synthesis.UXS	0.000903328	0.00113671	0.00126154	0.000947654	0.00150012	0.000591899	0.00163423	0.00128129	0.00133736	0.00264755	0.00208715	0.00163766	0	0.000639847	0	0.00122688	0.001003	0.000731516	0.0012662	0.00128864	0.00126188	0.000876149	0.000886597	0.000306031	0.00110053	0.00101323	0.00141763	0.00212412	0.000213282	0.000987132	0.00127224	0.000689592		0.1938	0.000551337	0.0202554		0.974246	0.000329538	0.934985		0.897444	0.000144268	0.256135
A0A1D6B8Z2	A0A453PWW5_AEGTS	Aspartate aminotransferase [Sotub08g013570.1.1]	9.1.2	mitochondrial electron transport / ATP synthesis.NADH-DH (type I).localisation not clear	0.000250068	0.000314675	0.000279385	0.000349785	0.000332222	0.00032771	0.000258516	0.000236465	0.000246814	0.000244306	0.000256792	0.000259058	0	0	0	0.00027171	0.000277659	0.000270007	0.000350522	0.000356734	0.000349324	0	0	0	0.000281376	0.000336572	0.000247265	0.000253386	0	0.000273125	0.000352193	0		0	0.000155468	0.000113135		0.81149	3.56165e-05	0.000877376		1.42436	5.79483e-05	0.000101195
A0A1D6BUT5	A0A3B6REW7_WHEAT	Magnesium transporter protein 1 [Sotub03g008300.1.1]	34.3	transport.mangesium	0.00091271	0.00114852	0.00135962	0.00170222	0.00121256	0.00119609	0.00188709	0.00172613	0.00180167	0.00208059	0.00156209	0.00157587	0.00178511	0.00172398	0.00177903	0.00165283	0.00168902	0.00131398	0.00213226	0.00130202	0.00127498	0.00157377	0.00119441	0.00123684	0.00114028	0.00137029	0.00180496	0.00173952	0.00176271	0.00155194	0.00156975	0.00133501		1.54585	0.000369689	0.00885105		1.13257	0.000245149	0.424639		0.869689	0.000337915	0.455842
A0A1D6BW53	A0A3B6RBS5_WHEAT	Amino acid permease [Sotub06g017860.1.1]	34.3	transport.amino acids	0	0	0	0	0	0	0	0	0	0.000206953	0.000217531	0.00021945	0	0	0	0	0	0	0	0	0	0	0	0	0	0	0	0.000214645	0	0	0	0		#DIV/0!	0	#DIV/0!		#DIV/0!	0	#DIV/0!		#DIV/0!	0	#DIV/0!
A0A1D5WWA9	A0A3B6GP86_WHEAT	Zinc transporter [Sotub04g007070.1.1]	34.12	transport.metal	0	0	0	0	0	0	0.000231423	0	0.000220947	0.000218702	0.00022988	0.000231908	0	0	0	0.000243234	0	0.000241709	0.000313786	0	0	0	0	0	0	0	0.00015079	0.00022683	0	0.000161648	0.000104595	0		#DIV/0!	0	#DIV/0!		#DIV/0!	0.000125213	0.11612		0.693651	0.000143529	0.738316
A0A1D5U0Y7	A0A3B6CH37_WHEAT	Glutathione-regulated potassium-efflux system protein [Sotub01g031650.1.1]	34.15	transport.potassium	0	0	0	0	0	0	0.00010578	9.67573e-05	0.000100992	9.99656e-05	0.000105075	0.000106002	0	0	0	0	0	0	0	0	0	0.000132326	0.000133904	0	0	0	0.000101176	0.000103681	0	0	0	8.87432e-05		#DIV/0!	0	#DIV/0!		#DIV/0!	0	#DIV/0!		0	5.549e-05	2.63021e-06
W5A0Y8	A0A3B5YWZ0_WHEAT	Sugar transporter family protein [Sotub03g017510.1.1]	34.2	transport.sugars	0	0	0	0	0	0	0	0	0.000204432	0.000202355	0.000212697	0.000214573	0	0	0	0	0	0	0	0	0	0	0	0	0	0	6.81438e-05	0.000209875	0	0	0	0		#DIV/0!	0	#DIV/0!		#DIV/0!	0	#DIV/0!		0	8.34588e-05	0.373901
A0A1D5YIV2	A0A3B6KTH9_WHEAT	Solute carrier family 2, facilitated glucose transporter member 3 [Sotub04g027820.1.1]	34.2	transport.sugars	0	0	0	0	0	0	0	0	0	0.000194496	0.000204437	0.00020624	0	0	0	0	0	0	0	0	0	0	0	0	0	0	0	0.000201724	0	0	0	0		#DIV/0!	0	#DIV/0!		#DIV/0!	0	#DIV/0!		#DIV/0!	0	#DIV/0!
A0A1D6AX04	A0A3B6PKG6_WHEAT	mitochondrial carrier protein, putative, expressed [LOC_Os02g10800]	34.9	transport.metabolite transporters at the mitochondrial membrane	0.00232431	0.00292481	0.00201974	0.00216743	0.00240171	0.00236909	0.00293679	0.0029305	0.00305875	0.000756918	0.00132601	0.00133771	0	0	0	0.00168364	0.00258076	0.00306733	0.001448	0.00110525	0.00108229	0.000333981	0.000675928	0.000699939	0.00242295	0.00231274	0.00297535	0.00114021	0	0.00244391	0.00121185	0.000569949		0	0.00135869	0.000804424		1.05671	0.000456815	0.766041		0.407295	0.000975631	0.00014843
A0A1D5VI27	A0A077RY29_WHEAT	Mitochondrial 2-oxoglutarate/malate carrier protein [Sotub01g005840.1.1]	34.9	transport.metabolite transporters at the mitochondrial membrane	0.000843849	0.000530933	0.000942781	0.00177051	0.00168162	0.00110585	0.000872358	0.0015959	0.0012493	0.00206102	0.00216636	0.00218547	0	0.00119543	0.00123361	0.000916881	0.000936955	0.000911134	0.00118283	0.00120379	0.00176819	0.00163692	0.00220859	0.000571761	0.000772521	0.00151933	0.00123919	0.00213761	0.00080968	0.000921656	0.00138494	0.00147242		1.0481	0.00046446	0.934311		0.606621	0.000399145	0.0456097		1.11762	0.000320722	0.634346
A0A1D5ZKF5	A0A453MEU5_AEGTS	Trafficking protein particle complex subunit 5 [Sotub04g013360.1.1]	34.99	transport.misc	0.000548277	0	0.000612555	0	0	0	0	0	0	0.000535644	0	0	0	0	0	0.000595727	0.00060877	0.000591993	0.000768525	0.000782143	0.000765898	0.00070904	0.000717495	0.000742983	0.000386944	0	0	0.000178548	0	0.00059883	0.000772189	0.000723173		0	0.000300414	0.117335		P	0.00032804	3.11934e-08		P	0.000422981	1.08395e-08
A0A1D5SCP6	A0A8R7P7E9_TRIUA	Sorting nexin 1 [Sotub06g011150.1.1]	11.1.9	protein targeting, protein transport	0.000186754	0.000235003	0.000208648	0.000261224	0	0.000244738	0.000386126	0.00035319	0.000368647	0.000182451	0.000191776	0	0	0	0.000546023	0.000405832	0.000414718	0.000403289	0.000261774	0	0.00026088	0.000241513	0.000244393	0.000253074	0.000210135	0.000168654	0.000369321	0.000124742	0.000182008	0.000407946	0.000174218	0.000246327		0.866146	0.000200557	0.885002		2.41884	0.000160478	0.0473073		0.471725	0.000143645	0.0899592
W5EXR5	M7ZZ06_TRIUA	Cytochrome b5 [Sotub09g017860.1.1]	12.1.1	N-metabolism.nitrate metabolism.NR	0.000765132	0.000962812	0.000854835	0	0	0	0	0	0	0.000747504	0	0.000792641	0.00224471	0.00216784	0	0.000831351	0	0	0	0	0	0	0.00100128	0.00311055	0.000860926	0	0	0.000513381	0.00147085	0.000277117	0	0.00137061		1.70845	0.000874717	0.45498		#DIV/0!	0.000339397	0.373901		#DIV/0!	0	#DIV/0!
A0A1D6AGQ1	A0A3B6NIT9_WHEAT	Nitrate reductase [Sotub11g014000.1.1]	12.1.1	N-metabolism.nitrate metabolism.NR	0	0	0	0	0	0	0	0	0	0.000228688	0	0	0	0	0	0	0	0	0	0	0	0.000605436	0.000459492	0.000793024	0	0	0	7.62294e-05	0	0	0	0.000619317		#DIV/0!	0	#DIV/0!		#DIV/0!	0	#DIV/0!		#DIV/0!	0	#DIV/0!
A0A1D6BWG3	A0A3B6RID6_WHEAT	Sulfite oxidase-like [Sotub02g037300.1.1]	12.1.1	N-metabolism.nitrate metabolism.NR	0.000258256	0.000324979	0.000288534	0.000361239	0.000343101	0.000338441	0.000266981	0.000244209	0.000254896	0.000252306	0.000265201	0.000267541	0	0	0	0.000280607	0	0	0	0	0	0	0	0	0.00029059	0.000347594	0.000255362	0.000261683	0	9.35357e-05	0	0		0	0.000160559	0.000113135		0.269095	0.000172975	0.0536101		0	0.000140053	2.63021e-06
A0A1D6DLT8	S5ZIQ7_TRITU	Glutamate synthase [Sotub03g013400.1.1]	12.2.1.1	N-metabolism.ammonia metabolism.glutamate synthase.ferredoxin dependent	0.000188124	0.000118364	0.000315269	0.000263141	0.000249929	0.000123267	0.00038896	0.000177891	0.000185676	0.00036758	0.000386367	0.000292332	0	0	0	0.000102203	0.00010444	0.000101562	0.000263696	0.000402553	0.000262795	0.000364928	0.00036928	0.000509864	0.000207253	0.000212112	0.000250842	0.000348759	0	0.000102735	0.000309681	0.00041469		0	0.000129896	0.0228476		0.484343	7.73008e-05	0.0702405		1.23456	9.67222e-05	0.518706
A0A1D5V4F3	A0A3B6EIQ5_WHEAT	Glutamate synthase [Sotub03g013400.1.1]	12.2.1.1	N-metabolism.ammonia metabolism.glutamate synthase.ferredoxin dependent	0	0	0	0	0	0	0	0.000145572	0.000151942	0.000150399	0.000158085	0.00015948	0	0	0	0	0	0	0	0	0	0	0	0	0	0	9.91714e-05	0.000155988	0	0	0	0		#DIV/0!	0	#DIV/0!		#DIV/0!	0	#DIV/0!		0	7.68442e-05	0.116299
A0A1D5TQC8	A0A3B6AU09_WHEAT	Glutamate synthase (Ferredoxin) [Sotub03g019370.1.1]	12.2.1.1	N-metabolism.ammonia metabolism.glutamate synthase.ferredoxin dependent	0	0	0	0	0	0	0	0	0	0	0	7.05271e-05	0	0	0	7.39714e-05	7.5591e-05	7.35078e-05	0	9.71187e-05	0	0	0	0	0	0	0	2.3509e-05	0	7.43567e-05	3.23729e-05	0		#DIV/0!	0	#DIV/0!		P	4.07327e-05	3.11934e-08		#DIV/0!	3.96486e-05	0.373901
W5ARG6	A0A3B6B1Y1_WHEAT	Glutamate dehydrogenase [Sotub03g018730.1.1]	12.3.1	N-metabolism.N-degradation.glutamate dehydrogenase	0.000748377	0.000941729	0.000836116	0.000697867	0.000662828	0.000326913	0	0.00047178	0	0	0	0.000258428	0	0	0	0	0	0.00026935	0	0	0	0	0	0	0.000842074	0.000562536	0.00015726	8.61426e-05	0	8.97833e-05	0	0		0	0.000465269	0.000113135		0.159604	0.000305778	0.033401		0	0.000192603	0.373901
A0A1D5TD66	A0A3B6B2H0_WHEAT	6 7-dimethyl-8-ribityllumazine synthase [Sotub12g028930.1.1]	18.3.2	Co-factor and vitamine metabolism.riboflavin.riboflavin synthase	0.000466035	0.00058644	0.000520672	0.000651871	0.000619142	0.000610733	0.00048178	0	0.000459971	0.000455298	0.000957135	0.00048279	0	0	0	0.000506368	0	0	0	0	0	0	0	0	0.000524382	0.000627249	0.000313917	0.000631741	0	0.000168789	0	0		0	0.000289736	0.000113135		0.269095	0.000312141	0.0536101		0	0.000243257	0.11633
W5FR28	A0A453LF38_AEGTS	Pantothenate kinase 4 [Sotub11g021600.1.1]	18.4.5	Co-factor and vitamine metabolism.pantothenate.pantothenate kinase (PANK)	0	0	0	0	0	0	0	0.000108204	0.000112939	0	0	0	0	0	0	0.000124331	0.000127054	0.000123552	0	0	0	0	0	0	0	0	7.37144e-05	0	0	0.000124979	0	0		#DIV/0!	0	#DIV/0!		P	6.84637e-05	3.11934e-08		0	5.71186e-05	0.116299
A0A1D6S255	A0A3B6KDT5_WHEAT	Importin subunit beta-1 [Sotub03g013000.1.1]	18	Co-factor and vitamine metabolism	0.000282445	0.000355418	0.000315559	0.000395074	0.000375237	0.000370141	0.000291988	0.000267082	0.00027877	0.000275938	0.000290041	0.0002926	0	0	0	0.00030689	0.000313609	0.000304966	0.000395907	0.000402922	0.000394554	0.000365263	0.000369619	0.000382749	0.000317808	0.000380151	0.00027928	0.000286193	0	0.000308488	0.000397794	0.000372544		0	0.000175598	0.000113135		0.81149	4.0228e-05	0.000877376		1.42436	6.54513e-05	0.000101195
A0A1D6RFZ3	A0A341P3K0_WHEAT	Importin subunit beta-1 [Sotub09g013380.1.1]	18	Co-factor and vitamine metabolism	0.00018778	0.000236295	0.000209795	0.000262659	0.000249471	0.000246083	0.000194124	0.000177566	0.000185336	0.000183453	0.000192829	0.000194531	0	0	0	0.000204031	0.000208498	0.000202752	0.000263213	0.000267877	0.000262313	0.00024284	0.000245736	0.000254465	0.00021129	0.000252738	0.000185675	0.000190271	0	0.000205094	0.000264468	0.00024768		0	0.000116743	0.000113135		0.81149	2.6745e-05	0.000877376		1.42436	4.35143e-05	0.000101195
A0A1D5W5U9	A0A3B6FME7_WHEAT	4-methyl-5(B-hydroxyethyl)-thiazole monophosphate biosynthesis enzyme ThiJ [Sotub07g024630.1.1]	18.2	Co-factor and vitamine metabolism.thiamine	0.000482483	0.000910707	0.000539049	0.000674879	0.000320497	0.000632288	0.000748175	0.000684358	0.000714308	0.000471367	0.000743187	0.00049983	0	0	0	0.00078636	0.000535718	0.000781431	0.000338151	0	0	0.000623955	0.000631396	0	0.00064408	0.000542554	0.000715614	0.000571461	0	0.00070117	0.000112717	0.00041845		0	0.000382228	0.00867679		1.29235	0.000175319	0.317534		0.157511	0.000353128	0.00617582
A0A1D5SLL7	A0A3B5ZQ95_WHEAT	FolD bifunctional protein [Sotub10g027180.1.1]	20.1	stress.biotic	0	0	0	0	0	0	0.000439799	0.000402285	0	0	0.000436867	0	0	0	0	0.00092449	0.000472365	0.000459348	0	0	0	0	0	0	0	0	0.000280695	0.000145622	0	0.000618734	0	0		#DIV/0!	0	#DIV/0!		P	0.000378038	0.0155265		0	0.000217749	0.116905
A0A1D5Z197	A0A3B5YZP7_WHEAT	Harpin-induced protein-like (Fragment) [Sotub09g006280.1.1]	20.1	stress.biotic	0.000408477	0	0	0.000571361	0.000542674	0.000535303	0.000422277	0.000386258	0.000403162	0.000399066	0.000419462	0.000423163	0	0	0	0.000443829	0	0.000441047	0.000572566	0.000582712	0.00057061	0	0	0	0.000136159	0.00054978	0.000403899	0.000413897	0	0.000294958	0.000575296	0		0	0.00016676	0.373901		0.536503	0.000213837	0.159981		1.42436	9.46566e-05	0.000101195
W5FP48	A0A3B6LF34_WHEAT	Thaumatin-like protein [Sotub12g024650.1.1]	20.1	stress.biotic	0	0	0	0	0	0	0	0	0	0.000426236	0.000448021	0.000451974	0	0	0	0	0	0	0	0	0	0.00112843	0.00114189	0.00118245	0	0	0	0.000442077	0	0	0	0.00115092		#DIV/0!	0	#DIV/0!		#DIV/0!	0	#DIV/0!		#DIV/0!	0	#DIV/0!
A0A1D5ZJB0	A0A453LEG3_AEGTS	Acidic chitinase [Sotub03g012510.1.1]	20.1	stress.biotic	0	0	0	0	0	0	0	0	0	0.001005	0.000704247	0.00142092	0	0	0	0	0	0	0	0	0	0.000443446	0.000448735	0.000464675	0	0	0	0.00104339	0	0	0	0.000452285		#DIV/0!	0	#DIV/0!		#DIV/0!	0	#DIV/0!		#DIV/0!	0	#DIV/0!
A0A1D5RZJ5	A0A3B5Y0P3_WHEAT	harpin-induced protein 1 domain containing protein, expressed [LOC_Os05g30490]	20.1	stress.biotic	0	0	0	0	0	0	0	0	0	0	0.000513585	0.00103623	0	0	0	0	0	0	0	0	0	0.000646783	0	0	0	0	0	0.000516606	0	0	0	0.000215594		#DIV/0!	0	#DIV/0!		#DIV/0!	0	#DIV/0!		#DIV/0!	0	#DIV/0!
A0A1D5WCD2	A0A3B6GTV3_WHEAT	SGT1 [Sotub03g012020.1.1]	20.1.3	stress.biotic.signalling	0.000397394	0.000500065	0.000443984	0.000555859	0.00052795	0.00052078	0.00082164	0.000375778	0.000392223	0.000388238	0.000408081	0.000411682	0	0	0	0	0	0.00042908	0	0	0	0	0	0	0.000447148	0.000534863	0.00052988	0.000402667	0	0.000143027	0	0		0	0.000247062	0.000113135		0.267408	0.000265981	0.0523368		0	0.000331355	0.0221522
A0A1D5WJ45	A0A453GYE7_AEGTS	Chaperone protein dnaJ [Sotub09g007250.1.1]	20.1.6	stress.biotic.heat shock proteins	0.000243534	0.000306453	0	0	0	0.000319148	0	0.000230287	0.000240365	0.000237923	0.000250083	0.000252289	0	0	0	0.00026461	0	0.000262952	0	0	0	0	0	0	0.000183329	0.000106383	0.000156884	0.000246765	0	0.000175854	0	0		0	0.000143393	0.121296		1.65304	0.000155905	0.641169		0	0.000121564	0.116299
A0A1D5URZ6	A0A1D5URZ6_WHEAT	stress-inducible protein [AT1G62740]	20.1.6	stress.biotic.heat shock proteins	0.000179244	0	0	0.00025072	0	0	0.0003706	0.000677978	0.000176912	0.000350229	0.000184064	0.000185689	0	0	0	0.000584271	0.000398042	0.000580609	0.000251248	0	0.00025039	0	0.000234566	0.000242898	5.97481e-05	8.35733e-05	0.000408496	0.000239994	0	0.000520974	0.000167213	0.000159155		0	7.31762e-05	0.373901		6.23374	0.000265165	0.013521		0.409337	0.000226696	0.224609
A0A1D5W2F2	A0A3B6G229_WHEAT	Pathogenesis-related protein 4B (Fragment) [Sotub01g034730.1.1]	20.1.7.3	stress.biotic.PR-proteins.PR3/4/8/11 (chitinases and chitin binding proteins)	0	0	0	0	0	0	0	0	0	0	0	0	0	0	0	0.00076302	0.000779726	0.000758238	0.000984343	0	0	0.000908154	0.000918984	0	0	0	0	0	0	0.000766995	0.000328114	0.000609046		#DIV/0!	0	#DIV/0!		P	0.000420161	3.11934e-08		#DIV/0!	0.000401857	0.373901
O64393	A0A453GU69_AEGTS	Pathogenesis-related protein 4B (Fragment) [Sotub01g034730.1.1]	20.1.7.3	stress.biotic.PR-proteins.PR3/4/8/11 (chitinases and chitin binding proteins)	0	0	0	0	0	0	0	0	0	0	0	0	0	0	0	0.000752709	0.000769189	0.000747992	0.000971041	0.000988249	0.000967723	0.000895882	0	0	0	0	0	0	0	0.00075663	0.000975671	0.000298627		#DIV/0!	0	#DIV/0!		P	0.000414483	3.11934e-08		P	0.000534442	1.08395e-08
A0A1D5UXT7	A0A1D5UXT7_WHEAT	Cysteine proteinase inhibitor [Solyc04g014790.1.1]	20.1.7.6	stress.biotic.PR-proteins.PR6 (proteinase inhibitors)	0.000833559	0	0.000931284	0.00116595	0.00110741	0.00109237	0.00086172	0.00157644	0.00164542	0.000814354	0.00171195	0.00172705	0.00244545	0	0.00243713	0.0027171	0.000925529	0.000900022	0.00116841	0	0.00232883	0	0	0	0.000588281	0.00112191	0.00136119	0.00141779	0.00162753	0.00151422	0.00116575	0		2.76658	0.0011061	0.296215		1.34968	0.000693483	0.550098		0.856415	0.000793174	0.798781
A0A1D5YR68	A0A3B6KQL2_WHEAT	Serpin (Serine protease inhibitor) [Sotub04g032620.1.1]	20.1.7.6	stress.biotic.PR-proteins.PR6 (proteinase inhibitors)	0.00103043	0.000648326	0.000575617	0.000720662	0.00102672	0.000675182	0.000532621	0.000730785	0.000508511	0.000251672	0	0	0.000755755	0.00218963	0.00225955	0.00195931	0.00143015	0.00139074	0.000722182	0.000734979	0.000719714	0	0	0.00034909	0.000751457	0.00080752	0.000590639	8.38907e-05	0.00173498	0.0015934	0.000725625	0.000116363		2.30881	0.000776028	0.125996		1.9732	0.000490129	0.0213402		1.22854	0.000106975	0.128358
W5I5X1	M8B147_AEGTA	Serpin (Serine protease inhibitor) [Sotub04g032620.1.1]	20.1.7.6	stress.biotic.PR-proteins.PR6 (proteinase inhibitors)	0.00129128	0.000649959	0.000577067	0.00108372	0.000686203	0.000676882	0.00106792	0.000488417	0.000764687	0.000252306	0.000265201	0.000267541	0.00227298	0.00365857	0.00302032	0.00196425	0.0017205	0.00223079	0.001086	0.00110525	0.00108229	0.000667962	0.000337964	0.000699939	0.000839436	0.0008156	0.000773676	0.000261683	0.00298395	0.00197185	0.00109118	0.000568622		3.55471	0.00127822	0.00959125		2.41766	0.000669852	0.00438471		1.41038	0.000252805	0.130913
W5EU16	A0A3B6JCA3_WHEAT	Cysteine proteinase inhibitor [Sotub11g006780.1.1]	20.1.7.6	stress.biotic.PR-proteins.PR6 (proteinase inhibitors)	0.00242191	0.00101588	0.0018039	0.00225845	0.00214506	0.00317389	0.00166916	0.00152678	0.0015936	0	0.000829015	0.000836329	0	0	0.00236037	0.00438587	0.00268913	0.00261503	0.00226321	0.00345498	0.00338322	0.00104402	0.00105647	0.001094	0.00174723	0.0025258	0.00159651	0.000555115	0.000786789	0.00323001	0.0030338	0.00106483		0.450306	0.00110374	0.339213		1.27881	0.000823052	0.348507		1.90027	0.000894667	0.0207626
A0A1D5ZTV0	H9AXB3_WHEAT	Serpin (Serine protease inhibitor) [Sotub04g032620.1.1]	20.1.7.6	stress.biotic.PR-proteins.PR6 (proteinase inhibitors)	0.000822415	0.00068993	0.000612555	0.000766908	0.000728402	0.000359254	0.0002834	0.000518453	0.000270571	0.000267822	0	0	0.00160851	0.00155342	0.00160303	0.00119145	0.00121754	0.000591993	0.000768525	0.000782143	0.000765898	0	0	0.000371492	0.0007083	0.000618188	0.000357475	8.9274e-05	0.00158832	0.00100033	0.000772189	0.000123831		2.24244	0.000487036	0.000159402		1.61816	0.000337878	0.189647		2.16012	0.000243757	0.00680565
Q9ST58	M7ZQF1_TRIUA	Serpin (Serine protease inhibitor) [Sotub04g032620.1.1]	20.1.7.6	stress.biotic.PR-proteins.PR6 (proteinase inhibitors)	0.00103043	0.00162081	0.00201466	0.00252232	0.00239567	0.00135036	0.00239679	0.00243595	0.00203404	0.000503344	0.000264535	0.000533738	0.0068018	0.00802863	0.00677864	0.00531814	0.00486251	0.00556295	0.00505527	0.00477736	0.00539785	0.000999426	0.00134846	0.00174545	0.0015553	0.00208945	0.00228893	0.000433872	0.00720302	0.00524787	0.00507683	0.00136444		4.63127	0.00314193	0.000356256		2.5116	0.00179128	0.00173934		2.21799	0.00154596	0.000224849
A0A1D5ZBL7	A0A3B6MWJ8_WHEAT	Serpin (Serine protease inhibitor) [Sotub04g032620.1.1]	20.1.7.6	stress.biotic.PR-proteins.PR6 (proteinase inhibitors)	0.00103043	0.00162081	0.00201466	0.00216199	0.00205344	0.00135036	0.00213048	0.00219235	0.00203404	0.000503344	0.000264535	0.000533738	0.00604604	0.00729875	0.00677864	0.00531814	0.00486251	0.00556295	0.00505527	0.00514485	0.00575771	0.000999426	0.00134846	0.00174545	0.0015553	0.00185526	0.00211896	0.000433872	0.00670781	0.00524787	0.00531928	0.00136444		4.31287	0.00286725	0.000369174		2.82864	0.00189239	0.000486417		2.51032	0.0017702	0.000143105
Q9ST57	A0A3B6KQL2_WHEAT	Serpin (Serine protease inhibitor) [Sotub04g032620.1.1]	20.1.7.6	stress.biotic.PR-proteins.PR6 (proteinase inhibitors)	0.00154564	0.00194498	0.00172685	0.00108099	0.0017112	0.00135036	0.000532621	0.000730785	0	0	0	0	0.00529029	0.00510913	0.00527228	0.00279902	0.0028603	0.00305962	0.00252764	0.00220494	0.00179928	0.000999426	0.00101134	0.00104727	0.00173916	0.00138085	0.000421135	0	0.0052239	0.00290632	0.00217729	0.00101935		3.00369	0.0019139	1.11732e-05		2.10473	0.000863443	0.00155056		5.17004	0.00101766	0.00442368
A0A1D5TRX9	A0A3B6AVB0_WHEAT	Inter-alpha-trypsin inhibitor domain protein [Sotub07g015130.1.1]	20.1.7.6.1	stress.biotic.PR-proteins.PR6 (proteinase inhibitors).trypsin inhibitor	0	0	0	0	0	0	0	0.000213079	0	0	0	0	0	0	0	0	0.000250198	0	0	0	0	0	0	0	0	0	7.10262e-05	0	0	8.33993e-05	0	0		#DIV/0!	0	#DIV/0!		#DIV/0!	0.000102143	0.373901		0	8.6989e-05	0.373901
A0A1D5UPZ8	A0A3B6DFW7_WHEAT	Kunitz trypsin inhibitor [Sotub03g016090.1.1]	20.1.7.6.1	stress.biotic.PR-proteins.PR6 (proteinase inhibitors).trypsin inhibitor	0.000636818	0.000801347	0	0.00178151	0.00169206	0.000834541	0.000658332	0.000602179	0.00125706	0.000622146	0.000653943	0.000659713	0.00186826	0.00721715	0.00372381	0.000691932	0.000707081	0.00137519	0.00178527	0.0018169	0.00177917	0.00164709	0.000833364	0.000862968	0.000479388	0.00143604	0.000839192	0.000645268	0.00426974	0.000924734	0.00179378	0.00111447		8.90665	0.0027078	0.0752953		0.643948	0.000498664	0.246155		2.13751	0.000571171	0.0104331
A0A1D5TD52	A0A3B6B2R3_WHEAT	Kunitz trypsin inhibitor [Sotub03g016090.1.1]	20.1.7.6.1	stress.biotic.PR-proteins.PR6 (proteinase inhibitors).trypsin inhibitor	0	0	0	0	0	0	0	0	0	0	0	0	0	0	0	0.000543419	0.000555317	0.000540013	0.000701045	0	0.000698649	0	0	0	0	0	0	0	0	0.00054625	0.000466564	0		#DIV/0!	0	#DIV/0!		P	0.000299237	3.11934e-08		#DIV/0!	0.0003614	0.116118
A0A1D5VGJ8	A0A453E2U4_AEGTS	proline-rich family protein, putative, expressed [LOC_Os01g07520]	20.2.1	stress.abiotic.heat	0.000293776	0.000369676	0.000328217	0	0.00039029	0.000384989	0.000607401	0.000277796	0.000289953	0.000287007	0.000301676	0.000304338	0	0	0	0.000319201	0.000326189	0	0	0	0	0	0	0	0.000330556	0.000258426	0.000391717	0.000297674	0	0.00021513	0	0		0	0.000182642	0.000113135		0.832461	0.000185714	0.809501		0	0.000244956	0.0221522
A0A1D6CT06	A0A3B6TYS2_WHEAT	Chaperone protein htpG [Sotub04g034950.1.1]	20.2.1	stress.abiotic.heat	0	0	0.000185053	0	0.00022005	0	0.00017123	0	0	0.000161818	0.000170089	0.000171589	0.00048593	0.00046929	0.000484276	0	0	0	0	0	0	0.000428402	0.000433511	0.000448911	6.16844e-05	7.33501e-05	5.70767e-05	0.000167832	0.000479832	0	0	0.000436941		7.77882	0.000238859	0.00250587		0	8.98352e-05	0.373901		0	6.99045e-05	0.373901
A0A1D6BE72	A0A453NI68_AEGTS	Chaperone protein clpB 2 [Sotub02g034270.1.1]	20.2.1	stress.abiotic.heat	0.000103459	0	0.000115588	0	0	0	0.000106954	9.78313e-05	0.000102113	0.00020215	0.000212482	0	0	0	0	0	0	0.000111708	0	0	0	0.000267589	0.00027078	0.000280399	7.30157e-05	0	0.000102299	0.000138211	0	3.7236e-05	0	0.000272923		0	5.66876e-05	0.117335		#DIV/0!	4.56047e-05	0.373901		0	5.6106e-05	2.63021e-06
A0A1D5UKN7	A0A2X0S5W6_WHEAT	Chaperone protein dnaJ [Sotub09g011100.1.1]	20.2.1	stress.abiotic.heat	0.000202224	0.000254471	0.000225933	0	0	0	0.000209056	0.000191224	0	0.000197565	0.000207663	0.000209495	0	0	0	0	0	0.000218349	0	0	0	0	0	0	0.000227543	0	0.000133427	0.000204907	0	7.27829e-05	0	0		0	0.000125724	0.000113135		#DIV/0!	8.91405e-05	0.373901		0	0.000103506	0.116905
A0A1D6A4S1	A0A453K3D2_AEGTS	ZOS12-05 - C2H2 zinc finger protein, expressed [LOC_Os12g31840]	20.2.1	stress.abiotic.heat	0.000195664	0.000246215	0.000218603	0	0	0.000256414	0	0.000185021	0.000193118	0.000191156	0.000200925	0.000202698	0	0	0	0.000212597	0	0	0	0	0	0	0	0	0.000220161	8.54715e-05	0.000126046	0.00019826	0	7.08658e-05	0	0		0	0.000121645	0.000113135		0.829116	0.000121888	0.901692		0	9.76684e-05	0.116299
A0A1D5T371	N1QXI7_AEGTA	Chaperone DnaK [Sotub01g040390.1.1]	20.2.1	stress.abiotic.heat	0	0.000189174	0	0.000210281	0	0.000197011	0.000155413	0.000142157	0	0.00014687	0.000154377	0.000155739	0	0	0	0.000163345	0.000166921	0.000162321	0	0	0	0	0	0	6.30581e-05	0.000135764	9.91898e-05	0.000152329	0	0.000164195	0	0		0	7.72301e-05	0.373901		1.20942	7.61052e-05	0.697355		0	7.69464e-05	0.116905
A0A1D6RHP8	A0A1D5UH61_WHEAT	Clp protease ATP binding subunit [Sotub12g020950.1.1]	20.2.1	stress.abiotic.heat	0.000613204	0.000771632	0.000685095	0.00068618	0.000488796	0.000642876	0.000633921	0.000811789	0.00048418	0.000359446	0.000503755	0.0005082	0.000359797	0.000347476	0.000358572	0.000399764	0.000408517	0.000529678	0.000343814	0.000349906	0.000342639	0.000317202	0.000320985	0.000332387	0.000689977	0.000605951	0.000643296	0.000457134	0.000355282	0.000445986	0.000345453	0.000323525		0.514919	0.00019011	0.00189058		0.736011	0.000118704	0.0939012		0.537004	0.000193335	0.0346933
A0A1D5VVN9	A0A077RXS4_WHEAT	26S protease regulatory subunit 6A [Sotub01g037540.1.1]	20.2.1	stress.abiotic.heat	0.00129782	0.0013065	0.000579989	0.000726135	0.000344839	0.00102046	0.00134166	0.00147267	0.00153712	0.0015215	0.00133272	0.00188227	0.000761495	0.000735419	0	0.000846083	0.000576405	0.00028026	0.0010915	0.000740561	0.00072518	0.00100702	0.0013587	0.00105522	0.00106144	0.000697146	0.00145048	0.00157883	0.000498971	0.000567583	0.000852414	0.00114031		0.470091	0.000489096	0.180126		0.814152	0.000288052	0.637936		0.587675	0.000358395	0.0107732
A0A1D5Y3B8	A0A3B6U6K4_WHEAT	Chaperone protein clpB 2 [Sotub02g034270.1.1]	20.2.1	stress.abiotic.heat	0.000616894	0.00031051	0.000689217	0.000862886	0.000819562	0.000485058	0.000765282	0.000700006	0.000852413	0.000361608	0.000506786	0.000383443	0	0	0	0.000670283	0.000684958	0.000799298	0.000518824	0.000704023	0.000861751	0.000159555	0.000322916	0.000334387	0.000538873	0.000722502	0.000772567	0.000417279	0	0.00071818	0.000694866	0.000272286		0	0.000321377	0.00971607		0.994017	0.000138213	0.974307		0.899425	0.000126234	0.51345
A0A1D6S9P2	A0A3B6PNM7_WHEAT	Annexin [Sotub04g026790.1.1]	20.2.1	stress.abiotic.heat	0.00065097	0.000819154	0.000727288	0.000455275	0.000432417	0.000426543	0.000336481	0.00030778	0.00032125	0.000317986	0.000334238	0.000674374	0.000954891	0	0.00095164	0.000353654	0	0.000351437	0.000912471	0	0	0.000841844	0.000851883	0.000882145	0.000732471	0.000438078	0.000321837	0.000442199	0.00063551	0.00023503	0.000304157	0.000858624		0.867626	0.000356118	0.777965		0.536503	0.000170391	0.159981		0.945065	0.000333452	0.956451
A0A1D5SA32	A0A3B5Z1T0_WHEAT	ClpB chaperone [Sotub03g028720.1.1]	20.2.1	stress.abiotic.heat	0.000342902	0.000143831	0.000510804	0.000319759	0.000303704	0.000449368	0.000472649	0.00032425	0.000451254	0.000893338	0.000704247	0.000947281	0.000670659	0.000647693	0.00100256	0.000620964	0.000380736	0.000493658	0.000320433	0.000489167	0.000479007	0.00147815	0.00149578	0.0018587	0.000332513	0.00035761	0.000416051	0.000848288	0.000773639	0.000498453	0.000429535	0.00161088		2.32664	0.00029606	0.0476193		1.39384	0.000119501	0.166196		1.03241	7.88027e-05	0.859824
A0A1D5RWU1	A0A3B5Y4C0_WHEAT	ClpB chaperone [Sotub03g028720.1.1]	20.2.1	stress.abiotic.heat	0.000205466	0.000129275	0.000344332	0.000287398	0.000272968	0.000269261	0.000318612	0.00019429	0.000202793	0.000602197	0.000632975	0.00063856	0.000602787	0.000582145	0.000901102	0.000446497	0.000228136	0.000332774	0.000288004	0.000293108	0.00028702	0.00106285	0.00120996	0.00139216	0.000226358	0.000276542	0.000238565	0.000624578	0.000695345	0.000335802	0.000289377	0.00122166		3.07188	0.000288936	0.0177861		1.21429	7.65581e-05	0.402155		1.21299	5.20416e-05	0.274294
A0A1D5ZV66	A0A453M5L3_AEGTS	Signal peptidase complex catalytic subunit SEC11A [Sotub12g010830.1.1]	20.2.1	stress.abiotic.heat	0	0	0	0	0	0	0.000785122	0	0.000749582	0.000741967	0.000779888	0.000786769	0.00222808	0.00430356	0.00444099	0.000825192	0.000843259	0.00082002	0	0.00108341	0.00106091	0.0019643	0.000993864	0.00205834	0	0	0.000511568	0.000769541	0.00365754	0.000829491	0.000714775	0.00167217		#DIV/0!	0.00215132	0.00693657		P	0.000454396	3.11934e-08		1.39722	0.000494314	0.667964
A0A1D6D1Q0	F4Y594_WHEAT	Heat shock protein 90 [Sotub07g027990.1.1]	20.2.1	stress.abiotic.heat	0.000596091	0.000562573	0.000332988	0.000416895	0.000593944	0.000390585	0.000770287	0.000281834	0.000441251	0.000727947	0.000459091	0.000617522	0.000874391	0.000844449	0.000871414	0.00097152	0.000661861	0.000643621	0.00062666	0.00106294	0.00104086	0.00134903	0.000780068	0.000807778	0.000497218	0.000467141	0.000497791	0.00060152	0.000863418	0.000759001	0.000910156	0.000978959		1.7365	0.000220326	0.0116922		1.62478	0.000209834	0.0783311		1.82839	0.000316213	0.110799
F4Y590	F4Y590_WHEAT	Heat shock protein 90 (Fragment) [Sotub03g012220.1.1]	20.2.1	stress.abiotic.heat	0.000431999	0.00054361	0.000321764	0.000201421	0	0.00018871	0.000297729	0.000272334	0.000426378	0.000422046	0.000147872	0.00044753	0.000422459	0.000407992	0.00042102	0.000469386	0.000479663	0.000310963	0.000605537	0.00082169	0.000402312	0.000558668	0.00056533	0.000585412	0.000432458	0.000130043	0.000332147	0.000339149	0.000417157	0.000420004	0.000609846	0.000569803		0.96462	7.08328e-05	0.823359		3.22972	0.000184093	0.026981		1.83607	0.000208463	0.0997629
A0A1D5T6F6	A0A3B6B0K8_WHEAT	hsp20/alpha crystallin family protein, putative, expressed [LOC_Os04g36750]	20.2.1	stress.abiotic.heat	0	0	0	0	0	0	0	0	0	0	0	0	0	0	0.00298275	0	0	0	0	0	0	0.00131931	0.00133504	0.00138247	0	0	0	0	0.000994251	0	0	0.00134561		#DIV/0!	0.0012177	0.373901		#DIV/0!	0	#DIV/0!		#DIV/0!	0	#DIV/0!
A0A1D5XMY5	A0A3B6ITL4_WHEAT	Heat shock protein 1 [Sotub09g024170.1.1]	20.2.1	stress.abiotic.heat	0	0	0	0	0	0	0	0	0	0	0	0	0	0	0	0	0	0	0	0	0	0.000476088	0.000481765	0.000748319	0	0	0	0	0	0	0	0.000568724		#DIV/0!	0	#DIV/0!		#DIV/0!	0	#DIV/0!		#DIV/0!	0	#DIV/0!
A0A1D5UPP9	A0A2X0SIQ5_WHEAT	Chaperone protein ClpB 1 [Sotub03g031390.1.1]	20.2.1	stress.abiotic.heat	0	0	0	0	0	0	0	0	0	0	0	0	0	0	0	0.000122553	0.000125237	0.000121785	0.000158101	0.000160903	0.000157561	0.000145864	0	0	0	0	0	0	0	0.000123192	0.000158855	4.86214e-05		N	0	#DIV/0!		P	6.74846e-05	3.11934e-08		P	8.70159e-05	1.08395e-08
A0A1D6RCW1	A0A3B5XYS8_WHEAT	expressed protein [LOC_Os10g36180]	20.2.2	stress.abiotic.cold	0	0	0	0	0	0	0	0	0	0.000217751	0.00022888	0.0002309	0.000653893	0.000631501	0.000651666	0	0	0	0	0	0	0.00057648	0.000875032	0.000906116	0	0	0	0.000225844	0.000645687	0	0	0.000785876		P	0.000353743	8.87409e-08		#DIV/0!	0	#DIV/0!		#DIV/0!	0	#DIV/0!
A0A1D5Y4I4	A0A3B6JLP2_WHEAT	5-hydroxyisourate hydrolase [Sotub01g028250.1.1]	20.2.3	stress.abiotic.drought/salt	0	0.000437345	0	0	0	0	0	0	0.000343029	0.000339544	0.000356898	0.000360047	0	0	0	0	0	0	0	0	0	0	0	0	0.000145782	0	0.000114343	0.000352163	0	0	0	0		0	0.000178545	0.373901		#DIV/0!	0	#DIV/0!		0	0.000140041	0.373901
A0A1D6DLV4	A0A3B6LGV2_WHEAT	Ubiquitin-protein ligase 1 [Sotub04g029030.1.1]	20.2.3	stress.abiotic.drought/salt	0.000174071	0.000328566	0.000194479	0.000121742	0.000115629	0.000228117	0.000179952	0.000246904	8.59029e-05	8.50301e-05	8.9376e-05	0.000180329	0	0	0.000254471	9.45679e-05	0	0	0	0	0.000121582	0	0	0	0.000232372	0.000155163	0.000170919	0.000118245	8.48236e-05	3.15226e-05	4.05272e-05	0		0.365034	0.0001341	0.205462		0.203158	8.59007e-05	0.0624485		0.237113	9.84285e-05	0.10262
A0A1D5YDP6	A0A3B6KDR3_WHEAT	Ubiquitin-protein ligase 1 [Sotub04g029030.1.1]	20.2.3	stress.abiotic.drought/salt	0.00041998	0.000330304	0.000234609	0.00051402	0.000418468	0.000481581	0.000379898	0.000347494	0.000310887	0.000359016	0.000485184	0.00032631	0.000154015	0	0.00015349	0.000114082	5.82898e-05	5.66834e-05	7.35863e-05	0.000149781	0.00014667	0.000203672	0.000206101	0.000213422	0.000328298	0.000471356	0.000346093	0.00039017	0.000102502	7.63517e-05	0.000123346	0.000207732		0.312221	0.000147935	0.0381374		0.161983	0.0002195	0.000306899		0.356395	0.000126907	0.0022108
A0A1D6CGC2	A0A3B6SIG7_WHEAT	Glycyl-tRNA synthetase [Sotub11g017630.1.1]	20.2.3	stress.abiotic.drought/salt	0.000593503	0.000560131	0.000497313	0.000830169	0.000591366	0.000583334	0.000613554	0.00056122	0.000439335	0.000434872	0.000457098	0.000461131	0	0.000420391	0.000433816	0.000161217	0.000329494	0.000320413	0.00020798	0.000423331	0.000207269	0.000383764	0.00038834	0.000402136	0.000550316	0.000668289	0.000538037	0.000451034	0.000284736	0.000270375	0.000279527	0.000391413		0.517404	0.000215533	0.14135		0.404577	0.0002428	0.0151798		0.519531	0.000171606	0.043211
A0A1D6CXJ6	A0A3B6TJ13_WHEAT	Glycyl-tRNA synthetase [Sotub11g017630.1.1]	20.2.3	stress.abiotic.drought/salt	0.00055271	0.000347754	0.000463132	0.000773109	0.000550719	0.000543239	0.000428537	0.000391984	0.000272759	0.000269988	0.000283787	0.000286291	0.000405378	0.000391496	0.000403998	0.000150136	0.000306846	0.00029839	0.000193685	0.000394234	0.000193023	0.000357387	0.000361649	0.000187248	0.000454532	0.000622356	0.000364427	0.000280022	0.000400291	0.000251791	0.000260314	0.000302094		0.880666	7.16163e-05	0.41344		0.404577	0.000226111	0.0151798		0.71431	0.000106239	0.272183
A0A1D6BYA9	A0A3B6RIG2_WHEAT	Glycyl-tRNA synthetase [Sotub11g017630.1.1]	20.2.3	stress.abiotic.drought/salt	0.000553456	0.000696447	0.000618342	0.000774152	0.000551462	0.000725296	0.000429115	0.000523351	0.000409691	0.000270352	0.000568339	0.000286677	0.000405925	0	0.000404543	0.000150339	0.000460891	0.000149396	0.000193946	0.000394766	0.000386567	0.000178935	0.000362137	0.000562501	0.000622748	0.000683637	0.000454052	0.000375123	0.000270156	0.000253542	0.000325093	0.000367858		0.433813	0.000247472	0.0670516		0.370872	0.000271795	0.0254577		0.715981	0.000107862	0.158128
A0A1D6DFJ2	A0A3B6IQH5_WHEAT	5-hydroxyisourate hydrolase [Sotub01g028250.1.1]	20.2.3	stress.abiotic.drought/salt	0.000695103	0.000437345	0.000388298	0	0	0	0	0	0	0.000339544	0.000356898	0.000360047	0	0	0	0.00037763	0.000385898	0.000375264	0	0	0	0	0	0	0.000506915	0	0	0.000352163	0	0.000379597	0	0		0	0.00029657	0.00597586		P	0.000207944	3.11934e-08		#DIV/0!	0	#DIV/0!
A0A1D6AEQ8	A0A3B6NPB0_WHEAT	Regulator of chromosome condensation (RCC1)-like protein [Sotub05g017610.1.1]	20.2.5	stress.abiotic.light	0	0	0.000260336	0	0	0	0	0	0	0	0.000239284	0	0	0	0	0	0	0	0	0	0	0.000301342	0.000304936	0.000315768	8.67787e-05	0	0	7.97613e-05	0	0	0	0.000307348		0	0.000106282	0.373901		#DIV/0!	0	#DIV/0!		#DIV/0!	0	#DIV/0!
A0A1D5TLL4	A0A3B6AWP5_WHEAT	Universal stress protein (Usp) [Sotub02g022380.1.1]	20.2.99	stress.abiotic.unspecified	0.000797881	0.00100402	0	0	0.00106001	0.000522806	0.000412418	0.00113172	0.000393749	0	0	0.000413283	0.00117039	0	0.00116641	0.000866934	0	0	0	0.000569108	0.000557288	0.000515916	0.00104414	0.000540614	0.000600634	0.000527605	0.000645963	0.000137761	0.000778933	0.000288978	0.000375465	0.000700223		1.29685	0.000551396	0.737112		0.547716	0.00047923	0.601045		0.581249	0.000367532	0.428082
A0A1D5RTK6	A0A3B5Y470_WHEAT	Universal stress protein (Usp) [Sotub02g022380.1.1]	20.2.99	stress.abiotic.unspecified	0.000383999	0.000483209	0.000429018	0.000537123	0.000510154	0.000503225	0.000793944	0.000363112	0.000758005	0.000375152	0.000788651	0.000397805	0.00112656	0.00108798	0.00112272	0.000417232	0.000426367	0.000414617	0.000538255	0.000547793	0.000536416	0.000993187	0.00150755	0.00104073	0.000432075	0.000516834	0.000638353	0.000520536	0.00111242	0.000419405	0.000540821	0.00118049		2.57459	0.000374203	2.61519e-05		0.81149	5.4692e-05	0.000877376		0.847213	0.000160391	0.518878
A0A1D6S9G7	A0A8R7UYH8_TRIUA	Cytosol aminopeptidase family protein [Sotub12g007840.1.1]	20.2.99	stress.abiotic.unspecified	0.000173189	0	0.000193493	0.00024225	0.000230087	0.000226961	0.00017904	0.000163768	0.000170935	0.000169198	0.000177846	0.000179415	0.000508092	0.000490693	0.000506362	0.000188177	0.000192297	0.000186998	0.00024276	0.000247062	0.000241931	0.00022397	0.000226641	0.000469385	0.000122227	0.000233099	0.000171248	0.000175487	0.000501716	0.000189158	0.000243918	0.000306665		4.10478	0.000218548	0.00353274		0.81149	2.46668e-05	0.000877376		1.42436	4.01331e-05	0.000101195
A0A1D5SAF6	A0A3B5Z2J5_WHEAT	Universal stress protein (Usp) [Sotub02g022380.1.1]	20.2.99	stress.abiotic.unspecified	0	0.000481406	0.000427417	0.000535118	0.000508251	0.000501348	0.000395491	0.000361757	0.000377588	0.000373752	0.000392854	0.00039632	0.00112235	0.00108392	0.00111853	0.000415675	0.000424776	0.00041307	0.000536247	0.000545749	0.000534414	0.000494741	0.00050064	0.00103685	0.000302941	0.000514906	0.000378278	0.000387642	0.00110827	0.000417841	0.000538803	0.00067741		3.65836	0.000471771	0.0062044		0.81149	5.44879e-05	0.000877376		1.42436	8.86523e-05	0.000101195
A0A1D6C1Y5	A0A3B6SMV6_WHEAT	Abscisic acid receptor PYL2 [Sotub12g028330.1.1]	20.2.99	stress.abiotic.unspecified	0.00104089	0.000654908	0.000581461	0.00145596	0.00138285	0.00136407	0.00107606	0.000984272	0.00102735	0.000508454	0.000534441	0.000539157	0.00152686	0.00294914	0.00152166	0.00113097	0.00115574	0.00112389	0.00145903	0.00222732	0.00145404	0.0013461	0.00136215	0.00141054	0.000759086	0.00140096	0.00102922	0.000527351	0.00199922	0.00113687	0.00171346	0.00137293		2.63372	0.000869741	0.0667031		0.81149	0.000148251	0.000877376		1.66481	0.000469591	0.0570395
																																						22 proteins				20 proteins				14 proteins
A0A1D5S042	A0A3B5XYU4_WHEAT	Thioredoxin family protein [Sotub02g021200.1.1]	21.1	redox.thioredoxin	0.000249459	0.00031391	0.000557411	0.000348934	0.000662828	0.000653826	0.000515774	0.00047178	0.000492426	0.000243712	0.000256168	0.000516856	0	0	0	0.000542097	0.000553966	0.0005387	0.000699339	0.000355866	0.000348474	0.000645209	0.000326452	0.000676097	0.000373593	0.000555196	0.000493327	0.000338912	0	0.000544921	0.000467893	0.000549252		0	0.000228962	0.0163463		0.981493	0.000113264	0.92553		0.948445	0.00012831	0.837785
A0A1D6BUC3	A0A8R7QVP2_TRIUA	Thioredoxin domain containing 9 [Sotub02g010120.1.1]	21.1	redox.thioredoxin	0.000445773	0.000560943	0.000498034	0.000623529	0	0.000584179	0.000460833	0.000421525	0.000439972	0	0	0	0	0	0	0	0	0	0	0	0	0	0	0	0.000501583	0.000402569	0.000440777	0	0	0	0	0		0	0.000277139	0.000113135		0	0.000312077	0.116539		0	0.000241744	2.63021e-06
A0A1D5YHU5	A0A1D5YHU5_WHEAT	Endoplasmic reticulum-Golgi intermediate compartment protein 3 [Sotub07g017030.1.1]	21.1	redox.thioredoxin	0.000603104	0.000758922	0	0.000421799	0.000801242	0.00079036	0.000935219	0.000285149	0.000892885	0.000883813	0.000928984	0.000624787	0.000884678	0	0	0.0006553	0.000334824	0.000651193	0.000845377	0	0.000842488	0.000389972	0.000394622	0.000408641	0.000454009	0.000671134	0.000704418	0.000812528	0.000294893	0.000547105	0.000562622	0.000397745		0.649531	0.000419779	0.693055		0.815196	0.000191828	0.491002		0.798705	0.000392315	0.706931
W5C8D1	A0A3B6DB70_WHEAT	Elongation factor beta-1 [Sotub11g028900.1.1]	21.1	redox.thioredoxin	0.000940621	0.00059182	0.000525449	0.000657852	0.000624822	0.000616336	0.0004862	0.000889457	0.000464191	0.000459475	0.000482958	0.000487219	0.00137977	0.00133252	0.00137508	0.000511014	0.00156661	0.00101562	0.00131848	0.00134184	0.00131397	0.000608213	0.00123093	0.00127466	0.000685963	0.000633003	0.000613282	0.000476551	0.00136246	0.00103108	0.00132476	0.00103793		1.9862	0.000396812	0.0064345		1.62887	0.000399038	0.261961		2.16012	0.000418188	0.00680565
A0A1D5Y3I8	A0A453IYV4_AEGTS	Cysteinyl tRNA synthetase [Sotub05g008230.1.1]	21.2	redox.ascorbate and glutathione	0.000728438	0.000687479	0.000813839	0.000509455	0.000725815	0.000715957	0.000564786	0.000516612	0.00035948	0.000533741	0.000748028	0.000565971	0.000534264	0.000515969	0.000532445	0.000791481	0.000606608	0.00058989	0.000765795	0.000779365	0.000763178	0.000706521	0.000238316	0.000740344	0.000743252	0.000650409	0.000480293	0.000615913	0.000527559	0.00066266	0.000769446	0.000561727		0.709798	0.000125141	0.00460701		1.01884	0.000104984	0.904257		1.60204	0.000172406	0.00966451
A0A1D6DBJ8	A0A453AIS6_AEGTS	Ascorbate peroxidase [Sotub09g006730.1.1]	21.2.1	redox.ascorbate and glutathione.ascorbate	0.0031386	0.0013165	0.00233771	0.00292677	0.00277982	0.00342758	0.00324464	0.00346253	0.00361406	0.00306629	0.00376017	0.00379335	0	0	0	0.00511535	0.00464653	0.00451848	0.00366618	0.00223869	0.00438438	0.00270593	0.00205365	0.000708867	0.00226427	0.00304472	0.00344041	0.00353994	0	0.00476012	0.00342975	0.00182281		0	0.0013681	0.0127031		1.5634	0.000984076	0.00302299		0.996901	0.000700712	0.9875
A0A1D6SCG6	A0A3B6SK63_WHEAT	Reductase [Sotub08g028900.1.1]	21.2.1	redox.ascorbate and glutathione.ascorbate	0	0	0.000349231	0.000437231	0	0.000409638	0	0	0	0	0	0	0	0.000885641	0.000913922	0.000339637	0	0.000337508	0.000438153	0.000445917	0.000436656	0.000404239	0	0	0.00011641	0.00028229	0	0	0.000599855	0.000225715	0.000440242	0.000134746		5.15293	0.000440914	0.207467		0.799588	0.000200567	0.770098		P	0.000241151	1.08395e-08
A0A1D5YVL0	Q7X9G0_WHEAT	Glutathione synthetase [Sotub01g036330.1.1]	21.2.2	redox.ascorbate and glutathione.glutathione	0.000431696	0.000543229	0.000241153	0.000301919	0.00028676	0.000282866	0.00022314	0.000204107	0	0.000210875	0.000221652	0.000223608	0	0	0	0	0.000239663	0.000233058	0.000302556	0.000307917	0.000301522	0.000558276	0.000282467	0.000585001	0.000405359	0.000290515	0.000142416	0.000218712	0	0.000157574	0.000303999	0.000475248		0	0.000242132	0.010058		0.542395	0.000113118	0.167804		2.13459	0.000118145	0.0865294
A0A1D6BLB8	A0A1D6BLB8_WHEAT	Glutaredoxin C4 [Sotub11g026630.1.1]	21.4	redox.glutaredoxins	0.00227839	0.00191136	0.00254551	0.00318693	0.00302692	0.00199054	0.00157024	0.00143631	0.000749582	0.00296787	0.00233966	0.00236031	0.00222808	0.00215178	0	0	0	0	0.00106455	0.00108341	0.00106091	0.00392861	0.00298159	0.00308751	0.00224509	0.00273479	0.00125204	0.00255595	0.00145995	0	0.00106962	0.00333257		0.650288	0.000930322	0.356018		0	0.00155321	0.00187907		0.854302	0.000295933	0.512799
A0A1D5RXW0	A0A3B5XZJ3_WHEAT	Aquaporin [Sotub03g024480.1.1]	21.4	redox.glutaredoxins	0.000389839	0.000490558	0.000871086	0	0	0	0	0	0	0.000380857	0.000400323	0.000403855	0.00114369	0.00110453	0.0011398	0	0	0	0	0	0	0.00100829	0.000510158	0.000528281	0.000583828	0	0	0.000395012	0.00112934	0	0	0.000682244		1.93437	0.000339456	0.0206692		#DIV/0!	0	#DIV/0!		#DIV/0!	0	#DIV/0!
A0A1D5V258	A0A1D5V258_WHEAT	Prostaglandin E synthase 2-like [Sotub04g035110.1.1]	21.4	redox.glutaredoxins	0	0	0	0	0	0	0	0	0	0	0	0	0	0	0	0	0	0	0	0	0	0.000414345	0.000419286	0.000434181	0	0	0	0	0	0	0	0.000422604		#DIV/0!	0	#DIV/0!		#DIV/0!	0	#DIV/0!		#DIV/0!	0	#DIV/0!
A0A1D5XGM1	A0A3B6IUU1_WHEAT	Catalase [Sotub02g026140.1.1]	21.6	redox.dismutases and catalases	0.00020839	0	0.000232821	0.000291487	0.000276852	0.000273092	0.00021543	0.000197054	0.000205678	0.000203588	0.000427987	0.000215882	0	0	0	0	0	0	0	0	0	0.000808479	0.00109083	0.000847182	0.00014707	0.000280477	0.000206054	0.000282486	0	0	0	0.000915496		0	0.000114182	0.117335		0	0.000153747	9.58502e-07		0	0.00011301	2.63021e-06
A0A1D6SBP4	A0A0H4LXI0_WHEAT	Catalase [Sotub04g035910.1.1]	21.6	redox.dismutases and catalases	0.0015602	0.00112189	0.0014941	0.00155882	0.00148056	0.00175254	0.00230416	0.00273991	0.00263983	0.00566153	0.00595088	0.00600339	0.000653893	0.0018945	0.00130333	0.000968704	0.000989913	0.000962633	0.00218695	0.00127183	0.00217948	0.0109531	0.0105004	0.0093632	0.00139206	0.00159731	0.0025613	0.00587193	0.00128391	0.00097375	0.00187942	0.0102722		0.922306	0.00042411	0.791845		0.60962	0.000352945	0.00155062		0.733776	0.000520655	0.10856
A0A1D6BH34	F1DKC1_WHEAT	Catalase [Sotub02g026140.1.1]	21.6	redox.dismutases and catalases	0.000225832	0.000284178	0.000252308	0	0	0	0	0	0	0	0	0	0.000662534	0.000639847	0.000660279	0	0	0	0	0	0	0.00029205	0	0	0.000254106	0	0	0	0.00065422	0	0	9.73498e-05		2.57459	0.000220071	2.61519e-05		#DIV/0!	0	#DIV/0!		#DIV/0!	0	#DIV/0!
Q43199	A0A8R7R8V2_TRIUA	Adenine phosphoribosyltransferase-like [Sotub04g030980.1.1]	21.6	redox.dismutases and catalases	0.000566451	0.0007128	0	0.00079233	0.000752548	0.000742327	0	0.00053564	0.000559081	0	0	0	0.00166183	0.00160492	0.00165617	0.000615475	0.00062895	0.000611617	0.000794001	0.000808071	0.000791287	0	0	0	0.000426417	0.000762402	0.000364907	0	0.00164097	0.000618681	0.000797786	0		3.84828	0.000706843	0.00509466		0.81149	8.06782e-05	0.000877376		2.18627	0.000310242	0.0768246
A0A1D6D528	Q8LK23_WHEAT	Peroxidase [Sotub04g026530.1.1]	26.12	misc.peroxidases	0.00411377	0.0047784	0.00353543	0.00398366	0.00420405	0.00331756	0.00457988	0.00418923	0.00374791	0.000927458	0.000649907	0.000983461	0.0185673	0.0170349	0.0157285	0.00962725	0.00913531	0.00854188	0.00754056	0.0081256	0.00928297	0.00245538	0.00331288	0.00343056	0.00414253	0.00383509	0.00417234	0.000853609	0.0171102	0.00910148	0.00831638	0.00306627		4.13038	0.00717014	0.000132225		2.37321	0.00291956	0.000215156		1.99322	0.00235281	0.00184615
A0A1D5ZID2	A0A453L0S4_AEGTS	Peroxidase 17 [Sotub11g009570.1.1]	26.12	misc.peroxidases	0	0	0	0	0	0	0	0	0	0.00181569	0.00159041	0.00160444	0	0	0	0	0	0	0	0	0	0.0016023	0.00162141	0.00167901	0	0	0	0.00167018	0	0	0	0.00163424		#DIV/0!	0	#DIV/0!		#DIV/0!	0	#DIV/0!		#DIV/0!	0	#DIV/0!
A0A1D6AX61	A0A3B6NK10_WHEAT	Peroxidase [Sotub07g010510.1.1]	26.12	misc.peroxidases	0.000319401	0.000401922	0.000356847	0.000893531	0.000848668	0.000418571	0.000330192	0.000302027	0.000315245	0.000312042	0	0.000330884	0.000937043	0.00180991	0.0018677	0.000347044	0.000354642	0.000344868	0.000895415	0.000911282	0.000892355	0.000413054	0.00041798	0.000865656	0.00035939	0.000720257	0.000315821	0.000214309	0.00153822	0.000348851	0.000899684	0.000565564		4.28008	0.000725487	0.0174899		0.484343	0.000262486	0.0702405		2.84871	0.000319984	5.21435e-07
A0A1D5WFB5	A0A453GTA0_AEGTS	Peroxidase 4 [Sotub04g026540.1.1]	26.12	misc.peroxidases	0	0	0	0	0	0	0	0	0	0	0	0	0.000668424	0.000645534	0.000666148	0	0	0	0	0	0	0.000294646	0.000596318	0.000617502	0	0	0	0	0.000660035	0	0	0.000502822		P	0.000361604	8.87409e-08		#DIV/0!	0	#DIV/0!		#DIV/0!	0	#DIV/0!
A0A077RQQ2	A0A077RQQ2_WHEAT	Peroxidase [Sotub03g015450.1.1]	26.12	misc.peroxidases	0	0	0	0	0	0	0.000326128	0.00029831	0.000311365	0	0	0	0	0	0	0	0	0	0	0	0	0	0	0	0	0	0.000311934	0	0	0	0	0		#DIV/0!	0	#DIV/0!		#DIV/0!	0	#DIV/0!		0	0.00017108	2.63021e-06
A0A1D6BEM4	A0A3B6QBD7_WHEAT	Peroxidase [Sotub03g015450.1.1]	26.12	misc.peroxidases	0	0	0	0	0	0	0	0	0	0.000306316	0.000321972	0.000324813	0	0	0	0	0	0	0	0	0	0	0	0	0	0	0	0.000317701	0	0	0	0		#DIV/0!	0	#DIV/0!		#DIV/0!	0	#DIV/0!		#DIV/0!	0	#DIV/0!
A0A1D6AH28	A0A3B6NKC9_WHEAT	Glutathione transferase [Sotub02g015040.1.1]	26.9	misc.glutathione S transferases	0.000339496	0.000427208	0.000379298	0	0	0	0	0	0	0	0	0	0.000995996	0.000961888	0.000992604	0.000368877	0.000376954	0.000366565	0	0	0	0	0	0	0.000382	0	0	0	0.000983496	0.000370799	0	0		2.57459	0.000330835	2.61519e-05		P	0.000203124	3.11934e-08		#DIV/0!	0	#DIV/0!
A0A1D5ZCL9	A0A3B6LUL8_WHEAT	Glutathione S-transferase-like protein [Sotub01g050010.1.1]	26.9	misc.glutathione S transferases	0	0	0	0	0	0	0	0	0	0	0	0	0.00135491	0.00130851	0.0013503	0	0	0	0	0	0	0.000597254	0.000604377	0	0	0	0	0	0.00133791	0	0	0.000400544		P	0.000732981	8.87409e-08		#DIV/0!	0	#DIV/0!		#DIV/0!	0	#DIV/0!
A0A1D6B543	A0A3B6QNV0_WHEAT	Glutathione reductase [Sotub09g028340.1.1]	9.9	mitochondrial electron transport / ATP synthesis.F1-ATPase	0	0.000357387	0.000317307	0	0.000377316	0	0	0	0	0.000554933	0.000291648	0.000588442	0	0	0	0	0	0.000306656	0	0	0	0	0	0	0.000224898	0.000125772	0	0.000478341	0	0.000102219	0	0		0	0.000174666	0.117518		0.812729	0.000178009	0.891481		#DIV/0!	0	#DIV/0!
W5GE21	A0A3B6NMD3_WHEAT	Pyridine nucleotide-disulfide oxidoreductase family protein [Sotub11g028430.1.1]	11.9.2	redox homeostasis	0.000287192	0	0.000320862	0.000401713	0.000381544	0.000376362	0.000296895	0.000271571	0.000283455	0.000280576	0.000294916	0.000595036	0	0	0	0.000312048	0.00031888	0.000310092	0.000402561	0.000409694	0.000401185	0	0	0	0.000202685	0.00038654	0.000283974	0.000390176	0	0.000313673	0.00040448	0		0	0.00015736	0.117335		0.81149	4.09041e-05	0.000877376		1.42436	6.65513e-05	0.000101195
A0A1D5SR73	A0A452YQN0_AEGTS	NADH-ubiquinone oxidoreductase subunit [Sotub12g018210.1.1]	9.1.2	mitochondrial electron transport / ATP synthesis.NADH-DH (type I).localisation not clear	0	0.00167554	0.00148763	0.00186249	0.00176898	0.00174495	0.00137651	0	0	0	0.00136734	0	0	0	0	0.00144677	0.00147844	0.0014377	0	0	0	0	0	0	0.00105439	0.00179214	0.000458838	0.000455779	0	0.0014543	0	0		0	0.000818888	0.117518		0.81149	0.000189646	0.000877376		0	0.000561959	0.373901
Q35980	Q35980_WHEAT	NADH-quinone oxidoreductase subunit C [Sotub07g013630.1.1]	9.1.2	mitochondrial electron transport / ATP synthesis.NADH-DH (type I).localisation not clear	0.00107172	0.000899072	0.00119736	0.00149908	0.00142381	0.000936315	0.000738617	0.000675615	0.000705182	0.00104703	0.00146739	0.00111025	0	0.00101216	0	0.000776313	0.000396655	0.000771448	0.00100149	0.00050962	0.000499035	0.000923976	0.000934994	0.000968208	0.00105605	0.0012864	0.000706471	0.00120822	0.000337387	0.000648139	0.000670049	0.000942393		0.31948	0.000548189	0.108035		0.503839	0.000422521	0.0421186		0.948445	0.000183747	0.837785
A0A1D5Y8D8	A0A453H7S6_AEGTS	NADH-ubiquinone oxidoreductase subunit [Sotub11g007950.1.1]	9.1.2	mitochondrial electron transport / ATP synthesis.NADH-DH (type I).localisation not clear	0.000415092	0.000348224	0.000309171	0.000387076	0.000367642	0.000362648	0.000286077	0.000288676	0.000289127	0.000405528	0.000568339	0.000430016	0.000405925	0	0.000404543	0.000150339	0.00015363	0.000149396	0.000193946	0.000194383	0.000179283	0.000178935	0.000362137	0.000375001	0.000357496	0.000372455	0.00028796	0.000467961	0.000270156	0.000151122	0.000189204	0.000305357		0.755691	0.000159159	0.562729		0.405745	0.000121512	8.10739e-06		0.657051	5.43731e-05	4.03911e-05
A0A1D5XUI4	A0A3B6IMV7_WHEAT	NADH-ubiquinone oxidoreductase subunit [Sotub11g007950.1.1]	9.1.2	mitochondrial electron transport / ATP synthesis.NADH-DH (type I).localisation not clear	0.000415092	0.000348224	0.000309171	0.000387076	0.000367642	0.000362648	0.000286077	0.000261676	0.000283127	0.000270352	0.000568339	0.000430016	0.000405925	0	0	0	0	0.000149396	0.000190946	0.000183383	0.000167	0.000178935	0.000362137	0.000562501	0.000357496	0.000372455	0.00027696	0.000422902	0.000135308	4.97988e-05	0.000180443	0.000367858		0.37849	0.000194751	0.184675		0.133704	0.000185134	0.00304705		0.651513	5.40882e-05	0.00076211
A0A1D5SBI6	A0A3B5Z1D4_WHEAT	NADH-quinone oxidoreductase E subunit [Sotub09g020650.1.1]	9.1.2	mitochondrial electron transport / ATP synthesis.NADH-DH (type I).localisation not clear	0	0	0.000542881	0	0	0	0	0	0	0	0	0	0	0	0	0	0	0	0	0	0	0	0	0	0.00018096	0	0	0	0	0	0	0		0	0.00022163	0.373901		#DIV/0!	0	#DIV/0!		#DIV/0!	0	#DIV/0!
A0A1D6B3M6	A0A3B6QKL4_WHEAT	NADH dehydrogenase (Ubiquinone) [Sotub09g015560.1.1]	9.1.2	mitochondrial electron transport / ATP synthesis.NADH-DH (type I).localisation not clear	0.000248251	0.000312389	0.000277356	0.000347244	0.000329809	0.00032533	0.000256638	0	0	0.000242531	0.000254927	0.000257176	0	0	0	0	0.000275642	0	0	0	0	0	0	0	0.000279332	0.000334128	8.5546e-05	0.000251545	0	9.18806e-05	0	0		0	0.000154339	0.000113135		0.274986	0.000166701	0.058211		0	0.000104772	0.373901
A0A1D6B613	A0A3B6QF92_WHEAT	AT hook motif family protein, expressed [LOC_Os04g42320]	9.1.2	mitochondrial electron transport / ATP synthesis.NADH-DH (type I).localisation not clear	0.000159205	0.000200337	0.000177869	0	0	0	0	0	0	0.000155536	0.000163486	0	0	0	0	0	0	0	0	0	0	0	0	0	0.000179137	0	0	0.000106341	0	0	0	0		0	9.89781e-05	0.000113135		#DIV/0!	0	#DIV/0!		#DIV/0!	0	#DIV/0!
A0A1D5TEB7	A0A3B6AYJ6_WHEAT	Cell division protein ftsZ [Sotub10g025690.1.1]	31.2	cell.division	0.00154675	0.00139027	0.00148122	0.00216354	0.00176135	0.00173743	0.00182744	0.00208946	0.00174472	0.000647622	0.000680721	0.00114455	0.00129651	0.000626057	0.000646049	0.00168062	0.00196276	0.00190867	0.00185837	0.00220652	0.00154335	0.000857266	0	0.00059887	0.00147275	0.00188744	0.0018872	0.000824296	0.000856206	0.00185068	0.00186941	0.000485379		0.581366	0.000417981	0.0518004		0.980525	0.000179724	0.832669		0.990573	0.000238887	0.938851
A0A1D5VMP2	A0A453E7J4_AEGTS	Phosducin-like protein 3 [Sotub10g020050.1.1]	31.2	cell.division	0.000575998	0.000724814	0	0	0.000765232	0	0.000595458	0.000544667	0.000568503	0.000562727	0.000591488	0	0	0	0	0	0	0.000621926	0	0	0	0	0	0	0.000433604	0.000255077	0.000569543	0.000384739	0	0.000207309	0	0		0	0.000339149	0.121296		0.812729	0.000361018	0.891481		0	0.000312365	2.63021e-06
A0A1D6BJE7	A0A8R7R5N4_TRIUA	Centromere/kinetochore protein zw10 homolog [Sotub05g018480.1.1]	31.2	cell.division	0	0.000173877	0.000308754	0.000193277	0.000183573	0	0.000142846	0.000130661	0.00013638	0.000269988	0.000141893	0.000286291	0	0	0	0	0	0	0	0	0	0	0	0	0.000160877	0.000125617	0.000136629	0.000232724	0	0	0	0		0	0.000131712	0.146205		0	9.73507e-05	0.11638		0	7.4934e-05	2.63021e-06
A0A1D6BCS7	A0A3B6PKU4_WHEAT	Tubulin beta chain [Sotub10g027750.1.1]	11.1.8	cell.division	0.00317348	0.00460774	0.004091	0.00478039	0.00486469	0.0041588	0.00328069	0.00346253	0.00313218	0.00524676	0.00476289	0.00556358	0.0021485	0.00207493	0.00214119	0.00318289	0.00298152	0.00316294	0.00410612	0.00313416	0.00341007	0.0037883	0.00319456	0.00363885	0.00395741	0.00460129	0.0032918	0.00519108	0.00212154	0.00310912	0.00355012	0.00354057		0.536094	0.00110582	0.0119619		0.675705	0.000855775	0.00298682		1.07847	0.000362384	0.444112
A0A1D5SHX1	A5CFY7_HORVV	Tubulin beta chain [Sotub10g027210.1.1]	11.1.8	cell.division	0.0021763	0.00273856	0.00351208	0.00304412	0.00321253	0.00348579	0.00149988	0.00274389	0.00214798	0.00354359	0.00347639	0.00450908	0.000709412	0.00274047	0.00212099	0.00131369	0.00187943	0.00208873	0.00271159	0.00275964	0.00236453	0.00187628	0.00158221	0.00229379	0.00280898	0.00324748	0.00213058	0.00384302	0.00185696	0.00176062	0.00261192	0.00191743		0.661079	0.000940882	0.2538		0.54215	0.000864524	0.00494762		1.22592	0.000492893	0.274193
A0A1D5YGI6	M7YRX9_TRIUA	Tubulin beta chain [Sotub10g027750.1.1]	11.1.8	cell.division	0.00206432	0.00230903	0.00307511	0.00288748	0.00274251	0.00300584	0.0014227	0.00238581	0.00203746	0.00313717	0.00329751	0.00403945	0.00067291	0.0019496	0.00134124	0.000996877	0.00152805	0.0017336	0.00225056	0.00229044	0.00192246	0.00177974	0.0015008	0.00217576	0.00248282	0.00287861	0.00194866	0.00349138	0.00132125	0.00141951	0.00215448	0.00181877		0.532157	0.000824086	0.0720329		0.493123	0.000838726	0.00328189		1.10562	0.000352339	0.536434
W5CDN8	A0A8R7TZD1_TRIUA	Tubulin beta chain [Sotub10g027210.1.1]	11.1.8	cell.division	0.00183495	0.00259765	0.00333137	0.00320832	0.00304723	0.00330643	0.00165982	0.00260271	0.00226384	0.00336126	0.00353305	0.00427707	0.00134582	0.00259947	0.00201186	0.0012461	0.00178273	0.00198126	0.00257207	0.00261764	0.00224287	0.00207636	0.00180096	0.00248658	0.00258799	0.00318732	0.00217546	0.00372379	0.00198571	0.00167003	0.00247752	0.0021213		0.76728	0.000700104	0.345524		0.523959	0.000869117	0.00283444		1.13885	0.000367896	0.370898
A0A1D5TTF2	A0A3B6CBM9_WHEAT	UDP-N-acetylglucosamine pyrophosphorylase [Sotub02g014650.1.1]	10.1	cell wall.precursor synthesis	0.000276355	0	0.000308754	0	0	0	0.000571383	0.000522646	0.000272759	0.000269988	0	0	0	0	0	0.000600544	0.000613693	0.00059678	0	0	0.000386046	0	0	0.000374496	0.000195036	0	0.000455596	8.99959e-05	0	0.000603673	0.000128682	0.000124832		0	0.000151422	0.117335		P	0.000330693	3.11934e-08		0.282448	0.000249397	0.1081
A0A1D5YF62	A0A1D5YF62_WHEAT	heat shock protein [Sotub09g009340.1.1]	10.3	cell wall.hemicellulose synthesis	0.00126577	0.0007964	0.00106063	0.00132789	0.00105101	0.00124408	0.00130854	0.00164577	0.00171779	0.00154576	0.0021122	0.00196692	0.00185673	0.00179315	0.00185041	0.00120341	0.00122975	0.00119586	0.00133069	0.00180569	0.00132614	0.00245538	0.00248466	0.00235851	0.00104093	0.00120766	0.00155737	0.00187496	0.00183343	0.00120967	0.0014875	0.00243285		1.76133	0.000459406	0.00447883		1.00167	9.05084e-05	0.981729		0.955141	0.000225681	0.748108
A0A1D6RW51	A0A3B6HPZ5_WHEAT	heat shock protein [Sotub09g009340.1.1]	10.3	cell wall.hemicellulose synthesis	0.000826836	0.000832367	0.000739019	0.000693928	0.000659087	0.000650135	0.00085477	0.00109461	0.00114251	0.00145402	0.00186796	0.00154181	0.000970292	0.0014056	0.000966989	0.000718716	0.000918065	0.000892764	0.000695391	0.000943618	0.000924019	0.00342169	0.00302968	0.00291321	0.000799407	0.000667716	0.00103063	0.00162126	0.00111429	0.000843182	0.000854343	0.00312153		1.3939	0.00023728	0.101717		1.26278	0.000119005	0.051973		0.828954	0.000162629	0.214069
A0A1D5WAT5	A0A3B6FWG5_WHEAT	heat shock protein [Sotub11g023870.1.1]	10.3	cell wall.hemicellulose synthesis	0.00110076	0.000395757	0.000702748	0.00065987	0.000417826	0.000618226	0.000812818	0.00104088	0.00108643	0.00153628	0.00193776	0.00162905	0.000922671	0.00133661	0.00137929	0.00102516	0.00104761	0.00118853	0.000881682	0.00112163	0.000659002	0.00264368	0.00288099	0.00234404	0.000733087	0.000565307	0.000980045	0.00170103	0.00121286	0.0010871	0.000887438	0.0026229		1.65445	0.000380102	0.1282		1.92302	0.000302515	0.0044966		0.905508	0.000180506	0.589589
A0A1D5WZ64	A0A3B6HWI6_WHEAT	heat shock protein [Sotub10g028410.1.1]	10.3	cell wall.hemicellulose synthesis	0.000922012	0.000928179	0.00103011	0.00128967	0.00122492	0.00120828	0.00114379	0.00156935	0.00145602	0.00144123	0.00170425	0.00191032	0.00162297	0.00156739	0.00161745	0.00100181	0.00143324	0.00119463	0.00180935	0.00184141	0.00154557	0.00238472	0.00265447	0.00224899	0.000960099	0.00124096	0.00138972	0.00168527	0.0016026	0.00120989	0.00173211	0.0024294		1.66921	0.000354532	8.15591e-05		0.974966	0.0001404	0.819098		1.24637	0.000255225	0.0961819
W5FAL7	A0A3B6LJ54_WHEAT	heat shock protein [Sotub09g009340.1.1]	10.3	cell wall.hemicellulose synthesis	0.000660404	0.000207757	0.000368914	0.000461873	0	0.000432725	0.000512036	0.000468361	0.000488858	0.000967782	0.000847704	0.000684147	0.000484365	0.000467778	0.000482716	0.000538169	0.000183317	0.000534796	0.000231424	0.000235525	0	0.000427022	0.000432115	0.000671197	0.000412358	0.0002982	0.000489752	0.000833211	0.000478286	0.000418761	0.000155649	0.000510112		1.15988	0.000149641	0.645057		1.4043	0.000218526	0.560527		0.317813	0.000202356	0.0132931
A0A1D6AAA6	A0A453PG69_AEGTS	Alpha-6-galactosyltransferase [Sotub02g030720.1.1]	10.3	cell wall.hemicellulose synthesis	0.00109305	0.000825268	0.000732716	0.00122313	0.00116172	0.00114594	0.00112997	0.00103359	0.000863058	0.00085429	0.000673464	0.000679406	0.000641345	0.000619382	0.000639161	0.000475058	0.000242729	0.00047208	0.000612853	0.000623713	0.00030538	0	0.00028608	0.000296243	0.000883676	0.00117693	0.00100887	0.00073572	0.000633296	0.000396622	0.000513982	0.000194108		0.716661	0.000181309	0.0817947		0.336998	0.000436387	0.000633151		0.509461	0.000306348	0.0191353
A0A1D6DK13	A0A453RVK2_AEGTS	Alpha 1 3 fucosyltransferase [Sotub01g045280.1.1]	10.3	cell wall.hemicellulose synthesis	0.00041848	0.000526599	0.000467542	0.000585354	0.000555964	0.000548413	0	0.000395717	0.000413035	0.000408839	0.000429734	0.000433526	0	0	0	0	0	0	0	0	0	0	0	0	0.000470874	0.000563244	0.000269584	0.000424033	0	0	0	0		0	0.000260171	0.000113135		0	0.000308748	9.58502e-07		0	0.000208891	0.116299
A0A1D5YM25	A0A3B6KFK0_WHEAT	Purple acid phosphatase [Sotub09g010520.1.1]	10.3	cell wall.hemicellulose synthesis	0.000470311	0.00059182	0.000525449	0.000328926	0.000312411	0.000616336	0.0002431	0.000444728	0.000464191	0.000459475	0.000482958	0.000487219	0	0.000666262	0.000687538	0.000511014	0.000522202	0.000253905	0.000659239	0.000335461	0.000328493	0.00091232	0.00123093	0.00127466	0.000529193	0.000419224	0.000384006	0.000476551	0.000451267	0.00042904	0.000441064	0.0011393		0.852745	0.000253851	0.750169		1.02342	0.000144659	0.944275		1.14859	0.000145794	0.68339
A0A1D5UL15	A0A453BUS3_AEGTS	AKIN gamma [Sotub03g023770.1.1]	10.5	cell wall.cell wall proteins	0	0	0	0	0	0	0.000291185	0.000266348	0.000278004	0	0	0	0	0	0	0	0	0	0	0	0	0	0	0	0	0	0.000278513	0	0	0	0	0		#DIV/0!	0	#DIV/0!		#DIV/0!	0	#DIV/0!		0	0.00015275	2.63021e-06
A0A1D6DBB9	A0A3B6IUQ7_WHEAT	Dtdp-glucose 4 6-dehydratase [Sotub10g007680.1.1]	10.1.10	cell wall.precursor synthesis.RHM	0	0	0	0	0	0	0.000314515	0.000287688	0.000300278	0.000297227	0.000624836	0.000630349	0	0	0	0	0	0	0	0	0	0	0	0	0	0	0.000300827	0.000517471	0	0	0	0		#DIV/0!	0	#DIV/0!		#DIV/0!	0	#DIV/0!		0	0.000164988	2.63021e-06
A0A1D6A412	A0A453JIF5_AEGTS	MAPprotein kinase-like protein [Sotub02g033750.1.1]	10.1.4	cell wall.precursor synthesis.UGD	0	0	0	0	0	0	0.000294421	0	0	0.000278237	0	0	0	0	0	0.000309447	0.000316222	0	0.000399206	0.00040628	0.000397842	0.000368307	0.000372699	0.000385938	0	0	9.81403e-05	9.27458e-05	0	0.000208556	0.000401109	0.000375648		#DIV/0!	0	#DIV/0!		#DIV/0!	0.000161561	0.116163		4.0871	0.000197745	0.0367166
A0A1D6D724	A0A8R7PSR1_TRIUA	AP-1 complex subunit mu-1 [Sotub05g014210.1.1]	10.1.5	cell wall.precursor synthesis.UXS	0.000636818	0.000801347	0.000711477	0	0.00169206	0.000834541	0.000658332	0	0.000628532	0.000622146	0	0	0	0	0	0	0	0	0	0	0	0	0	0	0.000716547	0.000842202	0.000428955	0.000207382	0	0	0	0		0	0.000395913	0.000113135		0	0.000706482	0.159771		0	0.000332401	0.11633
A0A1D5V1B3	A0A3B6DAM6_WHEAT	Bifunctional polymyxin resistance protein ArnA [Sotub12g031430.1.1]	10.1.5	cell wall.precursor synthesis.UXS	0.00162374	0.00087568	0.00155495	0.000973383	0.00123268	0.00121594	0.0019184	0.00175477	0.00160261	0.00203957	0.00214381	0.00216273	0	0.000657218	0	0.000756115	0.000515113	0.000751376	0.000325145	0.000330907	0.000648068	0.000899935	0.000607111	0.000943017	0.00135146	0.00114067	0.00175859	0.00211537	0.000219073	0.000674202	0.000434707	0.000816688		0.162101	0.000714606	0.0250097		0.591059	0.000285123	0.0156374		0.24719	0.000741241	0.000704207
A0A1D6RFP2	A0A3B5ZVJ1_WHEAT	Bifunctional polymyxin resistance protein ArnA [Sotub12g031430.1.1]	10.1.5	cell wall.precursor synthesis.UXS	0.000653043	0.000273921	0.000729604	0.000608967	0.000578392	0.000855804	0.00090014	0.00123504	0.000859394	0.000850662	0.00156474	0.00157855	0	0	0	0.00047304	0.000483397	0.000470075	0	0.000310532	0.000304083	0.000281508	0	0.00058997	0.000552189	0.000681054	0.000998192	0.00133132	0	0.000475504	0.000204872	0.000290493		0	0.000339544	0.0172533		0.698189	0.000148154	0.0795415		0.205243	0.000467331	0.0072213
A0A1D5V5P1	A0A3B6EL29_WHEAT	Bifunctional polymyxin resistance protein ArnA [Sotub10g028840.1.1]	10.1.5	cell wall.precursor synthesis.UXS	0.000811565	0.000680828	0.00120895	0.00075679	0.000359396	0.00106354	0.00111864	0.00179065	0.00106801	0.00132144	0.00166678	0.00168149	0	0	0	0.000293934	0	0.000292092	0.000379193	0	0.000377897	0.000699686	0.000354015	0.000366591	0.000900447	0.000726577	0.00132577	0.00155657	0	0.000195342	0.000252363	0.00047343		0	0.000522975	0.0047714		0.268852	0.000382057	0.0784855		0.190353	0.000655633	0.0154461
A0A1D5WJP9	A0A453F880_AEGTS	Ras-related protein Rab-7a [Sotub04g026100.1.1]	10.1.5	cell wall.precursor synthesis.UXS	0.000566451	0.0007128	0	0.00079233	0.000752548	0.00148465	0.00117118	0.00053564	0.00111816	0.0011068	0.00116337	0.00117363	0	0	0	0	0.00062895	0.000611617	0	0	0	0	0.00074128	0	0.000426417	0.00100984	0.000941659	0.00114793	0	0.000413523	0	0.000247093		0	0.000333528	0.121296		0.409492	0.000475186	0.131345		0	0.000561919	0.00984136
A0A1D5Z4Z9	A0A3B6LT59_WHEAT	Late embryogenesis abundant protein D-34 [Sotub09g023980.1.1]	10.1.5	cell wall.precursor synthesis.UXS	0	0	0	0	0	0	0	0	0	0	0	0	0	0	0	0	0	0	0	0	0	0.00109579	0.000554428	0.000574123	0	0	0	0	0	0	0	0.000741447		#DIV/0!	0	#DIV/0!		#DIV/0!	0	#DIV/0!		#DIV/0!	0	#DIV/0!
A0A1D6B0N7	A0A3B6PMJ1_WHEAT	Polyribonucleotide 5';-hydroxyl-kinase Clp1 [Sotub01g010180.1.1]	10.1.5	cell wall.precursor synthesis.UXS	0.000734966	0.000462426	0.000821132	0	0	0	0.000379898	0	0.000362701	0	0	0.000380695	0	0	0	0	0	0	0	0	0	0	0.000480902	0.000497985	0.000672841	0	0.000247533	0.000126898	0	0	0	0.000326296		0	0.000387091	0.00339355		#DIV/0!	0	#DIV/0!		0	0.000191815	0.11633
A0A1D5RY97	A0A1D5SS06_WHEAT	AP-1 complex subunit mu-1 [Sotub05g014210.1.1]	10.1.5	cell wall.precursor synthesis.UXS	0.000331805	0	0.00074141	0.000464116	0.000881626	0.000434826	0.000343015	0	0.000327487	0.00064832	0.000340728	0	0	0	0	0	0	0	0	0	0	0	0	0	0.000357738	0.000593522	0.000223501	0.000329683	0	0	0	0		0	0.000305882	0.17056		0	0.00036148	0.0146946		0	0.000173192	0.11633
A0A1D5ZXR9	A0A453L7X7_AEGTS	Uridine kinase [Sotub06g024620.1.1]	10.1.5	cell wall.precursor synthesis.UXS	0.000627721	0.000526599	0.000935085	0.000585354	0.000833946	0.000822619	0.000648928	0.000791435	0.000619553	0.000613258	0.000644601	0.000433526	0	0	0	0	0.000232327	0.000225924	0.000586588	0.000895474	0.000584584	0.00108237	0.000821459	0.000567093	0.000696468	0.000747307	0.000686638	0.000563795	0	0.00015275	0.000688882	0.000823641		0	0.000404505	0.0047714		0.204401	0.000347756	0.00593198		1.00327	0.000127228	0.985512
A0A1D5RXH7	A0A452ZE94_AEGTS	Proteasome subunit alpha type [Sotub10g019430.1.1]	10.1.5	cell wall.precursor synthesis.UXS	0.00117848	0.00148295	0.00131664	0.00164841	0.00156565	0.00231657	0.00121829	0.00167157	0.00174472	0.00172699	0.00181526	0.00183127	0.00345736	0.00333897	0.00344559	0.000640236	0.000654253	0.000636223	0.00247783	0.000840579	0	0.00228604	0.000771101	0.00239548	0.00132602	0.00184354	0.00154486	0.00179117	0.00341398	0.00064357	0.00110614	0.00181754		2.57459	0.00114842	2.61519e-05		0.349094	0.000706985	0.00724866		0.716011	0.000851699	0.58802
A0A1D6RUP1	A0A453EQD8_AEGTS	Os04g0226400 protein (Fragment) [Sotub11g020750.1.1]	10.1.5	cell wall.precursor synthesis.UXS	0	0	0	0	0	0	0	0	0	0.000776477	0.000816162	0.000823363	0	0	0	0	0	0	0	0	0	0	0	0	0	0	0	0.000805334	0	0	0	0		#DIV/0!	0	#DIV/0!		#DIV/0!	0	#DIV/0!		#DIV/0!	0	#DIV/0!
A0A1D5V590	A0A8R7TUX5_TRIUA	Yip1 domain-containing protein [Sotub01g036600.1.1]	10.1.5	cell wall.precursor synthesis.UXS	0	0	0	0	0	0	0	0	0	0.000435502	0.00045776	0.000461799	0	0.001263	0	0	0	0	0	0	0	0	0	0	0	0	0	0.000451687	0.000421	0	0	0		#DIV/0!	0.000515618	0.373901		#DIV/0!	0	#DIV/0!		#DIV/0!	0	#DIV/0!
A0A1D6CUR4	A0A453S8G8_AEGTS	Late embryogenesis abundant protein D-34 [Sotub09g023990.1.1]	10.1.5	cell wall.precursor synthesis.UXS	0.000372828	0.000469152	0	0	0	0	0	0	0	0.000364238	0.000382854	0.000386232	0.00109378	0.00105633	0.00109006	0	0	0	0	0	0	0.000482147	0.000487897	0.000505229	0.00028066	0	0	0.000377775	0.00108006	0	0	0.000491758		3.84828	0.000465231	0.00509466		#DIV/0!	0	#DIV/0!		#DIV/0!	0	#DIV/0!
A0A1D6RWC3	A0A3B6HRX1_WHEAT	Late embryogenesis abundant protein D-34 [Sotub09g023990.1.1]	10.1.5	cell wall.precursor synthesis.UXS	0	0	0	0	0	0	0	0	0	0	0.000387077	0	0.00110585	0.00106798	0.00110208	0	0	0	0	0	0	0.000487465	0.000493278	0.000510801	0	0	0	0.000129026	0.00109197	0	0	0.000497181		P	0.000598242	8.87409e-08		#DIV/0!	0	#DIV/0!		#DIV/0!	0	#DIV/0!
A0A1D6CQ44	A0A453S764_AEGTS	Translation initiation factor eIF-2B gamma subunit [Sotub11g028750.1.1]	10.1.5	cell wall.precursor synthesis.UXS	0	0	0	0	0	0	0	0.000263453	0	0.000272189	0.0002861	0.000288625	0	0	0	0.00030272	0	0.000300823	0	0	0	0	0	0	0	0	8.78177e-05	0.000282305	0	0.000201181	0	0		#DIV/0!	0	#DIV/0!		#DIV/0!	0.000155835	0.11612		0	0.000107554	0.373901
A0A1D5TPJ1	A0A3B6AUD7_WHEAT	DnaJ homolog subfamily C member 10 [Sotub03g029330.1.1]	10.1.5	cell wall.precursor synthesis.UXS	0	0	0	0	0	0	0.00016035	0.000146673	0.000153092	0.000151536	0	0	0	0	0	0	0	0	0	0	0	0	0	0	0	0	0.000153372	5.05121e-05	0	0	0	0		#DIV/0!	0	#DIV/0!		#DIV/0!	0	#DIV/0!		P	8.41165e-05	2.63021e-06
A0A1D5YEU0	F2D3C1_HORVV	Vacuolar protein sorting 35 [Sotub12g027520.1.1]	10.1.5	cell wall.precursor synthesis.UXS	0	0	0	0	0	0	0.000148656	0.000135976	0.000141927	0.000140485	0.000147665	0.000148968	0	0	0	0.000156243	0	0.000155263	0	0	0	0	0	0	0	0	0.000142186	0.000145706	0	0.000103835	0	0		#DIV/0!	0	#DIV/0!		#DIV/0!	8.04311e-05	0.11612		P	7.79818e-05	2.63021e-06
W5AS54	A0A3B6B6S9_WHEAT	Cellulose synthase-like A1 [Sotub10g025490.1.1]	10.2.1	cell wall.cellulose synthesis.cellulose synthase	0.000389099	0.000489627	0.000434717	0.000272128	0	0.000254955	0.000402245	0.000551902	0.000576055	0.000380135	0.000399563	0.000403089	0.00057076	0	0	0.000422774	0.00043203	0.000420124	0	0.000277535	0	0	0	0	0.000437815	0.000175694	0.000510067	0.000394262	0.000190253	0.000424976	9.25116e-05	0		0.434553	0.000250669	0.267743		2.41884	0.000167177	0.0473073		0.181371	0.000257142	0.0176688
A0A1D5URI6	A0A3B6DQ80_WHEAT	Cellulose synthase-like A1 [Sotub10g025490.1.1]	10.2.1	cell wall.cellulose synthesis.cellulose synthase	0.000187094	0.000470864	0.000209029	0	0.000248561	0	0.00038683	0.000353835	0.00018466	0.000182784	0.000192126	0.000193821	0.000548888	0	0	0.000203286	0.000207737	0.000202012	0	0	0	0	0	0	0.000288996	8.28535e-05	0.000308442	0.000189577	0.000182963	0.000204345	0	0		0.633098	0.000231332	0.63133		2.46634	0.000112558	0.216522		0	0.000182336	0.00789742
A0A1D6C5K7	A0A3B6SDE8_WHEAT	Cellulose synthase-like protein [Sotub08g008680.1.1]	10.2.1	cell wall.cellulose synthesis.cellulose synthase	0.000108956	0	0.00012173	0	0	0	0.000225274	0.000206059	0.000215077	0.000106446	0.000111886	0	0	0	0	0	0	0	0	0	0	0	0	0	7.68954e-05	0	0.00021547	7.27773e-05	0	0	0	0		0	5.96997e-05	0.117335		#DIV/0!	0	#DIV/0!		0	0.000118174	2.63021e-06
A0A1D5SJM2	A0A3B5YVF9_WHEAT	Cellulose synthase [Sotub08g014350.1.1]	10.2.1	cell wall.cellulose synthesis.cellulose synthase	0.000114684	0.000144314	0.00012813	0	0	0	0.000118559	0.000108446	0	0.000224084	0.000117768	0.000118807	0	0	0	0	0	0	0	0	0	0	0	0	0.000129043	0	7.56683e-05	0.000153553	0	0	0	0		0	7.12997e-05	0.000113135		#DIV/0!	0	#DIV/0!		0	5.86996e-05	0.116905
A0A1D6BVA5	A0A3B6R7N3_WHEAT	Cellulose synthase-like protein [Sotub08g021990.1.1]	10.2.1	cell wall.cellulose synthesis.cellulose synthase	0	0.000141002	0.000125189	0.000156734	0.000148865	0.000146843	0.000115838	0.000211914	0.000221188	0.000218941	0.000115065	0	0	0	0	0	0	0	0	0	0	0.000144908	0	0.000151845	8.87303e-05	0.000150814	0.00018298	0.000111335	0	0	0	9.89174e-05		0	6.89119e-05	0.117518		0	8.26703e-05	9.58502e-07		0	0.000106797	0.00556782
A0A1D5TJ58	A0A453ANE8_AEGTS	Cellulose synthase [Sotub01g026250.1.1]	10.2.1	cell wall.cellulose synthesis.cellulose synthase	0	0	0	0	0	0	0	0	0	0.000147086	0.000154603	0.000155967	0	0	0	0	0	0	0	0	0	0	0	0	0	0	0	0.000152552	0	0	0	0		#DIV/0!	0	#DIV/0!		#DIV/0!	0	#DIV/0!		#DIV/0!	0	#DIV/0!
W5AA00	A0A3B6U9I7_WHEAT	Cellulose synthase-like protein [Sotub08g008680.1.1]	10.2.1	cell wall.cellulose synthesis.cellulose synthase	0	0	0	0	0	0	0.000123822	0.00011326	0.000118217	0	0	0	0	0	0	0	0	0	0	0	0	0	0	0	0	0	0.000118433	0	0	0	0	0		#DIV/0!	0	#DIV/0!		#DIV/0!	0	#DIV/0!		0	6.49544e-05	2.63021e-06
A0A1D6CVD4	A0A3B6TW73_WHEAT	Galactosylgalactosylxylosylprotein 3-beta-glucuronosyltransferase 1 [Sotub11g007410.1.1]	10.3.2	cell wall.hemicellulose synthesis.glucuronoxylan	0.00044193	0.000278053	0.000493741	0.000618154	0.000293559	0.000579143	0	0.000417891	0	0.000215874	0.000226907	0.000228909	0	0	0	0	0	0	0	0	0	0	0.000289163	0.000299435	0.000404575	0.000496952	0.000139297	0.000223897	0	0	0	0.000196199		0	0.000232755	0.00339355		0	0.000294366	0.00829773		0	0.000170603	0.373901
A0A1D6BF38	A0A453NAL6_AEGTS	Fasciclin-like arabinogalactan protein 10 [Sotub10g005630.1.1]	10.5.1.1	cell wall.cell wall proteins.AGPs.AGP	0	0	0	0	0	0.000682036	0.000538028	0.000492136	0.000513673	0.000508454	0.000534441	0.000539157	0	0	0	0	0	0	0	0	0	0.000673048	0.000681074	0.000705268	0	0.000227345	0.000514612	0.000527351	0	0	0	0.000686464		#DIV/0!	0	#DIV/0!		0	0.00027844	0.373901		0	0.000282239	2.63021e-06
A0A1D5W9K7	A0A077RXM8_WHEAT	Leucine-rich repeat family protein [Sotub12g010540.1.1]	10.5.3	cell wall.cell wall proteins.LRR	0.000177384	0.000223212	0	0.000496234	0.000471319	0.000232459	0.000183376	0.00033547	0.000175075	0.00051989	0.000364308	0.000367522	0	0	0	0.000192735	0	0.000191527	0.000497281	0.000506093	0.000495581	0.000229395	0.000464262	0.000480754	0.000133532	0.000400004	0.000231307	0.00041724	0	0.000128088	0.000499652	0.00039147		0	0.000104444	0.121296		0.320216	0.000188646	0.0618043		2.16012	0.000157725	0.00680565
A0A1D5SJZ4	A0A3B5YUJ8_WHEAT	Leucine-rich repeat family protein [Sotub12g010540.1.1]	10.5.3	cell wall.cell wall proteins.LRR	0.000528493	0.000332518	0.000295226	0.000369618	0.00035106	0.000346292	0.000273174	0	0	0.000258158	0.000271353	0.000273747	0.000775234	0.000748686	0.000772594	0	0	0	0	0	0.000369131	0.000341728	0.000345803	0.000358087	0.000385412	0.000355656	9.1058e-05	0.000267753	0.000765505	0	0.000123044	0.000348539		1.9862	0.000222951	0.0064345		0	0.000194957	9.58502e-07		1.35127	0.000168596	0.844691
A0A1D5XQ16	A0A8R7U795_TRIUA	Alpha-1 4-glucan-protein synthase [Sotub03g028400.1.1]	10.5.5	cell wall.cell wall proteins.RGP	0.00311871	0.00196223	0.00261326	0.000545292	0.00103583	0.00102176	0.00120903	0.0011059	0.0011543	0.00304686	0.00200161	0.00282698	0	0	0	0.00127073	0.000865704	0	0	0	0	0	0	0	0.00256474	0.000867625	0.00115641	0.00262515	0	0.000712146	0	0		0	0.00145183	0.00155945		0.820799	0.000454964	0.72251		0	0.000634232	2.63021e-06
W5BNP0	A0A3B6C304_WHEAT	Alpha-1 4-glucan-protein synthase [Sotub03g028400.1.1]	10.5.5	cell wall.cell wall proteins.RGP	0.0011392	0.00071676	0	0	0.000756729	0.000373225	0.000294421	0.000807923	0.00140547	0.0022259	0.00175475	0.00206527	0	0	0	0.00154724	0.000316222	0.000307508	0	0	0	0.000368307	0.000372699	0.000771877	0.000618652	0.000376651	0.000835937	0.00201531	0	0.000723655	0	0.000504294		0	0.000497477	0.136301		1.92129	0.000544871	0.497991		0	0.000577334	0.0598045
A0A1D6BEU5	A0A453N6Q0_AEGTS	Endoglucanase 1 [Sotub11g017240.1.1]	10.6.1	cell wall.degradation.cellulases and beta-1,4-glucanases	0.00569598	0.00746625	0.00636377	0.0106231	0.0116662	0.0111968	0.0134943	0.0125677	0.012415	0.00301424	0.00292458	0.00319625	0.00487392	0.00605188	0.00763294	0.0118621	0.0113313	0.011019	0.0149702	0.0155741	0.0135929	0.00398999	0.00621165	0.00611069	0.00650867	0.011162	0.0128256	0.00304502	0.00618625	0.0114042	0.0147124	0.00543744		0.950463	0.00105712	0.75175		1.02169	0.000446589	0.56766		1.14711	0.00127155	0.0493253
A0A1D6ADY9	A0A3B6NM79_WHEAT	Endoglucanase 1 [Sotub11g017240.1.1]	10.6.1	cell wall.degradation.cellulases and beta-1,4-glucanases	0.00515733	0.00648978	0.00576197	0.00923375	0.00959234	0.00892137	0.0117294	0.0113142	0.0103841	0.00221694	0.00296577	0.00256452	0.00363128	0.00584488	0.00663467	0.0103108	0.00984934	0.0104689	0.0130123	0.0135372	0.0118152	0.00400172	0.00539926	0.00503195	0.00580302	0.00924915	0.0111426	0.00258241	0.00537027	0.0102097	0.0127882	0.00481098		0.925427	0.0010972	0.680997		1.10385	0.000602752	0.0232365		1.14769	0.00114627	0.0635883
A0A1D6AW44	A0A3B6PG25_WHEAT	Endoglucanase 1 [Sotub11g017240.1.1]	10.6.1	cell wall.degradation.cellulases and beta-1,4-glucanases	0.00450122	0.00566415	0.00502893	0.00769526	0.00963445	0.00884817	0.0118917	0.0104045	0.00937892	0.00171014	0.00179755	0.00207247	0.00220091	0.00425108	0.0058491	0.0100533	0.00971805	0.00918023	0.0115672	0.0121289	0.0104797	0.00291052	0.00458147	0.00406647	0.00506477	0.00872596	0.0105584	0.00186005	0.00410036	0.00965051	0.011392	0.00385282		0.809586	0.00132378	0.433225		1.10595	0.000845311	0.208897		1.07895	0.00106217	0.394929
A0A1D5Z2T7	A0A3B6LRZ6_WHEAT	Beta-D-glucosidase [Sotub06g030410.1.1]	10.6.1	cell wall.degradation.cellulases and beta-1,4-glucanases	0.00193449	0.00146057	0.00129677	0.00243529	0.00179902	0.00202809	0.00159987	0.00182926	0.00152745	0.00132294	0.000993254	0.00100202	0.00227012	0.00219238	0.00169679	0.00126114	0.00128876	0.00104437	0.00189811	0.00193175	0.00189162	0.00150102	0.00151892	0.00157288	0.00156394	0.00208747	0.00165219	0.00110607	0.0020531	0.00119809	0.00190716	0.00153094		1.31277	0.000392869	0.135638		0.573943	0.000534796	0.0115604		1.15432	0.000172099	0.0499718
A0A1D5Y1Q7	A0A453INR0_AEGTS	Alpha-L-arabinofuranosidase/beta-D-xylosidase [Sotub04g027020.1.1]	10.6.1	cell wall.degradation.cellulases and beta-1,4-glucanases	0	0	0	0	0	0	0	0	0	0.000272189	0.00014305	0.000288625	0	0	0	0	0	0	0	0	0	0.00054045	0.000546895	0.000377549	0	0	0	0.000234621	0	0	0	0.000488298		#DIV/0!	0	#DIV/0!		#DIV/0!	0	#DIV/0!		#DIV/0!	0	#DIV/0!
A0A1D5YQ72	A0A3B6KIX6_WHEAT	Endoglucanase 1 [Sotub07g018490.1.1]	10.6.1	cell wall.degradation.cellulases and beta-1,4-glucanases	0	0	0	0	0	0	0	0	0	0	0	0	0	0	0	0	0	0	0	0	0	0.000257958	0.000261034	0.000270307	0	0	0	0	0	0	0	0.0002631		#DIV/0!	0	#DIV/0!		#DIV/0!	0	#DIV/0!		#DIV/0!	0	#DIV/0!
A0A1D5URN6	A0A1D5URN5_WHEAT	Alpha-L-arabinofuranosidase/beta-D-xylosidase [Sotub02g030190.1.1]	10.6.1	cell wall.degradation.cellulases and beta-1,4-glucanases	0	0	0	0	0	0	0	0	0	0	0	0	0	0	0	0	0	0	0	0	0	0.000230592	0.000233342	0.000241631	0	0	0	0	0	0	0	0.000235188		#DIV/0!	0	#DIV/0!		#DIV/0!	0	#DIV/0!		#DIV/0!	0	#DIV/0!
A0A1D6B9B7	A0A3B6QHP8_WHEAT	Alpha-L-arabinofuranosidase/beta-D-xylosidase [Sotub04g027020.1.1]	10.6.1	cell wall.degradation.cellulases and beta-1,4-glucanases	0	0	0	0	0	0	0.000137117	0.000125421	0.00013091	0.00025916	0.000272406	0.000274809	0	0	0	0	0	0	0	0	0	0.000171527	0.000173573	0.000179738	0	0	0.00013115	0.000268792	0	0	0	0.000174946		#DIV/0!	0	#DIV/0!		#DIV/0!	0	#DIV/0!		P	7.19289e-05	2.63021e-06
A0A1D6S669	A0A3B6MV02_WHEAT	Alpha-L-fucosidase 1 [Sotub11g025200.1.1]	10.6.2	cell wall.degradation.mannan-xylose-arabinose-fucose	0.000845589	0.000798042	0.000708544	0.000591388	0.000842544	0.00110813	0.00131124	0.00159919	0.00104323	0.000413054	0.000651247	0.000656993	0	0	0	0.000459386	0.000704165	0.000913012	0.000296318	0.000603137	0.00059061	0.000820147	0.000829928	0.000859409	0.000784058	0.000847355	0.00131789	0.000573764	0	0.000692188	0.000496688	0.000836495		0	0.000431696	4.06453e-05		0.81688	0.000233567	0.478279		0.376883	0.000495269	0.0122621
A0A1D5Z3J4	A0A3B6LQJ9_WHEAT	Alpha-L-fucosidase 1 [Sotub11g025200.1.1]	10.6.2	cell wall.degradation.mannan-xylose-arabinose-fucose	0.000634192	0.000798042	0.000708544	0.000591388	0.000842544	0.00110813	0.000874157	0.00119939	0.000834586	0.00061958	0.000868329	0.00087599	0	0	0	0.000229693	0.000234722	0.000456506	0.000296318	0.000301569	0.00059061	0.000820147	0.000829928	0.00057294	0.000713593	0.000847355	0.000969378	0.000787967	0	0.000306974	0.000396166	0.000741005		0	0.00039428	0.000113135		0.362273	0.000347885	0.0317315		0.40868	0.000354888	0.0191821
A0A1D5XZ61	A0A453IWC1_AEGTS	Adenylosuccinate synthetase [Sotub02g028650.1.1]	10.6.2	cell wall.degradation.mannan-xylose-arabinose-fucose	0.00068657	0.000863952	0.000767062	0.000640231	0.000912129	0.000599827	0.000473176	0.000432816	0.000677636	0.000670751	0.000705033	0.000474169	0.000671408	0.000648416	0.000669122	0.000745989	0.000508214	0.000247104	0	0	0.000319694	0.000887883	0.00029949	0.000620258	0.000772528	0.000717395	0.000527876	0.000616651	0.000662982	0.000500436	0.000106565	0.000602544		0.858198	8.25814e-05	0.101928		0.697573	0.000224873	0.281114		0.201875	0.000271605	0.0322204
A0A1D6DDV5	A0A3B6KEJ6_WHEAT	Beta-galactosidase [Sotub09g029210.1.1]	10.6.2	cell wall.degradation.mannan-xylose-arabinose-fucose	0.000142005	0.000178694	0.000317307	0.000198631	0.000188658	0.000186096	0.000293605	0.000134281	0.000140157	0	0	0	0	0	0	0.000154295	0.000157673	0.000153328	0.00019905	0	0.00039674	0	0	0	0.000212669	0.000191128	0.000189348	0	0	0.000155099	0.000198597	0		0	0.000130337	0.0163463		0.81149	2.02254e-05	0.000877376		1.04885	0.00013795	0.944943
A0A1D5XWT8	A0A453J5L9_AEGTS	Glycoside hydrolase family 28 protein/polygalacturonase family protein [Sotub05g022320.1.1]	10.6.3	cell wall.degradation.pectate lyases and polygalacturonases	0.000891545	0.000841414	0.000996068	0.000935294	0.000888334	0.00116836	0.000921665	0.00084305	0.00109993	0.000653253	0.000915521	0.0011545	0.00196168	0.000631501	0.000651666	0.000484352	0.000247478	0.000240658	0.000624844	0.000317958	0.000622709	0.00057648	0.000583355	0.000604078	0.000909676	0.000997329	0.000954882	0.000907757	0.00108162	0.000324163	0.000521837	0.000587971		1.18901	0.000493714	0.717348		0.325031	0.000390697	0.00466232		0.546494	0.000275061	0.0271317
A0A1D5TIA2	A0A3B6AYC5_WHEAT	RNA-binding protein-like [Solyc03g071560.2.1]	10.6.3	cell wall.degradation.pectate lyases and polygalacturonases	0.000355999	0.000447975	0	0	0.000472956	0	0.000368026	0.000336635	0.000351367	0.000347797	0.000365573	0	0	0	0	0	0	0	0	0	0	0	0.000465874	0.000482423	0.000267991	0.000157652	0.000352009	0.00023779	0	0	0	0.000316099		0	0.000209613	0.121296		0	0.000193083	0.373901		0	0.000193059	2.63021e-06
A0A077RY90	A0A077RY90_WHEAT	Thiazole biosynthetic enzyme [Sotub07g026110.1.1]	10.8.1	cell wall.pectinesterases.PME	0.000606673	0.000381707	0.000338899	0	0.000402992	0	0.00125434	0.00114735	0.000898168	0	0.000311494	0.000314242	0.000889913	0.000859439	0.000886883	0.000988766	0.00101041	0.00131009	0.00170076	0.000865449	0.00169495	0.00039228	0.000396958	0	0.000442426	0.000134331	0.00109995	0.000208579	0.000878745	0.00110309	0.00142038	0.000263079		1.9862	0.000255932	0.0064345		8.21176	0.000562232	0.0046554		1.29132	0.00036953	0.341142
A0A1D5X4L4	A0A8R7RFH9_TRIUA	p8MTCP1 [Solyc10g047650.1.1]	10.8.1	cell wall.pectinesterases.PME	0	0	0.00119321	0	0	0.0013996	0.00110408	0.0010099	0.0021082	0.00313017	0.00329015	0.00221279	0	0	0	0.00116043	0	0.00115315	0	0	0	0.00138115	0.00139762	0.00144727	0.000397736	0.000466532	0.00140739	0.0028777	0	0.000771194	0	0.00140868		0	0.000487125	0.373901		1.65304	0.000683707	0.641169		0	0.000861657	0.0160703
A0A1D5T9A1	A0A3B6B7B1_WHEAT	Uncharacterized ABC transporter ATP-binding protein/permease C9B6.09c [Sotub02g034980.1.1]	10.8.1	cell wall.pectinesterases.PME	0	0	0	0	0	0	0	0	0	0.000123661	0	0	0	0	0	0	0	0	0	0	0	0.000163692	0.000165644	0.000171528	0	0	0	4.12204e-05	0	0	0	0.000166955		#DIV/0!	0	#DIV/0!		#DIV/0!	0	#DIV/0!		#DIV/0!	0	#DIV/0!
A0A080YUW6	A0A080YUW6_WHEAT	Pectinacetylesterase like protein (Fragment) [Sotub10g028270.1.1]	10.8.2	cell wall.pectinesterases.acetyl esterase	0	0	0.000269524	0	0	0	0	0	0	0	0	0	0	0	0	0.00104848	0.00107144	0.000781431	0	0	0	0	0	0	8.98415e-05	0	0	0	0	0.000967116	0	0		0	0.000110033	0.373901		P	0.000539435	0.000484483		#DIV/0!	0	#DIV/0!
A0A1D5TMY2	A0A3B6AUA7_WHEAT	Pectinacetylesterase like protein (Fragment) [Sotub10g013150.1.1]	10.8.2	cell wall.pectinesterases.acetyl esterase	0	0	0	0	0	0	0.000256638	0.000234748	0.000245021	0	0	0	0	0	0	0	0	0	0	0	0	0	0	0	0	0	0.000245469	0	0	0	0	0		#DIV/0!	0	#DIV/0!		#DIV/0!	0	#DIV/0!		0	0.000134627	2.63021e-06
A0A1D5X245	A0A453QAI3_AEGTS	Laccase-22 [Sotub03g019780.1.1]	10.8.99	cell wall.pectinesterases.misc	0.000304689	0.000383408	0.000510615	0.000426186	0.000404788	0.00039929	0.000314982	0.000288115	0.000300724	0.000297669	0.000156441	0.000315643	0	0	0	0.000331058	0.000338306	0.000328983	0.000427085	0.000434653	0.000425626	0.000394028	0.000398727	0.000206446	0.00039957	0.000410088	0.000301274	0.000256584	0	0.000332782	0.000429121	0.000333067		0	0.000228508	0.00263974		0.81149	4.3396e-05	0.000877376		1.42436	7.06057e-05	0.000101195
																																						21 proteins
A0A1D5UN76	W5BUF4_WHEAT	Calcium binding protein Caleosin [Sotub12g029440.1.1]	16.2.1.10	secondary metabolism.phenylpropanoids.lignin biosynthesis.CAD	0.000411758	0.00051814	0	0	0	0	0	0	0	0.000804542	0	0.000853123	0	0.00116663	0	0.000447394	0	0	0	0	0.000575193	0.00372744	0.00269421	0.00278992	0.000309966	0	0	0.000552555	0.000388876	0.000149131	0.000191731	0.00307052		1.25458	0.000461836	0.860033		#DIV/0!	0.000182648	0.373901		#DIV/0!	0.000234821	0.373901
W5AY74	W5AY74_WHEAT	Calcium binding protein Caleosin [Sotub12g029440.1.1]	16.2.1.10	secondary metabolism.phenylpropanoids.lignin biosynthesis.CAD	0	0	0	0	0	0	0.000436179	0.000398974	0.000416435	0.000412204	0.000433271	0.000437094	0	0	0	0.000916881	0	0	0	0	0	0	0	0	0	0	0.000417196	0.000427523	0	0.000305627	0	0		#DIV/0!	0	#DIV/0!		#DIV/0!	0.000374315	0.373901		0	0.000228811	2.63021e-06
W5B7W5	W5B7W5_WHEAT	Calcium binding protein Caleosin [Sotub12g029440.1.1]	16.2.1.10	secondary metabolism.phenylpropanoids.lignin biosynthesis.CAD	0	0	0	0	0	0	0.000434391	0.000397339	0.000414728	0	0.000431495	0	0.00123275	0.00119053	0.00122855	0.00136968	0.000933115	0.0009074	0.00117798	0.00059943	0.00117396	0.000543404	0.000549884	0.00113883	0	0	0.000415486	0.000143832	0.00121728	0.00107007	0.000983791	0.000744041		P	0.000666893	8.87409e-08		P	0.000608695	0.00204146		2.36781	0.000375966	0.0418649
A0A1D6AV28	A0A3B6PLZ4_WHEAT	Cinnamyl alcohol dehydrogenase [Sotub01g044710.1.1]	16.2.1.10	secondary metabolism.phenylpropanoids.lignin biosynthesis.CAD	0.000627081	0.000394547	0.000350299	0.000438568	0.000416548	0.00041089	0	0	0	0	0	0	0	0	0	0.000340676	0.000348135	0.000338541	0	0	0	0	0	0	0.000457309	0.000422002	0	0	0	0.00034245	0	0		0	0.000267548	0.00597586		0.81149	4.46567e-05	0.000877376		#DIV/0!	0	#DIV/0!
A0A077RWY7	A0A077RWY7_WHEAT	Taurine catabolism dioxygenase TauD/TfdA [Sotub03g035920.1.1]	16.2.1.10	secondary metabolism.phenylpropanoids.lignin biosynthesis.CAD	0	0	0	0	0	0	0	0	0	0	0	0	0.000900571	0.000869731	0.000897505	0	0	0.000331445	0	0.000437907	0.000428811	0	0	0	0	0	0	0	0.000889269	0.000110482	0.000288906	0		P	0.000487191	8.87409e-08		#DIV/0!	0.000135312	0.373901		#DIV/0!	0.000223804	0.11616
A0A1D6CY87	A0A453RIC9_AEGTS	Caffeoyl-CoA O-methyltransferase 2 [Sotub10g016810.1.1]	16.2.1.6	secondary metabolism.phenylpropanoids.lignin biosynthesis.CCoAOMT	0.00041848	0.0010532	0.000467542	0.00117071	0.00111193	0.00219365	0.000865237	0.000395717	0.00123911	0	0.000429734	0.000433526	0	0	0	0.000909396	0	0.000451848	0.00117318	0.00119397	0.00116917	0.00108237	0.000547639	0.000567093	0.000646407	0.0014921	0.000833353	0.000287753	0	0.000453748	0.00117877	0.000732368		0	0.000418613	0.0338448		0.304101	0.000744413	0.076976		1.41449	0.000327567	0.229981
A0A1D6CM95	A0A453SJW1_AEGTS	Cinnamoyl CoA reductase-like 1 [Sotub04g036290.1.1]	16.2.1.7	secondary metabolism.phenylpropanoids.lignin biosynthesis.CCR1	0	0	0	0	0	0	0.000468989	0.000428986	0.000447759	0.00044321	0.000465862	0.000469973	0	0	0	0	0	0	0	0	0	0	0	0	0	0	0.000448578	0.000459682	0	0	0	0		#DIV/0!	0	#DIV/0!		#DIV/0!	0	#DIV/0!		0	0.000246022	2.63021e-06
A0A1D6CRG8	A0A3B6TVK6_WHEAT	Cinnamoyl CoA reductase-like 1 [Sotub04g036290.1.1]	16.2.1.7	secondary metabolism.phenylpropanoids.lignin biosynthesis.CCR1	0.000367483	0.000462426	0.000410566	0.00051402	0.000488212	0.000481581	0.000379898	0.000347494	0	0.000359016	0.000377365	0	0	0.00104118	0.00214886	0.000399287	0	0	0.000515104	0.000524232	0.000513344	0	0.000480902	0	0.000413492	0.000494605	0.000242464	0.00024546	0.00106335	0.000133096	0.00051756	0.000160301		2.57164	0.000767794	0.354431		0.269095	0.000246133	0.0536101		2.13459	0.000201143	0.0865294
A0A1D6CBB8	A0A3B6SQ83_WHEAT	Cinnamoyl CoA reductase-like 1 [Sotub04g036290.1.1]	16.2.1.7	secondary metabolism.phenylpropanoids.lignin biosynthesis.CCR1	0	0	0	0	0	0	0	0	0	0	0	0	0.000951869	0.00183855	0.000948628	0	0	0	0	0	0	0	0.000424594	0	0	0	0	0	0.00124635	0	0	0.000141531		P	0.000755795	0.0135949		#DIV/0!	0	#DIV/0!		#DIV/0!	0	#DIV/0!
A0A1D6CTR4	A0A3B6TII2_WHEAT	Cinnamoyl CoA reductase-like 1 [Sotub04g036290.1.1]	16.2.1.7	secondary metabolism.phenylpropanoids.lignin biosynthesis.CCR1	0.000318409	0	0.000355739	0	0	0	0.000329166	0.000301089	0	0	0.000326972	0	0.000934132	0	0	0	0.00035354	0	0.000446317	0.000454226	0.000444792	0.000411772	0.000416682	0.000431484	0.000224716	0	0.000210085	0.000108991	0.000311377	0.000117847	0.000448445	0.000419979		1.38565	0.000365908	0.806508		#DIV/0!	0.000144332	0.373901		2.13459	0.000174283	0.0865294
W5HLQ5	A0A3B6SGA4_WHEAT	Sumo activating enzyme 1b [Sotub03g024380.1.1]	16.2.1.8	secondary metabolism.phenylpropanoids.lignin biosynthesis.F5H	0.000388363	0.0004887	0.000867787	0	0.0010319	0.00101789	0.000401483	0	0.000383309	0	0.000398806	0.00080465	0	0	0	0.000843947	0.000431212	0	0.00108874	0.000554018	0.00108502	0.00100447	0.000508226	0.00052628	0.000581617	0.000683264	0.000261597	0.000401152	0	0.000425053	0.000909261	0.00067966		0	0.000356452	0.0163463		0.622092	0.000480949	0.571624		3.4758	0.00042926	0.04259
A0A1D6BPU7	A0A3B6RIF8_WHEAT	Sumo activating enzyme 1b [Sotub03g024380.1.1]	16.2.1.8	secondary metabolism.phenylpropanoids.lignin biosynthesis.F5H	0.000336156	0.000846012	0.000751134	0	0.000893188	0	0.000695026	0.000635743	0.000331782	0.000656823	0.000690393	0.000696484	0	0	0	0.000365249	0	0.00036296	0.000471194	0.000479544	0.000939167	0.000434723	0.000439907	0.000455534	0.000644434	0.000297729	0.000554184	0.000681233	0	0.000242736	0.000629968	0.000443388		0	0.000392427	0.0146555		0.815292	0.00035349	0.872494		1.13675	0.000213545	0.712102
A0A1D5YFT5	A0A3B6KQQ3_WHEAT	4-coumarate-coa ligase [Sotub12g027780.1.1]	11.1.8	phenylpropanoid metabolic process	0	0	0	0	0	0	0	0	0	0.000362918	0.000381467	0.000192416	0	0	0	0	0	0	0	0	0	0.0007206	0.000729194	0.000503398	0	0	0	0.000312267	0	0	0	0.000651064		#DIV/0!	0	#DIV/0!		#DIV/0!	0	#DIV/0!		#DIV/0!	0	#DIV/0!
A0A1D5XLB2	A0A3B6IYT7_WHEAT	4-coumarate-coa ligase [Sotub12g027780.1.1]	11.1.8	phenylpropanoid metabolic process	0	0	0	0	0	0	0	0	0	0.000181459	0	0	0	0	0	0	0	0	0	0	0	0.0004804	0.000486129	0.000251699	0	0	0	6.04864e-05	0	0	0	0.000406076		#DIV/0!	0	#DIV/0!		#DIV/0!	0	#DIV/0!		#DIV/0!	0	#DIV/0!
A0A1D6BML0	A0A3B6RJX1_WHEAT	Transaldolase [Sotub08g024930.1.1]	7.2.2	phenylalanine and tyrosine synthesis	0.000258908	0	0	0	0.000343968	0.000339296	0.000535311	0.000244825	0.000511079	0.000252943	0.000265871	0.000268217	0.000759572		0.000756986	0.000281316	0.000287475	0.000279552	0.00108874	0.000738691	0.000723349	0.000334824	0.000338817	0.000350853	8.63028e-05	0.000227755	0.000430405	0.000262344	0.000758279	0.000282781	0.000850261	0.000341498		8.78627	0.000382934	0.00913919		1.2416	0.000128371	0.654298		1.97549	0.000283479	0.0500909
A0A1D6C4L4	A0A3B6SHK0_WHEAT	Transaldolase [Sotub08g024930.1.1]	7.2.2	phenylalanine and tyrosine synthesis	0.000258908	0.0003258	0.000289262	0.000362151	0.000343968	0.000339296	0.000267655	0.000244825	0.000255539	0	0.000265871	0.000268217	0	0	0	0.000281316	0.000287475	0.000279552	0.000725829	0.000369345	0	0	0	0	0.000291324	0.000348471	0.000256007	0.000178029	0	0.000282781	0.000365058	0		0	0.000160964	0.000113135		0.81149	3.68756e-05	0.000877376		1.42597	0.000237293	0.630404
A0A1D5X433	A0A8R7Q1V7_TRIUA	Actin [Sotub10g022240.1.1]	31.1	cell.organisation	0.000863998	0	0.000965291	0.000805684	0.000382616	0.000377419	0.000893187	0.00136167	0.000852755	0.000844091	0.000887232	0.00089506	0	0.000815984	0.000842041	0.00187754	0.0012791	0.00155481	0.00121107	0.00082169	0.000804624	0.00111734	0.000753773	0.00078055	0.000609763	0.000521906	0.00103587	0.000875461	0.000552675	0.00157049	0.000945796	0.000883886		0.906377	0.000453045	0.896637		3.00914	0.000624424	0.00939524		0.913045	0.000235758	0.690685
W5AH12	W5AH12_WHEAT	Actin [Sotub03g020330.1.1]	31.1	cell.organisation	0.00163174	0.00034222	0.0015192	0.00114121	0.000722606	0.00106919	0.00140572	0.00128582	0.00107367	0.00106276	0.00111708	0.000845203	0	0.000770531	0.000795137	0.00295493	0.00211374	0.00176185	0.00152482	0.0019398	0.00113971	0.000703398	0.000711786	0.00110561	0.00116439	0.000977667	0.00125507	0.00100835	0.000521889	0.00227684	0.00153477	0.000840263		0.448209	0.000640052	0.25838		2.32885	0.000822628	0.0261011		1.22286	0.000314363	0.32687
A0A097KUG3	A0A097KUG3_WHEAT	Actin depolymerizing factor [Sotub09g019670.1.1]	31.1	cell.organisation	0.00141418	0.000889771	0.000789985	0.000989046	0.00187878	0.00185326	0.0029239	0.00200588	0.00279155	0.00276319	0.00217831	0.00219753	0	0	0	0.00153657	0.00235531	0.00152693	0.0029734	0.00201739	0.00197549	0.00182883	0.000925322	0.00191638	0.00103131	0.00157369	0.00257378	0.00237967	0	0.00180627	0.00232209	0.00155685		0	0.000603367	0.00597586		1.14779	0.000457471	0.593104		0.902212	0.000494917	0.592997
A0A1D6BSQ8	A0A8R7R0N9_TRIUA	Nuclear movement protein nudc [Sotub03g013350.1.1]	31.1	cell.organisation	0	0	0.000715924	0	0	0.000419879	0.000331224	0	0	0	0	0	0.000939971	0	0.00187354	0	0	0	0.000449107	0.000457065	0.000447572	0	0	0.000868362	0.000238641	0.00013996	0.000110408	0	0.000937837	0	0.000451248	0.000289454		3.9299	0.000752342	0.302402		0	0.000171415	0.373901		4.0871	0.000222463	0.0367166
A0A1D5U5Q6	A0A3B6CBY8_WHEAT	Gelsolin [Sotub02g009230.1.1]	31.1	cell.organisation	0	0.000143992	0.000127844	0	0	0	0.000118294	0.000216408	0.000225879	0.000111792	0.000235011	0.000237084	0.000335704	0.000324208	0.000334561	0.000124331	0.000127054	0.000123552	0.000160395	0.000163237	0.000159847	0.00014798	0.00029949	0.000155065	9.06119e-05	0	0.00018686	0.000194629	0.000331491	0.000124979	0.00016116	0.000200845		3.65836	0.00014111	0.0062044		P	6.84637e-05	3.11934e-08		0.862463	4.02348e-05	0.496619
A0A1D5WE86	A0A3B6H7A5_WHEAT	Gelsolin [Sotub02g009230.1.1]	31.1	cell.organisation	0.000105917	0.000133282	0.000118335	0.000148153	0.000140714	0.000138803	0.000109495	0.000100156	0.000104539	0.000103477	0.000217531	0.00021945	0	0	0	0.000115084	0.000117603	0.000114362	0.000148465	0.000151096	0.000147958	0.000136974	0.000138607	0.000143531	0.000119178	0.000142557	0.00010473	0.000180153	0	0.000115683	0.000149173	0.000139704		0	6.58491e-05	0.000113135		0.81149	1.50855e-05	0.000877376		1.42436	2.45442e-05	0.000101195
A0A1D5WLE7	A0A453FSW7_AEGTS	Microtubule associated protein [Sotub02g021490.1.1]	31.1	cell.organisation	5.95053e-05	7.48792e-05	6.64816e-05	8.32337e-05	7.90547e-05	7.79809e-05	0.000123031	0.000168806	5.87311e-05	5.81343e-05	6.11056e-05	6.16447e-05	0	0	0	0	0	0	0	0	0	0	7.78709e-05	0	6.69554e-05	8.00898e-05	0.000116856	6.02949e-05	0	0	0	2.5957e-05		0	3.69947e-05	0.000113135		0	4.39021e-05	9.58502e-07		0	7.29362e-05	0.0215751
A0A1D5Z0E1	A0A3B6LY08_WHEAT	late embryogenesis abundant protein, putative, expressed [LOC_Os03g62620]	33.2	development.late embryogenesis abundant	0.000402069	0.000505948	0.000449207	0.000562399	0.000534162	0.000526907	0.000415653	0.000380199	0.000396838	0.000392806	0.000412882	0.000416525	0	0	0	0.000436867	0.000446431	0.000434128	0.000563585	0.000573572	0	0	0	0	0.000452408	0.000541156	0.000397563	0.000407404	0	0.000439142	0.000379052	0		0	0.000249968	0.000113135		0.81149	5.72657e-05	0.000877376		0.953439	0.000208189	0.927007
A0A1D5SLW3	A0A3B5YU22_WHEAT	Embryo-specific 3 [Sotub01g041010.1.1]	33.99	development.unspecified	0.000665764	0.000837772	0.000743817	0	0	0	0	0	0	0.00130085	0.00136734	0.0013794	0.00195319	0.0018863	0.00194654	0	0	0	0	0	0	0	0.000871244	0.000902194	0.000749118	0	0	0.0013492	0.00192867	0	0	0.000591146		2.57459	0.000648781	2.61519e-05		#DIV/0!	0	#DIV/0!		#DIV/0!	0	#DIV/0!
A0A1D6BSR1	A0A8R7V5F1_TRIUA	NAD-dependent epimerase/dehydratase [Sotub10g011900.1.1]	33.99	development.unspecified	0	0	0	0.000529194	0.000502624	0.000495798	0	0.000357752	0.000373408	0.000369614	0.000388505	0.000391933	0	0	0	0	0	0	0	0	0	0	0.000495098	0	0	0.000509206	0.00024372	0.000383351	0	0	0	0.000165033		#DIV/0!	0	#DIV/0!		0	0.000279127	9.58502e-07		0	0.00018885	0.116299
A0A1D5VSC6	A0A3B6G297_WHEAT	NAD-dependent epimerase/dehydratase [Sotub10g011900.1.1]	33.99	development.unspecified	0.000416779	0.000524459	0.000465642	0.000582974	0	0.000546184	0.00043086	0.000394109	0.000411356	0.000407177	0.000427987	0.000431764	0.00122273	0.00118085	0.00121856	0.00045285	0.000462764	0.000450011	0.000584204	0.000594556	0.000582207	0.000538986	0.000545413	0.000564788	0.00046896	0.000376386	0.000412108	0.000422309	0.00120738	0.000455208	0.000586989	0.000549729		2.57459	0.000406147	2.61519e-05		1.20942	0.000210991	0.697355		1.42436	9.65805e-05	0.000101195
E6Y289	E6Y289_WHEAT	Translationally-controlled tumor protein homolog [Sotub01g037560.1.1]	33.99	development.unspecified	0.000610284	0.000767957	0.000681833	0	0	0	0	0.000577088	0	0	0.000626696	0.000632225	0	0	0	0.000663101	0.000677619	0	0.000855441	0.0008706	0	0	0	0	0.000686691	0	0.000192363	0.00041964	0	0.000446907	0.000575347	0		0	0.000379416	0.000113135		#DIV/0!	0.000346203	0.116163		2.99095	0.000433287	0.330535
W5DMS5	A0A3B6HTZ6_WHEAT	DAG protein, chloroplast precursor, putative, expressed [LOC_Os11g11020]	33.99	development.unspecified	0.000247651	0	0	0	0	0	0	0	0.000244429	0.000241946	0.000254311	0.000256555	0	0	0	0	0	0	0	0	0	0	0	0	8.25505e-05	0	8.14763e-05	0.000250937	0	0	0	0		0	0.000101103	0.373901		#DIV/0!	0	#DIV/0!		0	9.97877e-05	0.373901
A0A1D6BQP0	A0A3B6RMN5_WHEAT	Senescence-associated protein [Sotub12g007280.1.1]	33.99	development.unspecified	0	0.000479616	0.000425829	0.000533129	0	0	0.000394021	0.000360412	0.000376184	0	0	0.000394847	0.00111818	0	0	0.00041413	0.000423197	0.000411534	0.000534253	0.00054372	0.000532428	0.000492901	0.000498779	0.000516498	0.000301815	0.00017771	0.000376872	0.000131616	0.000372727	0.000416287	0.0005368	0.000502726		1.23495	0.000442534	0.868687		2.34251	0.000234494	0.250636		1.42436	8.83227e-05	0.000101195
A0A1D5YL77	A0A3B6KIW4_WHEAT	Senescence-associated protein [Sotub07g005630.1.1]	33.99	development.unspecified	0	0	0	0	0	0	0.000388247	0.000355131	0.000370673	0	0	0	0	0	0	0	0	0	0	0.000535754	0	0.000485679	0.000491471	0.00050893	0	0	0.00037135	0	0	0	0.000178585	0.00049536		#DIV/0!	0	#DIV/0!		#DIV/0!	0	#DIV/0!		0.480906	0.00022255	0.341759
A0A1D5S0Z8	A0A3B5XV32_WHEAT	Legumin 11S-globulin [Sotub09g025800.1.1]	33.1	development.storage proteins	0.0035019	0.00318258	0.00347773	0.00408193	0.00387698	0.00305946	0.00341908	0.00257554	0.00326431	0.0011404	0.000998908	0.00120927	0.00799064	0.00661458	0.00511935	0.00528468	0.00475234	0.00588174	0.00599945	0.0072159	0.00543541	0.00226435	0.00229136	0.00184547	0.0033874	0.00367279	0.00308631	0.00111619	0.00657486	0.00530625	0.00621692	0.00213373		1.94097	0.00197117	0.018854		1.44475	0.00102235	0.0224182		2.01435	0.00183087	0.00591057
A0A1D5T267	A0A3B5ZP43_WHEAT	11S globulin seed storage protein (Fragment) [Sotub03g005830.1.1]	33.1	development.storage proteins	0.00335833	0.00323164	0.00308992	0.00331588	0.00367429	0.00258885	0.00265489	0.00205483	0.00272969	0.000771988	0.000811444	0.00102325	0.0069547	0.00559712	0.00404309	0.00493685	0.0043869	0.0046926	0.00387668	0.004509	0.00469131	0.00178831	0.00180964	0.00160622	0.00322663	0.00319301	0.00247981	0.000868896	0.00553164	0.00467212	0.004359	0.00173472		1.71437	0.0015653	0.0525102		1.46323	0.000899471	0.0143048		1.7578	0.00108962	0.00451498
A0A1D5Y020	M8C814_AEGTA	Vicilin-like protein (Fragment) [Sotub11g029120.1.1]	33.1	development.storage proteins	0	0.000324163	0	0	0	0	0	0	0	0.000251672	0.000264535	0.000266869	0	0	0	0	0	0	0	0	0	0.000333142	0.000337115	0.00034909	0.000108054	0	0	0.000261025	0	0	0	0.000339782		0	0.000132339	0.373901		#DIV/0!	0	#DIV/0!		#DIV/0!	0	#DIV/0!
A0A1D5S133	A0A3B5XTY5_WHEAT	Legumin 11S-globulin [Sotub11g030120.1.1]	28.2	DNA.repair	0.00066361	0.00041753	0.000370705	0.000464116	0.000440813	0.000434826	0.000343015	0.000313757	0.000327487	0.00032416	0.000340728	0.000343734	0	0	0	0.000360521	0.000736829	0.000358261	0.000465094	0.000473336	0.000463505	0.000429095	0.000868425	0.000449637	0.000483948	0.000446585	0.000328086	0.000336207	0	0.000485204	0.000467312	0.000582386		0	0.000283133	0.00597586		1.08648	0.000139779	0.774742		1.42436	7.68893e-05	0.000101195
W5AMP7	A0A452XQ77_AEGTS	Legumin 11S-globulin [Sotub11g030120.1.1]	28.2	DNA.repair	0.000572781	0.000720764	0.000639932	0	0	0.000750621	0.000592131	0.000541624	0.000282664	0.000559584	0.000294092	0.000296687	0	0	0	0.000622352	0.000953967	0.000618451	0.000401436	0	0	0	0.000374781	0	0.000644492	0.000250207	0.00047214	0.000383454	0	0.00073159	0.000133812	0.000124927		0	0.0003561	0.000113135		2.92394	0.00039935	0.15355		0.283416	0.000258557	0.109015
A0A1D5S923	Q0Q5D9_WHEAT	SSA1 - 2S albumin seed storage family protein precursor, expressed [LOC_Os05g41970]	35.2	not assigned.unknown	0.0227839	0.0250866	0.0260915	0.0246987	0.0264855	0.0283651	0.0153099	0.0183129	0.0157412	0.00500827	0.00584916	0.00708092	0.0668424	0.0580981	0.0582879	0.0371337	0.0385791	0.0375159	0.0327349	0.0357526	0.0342144	0.0213618	0.0201257	0.0208407	0.024654	0.0265164	0.0164547	0.00597945	0.0610761	0.0377429	0.034234	0.0207761		2.47733	0.0202262	0.000280049		1.42338	0.00627527	0.000603377		2.0805	0.00983851	0.000155649
A0A1D6DKR9	A0A3B6R6K3_WHEAT	IQ calmodulin-binding motif family protein [Sotub03g019810.1.1]	30.3	signalling.calcium	0.000494109	0.000621768	0.000552038	0.000691141	0.00032822	0.000647524	0.000510803	0.000467233	0.00048768	0.000241363	0.000253699	0.000255937	0	0	0	0.000268436	0.000548627	0.000266754	0.000692598	0.000352436	0.000345116	0.000319495	0.000323305	0.00033479	0.000555972	0.000555628	0.000488572	0.000250333	0	0.000361272	0.000463383	0.000325863		0	0.00030719	0.000113135		0.650205	0.000193824	0.258997		0.948445	0.000127073	0.837785
A0A1D5T2N4	A0A3B5ZQ67_WHEAT	Calcium-transporting ATPase [Sotub11g029690.1.1]	30.3	signalling.calcium	0	0	0	0	0	0	0.000201122	0.000183967	9.60091e-05	0.000475168	0.000299672	0.000302316	0	0	0	0	0	0	0	0	0	0.000251595	0.000636488	0.000527278	0	0	0.000160366	0.000359052	0	0	0	0.000471787		#DIV/0!	0	#DIV/0!		#DIV/0!	0	#DIV/0!		0	9.48008e-05	0.00789742
A0A1D5TEB3	A0A3B6AWR5_WHEAT	Syt1 synaptotagmin Ca2+-dependent lipid-binding protein putati (IC) [Sotub10g016330.1.1]	30.3	signalling.calcium	0.000201826	0	0.000225488	0	0	0	0.000208645	0.000190848	0.0001992	0.000197176	0.000207254	0	0	0	0	0	0	0	0	0	0	0	0	0	0.000142438	0	0.000199564	0.00013481	0	0	0	0		0	0.000110585	0.117335		#DIV/0!	0	#DIV/0!		0	0.000109451	2.63021e-06
A0A1D5Y392	A0A3B6JLV5_WHEAT	TPR repeat-containing protein [Sotub04g034430.1.1]	30.3	signalling.calcium	0.000128804	0	0.000143904	0	0	0	0.000133155	0.000121797	0.000127128	0	0	0.000133434	0	0	0	0	0	0	0	0	0	0	0	0.000174545	9.09027e-05	0	0.00012736	4.44782e-05	0	0	0	5.81817e-05		0	7.05746e-05	0.117335		#DIV/0!	0	#DIV/0!		0	6.98505e-05	2.63021e-06
A0A1D5TI83	A0A3B6AXB8_WHEAT	Ras-related protein Rab-6A [Sotub01g028700.1.1]	30.5	signalling.G-proteins	0.000697467	0.00175533	0.000779237	0.00097559	0.00185321	0.00182804	0.00144206	0.00131906	0.00137678	0.000681398	0.000716224	0.000722543	0	0.00197612	0.00203923	0.00075783	0.000774422	0.00150616	0.00195529	0.000994971	0.000974306	0.0036079	0.00182546	0.00189031	0.00107735	0.00155228	0.0013793	0.000706722	0.00133845	0.0010128	0.00130819	0.00244123		1.24236	0.000834778	0.745535		0.652461	0.000510092	0.228277		0.948445	0.000358744	0.837785
A0A1D5W7D7	A0A3B6EHA1_WHEAT	Ras-related protein Rab-7 [Sotub03g036240.1.1]	30.5	signalling.G-proteins	0.000678991	0.00170883	0.000758595	0.00189949	0.00180412	0.000889809	0.00140386	0.000642058	0.00134031	0.0013267	0.000697251	0.00140681	0	0	0	0.000737755	0.00150781	0.00146626	0	0.000968615	0	0.000878083	0	0	0.00104881	0.00153114	0.00112874	0.00114358	0	0.00123728	0.000322872	0.000292694		0	0.000679207	0.0338448		0.808075	0.000474592	0.510786		0.286045	0.000625609	0.117292
A0A1D5RU19	A0A3B5Y225_WHEAT	Rab GDP dissociation inhibitor [Sotub12g014170.1.1]	30.5	signalling.G-proteins	0.000290447	0.000365487	0.000324498	0.000812531	0	0	0	0	0.000573335	0.000283755	0.000298257	0.000300889	0	0	0	0.000315584	0	0.000313606	0	0	0	0	0	0.000393592	0.000326811	0.000270844	0.000191112	0.0002943	0	0.00020973	0	0.000131197		0	0.000180572	0.000113135		0.774357	0.000319913	0.843623		0	0.000234063	0.373901
A0A1D5SZS1	A0A3B6A1E9_WHEAT	Ras-related protein Rab-25 [Sotub07g021740.1.1]	30.5	signalling.G-proteins	0	0	0	0	0	0	0.000490701	0.000448846	0.000468489	0.000463729	0.00048743	0.000983461	0	0	0	0	0	0	0	0.000677133	0	0	0	0	0	0	0.000469346	0.000644874	0	0	0.000225711	0		#DIV/0!	0	#DIV/0!		#DIV/0!	0	#DIV/0!		0.480906	0.000281278	0.341759
A0A1D5VEP3	A0A3B6GZ56_WHEAT	GTPase obg [Sotub02g007550.1.1]	30.5	signalling.G-proteins	0.00105337	0.00132552	0.00117686	0.00147341	0.00139943	0.000920282	0.000725969	0.00132809	0.00103966	0.0010291	0.00108169	0.00109124	0.00206021	0.00099483	0.0020532	0.00076302	0.000779726	0.000758238	0.000984343	0.00150268	0.00147147	0.00136223	0.000918984	0.00142744	0.00118525	0.00126437	0.00103124	0.00106734	0.00170275	0.000766995	0.0013195	0.00123622		1.43662	0.000487972	0.226698		0.606621	0.000332165	0.0456097		1.27952	0.000308221	0.298837
A0A077RXR6	A0A077RXR6_WHEAT	GTPase obg [Sotub02g007550.1.1]	30.5	signalling.G-proteins	0.000780668	0.000982362	0.000872192	0.00109197	0.00103714	0.00102305	0.00107606	0.000984272	0.00102735	0.00101691	0.000801662	0.000808735	0.00229028	0.00147457	0.00228249	0.00113097	0.00115574	0.000842914	0.000729513	0.00111366	0.00109053	0.00100957	0.000681074	0.0010579	0.000878407	0.00105072	0.00102922	0.000875768	0.00201578	0.00104321	0.000977902	0.000916183		2.29481	0.000692852	0.0147485		0.99285	0.000112445	0.945133		0.950134	0.000142113	0.707161
A0A1D5UDH5	A0A3B6C271_WHEAT	Developmentally regulated GTP binding protein 1 [Sotub04g021080.1.1]	30.5	signalling.G-proteins	0.000394337	0.000496219	0.000440569	0.000551583	0.000523889	0	0.000815319	0.000372888	0.000389206	0.000385252	0.000404942	0.00081703	0.00115689	0.00111727	0.00115295	0.000428465	0.000437846	0.00042578	0.000552747	0.000562542	0.000550858	0.00101993	0.00103209	0.000534376	0.000443708	0.000358491	0.000525804	0.000535741	0.00114237	0.000430697	0.000555382	0.000862131		2.57459	0.000384278	2.61519e-05		1.20142	0.000200528	0.708		1.05625	0.000159532	0.8482
W5CF26	W5CF26_WHEAT	GTPase obg [Sotub04g034290.1.1]	30.5	signalling.G-proteins	0.000474665	0	0	0.000663943	0.000630607	0.000622042	0	0	0	0.000463729	0.00048743	0	0	0	0	0	0	0	0	0	0	0	0	0	0.000158222	0.000638864	0	0.000317053	0	0	0	0		0	0.000193781	0.373901		0	0.0003502	9.58502e-07		#DIV/0!	0	#DIV/0!
A0A1D6RTP1	A0A453ER80_AEGTS	RAN binding protein 16-like [Sotub01g016960.1.1]	30.5	signalling.G-proteins	0.000105481	0	0	0.000147543	0.000140135	0.000138232	0.00021809	0.000299231	0.000312326	0.000309153	0.000324953	0.000437094	0	0	0	0.00022922	0.000234239	0.000227783	0.000295708	0.000300948	0.000294698	0.00013641	0.000138037	0.00014294	3.51604e-05	0.00014197	0.000276549	0.000357067	0	0.000230414	0.000297118	0.000139129		0	4.30625e-05	0.373901		1.62298	4.859e-05	1.37358e-05		1.07438	3.42611e-05	0.524528
A0A1D5UX39	A0A1D5UX39_WHEAT	Sec7 guanine nucleotide exchange factor [Sotub12g014710.1.1]	30.5	signalling.G-proteins	0.000179349	0.000225685	0.000133584	0	0.00023827	0.000156689	0.000123605	0.000169593	0.000177015	0.000175217	0.000184172	0.000185797	0	0	0	6.49568e-05	6.6379e-05	0	0	0	0	0.000154624	7.82342e-05	8.10133e-05	0.000179539	0.000131653	0.000156738	0.000181728	0	4.37786e-05	0	0.000104624		0	0.00010256	0.00250765		0.33253	9.35793e-05	0.296531		0	8.77774e-05	0.000718744
A0A1D5RXL0	A0A3B5Y2R1_WHEAT	TBC1 domain family member 8B [Sotub04g009500.1.1]	30.5	signalling.G-proteins	0.000273407	0.000172022	0.000305461	0.000382431	0.000181615	0.000358296	0.000141322	0.000258535	0.00026985	0.000267108	0.00028076	0.000283237	0	0	0	0.000297069	0.000151787	0.000295207	0.000191619	0.000195014	0.000190964	0	0.000178896	0.00018525	0.000250297	0.000307448	0.000223236	0.000277035	0	0.000248021	0.000192532	0.000121382		0	0.000143998	0.00339355		0.80671	9.29866e-05	0.496383		0.862463	4.80672e-05	0.496619
A0A1D5SX97	A0A3B5ZX38_WHEAT	TBC1 domain family member 8B [Sotub04g009500.1.1]	30.5	signalling.G-proteins	0.000129128	0.00016249	0.000144267	0.000180619	0.000171551	0.000169221	0	0.000122104	0.000254896	0.000126153	0.000132601	0.000267541	0	0	0	0.000140304	0	0.000139424	0	0	0	0	0	0	0.000145295	0.000173797	0.000125667	0.000175432	0	9.32425e-05	0	0		0	8.02795e-05	0.000113135		0.536503	6.75983e-05	0.159981		0	0.000106012	0.162947
W5B3S8	A0A3B6AWW2_WHEAT	Sec7 guanine nucleotide exchange factor [Sotub12g014710.1.1]	30.5	signalling.G-proteins	0.000194059	0.000244196	0.00021681	9.04806e-05	0.000257813	0.000169541	0.000133743	0.000183503	0.000191534	0.000189588	0.000132852	0.000201036	0	0	0	0	0	0	0	0	0	0.000167307	0.000169302	0.000175316	0.000218355	0.000172612	0.000169593	0.000174492	0	0	0	0.000170641		0	0.000120647	0.000113135		0	0.000108357	0.0233426		0	9.49768e-05	0.000718744
W5BP23	A0A1D5UX39_WHEAT	Sec7 guanine nucleotide exchange factor [Sotub12g014710.1.1]	30.5	signalling.G-proteins	0.000179349	0.000225685	0.000133584	8.3622e-05	0.000317694	0.000235034	0.000185408	0.000169593	0.000177015	0.000175217	0.000184172	0.000185797	0	0	0	0.000129914	0.000132758	6.45497e-05	8.37983e-05	8.52833e-05	8.3512e-05	0.000231937	0.000156468	0.000162027	0.000179539	0.000212117	0.000177339	0.000181728	0	0.000109074	8.41979e-05	0.000183477		0	0.00010256	0.00250765		0.514216	9.70433e-05	0.225981		0.474785	5.12637e-05	3.51547e-05
A0A1D5YKJ6	A0A3B6KP34_WHEAT	GTP-binding family protein [Sotub11g028360.1.1]	30.5	signalling.G-proteins	0	0	0.000189023	0	0	0.000221718	0.000174904	0.000159985	0.000166986	0	0	0	0	0	0	0	0	0	0	0	0	0	0.000221405	0	6.30076e-05	7.3906e-05	0.000167291	0	0	0	0	7.38018e-05		0	7.71683e-05	0.373901		0	9.0516e-05	0.373901		0	9.17508e-05	2.63021e-06
A0A1D6RXJ8	A0A3B6IVW3_WHEAT	Nup133 nucleoporin family protein expressed [Sotub07g017990.1.1]	30.5	signalling.G-proteins	9.40621e-05	0	0.00010509	0.00013157	0.000124964	0.000123267	9.72399e-05	8.89457e-05	9.28382e-05	9.18949e-05	9.65916e-05	9.74439e-05	0	0	0	0.000102203	0	0	0	0	0	0.000121643	0.000123093	0.000127466	6.6384e-05	0.000126601	9.30079e-05	9.53102e-05	0	3.40676e-05	0	0.000124067		0	5.15389e-05	0.117335		0.269095	6.3001e-05	0.0536101		0	5.10101e-05	2.63021e-06
A0A1D6CLX4	A0A3B6TRP9_WHEAT	14-3-3-like protein GF14 epsilon [Sotub04g028310.1.1]	30.7	signalling.14-3-3 proteins	0.000392826	0.000494317	0.000438881	0	0	0	0	0.000371459	0	0.000383776	0	0	0	0	0	0	0	0	0	0	0	0	0	0	0.000442008	0	0.00012382	0.000127925	0	0	0	0		0	0.000244222	0.000113135		#DIV/0!	0	#DIV/0!		0	0.000151647	0.373901
A0A1D5XVH4	A0A1D5XVH4_WHEAT	14-3-3-like protein GF14 epsilon [Sotub02g010700.1.1]	30.7	signalling.14-3-3 proteins	0.00093207	0.00058644	0.000520672	0	0.000619142	0.000610733	0.00048178	0.000440685	0	0.000910595	0	0.00048279	0.00136723	0.00132041	0.00136258	0.000506368	0.000517455	0.000503194	0.000653246	0.000664822	0.000651014	0.000602684	0.000609871	0.000631536	0.000679727	0.000409958	0.000307488	0.000464462	0.00135007	0.000509006	0.000656361	0.000614697		1.9862	0.000393205	0.0064345		1.2416	0.000231068	0.654298		2.13459	0.000255086	0.0865294
A0A1D6BQG5	A0A3B6RNY3_WHEAT	Guanine nucleotide-binding protein G(I)/G(S)/G(T) subunit beta-1 [Sotub01g025710.1.1]	30.2.16	signalling.receptor kinases.Catharanthus roseus-like RLK1	0.000113165	0.000142403	0.000126433	0	0	0	0	0	0	0	0	0	0	0	0	0	0	0	0	0	0	0	0	0	0.000127333	0	0	0	0	0	0	0		0	7.03553e-05	0.000113135		#DIV/0!	0	#DIV/0!		#DIV/0!	0	#DIV/0!
A0A1D6B7D9	A0A3B6QL71_WHEAT	THO complex subunit 5 homolog [Sotub04g031770.1.1]	29.2.1.1	protein.synthesis.ribosomal protein.prokaryotic	0.000386411	0.000162081	0	0.000180165	0.00017112	0.000168795	0.00026631	0.000121797	0.000127128	0.000251672	0	0.000266869	0	0	0	0.000139951	0	0	0	0	0	0.000333142	0.000168557	0.00034909	0.000182831	0.00017336	0.000171745	0.000172847	0	4.66503e-05	0	0.000283596		0	0.000158394	0.178016		0.269095	8.62702e-05	0.0536101		0	0.000107399	0.0221522
A0A1D6BMX1	A0A3B6RLQ1_WHEAT	50S ribosomal protein L1 [Sotub12g005440.1.1]	29.2.1.1.1.2.1	protein.synthesis.ribosomal protein.prokaryotic.chloroplast.50S subunit.L1	0.000251293	0.000316218	0.000280755	0	0.000333851	0.000329317	0.000519566	0.000475249	0.000496047	0.000491007	0	0.000520656	0	0	0	0	0	0	0	0	0	0.000649953	0.000657704	0.000340534	0.000282755	0.000221056	0.000496954	0.000337221	0	0	0	0.000549397		0	0.00015623	0.000113135		0	0.000171235	0.116135		0	0.000272554	2.63021e-06
W5I035	W5I035_WHEAT	40S ribosomal protein S13 [Sotub05g023380.1.1]	29.2.1.2.1.13	protein.synthesis.ribosomal protein.eukaryotic.40S subunit.S13	0	0.000854416	0.000758595	0.000949746	0.000902061	0.000889809	0.000701931	0.000642058	0.000670156	0.000663348	0.000697251	0.000703403	0.00199199	0.00192378	0.00198521	0.000737755	0.000753907	0.000733131	0.000951749	0	0.000948497	0.000878083	0.000888554	0.000920118	0.00053767	0.000913872	0.000671382	0.000688	0.00196699	0.000741598	0.000633415	0.000895585		3.65836	0.000837316	0.0062044		0.81149	9.6707e-05	0.000877376		0.94345	0.000348076	0.910492
A0A0C4BIW4	A0A0C4BIW4_WHEAT	30S ribosomal protein S11 [Sotub10g025830.1.1]	29.2.1.2.1.14	protein.synthesis.ribosomal protein.eukaryotic.40S subunit.S14	0.00407395	0.00256325	0.00227579	0.00379899	0.00270618	0.00266943	0.00280772	0.00192617	0.00201047	0.00199004	0.00209175	0.00211021	0.00398398	0.00577133	0.00992604	0.00221326	0.00150781	0.00219939	0.003807	0.00387446	0.00379399	0.000878083	0.00177711	0.00368047	0.00297099	0.0030582	0.00224812	0.002064	0.00656045	0.00197349	0.00382515	0.00211189		2.20817	0.00282066	0.123796		0.645311	0.000763425	0.0683202		1.70149	0.000917336	0.00501463
A0A1D5YSA6	W5ASA4_WHEAT	30S ribosomal protein S19 [Sotub06g016990.1.1]	29.2.1.2.1.15	protein.synthesis.ribosomal protein.eukaryotic.40S subunit.S15	0.00353544	0.00533863	0.0055299	0.00296714	0.00657571	0.00277989	0.00365488	0.00401176	0.00628098	0.00483558	0.00435662	0.00512756	0	0.00200338	0	0.00230485	0.00314041	0.00381734	0.00396453	0.00201739	0.00592647	0.00182883	0.00462661	0.000958192	0.00480132	0.00410758	0.00464921	0.00477325	0.000667794	0.00308753	0.00396946	0.00247121		0.139085	0.00247898	0.0109522		0.751667	0.00154038	0.4798		0.853794	0.00157425	0.651863
A0A1D6S1Y9	A0A1D6S1Y9_WHEAT	40S ribosomal protein S15-like [Sotub02g025310.1.1]	29.2.1.2.1.15	protein.synthesis.ribosomal protein.eukaryotic.40S subunit.S15	0.00134023	0.00252974	0.00224604	0.00187466	0.00267081	0.00175636	0.00207827	0.000633665	0.000661396	0.000654676	0.00137627	0.000694208	0	0	0.00195926	0.000728111	0.000744052	0	0	0.000955953	0.000936098	0.000866604	0.000876939	0.000908091	0.00203867	0.00210061	0.00112444	0.000908386	0.000653086	0.000490721	0.000630684	0.000883878		0.320349	0.00111453	0.136467		0.233609	0.000974026	0.0130314		0.560886	0.000682289	0.436574
A0A1D5SGD9	A0A3B5ZTY5_WHEAT	40S ribosomal protein S17-like protein [Sotub05g028310.1.1]	29.2.1.2.1.17	protein.synthesis.ribosomal protein.eukaryotic.40S subunit.S17	0.000976454	0.00122873	0.00109093	0.00136583	0.00129725	0.00127963	0.00100944	0.000923341	0.000963749	0.000953957	0.00100271	0.00101156	0	0	0	0.00106096	0.00108419	0.00105431	0.00136871	0	0.00136403	0.00126277	0.00127783	0	0.00109871	0.00131424	0.000965511	0.00098941	0	0.00106649	0.000910912	0.000846864		0	0.000607066	0.000113135		0.81149	0.000139074	0.000877376		0.94345	0.000500566	0.910492
A0A1D6RD30	M8AW09_TRIUA	40S ribosomal protein S17-like protein [Sotub05g028310.1.1]	29.2.1.2.1.17	protein.synthesis.ribosomal protein.eukaryotic.40S subunit.S17	0.000770885	0.000970051	0.000861262	0.00107828	0.00102414	0.00101023	0.000796929	0.000728953	0.000760854	0.000753124	0.000791616	0	0.00452317	0.00436828	0.00450777	0.000837601	0.00171188	0.0016647	0.00216111	0.00219941	0.00215373	0.00199384	0.00201762	0.00208929	0.0008674	0.00103755	0.000762245	0.000514913	0.0044664	0.00140473	0.00217142	0.00203358		5.14919	0.001973	1.17564e-06		1.35388	0.000371045	0.266601		2.84871	0.000772291	5.21435e-07
A0A1D5U621	A0A3B6CH63_WHEAT	S18 ribosomal protein [Sotub11g005780.1.1]	29.2.1.2.1.18	protein.synthesis.ribosomal protein.eukaryotic.40S subunit.S18	0.00383281	0.00120576	0.00214108	0.00402089	0.002546	0.00376714	0.00297172	0.00181216	0.0028372	0.0037445	0.00295191	0.00297796	0.00562226	0.00542973	0.00560311	0.00208226	0.00319178	0.00206921	0.00402937	0.00546769	0.00267707	0.00247833	0.00376182	0.00389545	0.00239322	0.00344468	0.00254036	0.00322479	0.0055517	0.00244775	0.00405804	0.00337853		2.31976	0.00192523	0.0149077		0.710589	0.000844376	0.165201		1.59743	0.00127707	0.161518
W5FZ59	N1QQI7_AEGTA	S18 ribosomal protein [Sotub11g005780.1.1]	29.2.1.2.1.18	protein.synthesis.ribosomal protein.eukaryotic.40S subunit.S18	0	0.000848795	0	0.000943498	0	0.000883955	0.000697313	0	0	0.000658983	0.000692664	0	0.00197889	0	0	0	0.000748948	0	0.000945488	0.000962242	0.000942257	0	0.000882708	0.000914065	0.000282932	0.000609151	0.000232438	0.000450549	0.000659629	0.000249649	0.000949995	0.000598924		2.33141	0.000812873	0.627443		0.409831	0.000474591	0.413362		4.0871	0.000468343	0.0367166
A0A1D5ZYV1	A0A453KIU9_AEGTS	40S ribosomal protein S19-like [Sotub12g018720.1.1]	29.2.1.2.1.19	protein.synthesis.ribosomal protein.eukaryotic.40S subunit.S19	0.000861577	0	0.000962587	0	0	0	0	0.000814712	0.0025511	0.000841727	0.000884747	0.000892553	0.00505531	0	0.00251905	0.000936143	0.000956639	0.000930275	0	0.00245816	0	0	0	0	0.000608055	0	0.00112194	0.000873009	0.00252478	0.000941019	0.000819388	0		4.15223	0.00194158	0.267974		P	0.000515492	3.11934e-08		0.730333	0.00122974	0.799092
A0A1D6S6G4	A0A3B6N0N5_WHEAT	30S ribosomal protein S5 [Sotub04g024990.1.1]	29.2.1.2.1.2	protein.synthesis.ribosomal protein.eukaryotic.40S subunit.S2	0.000388363	0.0004887	0.000433893	0.000543226	0.000515952	0.000508944	0.000802966	0.000367238	0.000766618	0	0.000398806	0.000402325	0	0	0	0.000421973	0.000431212	0	0.000544372	0.000554018	0	0.000502237	0.000508226	0.00052628	0.000436985	0.000522707	0.000645607	0.000267044	0	0.000284395	0.00036613	0.000512247		0	0.000241447	0.000113135		0.544081	0.000203572	0.170018		0.567109	0.000295019	0.291542
U5HTD8	U5HTD8_WHEAT	30S ribosomal protein S10 [Sotub08g012520.1.1]	29.2.1.2.1.20	protein.synthesis.ribosomal protein.eukaryotic.40S subunit.S20	0.000807305	0.00101588	0.000901952	0.00112923	0.00107253	0.00105796	0.000834579	0.000763392	0.0007968	0	0.000829015	0.000836329	0	0	0	0	0	0	0.00113161	0	0	0.00104402	0	0	0.000908379	0.00108657	0.000798257	0.000555115	0	0	0.000377202	0.000348007		0	0.000501905	0.000113135		0	0.000595616	9.58502e-07		0.472533	0.000473742	0.327471
W5E8X2	A0A8T0NLL3_PANVG	40S ribosomal protein S28 [Sotub10g020380.1.1]	29.2.1.2.1.28	protein.synthesis.ribosomal protein.eukaryotic.40S subunit.S28	0.00157735	0.00198487	0.00176227	0	0.00209556	0.00206709	0	0.00149155	0.00155682	0.00154101	0.00161977	0.00163406	0	0.00446908	0	0	0	0	0	0	0	0	0	0	0.00177483	0.00138755	0.00101613	0.00159828	0.00148969	0	0	0		0.839343	0.00164441	0.857966		0	0.00107483	0.116135		0	0.000787358	0.116299
A0A1D5VGW3	A0A453RVJ3_AEGTS	Ribosomal protein [Sotub08g013400.1.1]	29.2.1.2.1.3	protein.synthesis.ribosomal protein.eukaryotic.40S subunit.S3	0.00358847	0.0038705	0.00343644	0.00358529	0.00340528	0.00335903	0.00264979	0.00242377	0.00202387	0.00200331	0.00157927	0.00265535	0.00751977	0.00726226	0.00599533	0.00222802	0.002846	0.00221406	0.00359285	0.00365652	0.00358058	0.00397771	0.00402515	0.00486282	0.0036318	0.00344987	0.00236581	0.00207931	0.00692579	0.00242936	0.00360998	0.00428856		1.90698	0.00188172	0.00251125		0.704189	0.000608477	0.00966585		1.5259	0.000710802	0.00252064
A0A1D5V2G6	A0A1D5V2G6_WHEAT	40s ribosomal protein SA [AT1G72370]	29.2.1.2.1.31	protein.synthesis.ribosomal protein.eukaryotic.40S subunit.SA	0.000674524	0.000848795	0.000753604	0.000943498	0.000896126	0.000883955	0.00139463	0.00127567	0.00133149	0.000329492	0.000346332	0.000698775	0	0	0	0.00109935	0.0014979	0.00109246	0.000472744	0.000481121	0	0	0	0	0.000758975	0.00090786	0.00133393	0.0004582	0	0.0012299	0.000317955	0		0	0.000419355	0.000113135		1.35473	0.000230348	0.0758786		0.23836	0.000584306	0.00334975
A0A1D5SLI4	A0A1D5SLI4_WHEAT	40S ribosomal protein S4-like protein [Sotub06g006480.1.1]	29.2.1.2.1.4	protein.synthesis.ribosomal protein.eukaryotic.40S subunit.S4	0.000773794	0.000486856	0.000864512	0.000541176	0.000514005	0.000507023	0.000399968	0.000365852	0.000763725	0.000755966	0.000794603	0.000801614	0	0	0	0.000420381	0.000429585	0.000417746	0.000542317	0.00110386	0.00162139	0.00150102	0.00101262	0.00104859	0.000708387	0.000520735	0.000509848	0.000784061	0	0.000422571	0.00108919	0.00118741		0	0.000407541	0.00339355		0.81149	5.51047e-05	0.000877376		2.1363	0.000486464	0.160331
A0A1D5TL34	A0A453B252_AEGTS	40S ribosomal protein S6 [Sotub12g028650.1.1]	29.2.1.2.1.6	protein.synthesis.ribosomal protein.eukaryotic.40S subunit.S6	0.000876305	0.00110271	0.000979042	0.00122574	0.0011642	0.00114839	0.00090591	0.000828639	0.000864903	0.000856115	0.000899871	0.000907811	0	0	0	0	0	0	0	0	0	0	0	0	0.000986018	0.00117944	0.000866484	0.000887932	0	0	0	0		0	0.000544803	0.000113135		0	0.000646524	9.58502e-07		0	0.000475222	2.63021e-06
A0A1D5YW19	A0A453K4Q5_AEGTS	Ribosomal protein [Sotub04g005340.1.1]	29.2.1.2.1.9	protein.synthesis.ribosomal protein.eukaryotic.40S subunit.S9	0.000536794	0.000675481	0.000599727	0	0	0	0	0	0	0	0	0	0	0	0	0	0	0.000579596	0	0	0	0	0	0	0.000604001	0	0	0	0	0.000193199	0	0		0	0.000333727	0.000113135		#DIV/0!	0.000236619	0.373901		#DIV/0!	0	#DIV/0!
A0A0C4BIR6	A0A0C4BIR6_WHEAT	Ribosomal protein L10 [Sotub06g006720.1.1]	29.2.1.2.2.10	protein.synthesis.ribosomal protein.eukaryotic.60S subunit.L10	0.000468163	0.000589118	0.00052305	0.000654848	0.000621969	0.000613521	0.000967959	0.000442698	0.000462071	0	0.000480753	0	0	0	0	0	0.000519817	0	0	0	0	0	0	0	0.000526777	0.000630113	0.000624243	0.000160251	0	0.000173272	0	0		0	0.000291059	0.000113135		0.274986	0.000314372	0.058211		0	0.000390363	0.0221522
W5DUX9	A0A3B6HUM3_WHEAT	Ribosomal protein L10 [Sotub06g006720.1.1]	29.2.1.2.2.10	protein.synthesis.ribosomal protein.eukaryotic.60S subunit.L10	0.000472478	0.000594548	0.00052787	0.000660883	0	0.000619176	0.00146532	0.000446778	0.00093266	0.000461592	0.000485184	0.000978929	0.00138613	0.00133867	0.00138141	0.000513369	0.000524608	0.000510151	0.000662277	0.000674013	0.000660014	0	0.000618302	0.000640267	0.000531632	0.000426686	0.000948253	0.000641902	0.00136874	0.000516043	0.000665435	0.000419523		2.57459	0.000460425	2.61519e-05		1.20942	0.000239188	0.697355		0.701748	0.000357539	0.39078
A0A1D5ZB54	A0A3B6LUX8_WHEAT	60S ribosomal protein L4/L1 [Sotub10g028760.1.1]	29.2.1.2.2.141	protein.synthesis.ribosomal protein.eukaryotic.60S subunit.L4/L1	0.00359262	0.00208653	0.00308754	0.00231933	0.00330432	0.00289728	0.00199984	0.00209058	0.00190931	0.0021599	0.00283787	0.00257662	0.000810756	0.000782993	0.000807996	0.00150136	0.00153423	0.00179034	0.00193685	0.0011827	0.00154418	0.00142955	0.00144659	0.00149798	0.00292223	0.00284031	0.00199991	0.0025248	0.000800582	0.00160864	0.00155458	0.00145804		0.273963	0.00125918	0.00869188		0.566363	0.000750402	0.0147873		0.777323	0.000345961	0.117663
A0A1D5ZSR8	A0A3B6MZ62_WHEAT	60S ribosomal protein L4/L1 [Sotub10g028760.1.1]	29.2.1.2.2.141	protein.synthesis.ribosomal protein.eukaryotic.60S subunit.L4/L1	0.00177647	0.00159674	0.00170121	0.00141992	0.00168578	0.000997731	0.00131178	0.00119989	0.00100192	0.000991737	0.00104242	0.000788717	0.000744531	0.000719035	0.000741996	0.000827235	0.000845347	0.00109607	0.00142291	0.000724063	0.000709025	0.000984583	0.000996324	0.00103172	0.00169147	0.00136781	0.00117119	0.00094096	0.000735188	0.000922883	0.000952	0.00100421		0.434643	0.000526955	5.43918e-05		0.674715	0.00034143	0.111179		0.812846	0.00030135	0.434022
W5B5G1	M7YZD9_TRIUA	Ribosomal protein L18 [Sotub09g022860.1.1]	29.2.1.2.2.18	protein.synthesis.ribosomal protein.eukaryotic.60S subunit.L18	0.000548277	0.00068993	0.000612555	0.000766908	0.000728402	0.000718509	0.0005668	0.000518453	0.000541142	0.000535644	0.000563021	0.000567988	0	0	0	0	0	0	0	0	0	0	0	0	0.000616921	0.00073794	0.000542132	0.000555551	0	0	0	0		0	0.000340866	0.000113135		0	0.00040451	9.58502e-07		0	0.000297332	2.63021e-06
A0A1D6RGH5	R7W9Z5_AEGTA	Ribosomal protein L18 [Sotub09g022860.1.1]	29.2.1.2.2.18	protein.synthesis.ribosomal protein.eukaryotic.60S subunit.L18	0.00115851	0.000728909	0.000647163	0.000810236	0.000769555	0.000759103	0.00119764	0.000547745	0.00114343	0.00113181	0.00118966	0.00120016	0	0	0	0.000629384	0.000643164	0.000625439	0	0	0	0	0	0	0.000844859	0.000779631	0.00096294	0.00117388	0	0.000632662	0	0		0	0.000494284	0.00597586		0.81149	8.25014e-05	0.000877376		0	0.000574618	0.00984136
W5CDW4	F2CUI5_HORVV	ribosomal protein L24, putative, expressed [LOC_Os01g59990]	29.2.1.2.2.24	protein.synthesis.ribosomal protein.eukaryotic.60S subunit.L24	0.000632887	0.0007964	0.000707086	0	0	0	0	0	0	0	0	0	0	0	0	0	0	0	0	0	0	0	0	0	0.000712124	0	0	0	0	0	0	0		0	0.000393469	0.000113135		#DIV/0!	0	#DIV/0!		#DIV/0!	0	#DIV/0!
A0A1D5TZE6	A0A3B6C9H0_WHEAT	60S ribosomal protein L5-1 [Sotub06g035320.1.1]	29.2.1.2.2.5	protein.synthesis.ribosomal protein.eukaryotic.60S subunit.L5	0.00135499	0.00113671	0.00151385	0	0	0	0.00186769	0.00213548	0.00222893	0.00132377	0.00139143	0.000467902	0	0.00127969	0.00132056	0.000981506	0.00150449	0.000975355	0.000633102	0.00128864	0.000630938	0.0011682	0.00118213	0.000612061	0.00133518	0	0.00207737	0.00106104	0.00086675	0.00115378	0.000850894	0.000987463		0.649162	0.000552914	0.353907		P	0.000660506	0.0027626		0.409602	0.000723064	0.00737087
W5BZZ2	W5BZZ2_WHEAT	60S ribosomal protein L5-1 [Sotub09g017210.1.1]	29.2.1.2.2.5	protein.synthesis.ribosomal protein.eukaryotic.60S subunit.L5	0.00136249	0.00128588	0.00114167	0.000476451	0.000452529	0.000446383	0.00105639	0.00161048	0.00168096	0.0013311	0.00104935	0.00070574	0	0.00193017	0.0019918	0.00111031	0.00151282	0.00110335	0.000954911	0.00145775	0.000951648	0.0013215	0.00133726	0.000923175	0.00126335	0.000458454	0.00144928	0.00102873	0.00130732	0.00124216	0.00112144	0.00119398		1.03481	0.00072022	0.949855		2.70946	0.000454249	0.00445839		0.77379	0.000336126	0.274899
A0A1D5SAE3	A0A3B5Z5M6_WHEAT	60S ribosomal protein L18a [Sotub02g017030.1.1]	29.2.1.2.2.518	protein.synthesis.ribosomal protein.eukaryotic.60S subunit.L18A	0.00230399	0.00144963	0.00128705	0.00322274	0.00382616	0.00226451	0.000595458	0.00217867	0.00113701	0.00168818	0.00177446	0.00238683	0.00168984	0.00163197	0.00168408	0.00187754	0.0012791	0.00186578	0.00242215	0.00246507	0.00160925	0.00297956	0.00226132	0.00234165	0.00168023	0.00310447	0.00130371	0.00194982	0.00166863	0.00167414	0.00216549	0.00252751		0.993098	0.000346144	0.972478		0.539268	0.000953232	0.0447744		1.66102	0.000758153	0.186783
A0A1D5T695	A0A1D5UQZ5_WHEAT	60S ribosomal protein L23a [Sotub10g024330.1.1]	29.2.1.2.2.523	protein.synthesis.ribosomal protein.eukaryotic.60S subunit.L23A	0	0	0	0	0	0	0	0	0	0	0	0	0.00208882	0.00201729	0.00208171	0	0	0	0	0	0	0	0	0	0	0	0	0	0.00206261	0	0	0		P	0.00113001	8.87409e-08		#DIV/0!	0	#DIV/0!		#DIV/0!	0	#DIV/0!
A0A1D5TN45	A0A453B491_AEGTS	60S ribosomal protein L27A [Sotub11g022340.1.1]	29.2.1.2.2.527	protein.synthesis.ribosomal protein.eukaryotic.60S subunit.L27A	0.00193449	0.00121714	0.00216128	0.00270588	0.00128501	0.00253512	0.00099992	0.00091463	0.000954657	0.000944957	0.00198651	0.00100202	0	0	0	0	0.00107396	0.00104437	0.00135579	0	0.00135116	0.00125085	0	0.00131073	0.00177097	0.00217534	0.000956402	0.00131116	0	0.000706109	0.000902318	0.000853863		0	0.00101885	0.00339355		0.324598	0.00101881	0.0615919		0.94345	0.000495844	0.910492
W5ECL2	W5ECL2_WHEAT	50S ribosomal protein L2 [Sotub07g026440.1.1]	29.2.1.2.2.8	protein.synthesis.ribosomal protein.eukaryotic.60S subunit.L8	0.00353544	0.00346022	0.00351105	0.00274735	0.00365317	0.00308876	0.00243659	0.00185729	0.00232629	0.00307021	0.00322712	0.0032556	0.00115245	0	0.00114853	0.00384141	0.00261701	0.00254489	0.00110126	0.00168116	0.00164624	0.00101602	0.00102814	0.00159699	0.00350224	0.0031631	0.00220672	0.00318431	0.000766995	0.00300111	0.00147622	0.00121371		0.219002	0.00155613	0.00205622		0.948787	0.000551305	0.760677		0.668964	0.000490141	0.0475074
A0A1D6BKL5	A0A3B6RNR6_WHEAT	At4g14280-like protein (Fragment) [Sotub01g022750.1.1]	29.2.1.99.99	protein.synthesis.ribosomal protein.unknown.unknown	0.000177384	0	0.00019818	0	0	0	0	0	0	0	0	0	0	0	0	0.000192735	0.000196955	0.000191527	0.00024864	0	0	0	0	0	0.000125188	0	0	0	0	0.000193739	8.28801e-05	0		0	9.71928e-05	0.117335		P	0.000106131	3.11934e-08		#DIV/0!	0.000101507	0.373901
W5E6S4	A0A3B6IUA1_WHEAT	COP9 signalosome complex subunit 4 [Sotub04g033420.1.1]	29.2.2	protein.synthesis.ribosome biogenesis	0.000770885	0.0012934	0.00114835	0.000718856	0.000682763	0.00101023	0.00106257	0.000971938	0.00101447	0.000251041	0.00105549	0.001331	0	0	0	0	0.000285313	0.000832352	0.000360186	0	0.000358955	0.000664614	0.00067254	0.00104465	0.00107088	0.000803951	0.00101633	0.000879176	0	0.000372555	0.000239714	0.000793933		0	0.00061085	0.00234327		0.463405	0.000374555	0.179261		0.235863	0.000446094	0.00318761
A0A1D5TK48	A0A3B6AS74_WHEAT	stress responsive protein, putative, expressed [LOC_Os07g48490]	29.2.2	protein.synthesis.ribosome biogenesis	0	0.00034589	0.000307099	0.000384482	0	0	0	0	0.000271297	0.00053708	0.000282265	0.000284756	0.000806409	0.000778794	0.000803664	0	0.000305201	0	0.000385293	0.00078424	0.000383976	0.00035547	0.000359709	0.000372488	0.000217663	0.000128161	9.04322e-05	0.000368034	0.000796289	0.000101734	0.000517836	0.000362556		3.65836	0.000338967	0.0062044		0.793799	0.000179832	0.879526		5.72624	0.0002931	0.0567036
A0A1D5WVJ6	A0A3B6GMS8_WHEAT	#N/A	29.2.2	protein.synthesis.ribosome biogenesis	0	0.000385125	0	0	0.000406601	0	0.000316393	0.000289405	0.00030207	0.000299001	0.000314283	0.000317056	0.000897883	0.000867135	0.000894826	0.000665081	0.000339821	0.000330456	0.000428997	0.000436599	0.000427531	0.000395792	0.000400512	0.00041474	0.000128375	0.000135534	0.000302623	0.000310114	0.000886614	0.000445119	0.000431043	0.000403682		6.90644	0.000438599	0.00415614		3.2842	0.000255577	0.150825		1.42436	7.09218e-05	0.000101195
A0A1D5UZI9	A0A3B6D6X2_WHEAT	Lethal(2) giant larvae protein homolog 2 [Sotub09g005520.1.1]	29.2.2	protein.synthesis.ribosome biogenesis	9.22012e-05	0	0	0	0	0	0	8.7186e-05	9.10014e-05	9.00769e-05	9.46807e-05	0	0	0	0	0.000200361	0.000204748	0.000199106	0.000258479	0.000131529	0.000257595	0	0.000241316	0.000124944	3.07337e-05	0	5.93958e-05	6.15858e-05	0	0.000201405	0.000215868	0.000122087		0	3.7641e-05	0.373901		P	0.00011033	3.11934e-08		3.6344	0.000102659	0.0386659
A0A1D5XFU2	A0A8R7ULT2_TRIUA	Genomic DNA chromosome 5 P1 clone MQL5 [Sotub08g024200.1.1]	29.2.2	protein.synthesis.ribosome biogenesis	0	0	0.000151518	0.000189698	0.000180174	0.000177726	0.0001402	0.000128242	0.000133854	0	0	0.000140494	0	0	0	0	0	0	0	0.000193467	0	0.000175384	0.000177476	0.00018378	5.05061e-05	0.000182533	0.000134099	4.68315e-05	0	0	6.44889e-05	0.00017888		0	6.18571e-05	0.373901		0	0.000100057	9.58502e-07		0.480906	8.03652e-05	0.341759
A0A1D6SDQ7	A0A3B6SI29_WHEAT	Chromosome 06 contig 1 DNA sequence [Sotub06g020220.1.1]	29.2.2	protein.synthesis.ribosome biogenesis	0	0	0	0.00111172	0.0010559	0	0	0	0.000784447	0	0	0.000823363	0	0	0	0	0	0	0	0	0	0.00102783	0.00104009	0.00107704	0	0.00072254	0.000261482	0.000274454	0	0	0	0.00104832		#DIV/0!	0	#DIV/0!		0	0.000559955	0.11638		0	0.000320249	0.373901
A0A1D5VHR6	A0A453ESH1_AEGTS	WD-40 repeat protein [Sotub06g020190.1.1]	29.2.2	protein.synthesis.ribosome biogenesis	0.000291272	0.000366525	0.00032542	0.00040742	0.000386964	0.000381708	0	0.000275428	0	0	0	0	0	0	0	0	0	0	0	0	0	0	0.000381169	0	0.000327739	0.00039203	9.18095e-05	0	0	0	0	0.000127056		0	0.000181085	0.000113135		0	0.000214896	9.58502e-07		0	0.000112443	0.373901
A0A1D5RVJ6	A0A8R7K0Y7_TRIUA	DUF647 domain-containing protein [Sotub10g008880.1.1]	29.2.2	protein.synthesis.ribosome biogenesis	0	0	0	0	0	0	0.000585589	0.00026782	0.00027954	0	0	0	0	0	0	0	0	0	0	0	0	0	0	0	0	0	0.00037765	0	0	0	0	0		#DIV/0!	0	#DIV/0!		#DIV/0!	0	#DIV/0!		0	0.000236159	0.0221522
A0A1D5XF07	A0A3B6HR50_WHEAT	stress responsive protein, putative, expressed [LOC_Os03g21040]	29.2.2	protein.synthesis.ribosome biogenesis	0.000333966	0.00042025	0.00037312	0.000467139	0.000443685	0.000437659	0.000345249	0.000315801	0.000329621	0	0	0	0.000979774	0.000946223	0.000976438	0.00036287	0.000370814	0.000360595	0.000468124	0.00047642	0.000933049	0	0.000437041	0.000452566	0.000375779	0.000449494	0.000330224	0	0.000967478	0.00036476	0.000625864	0.000296536		2.57459	0.000325447	2.61519e-05		0.81149	4.7566e-05	0.000877376		1.89527	0.000233717	0.127028
W5EEG4	A0A3B6IL68_WHEAT	Eukaryotic translation initiation factor 3 subunit B [Sotub01g028380.1.1]	29.2.3	protein.synthesis.initiation	0.000164836	0.000207423	0.000184161	0	0	0.000216015	0.000170404	0.000155869	0.000162691	0.000161038	0.000169268	0.000170762	0	0	0	0.000179101	0.000183023	0.000177979	0	0	0	0	0	0	0.000185473	7.20049e-05	0.000162988	0.000167023	0	0.000180034	0	0		0	0.000102479	0.000113135		2.5003	9.86182e-05	0.208008		0	8.93907e-05	2.63021e-06
A0A1D5SX19	A0A452ZXK7_AEGTS	Eukaryotic translation initiation factor 3 subunit 7 [Sotub02g020970.1.1]	29.2.3	protein.synthesis.initiation	0.000177077	0.000222827	0.000197837	0	0	0	0.00018306	0.000167445	0.000174773	0.000172997	0.000181839	0.000183444	0	0	0	0	0.00039323	0.000191196	0	0	0	0	0	0	0.000199247	0	0.000175093	0.000179427	0	0.000194809	0	0		0	0.00011009	0.000113135		#DIV/0!	0.000163866	0.161318		0	9.60294e-05	2.63021e-06
G5CEW6	A0A3B6C446_WHEAT	eukaryotic translation initiation factor 4G, putative, expressed [LOC_Os07g36940]	29.2.3	protein.synthesis.initiation	0	8.67049e-05	0	0	0	0	7.12309e-05	6.51551e-05	6.80065e-05	6.73155e-05	7.0756e-05	7.13803e-05	0	0	0	0	0	0	0	0	0	0	0	0	2.89016e-05	0	6.81308e-05	6.98173e-05	0	0	0	0		0	3.53971e-05	0.373901		#DIV/0!	0	#DIV/0!		0	3.73663e-05	2.63021e-06
W5FH41	A0A3B6LME7_WHEAT	Eukaryotic translation initiation factor 3 subunit 8-like protein [Sotub06g032000.1.1]	29.2.3	protein.synthesis.initiation	0.000552412	0.00041708	0.000370306	0.000309077	0.000293559	0.000289571	0.000342645	0.000522364	0.000545224	0.000863496	0.000340361	0.000686727	0	0	0	0.000360132	0.000122672	0.000238584	0.000154864	0.000157609	0.000154335	0.000142878	0.000144582	0.000149718	0.000446599	0.000297402	0.000470078	0.000630195	0	0.000240463	0.000155603	0.000145726		0	0.000251819	0.00121685		0.808544	8.15776e-05	0.454488		0.331015	0.000185994	0.00799407
A0A1D5XT72	A0A3B6IQG8_WHEAT	Nuclear cap-binding protein subunit 1 [Sotub10g006110.1.1]	29.2.3	protein.synthesis.initiation	0.000121478	0.000152864	0.00013572	0	0	0	0	0	0	0.000118679	0.000124745	0.000125846	0	0	0	0	0	0	0	0	0	0	0.000158971	0	0.000136687	0	0	0.00012309	0	0	0	5.29904e-05		0	7.55236e-05	0.000113135		#DIV/0!	0	#DIV/0!		#DIV/0!	0	#DIV/0!
W5ASI9	A0A3B6B176_WHEAT	Eukaryotic translation initiation factor 4G [Sotub07g006180.1.1]	29.2.3	protein.synthesis.initiation	0.000413975	0.000520929	0.000462508	0.000386034	0.000366652	0.000542508	0.00042796	0.000391457	0.000272392	0.000539249	0.000425107	0.000428858	0.000404833	0.000390969	0.000403454	0.000599736	0.000612867	0.000595977	0.000580272	0.000590555	0.000385526	0.000356906	0.000180581	0.000186996	0.000465804	0.000431731	0.000363936	0.000464405	0.000399752	0.00060286	0.000518785	0.000241494		0.858198	4.97933e-05	0.101928		1.39638	0.000111964	0.0376198		1.42548	0.000123202	0.130503
A0A1D5XCS5	A0A3B6HPM4_WHEAT	Eukaryotic translation initiation factor 4E [Sotub10g022430.1.1]	29.2.3	protein.synthesis.initiation	0.00044193	0.000556107	0.000493741	0.000618154	0.000587117	0.000579143	0.00045686	0.000835783	0.000436179	0.000431748	0.000907628	0.000915637	0	0	0	0.000480177	0.00049069	0.000477167	0.000619457	0.00126087	0	0	0.000578326	0.00059887	0.000497259	0.000594805	0.000576274	0.000751671	0	0.000482678	0.000626775	0.000392399		0	0.00027475	0.000113135		0.81149	6.29429e-05	0.000877376		1.08763	0.000424272	0.902345
A0A1D6RLW2	A0A3B6C954_WHEAT	Eukaryotic translation initiation factor 4G [Sotub07g006180.1.1]	29.2.3	protein.synthesis.initiation	0.000654711	0.00065909	0.000585174	0.00054947	0.000695843	0.00085799	0.00067683	0.000495279	0.000516953	0.000767552	0.000672317	0.000678249	0.000768303	0.000370997	0.000765687	0.000853647	0.000872337	0.000565531	0.000734172	0.000747182	0.000548747	0.00050801	0.000342712	0.000354886	0.000632992	0.000701101	0.000563021	0.000706039	0.000634996	0.000763839	0.0006767	0.000401869		1.00317	0.000146964	0.988797		1.08948	0.000150134	0.662672		1.20191	0.000112864	0.256429
U5HTF2	U5HTF2_WHEAT	Eukaryotic translation initiation factor 3 subunit G [Sotub03g021260.1.1]	29.2.3	protein.synthesis.initiation	0.0010643	0.00089285	0.00118908	0.0014887	0.000471319	0.00139475	0.00110026	0.00134188	0.000350151	0.00103978	0.00109292	0.00110257	0	0	0	0.00115641	0.00078782	0.00114916	0.000497281	0.00101219	0.00148674	0.000458791	0.000928523	0.000480754	0.00104874	0.00111826	0.000930763	0.00107842	0	0.00103113	0.000998737	0.000622689		0	0.000582071	0.000257996		0.922087	0.000382733	0.813942		1.07303	0.000454219	0.877325
A0A1D6BD27	A0A3B6QBF7_WHEAT	ubiquitin family protein, putative, expressed [LOC_Os07g31540]	29.2.3	protein.synthesis.initiation	0.000215394	0.000406566	0.00036097	0.000301285	0.000286158	0.000282271	0.000222671	0.000101839	0.000106296	0.000105216	0.000221187	0.000111569	0.000315957	0.000305137	0.000314881	0.000117018	0	0	0.00015096	0.000153635	0.000150444	0.000139276	0.000140937	0.000145943	0.000327643	0.000289905	0.000143602	0.000145991	0.000311991	3.90059e-05	0.00015168	0.000142052		0.952229	6.38401e-05	0.799779		0.134547	0.000144053	0.00312847		1.05625	4.35697e-05	0.8482
W5C7G6	W5C7G6_WHEAT	Eukaryotic translation initiation factor 6 [Sotub02g007230.1.1]	29.2.3	protein.synthesis.initiation	0.00125544	0.000526599	0.000467542	0.00117071	0.000555964	0.00109683	0.00129786	0.00118715	0.00123911	0.000408839	0.000859468	0.000867052	0.00122772	0.00118567	0.00122354	0.000454698	0.000464653	0.000451848	0.000586588	0.000596983	0.000584584	0.000541186	0.000547639	0.00113419	0.000749861	0.000941166	0.00124137	0.000711786	0.00121231	0.000457066	0.000589385	0.000741004		1.61671	0.000376038	0.142431		0.485638	0.000339682	0.0669299		0.474785	0.000358846	3.51547e-05
A0A1D6S986	A0A3B6PUM0_WHEAT	Translation initiation factor eIF-2B subunit epsilon [Sotub01g035790.1.1]	29.2.3	protein.synthesis.initiation	0.000141028	0	0.000157562	0.000197265	0.000187361	0.000184816	0.000145793	0.000133357	0.000139193	0.000137779	0.000144821	0.000146099	0.000413742	0.000399574	0.000412334	0.000153234	0.000156589	0.000152273	0.000197681	0.000201184	0.000197006	0.00018238	0.000184555	0.000191111	9.95303e-05	0.000189814	0.000139448	0.0001429	0.00040855	0.000154032	0.000198624	0.000186016		4.10478	0.000177965	0.00353274		0.81149	2.00863e-05	0.000877376		1.42436	3.26806e-05	0.000101195
A0A1D6B1C2	A0A3B6PHB7_WHEAT	Eukaryotic translation initiation factor 3 subunit 5 [Sotub11g014050.1.1]	29.2.3	protein.synthesis.initiation	0.000353544	0	0.000394993	0.000494523	0.000469694	0.000926629	0.000365488	0.000334313	0.000348943	0	0	0	0	0	0	0.000384141	0.000785104	0.000381734	0	0	0	0	0	0	0.000249512	0.000630282	0.000349582	0	0	0.000516993	0	0		0	0.000193715	0.117335		0.820257	0.000227649	0.601266		0	0.000191728	2.63021e-06
A0A1D5UZX1	A0A2X0TRX7_WHEAT	eukaryotic translation initiation factor 4G, putative, expressed [LOC_Os07g36940]	29.2.3	protein.synthesis.initiation	6.72754e-05	8.46567e-05	7.51626e-05	0	0	0	0	0	0	0	0	0	0	0	0	0	0	0	0	0	0	0	0	0	7.56983e-05	0	0	0	0	0	0	0		0	4.18254e-05	0.000113135		#DIV/0!	0	#DIV/0!		#DIV/0!	0	#DIV/0!
A0A1D6CCA5	A0A3B6SNB4_WHEAT	Elongation factor like protein [Sotub07g007680.1.1]	29.2.4	protein.synthesis.elongation	0	0	0	0	0	0	0	0	0	0.000102002	0.000107215	0.000108161	0	0	0	0	0	0	0	0	0	0	0	0	0	0	0	0.000105792	0	0	0	0		#DIV/0!	0	#DIV/0!		#DIV/0!	0	#DIV/0!		#DIV/0!	0	#DIV/0!
A0A0C4B6Q8	A0A3B6FQS1_WHEAT	GTP-binding elongation factor protein TypA subfamily [Sotub07g021750.1.1]	29.2.4	protein.synthesis.elongation	0.000304689	0.000191704	0.000170205	0.000213093	0.000202394	0.000199645	0	0.000144058	0.000150362	0.000148834	0.000312882	0.000315643	0	0	0	0	0	0	0	0	0	0.000394028	0.000199364	0.000412891	0.000222199	0.000205044	9.81399e-05	0.00025912	0	0	0	0.000335428		0	0.000129997	0.00597586		0	0.000112397	9.58502e-07		0	7.60449e-05	0.116299
A0A1D6AAQ2	A0A3B6NQK6_WHEAT	Elongation factor Tu [Sotub11g022630.1.1]	29.2.4	protein.synthesis.elongation	0.000228347	0.000574685	0.000765353	0.000638805	0.000606731	0.000598491	0.000472123	0.000215926	0.000225376	0.000446171	0.000234488	0.000473113	0.00133982	0.00129394	0.000667632	0.000496218	0.000253541	0.000246554	0.000640152	0.000325748	0.000318982	0.000885905	0.000298823	0.000618877	0.000522795	0.000614676	0.000304475	0.000384591	0.00110047	0.000332104	0.000428294	0.000601202		2.10497	0.000431475	0.0972038		0.540292	0.0001795	0.0271628		1.40667	0.000162818	0.411339
A0A1D6C4E9	A0A3B6SI60_WHEAT	Elongation factor 1 gamma-like protein [Sotub06g011990.1.1]	29.2.4	protein.synthesis.elongation	0.00173776	0.00187434	0.00194149	0.00138898	0.000989428	0.00130132	0.00128319	0.00164323	0.00147012	0.000727594	0.00152956	0.00102871	0.00291323	0.0021101	0.00217748	0.00107894	0.00165385	0.00160827	0.00243583	0.00177071	0.00242751	0.00160521	0.00259897	0.00201847	0.00185119	0.00122657	0.00146552	0.00109529	0.00240027	0.00144702	0.00221135	0.00207422		1.29661	0.00041731	0.106145		1.17973	0.000270317	0.374545		1.50892	0.000487961	0.0376081
A0A1D6D0H6	A0A3B6TK81_WHEAT	rRNA processing protein Ebp2 [Sotub01g006580.1.1]	29.2.6	protein.synthesis.ribosomal RNA	0.000362289	0.00045589	0.000404763	0.000506755	0	0	0	0	0	0.000353942	0	0	0	0	0	0	0	0	0	0	0	0	0	0	0.000407647	0.000168918	0	0.000117981	0	0	0	0		0	0.000225236	0.000113135		0	0.000206882	0.373901		#DIV/0!	0	#DIV/0!
A0A1D5ZLM1	A0A453L729_AEGTS	FK506-binding protein 2 (EC 5.2.1.8)(Peptidyl-prolyl cis-trans isomerase)(PPIase)(Rotamase) [Solyc09g057670.2.1]	29.6	protein.folding	0.000794788	0.00100013	0.00177594	0.00111172	0.0010559	0.00104156	0.00082164	0.00150311	0.00156889	0.00155295	0.00244849	0.00164673	0.00233171	0.00225186	0.00232377	0.000863574	0	0	0.00111406	0.0011338	0.00111026	0.00102783	0.00208018	0.00323111	0.00119028	0.00106973	0.00129788	0.00188272	0.00230245	0.000287858	0.00111937	0.00211304		1.93437	0.000692069	0.0206692		0.269095	0.000532334	0.0536101		0.862463	0.00027946	0.496619
A0A1D5YN29	A0A3B6KEQ4_WHEAT	Protein grpE [Sotub07g028920.1.1]	29.6	protein.folding	0.000347552	0.000437345	0.000776596	0.000486141	0.000461733	0.000455462	0	0	0.000343029	0	0.000713796	0.000360047	0	0	0	0	0	0	0	0.000495799	0	0.000449459	0.000454819	0.000470976	0.000520497	0.000467779	0.000114343	0.000357948	0	0	0.000165266	0.000458418		0	0.000318994	0.0163463		0	0.000256418	9.58502e-07		1.44536	0.000221907	0.812455
A0A1D5WYP0	A0A8R7RCK9_TRIUA	T-complex protein theta subunit [Sotub01g025330.1.1]	29.6	protein.folding	0.000266999	0.000335981	0.000298302	0.000373468	0.000354717	0.000349899	0.00027602	0.000252476	0.000263525	0.000260848	0.000548359	0.000276599	0.000783309	0.000756485	0.000780642	0.000290107	0.000296458	0.000288288	0.000374256	0.000380887	0.000372977	0.000345288	0.000349405	0.000723635	0.000300427	0.000359361	0.000264007	0.000361935	0.000773479	0.000291618	0.00037604	0.000472776		2.57459	0.000260188	2.61519e-05		0.81149	3.8028e-05	0.000877376		1.42436	6.18719e-05	0.000101195
A0A1D5XCU2	A0A3B6HQF6_WHEAT	T-complex protein 1 subunit beta [Sotub11g025210.1.1]	29.6	protein.folding	0	0	0	0	0	0	0	0.000193515	0	0	0	0	0	0	0	0.000222357	0.000227226	0.000441927	0	0.000291938	0	0.000264652	0	0	0	0	6.45048e-05	0	0	0.00029717	9.73126e-05	8.82172e-05		#DIV/0!	0	#DIV/0!		P	0.000181057	0.0147925		1.50861	0.00012915	0.792641
A0A1D6RWI3	A0A3B6HT34_WHEAT	Importin beta [Sotub01g041070.1.1]	29.3.1	protein.targeting.nucleus	0.000299497	0.00025125	0.000223073	0	0	0.000130829	0.00020641	0.000188804	0.000197066	9.75321e-05	0	0.000206843	0	0	0	0	0.000110847	0	0	0	0	0	0	0	0.00025794	4.36096e-05	0.000197427	0.000101458	0	3.69491e-05	0	0		0	0.000143378	0.000319898		0.847269	6.27196e-05	0.91285		0	0.000108278	2.63021e-06
A0A1D5UM77	A0A1D5UM77_WHEAT	Genomic DNA chromosome 5 P1 clone MJJ3 [Sotub07g010690.1.1]	29.3.1	protein.targeting.nucleus	0.000120621	0	0	0	0	0	0	0	0	0.000117842	0.000123865	0.000124957	0	0	0	0	0	0	0	0	0	0	0	0	4.02069e-05	0	0	0.000122221	0	0	0	0		0	4.92433e-05	0.373901		#DIV/0!	0	#DIV/0!		#DIV/0!	0	#DIV/0!
A0A1D5U3H6	A0A3B6CHL2_WHEAT	Importin beta-2 subunit [Sotub01g049170.1.1]	29.3.1	protein.targeting.nucleus	0.000127048	0.000159872	0.000141943	0	0	0	0.00013134	0.000120137	0.000125395	0.000124121	0.000130465	0.000131616	0	0	0	0.000138043	0.000141066	0.000137178	0	0	0	0.0001643	0	0	0.000142954	0	0.000125624	0.000128734	0	0.000138762	0	5.47668e-05		0	7.89863e-05	0.000113135		P	7.60143e-05	3.11934e-08		0	6.88984e-05	2.63021e-06
A0A1D6RW57	A0A3B6HRK8_WHEAT	Nuclear pore complex protein Nup93 [Sotub04g014320.1.1]	29.3.1	protein.targeting.nucleus	0.000122641	0.000154326	0.000274038	0.000171545	0.000162932	0.000160719	0.000126784	0	0	0.000359446	0.000503755	0.0002541	0	0	0	0	0	0	0	0	0	0.000158601	0.000160492	0.000166194	0.000183668	0.000165065	4.22614e-05	0.000372434	0	0	0	0.000161762		0	0.000112564	0.0163463		0	9.04824e-05	9.58502e-07		0	5.17594e-05	0.373901
A0A1D5Z5Z9	A0A453MKJ9_AEGTS	Exportin-1 [Sotub03g017470.1.1]	29.3.1	protein.targeting.nucleus	9.65421e-05	0.000121485	0.000215721	0.000135039	0	0	0	0	0	0.000188636	0.000198277	0.000100013	0	0	0	0	0	0	0	0	0.000134862	0.0002497	0	0	0.000144583	4.50131e-05	0	0.000162308	0	0	4.49539e-05	8.32332e-05		0	8.86096e-05	0.0163463		0	5.51296e-05	0.373901		#DIV/0!	5.5057e-05	0.373901
A0A1D5TJN2	A0A3B6C3N4_WHEAT	Importin beta-3 [Sotub01g019620.1.1]	29.3.1	protein.targeting.nucleus	0.00040089	0.000252232	0.000335918	0.000280375	0.000266298	0.000262681	0.000310826	0.000379084	0.000296755	0.00029374	0.000205836	0.000207652	0	0	0	0.000217793	0.000333842	0.000324642	0.000140483	0.000142972	0.000140003	0.000129609	0.000131155	0.000135814	0.00032968	0.000269784	0.000328888	0.000235743	0	0.000292092	0.000141153	0.000132193		0	0.000186623	0.00155945		1.08269	4.29979e-05	0.585229		0.429181	0.000106537	0.00179772
A0A1D6RZP0	A0A453IKY3_AEGTS	Nuclear pore complex protein Nup155 [Sotub07g008300.1.1]	29.3.1	protein.targeting.nucleus	0	0.000114275	0	0.000127025	0.000120648	0	9.38809e-05	8.58731e-05	8.96312e-05	0.000177441	0.00018651	0.000188156	0.000266422	0	0	0	0	0	0	0.000129549	0.000126858	0.000117441	0.000118841	0.000123063	3.80918e-05	8.25577e-05	8.97951e-05	0.000184036	8.88074e-05	0	8.54691e-05	0.000119782		2.33141	0.000109439	0.627443		0	6.39807e-05	0.11638		0.951824	4.69494e-05	0.924362
A0A1D5T9N4	A0A3B6AXU7_WHEAT	Importin-7 (Imp7) (Ran-binding protein 7) (RanBP7) [Sotub09g031410.1.1]	29.3.1	protein.targeting.nucleus	0.000306358	0.000128503	0.000228183	0	0.000135669	0.000267652	0.000105569	0.000289694	0.000201581	0.000199533	0.000209731	0.000211581	0	0	0	0.000110957	0.000113386	0.000220523	0	0.000145678	0.000142652	0.000132062	0.000133637	0.000138384	0.000221015	0.00013444	0.000198948	0.000206948	0	0.000148289	9.61102e-05	0.000134695		0	0.00013354	0.0127031		1.10301	9.37426e-05	0.878889		0.483092	9.66282e-05	0.224656
W5DLZ0	A0A8R7U5L4_TRIUA	Genomic DNA chromosome 3 P1 clone MGD8 [Sotub01g012440.1.1]	29.3.1	protein.targeting.nucleus	0	0	0	0	0	0	0	0	0	0	0	0	0	0	0	0	0	0	0.000326623	0.000332411	0.000325507	0.000301342	0.000304936	0.000315768	0	0	0	0	0	0	0.00032818	0.000307348		#DIV/0!	0	#DIV/0!		#DIV/0!	0	#DIV/0!		P	0.000179767	1.08395e-08
A0A077RYW2	A0A077RYW2_WHEAT	Mitochondrial processing peptidase beta subunit [Sotub02g034180.1.1]	29.3.2	protein.targeting.mitochondria	0.000203832	0.000256495	0.000455459	0.000285113	0.000270798	0.00026712	0	0	0.00020118	0.000597408	0.000418628	0.000422321	0	0	0	0	0	0	0	0	0	0.000263599	0.000266743	0	0.000305262	0.000274343	6.706e-05	0.000479453	0	0	0	0.000176781		0	0.000187084	0.0163463		0	0.000150384	9.58502e-07		0	8.21314e-05	0.373901
A0A1D6RW71	A0A3B6HP31_WHEAT	Mitochondrial processing peptidase beta subunit [Sotub02g034180.1.1]	29.3.2	protein.targeting.mitochondria	0.000210098	0.000264379	0.000234729	0.000587753	0.000279121	0.00027533	0.000217196	0.000596009	0	0.000205257	0.000862991	0.000652954	0.000616374	0.000595267	0.000614276	0.000456561	0.000466557	0.0004537	0.000588992	0.000299715	0.00058698	0.000815105	0.000824826	0.000569417	0.000236402	0.000380735	0.000271068	0.000573734	0.000608639	0.00045894	0.000491896	0.00073645		2.57459	0.000204738	2.61519e-05		1.2054	0.000121291	0.492289		1.81466	0.000249205	0.329139
A0A1D5WN81	A0A3B6H0M7_WHEAT	translocase of outer membrane 20-4 [AT5G40930]	29.3.2	protein.targeting.mitochondria	0.000490563	0	0.000548076	0	0.000651728	0.000642876	0.000507136	0.000463879	0.00048418	0.000479261	0.000503755	0.0005082	0.00143919	0.00138991	0.00143429	0.000533019	0.000544689	0.000529678	0.000687627	0.000699812	0.000685278	0.000634404	0.00064197	0.000664774	0.000346213	0.000431535	0.000485065	0.000497072	0.00142113	0.000535795	0.000690906	0.000647049		4.10478	0.000619046	0.00353274		1.2416	0.000243229	0.654298		1.42436	0.000113679	0.000101195
A0A1D5WWI8	A0A3B6GRQ6_WHEAT	Mitochondrial processing peptidase alpha subunit [Sotub05g018240.1.1]	29.3.2	protein.targeting.mitochondria	0.000426311	0.000804679	0.000238145	0.000596306	0.000566367	0.000279337	0.000440713	0.000604683	0.000420763	0.000416488	0.000437775	0.000441638	0	0	0	0.000231603	0.000473347	0.000460303	0.000298782	0.000608153	0	0.000551312	0.000836829	0.000866556	0.000489712	0.00048067	0.00048872	0.000431967	0	0.000388418	0.000302312	0.000751566		0	0.000324418	0.0424037		0.808075	0.000148988	0.510786		0.618579	0.000226908	0.370608
A0A1D5YMR1	A0A3B6KHW7_WHEAT	DUF1264 domain protein [Sotub09g030880.1.1]	29.3.2	protein.targeting.mitochondria	0.000488227	0	0.000545466	0.000682913	0	0	0	0	0	0.000476978	0	0	0	0.00138329	0.00142746	0.000530481	0.000542095	0.000527156	0	0	0.000682014	0.00126277	0.000638913	0.000661609	0.000344564	0.000227638	0	0.000158993	0.000936916	0.000533244	0.000227338	0.000854429		2.71913	0.000636198	0.301355		2.34251	0.000300376	0.250636		#DIV/0!	0.000278431	0.373901
A0A1D5RSD5	A0A8R7K2N3_TRIUA	Mitochondrial processing peptidase alpha subunit [Sotub12g009800.1.1]	29.3.2	protein.targeting.mitochondria	0.000205466	0.000258551	0.000229555	0.000287398	0	0	0	0	0	0	0.000210992	0	0	0.000582145	0.000600735	0	0	0	0	0	0	0.000265712	0.000537762	0.000556865	0.000231191	9.57994e-05	0	7.03306e-05	0.000394293	0	0	0.000453447		1.70549	0.000234389	0.455973		0	0.00011733	0.373901		#DIV/0!	0	#DIV/0!
W5ECT3	A0A8R7VD10_TRIUA	Glutamyl-tRNA(Gln) amidotransferase subunit A [Sotub03g032190.1.1]	29.3.3	protein.targeting.chloroplast	0.000236785	0.00029796	0.000264545	0.000331205	0.000314576	0.000310303	0	0.000223905	0.000233703	0.000231329	0.000243152	0.000245298	0	0	0	0.000257277	0.00026291	0.000255665	0	0	0	0	0	0	0.00026643	0.000318694	0.000152536	0.000239926	0	0.000258617	0	0		0	0.00014721	0.000113135		0.81149	3.37246e-05	0.000877376		0	0.000118195	0.116299
A0A1D5XZU1	A0A3B6JIU6_WHEAT	Outer envelope membrane protein [Sotub06g032170.1.1]	29.3.3	protein.targeting.chloroplast	0.000761344	0.000958046	0.00113414	0.00106494	0.00101147	0.00116402	0.000918243	0.00083992	0.000500958	0.000619836	0.000390909	0.000394358	0.000744531	0	0.000370998	0.00055149	0.000704456	0.000685042	0.000533592	0.000362032	0.000531769	0.000492291	0.000166054	0.000343906	0.000951176	0.00108014	0.000753041	0.000468368	0.000371843	0.000646996	0.000475797	0.000334084		0.39093	0.00041235	0.0735568		0.598991	0.000247902	0.00273276		0.631835	0.000215915	0.11899
A0A1D5SNJ5	A0A3B5YTX3_WHEAT	Translocase of chloroplast 34 [Sotub09g022170.1.1]	29.3.3	protein.targeting.chloroplast	0.000194181	0.000122175	0.000108473	0.000135807	0.000128988	0.000127236	0.000100371	0.000183619	9.58273e-05	9.48537e-05	9.97016e-05	0.000100581	0.00028484	0.000275086	0.00028387	0.000105493	0.000107803	0.000104832	0.000136093	0.000138505	0.000135628	0.000125559	0.000127056	0.00013157	0.00014161	0.000130677	0.000126606	9.83789e-05	0.000281265	0.000106043	0.000136742	0.000128062		1.9862	8.19177e-05	0.0064345		0.81149	1.38284e-05	0.000877376		1.08006	3.17647e-05	0.740502
A0A1D5XPX3	A0A453HAV9_AEGTS	Endoplasmic oxidoreductin-1 [Sotub07g023660.1.1]	29.3.4.1	protein.targeting.secretory pathway.ER	0.00026155	0.000329125	0	0.000365846	0.000347478	0.000342758	0.000540773	0.000247323	0.000258147	0.000255524	0.000268584	0.000270954	0	0	0	0.000284186	0.000290408	0.000282405	0.000366618	0.000373114	0.000365365	0	0	0	0.000196892	0.000352027	0.000348748	0.000265021	0	0.000285666	0.000368366	0		0	0.000154001	0.121296		0.81149	3.72519e-05	0.000877376		1.05625	0.000105812	0.8482
A0A1D5U0X1	A0A3B6C7W2_WHEAT	Microsomal signal peptidase subunit(SPC25)-like protein [Sotub04g026330.1.1]	29.3.4.1	protein.targeting.secretory pathway.ER	0.000533999	0	0.000596603	0.000746936	0	0	0	0.000504952	0.00052705	0.000521695	0.000548359	0.000553197	0.00156662	0.00151297	0.00156128	0.000580213	0.000592917	0.000576577	0.000748511	0.000761775	0	0.000690575	0.000698811	0.000723635	0.000376867	0.000248979	0.000344001	0.000541084	0.00154696	0.000583236	0.000503429	0.00070434		4.10478	0.000673857	0.00353274		2.34251	0.000328536	0.250636		1.46345	0.000345289	0.628743
A0A1D5YTC3	A0A3B6KE91_WHEAT	golgin Putative 6 [AT3G27530]	29.3.4.2	protein.targeting.secretory pathway.golgi	0.000116641	0.000293554	0.000260632	0.000326307	0.000309923	0.000305714	0	0.000110297	0.000115124	0.000113954	0.000119778	0.00024167	0	0	0	0.000253472	0.000259022	0.000251883	0.000163497	0.000166395	0.000162939	0.000150842	0.000152641	0	0.000223609	0.000313981	7.51401e-05	0.000158467	0	0.000254792	0.000164277	0.000101161		0	0.000136166	0.0146555		0.81149	3.32258e-05	0.000877376		2.18627	6.38837e-05	0.0768246
A0A140CQG0	A0A140CQG0_WHEAT	BET1 [Sotub06g007280.1.1]	29.3.4.2	protein.targeting.secretory pathway.golgi	0.000847336	0.00213251	0.00189335	0.00237044	0.00225142	0.00222085	0.00262789	0.00240374	0.00250893	0.00248344	0.00174025	0.0017556	0.00497175	0.00480149	0.00247741	0.00184134	0.00188165	0.0018298	0	0.00120877	0	0.00219158	0.00221771	0	0.0016244	0.0022809	0.00251352	0.0019931	0.00408355	0.00185093	0.000402922	0.00146976		2.51388	0.0016667	0.0516833		0.81149	0.000241368	0.000877376		0.160302	0.00123945	0.00664339
A0A1D6BLY6	A0A3B6RLQ5_WHEAT	Conserved oligomeric Golgi complex subunit 7 [Sotub05g011420.1.1]	29.3.4.2	protein.targeting.secretory pathway.golgi	0.000373734	0.000470292	0.00041755	0.000522764	0.000496517	0.000489773	0.00038636	0.000353405	0.000368871	0.000608539	0.000383785	0.000516228	0.000365481	0.000352965	0.000728473	0.000270719	0.000276646	0.000269023	0.000523867	0.000355433	0.000348051	0.000483319	0.000489083	0.000337638	0.000420525	0.000503018	0.000369545	0.00050285	0.000482306	0.000272129	0.000409117	0.00043668		1.14691	0.000142391	0.65024		0.540993	0.000126968	2.36782e-05		1.10708	6.73366e-05	0.533855
A0A1D6RVM7	A0A3B6HU84_WHEAT	Protein transport protein Sec23 [Sotub05g026710.1.1]	29.3.4.2	protein.targeting.secretory pathway.golgi	0.000415092	0.000522335	0.000463757	0.000580614	0.000551462	0.000543972	0.000143038	0.000261676	0.000136564	0.000405528	0.000426255	0.000430016	0	0	0	0.000451016	0.000460891	0.000448189	0.000581839	0.000592149	0.000386567	0.000357869	0.000362137	0.000562501	0.000467061	0.000558683	0.000180426	0.000420599	0	0.000453365	0.000520185	0.000427502		0	0.000258064	0.000113135		0.81149	5.91205e-05	0.000877376		2.88309	0.000204896	0.0122446
A0A1D5YIR0	A0A3B6KJK8_WHEAT	Protein transport protein Sec23 [Sotub01g028060.1.1]	29.3.4.2	protein.targeting.secretory pathway.golgi	0.000451664	0.000568356	0.000504616	0.00063177	0.000600049	0.000591899	0.000155641	0.000427096	0.000148596	0.000441258	0.000618413	0.00062387	0	0	0	0.000490753	0.000501498	0.000487677	0.000633102	0.000644321	0.000420626	0.000584099	0.000591064	0.000612061	0.000508212	0.000607906	0.000243778	0.00056118	0	0.00049331	0.000566016	0.000595742		0	0.000280801	0.000113135		0.81149	6.43293e-05	0.000877376		2.32185	0.000218156	0.051216
A0A1D5XHD5	A0A3B6ITD2_WHEAT	Vacuolar sorting receptor [Sotub09g014340.1.1]	29.3.4.3	protein.targeting.secretory pathway.vacuole	0.000206293	0.000519182	0.000230479	0	0.000274067	0.000540689	0.000213263	0.000390144	0.000407218	0.00040308	0.000211841	0.00021371	0	0	0	0.000448294	0.000458109	0.000222742	0.000289163	0.000294287	0.000288175	0.000266782	0	0	0.000318651	0.000271585	0.000336875	0.00027621	0	0.000376381	0.000290542	8.89272e-05		0	0.000206359	0.0338448		1.38587	0.000199053	0.579446		0.862463	7.2536e-05	0.496619
A0A1D5X4P8	A0A1D5X4P8_WHEAT	Vacuolar protein sorting-associated protein 26-like protein [Sotub04g019160.1.1]	29.3.4.3	protein.targeting.secretory pathway.vacuole	0.0010643	0.00133927	0.00158544	0.000992469	0.00188528	0.00139475	0.000733505	0.00134188	0.00105045	0.00138637	0.00109292	0.00110257	0	0	0	0.000770941	0.00157564	0.00153222	0.00198912	0.00101219	0.000991163	0.000458791	0.000928523	0.000480754	0.00132967	0.00142417	0.00104195	0.00119395	0	0.00129293	0.00133082	0.000622689		0	0.000746722	0.000906323		0.907853	0.00040874	0.738936		1.27725	0.000438315	0.482043
W5EDW1	A0A3B6IRH0_WHEAT	Vacuolar sorting receptor [Sotub09g014340.1.1]	29.3.4.3	protein.targeting.secretory pathway.vacuole	0.000328089	0.000412854	0.000183277	0.000229459	0.000217938	0.000429956	0.000169586	0.000310243	0.00032382	0.00032053	0.000168456	0.000169942	0	0	0	0.000356483	0.000364288	0.000177124	0.000229943	0.000234017	0.000229157	0.000212145	0.000214675	0.000222301	0.000308073	0.000292451	0.000267883	0.000219643	0	0.000299299	0.000231039	0.000216373		0	0.00018402	0.010058		1.02342	0.000100914	0.944275		0.862463	5.76806e-05	0.496619
A0A1D6D3T8	A0A453QX84_AEGTS	Vacuolar sorting receptor 7 [Sotub02g025270.1.1]	29.3.4.3	protein.targeting.secretory pathway.vacuole	0.000411758	0.00051814	0.000460032	0.000575951	0.000547033	0.000539603	0.000425669	0.000389361	0.0004064	0.000402271	0	0.000426562	0	0	0	0.000447394	0.000457189	0.000889179	0.000577165	0.000587393	0.000575193	0.000532492	0.000538842	0.000557983	0.00046331	0.000554196	0.000407143	0.000276278	0	0.00059792	0.000579917	0.000543106		0	0.000255992	0.000113135		1.0789	0.000161803	0.7796		1.42436	9.54169e-05	0.000101195
A0A1D5UH86	A0A453D451_AEGTS	Protein transport SEC13-like protein [Sotub02g035550.1.1]	29.3.4.4	protein.targeting.secretory pathway.plasma membrane	0.000323431	0.000406993	0.00036135	0.000452403	0.000859377	0.000847705	0.000334358	0.000305838	0.000319223	0.000315979	0.000332129	0.000335059	0	0	0	0.000351423	0	0.00034922	0	0.000461391	0	0	0	0	0.000363925	0.000719828	0.000319806	0.000327723	0	0.000233548	0.000153797	0		0	0.000201079	0.000113135		0.324449	0.000329807	0.0519745		0.480906	0.000191659	0.341759
A0A1D5XKU4	A0A3B6ISF0_WHEAT	ADP-ribosylation factor C1 [Sotub03g005520.1.1]	29.3.4.99	protein.targeting.secretory pathway.unspecified	0.000557216	0	0	0	0	0	0.000576041	0.000526906	0.000549965	0.000544378	0	0.000577249	0	0	0	0	0	0	0	0	0	0	0	0	0.000185739	0	0.000550971	0.000373876	0	0	0	0		0	0.000227482	0.373901		#DIV/0!	0	#DIV/0!		0	0.000302179	2.63021e-06
W5HWL3	A0A3B6SFX4_WHEAT	Signal recognition particle receptor subunit beta [Sotub11g022260.1.1]	29.3.4.99	protein.targeting.secretory pathway.unspecified	0.000400499	0.000503972	0.000447453	0.000560202	0.000532075	0.000524848	0.000414029	0.000378714	0.000395288	0.000391271	0.000411269	0.000414898	0.00117496	0.00113473	0.00117096	0.00043516	0.000444688	0.000432433	0.000561383	0.000571331	0.000559465	0	0.000524108	0	0.000450641	0.000539042	0.00039601	0.000405813	0.00116022	0.000437427	0.00056406	0.000174703		2.57459	0.000390282	2.61519e-05		0.81149	5.7042e-05	0.000877376		1.42436	9.28078e-05	0.000101195
A0A1D5YN62	A0A3B6KSP3_WHEAT	ADP-ribosylation factor [Sotub04g013500.1.1]	29.3.4.99	protein.targeting.secretory pathway.unspecified	0.00169935	0.0021384	0.00253144	0.00316932	0.00451529	0.00371163	0.00351353	0.00374948	0.00447265	0.0033204	0.00232674	0.0035209	0	0	0	0.00430833	0.00314475	0.00305809	0.003176	0.00323228	0.00395644	0.00293018	0.00296512	0.000767612	0.00212307	0.00379875	0.00391188	0.00305601	0	0.00350372	0.00345491	0.00222097		0	0.00119228	0.000906323		0.922336	0.000636018	0.627097		0.883182	0.000488188	0.298328
A0A1D6CWR2	F2DV69_HORVV	Alpha-soluble NSF attachment protein [Sotub06g011010.1.1]	29.3.4.99	protein.targeting.secretory pathway.unspecified	0.000995415	0.00125259	0.00111212	0.00139235	0.00132244	0.00130448	0.00154357	0.00094127	0.000982462	0.00097248	0.00102218	0.0010312	0.0029203	0.00282029	0.00291035	0.00108156	0.000552621	0.00161218	0.00139528	0.00142001	0.00139051	0.00128729	0.000651319	0.00134891	0.00112004	0.00133975	0.00115577	0.00100862	0.00288365	0.00108212	0.00140194	0.00109584		2.57459	0.000970021	2.61519e-05		0.8077	0.000364747	0.448638		1.21299	0.000252124	0.274294
A0A1D6D398	A0A3B6TQQ3_WHEAT	Signal recognition particle receptor subunit beta [Sotub11g022260.1.1]	29.3.4.99	protein.targeting.secretory pathway.unspecified	0.000400499	0.000503972	0.000447453	0.000560202	0.000532075	0.000524848	0.000414029	0.000378714	0.000395288	0.000391271	0.000411269	0.000414898	0	0	0	0.00043516	0.000444688	0.000432433	0.000561383	0.000571331	0.000559465	0.000517932	0.000524108	0.000542726	0.000450641	0.000539042	0.00039601	0.000405813	0	0.000437427	0.00056406	0.000528255		0	0.000248992	0.000113135		0.81149	5.7042e-05	0.000877376		1.42436	9.28078e-05	0.000101195
A0A1D6CRM7	A0A453S8M1_AEGTS	Signal recognition particle protein [Sotub08g027520.1.1]	29.3.4.99	protein.targeting.secretory pathway.unspecified	0.000995415	0.00125259	0	0.00278469	0.00132244	0.00130448	0.00205809	0.00188254	0.00294739	0.00097248	0.00102218	0.0010312	0.0029203	0.00282029	0.00291035	0.00108156	0.00110524	0	0.00139528	0	0.00139051	0.00128729	0.00130264	0.00134891	0.000749335	0.00180387	0.002296	0.00100862	0.00288365	0.000728935	0.000928599	0.00131294		3.84828	0.00124212	0.00509466		0.404095	0.000891483	0.153381		0.404441	0.00097468	0.0742374
A0A1D5TMT3	A0A3B6ARA1_WHEAT	Vacuolar sorting-associated protein [Sotub02g015860.1.1]	29.3.4.99	protein.targeting.secretory pathway.unspecified	0.00010838	0.000136381	0.000121087	0	0	0	0	0.000102485	0	0.000105883	0.000111295	0	0	0	0	0	0	0	0	0	0	0.000140159	0.00014183	0.000146869	0.000121949	0	3.41617e-05	7.23927e-05	0	0	0	0.000142953		0	6.73805e-05	0.000113135		#DIV/0!	0	#DIV/0!		0	4.18393e-05	0.373901
A0A1D6CAQ0	A0A3B6SML3_WHEAT	Serine/threonine-protein phosphatase [Sotub05g011840.1.1]	29.4	protein.postranslational modification	0.000394337	0.000496219	0	0.000551583	0.000523889	0.000516774	0.00040766	0.000372888	0.000389206	0.000385252	0.000404942	0.000408515	0	0	0	0	0	0	0	0	0	0	0	0	0.000296852	0.000530749	0.000389918	0.000399569	0	0	0	0		0	0.000232187	0.121296		0	0.000290936	9.58502e-07		0	0.00021385	2.63021e-06
A0A1D5UAP7	A0A453BEA8_AEGTS	Calcium-dependent protein kinase [Sotub03g008140.1.1]	29.4	protein.postranslational modification	0	0.0003258	0	0	0	0.000339296	0.000267655	0.000244825	0.000255539	0.000252943	0	0	0	0	0	0	0	0	0	0	0	0	0	0	0.0001086	0.000113099	0.000256007	8.43144e-05	0	0	0	0		0	0.000133007	0.373901		0	0.000138517	0.373901		0	0.000140407	2.63021e-06
A0A1D6D5R8	A0A3B6TJT2_WHEAT	Peptide methionine sulfoxide reductase MsrA [Sotub02g027370.1.1]	29.4	protein.postranslational modification	0	0	0	0	0.000567547	0	0.000441631	0.000403962	0.00042164	0.000417356	0.000438687	0.000442558	0	0	0	0	0	0	0	0	0	0	0	0	0	0.000189182	0.000422411	0.000432867	0	0	0	0		#DIV/0!	0	#DIV/0!		0	0.0002317	0.373901		0	0.000231671	2.63021e-06
A0A1D6DJ27	A0A3B6A2T8_WHEAT	Mitogen-activated protein kinase 20 [Sotub07g023290.1.1]	29.4	protein.postranslational modification	0.000201035	0.000252974	0.000224604	0.000281199	0.000267081	0.000263453	0.000207827	0.0001901	0.000198419	0	0.000206441	0	0	0	0	0.000218433	0	0.000217064	0	0	0	0	0	0	0.000226204	0.000270578	0.000198782	6.88137e-05	0	0.000145166	0	0		0	0.000124984	0.000113135		0.536503	0.000105241	0.159981		0	0.000109022	2.63021e-06
A0A1D5WEB5	A0A453FTG4_AEGTS	Protein kinase [Sotub05g024830.1.1]	29.4	protein.postranslational modification	0.000124427	0.000156574	0.000139014	0	0.000165305	0	0.00012863	0	0.000122808	0.00012156	0.000127773	0.0001289	0	0	0	0	0	0.000134348	0	0	0	0	0	0	0.000140005	5.51016e-05	8.38128e-05	0.000126078	0	4.47827e-05	0	0		0	7.73567e-05	0.000113135		0.812729	7.79869e-05	0.891481		0	6.49472e-05	0.11633
A0A1D6S5S4	A0A3B6A2E9_WHEAT	Serine/threonine kinase [Sotub05g016750.1.1]	29.4	protein.postranslational modification	0	0	0	0	0	0	0.00027388	0.000250519	0.000261482	0	0.000272054	0	0	0	0	0.000287858	0	0	0	0	0	0	0	0	0	0	0.00026196	9.06847e-05	0	9.59526e-05	0	0		#DIV/0!	0	#DIV/0!		#DIV/0!	0.000117517	0.373901		0	0.000143672	2.63021e-06
A0A1D5U5J6	A0A3B6C865_WHEAT	Protein serine/threonine kinase [Sotub03g010360.1.1]	29.4	protein.postranslational modification	0.000336156	0.000423006	0.000375567	0.000470202	0.000446594	0.000440528	0.000347513	0.000317871	0.000331782	0.000328411	0.000345196	0.000348242	0	0	0	0.000365249	0.000373246	0.00036296	0.000471194	0.000479544	0.000469584	0	0	0	0.000378243	0.000452442	0.000332389	0.000340617	0	0.000367152	0.00047344	0		0	0.00020899	0.000113135		0.81149	4.78779e-05	0.000877376		1.42436	7.78977e-05	0.000101195
A0A1D5Y368	A0A3B6JNM7_WHEAT	Calcium-dependent protein kinase [Sotub10g017440.1.1]	29.4	protein.postranslational modification	0.000590371	0.000495266	0.000659585	0.000825787	0.000522884	0.000515782	0.000406877	0.000372172	0.000388459	0.000384512	0.000404165	0.000203865	0.000577333	0	0.00115074	0.000427643	0.000437006	0.000637444	0.000551686	0.000561462	0.0005498	0	0	0	0.00058174	0.000621484	0.000389169	0.000330847	0.000576023	0.000500698	0.000554316	0		0.990172	0.00036763	0.987223		0.805648	0.000150075	0.381587		1.42436	9.12046e-05	0.000101195
A0A1D6BMQ7	A0A3B6RI32_WHEAT	Cyclin dependent kinase [Sotub12g009280.1.1]	29.4	protein.postranslational modification	0.000253155	0	0.000282834	0.000354103	0	0	0	0	0	0.000247322	0.000259963	0.000262256	0	0	0	0	0	0	0	0	0	0	0	0	0.000178663	0.000118034	0	0.000256514	0	0	0	0		0	0.00013871	0.117335		0	0.000144562	0.373901		#DIV/0!	0	#DIV/0!
A0A1D5SEZ4	A0A3B5Z5G7_WHEAT	TA9 protein (Fragment) [Sotub02g017520.1.1]	29.4	protein.postranslational modification	0.000251911	0.000316995	0.000281444	0.000176181	0.000334671	0.000165063	0.000260421	0.000119104	0.000248633	0.00036916	0.00051737	0.000260968	0	0	0	0.000136856	0	0.000135998	0	0	0	0.000162888	0.00016483	0	0.00028345	0.000225305	0.000209386	0.000382499	0	9.09516e-05	0	0.000109239		0	0.000156614	0.000113135		0.403682	0.000107227	0.132187		0	0.000124948	0.00984136
A0A1D6SBS9	C0J028_TRITD	Peptidyl-prolyl cis-trans isomerase [Sotub06g032750.1.1]	29.4	protein.postranslational modification	0.00150041	0.0025174	0.00167631	0.00209871	0.00132889	0.00196626	0.00310219	0.00236465	0.00296176	0.00439751	0.00513585	0.00569928	0	0	0	0.00108684	0.00111063	0.00108003	0.000701045	0.0021404	0.0013973	0.00258713	0.00327248	0.00338873	0.00189804	0.00179795	0.00280954	0.00507755	0	0.0010925	0.00141291	0.00308278		0	0.00109496	0.00377017		0.607636	0.000466007	0.0412884		0.5029	0.000923992	0.0418852
A0A1D6CKM2	A0A453T5T6_AEGTS	protein kinase domain containing protein, expressed [LOC_Os06g43840]	29.4	protein.postranslational modification	0.00047335	0.000357387	0.000423076	0.000529683	0.000251544	0.000248128	0.000685079	0.000447603	0.000467191	0.000369956	0.00048608	0.000294221	0	0.000268227	0	0.000720043	0.000525577	0.000511093	0.0006635	0.000810309	0.000661233	0.000367287	0.000371667	0.00025658	0.000417938	0.000343118	0.000533291	0.000383419	8.94091e-05	0.000585571	0.000711681	0.000331844		0.213929	0.000208146	0.0262959		1.70662	0.000183095	0.102834		1.33451	0.000139341	0.120572
A0A1D6BJM2	A0A3B6RRI0_WHEAT	Serine/threonine protein phosphatase [Sotub08g017350.1.1]	29.4	protein.postranslational modification	0.000349924	0.00044033	0.000390948	0.00048946	0.000464885	0.000458571	0.000361746	0.00033089	0.000345371	0.000341862	0.000359334	0.000362505	0	0	0	0.000380208	0.000388533	0.000377825	0.000490492	0.000499184	0	0.000452527	0	0.000474191	0.000393734	0.000470972	0.000346002	0.000354567	0	0.000382189	0.000329892	0.000308906		0	0.000217549	0.000113135		0.81149	4.98388e-05	0.000877376		0.953439	0.000181189	0.927007
A0A1D6SDX1	A0A3B6SSI9_WHEAT	protein kinase domain containing protein, expressed [LOC_Os06g43840]	29.4	protein.postranslational modification	0.000568546	0.000596196	0.000423467	0.000265086	0.000377665	0.000248357	0.000587753	0.000358413	0.000374098	0.000277723	0.000486529	0.000294493	0	0.000268475	0	0.000720709	0.000736488	0.000511565	0.000796936	0.000811058	0.000661844	0.000367626	0.00037201	0.000256817	0.000529403	0.000297036	0.000440088	0.000352915	8.94918e-05	0.000656254	0.000756613	0.000332151		0.169043	0.000266665	0.0135011		2.20934	0.000216783	0.0124128		1.71923	0.000198335	0.0227728
A0A1D5V885	A0A3B6EHG1_WHEAT	WD repeat-containing protein 5 homolog [Sotub03g033170.1.1]	29.4	protein.postranslational modification	0.000168493	0.000106012	0.000188246	0	0.000111924	0.000220807	0	7.96638e-05	8.315e-05	0.00016461	8.65118e-05	0.00017455	0	0	0	0	0	0	0	0.000120181	0	0.000108949	0.000220496	0.000114164	0.00015425	0.00011091	5.42713e-05	0.000141891	0	0	4.00605e-05	0.00014787		0	8.87415e-05	0.00339355		0	9.25539e-05	0.156848		0.738153	5.35838e-05	0.783643
A0A1D6BM40	A0A3B6RRX8_WHEAT	protein kinase domain containing protein, expressed [LOC_Os06g43840]	29.4	protein.postranslational modification	0.000371814	0.000467876	0.000623107	0.000260039	0.000370475	0.000243629	0.000480469	0.000439487	0.00045872	0.000272436	0.000477266	0.000385182	0	0.000263364	0	0.000807985	0.000619257	0.000602191	0.000651469	0.000795616	0.000779092	0.000480836	0.00048657	0.000251927	0.000487599	0.000291381	0.000459559	0.000378294	8.77879e-05	0.000676478	0.000742059	0.000406444		0.180041	0.000252258	0.0249489		2.32163	0.00022718	0.00749548		1.61472	0.000163093	0.00387507
A0A1D6BQH4	A0A3B6RJA4_WHEAT	Eukaryotic translation initiation factor 3 subunit 2 [Sotub03g033590.1.1]	29.4	protein.postranslational modification	0.000299789	0.000377242	0.000334935	0.000838665	0.000398278	0.000392869	0.000619833	0.000283482	0.000295888	0.000292882	0.000307851	0.000310567	0.000879505	0.000849387	0.00087651	0.000325734	0.000332866	0.000323692	0.000420217	0.000427663	0.000418781	0.000387691	0.000392315	0.000406251	0.000337322	0.000543271	0.000399734	0.000303766	0.000868467	0.000327431	0.00042222	0.000395419		2.57459	0.000292141	2.61519e-05		0.602702	0.000200414	0.217804		1.05625	0.000121282	0.8482
A0A1D6S129	I1IIX5_BRADI	Phosphatase 2A regulatory A subunit [Sotub05g007720.1.1]	29.4	protein.postranslational modification	0.000469234	0.000295233	0.000524247	0.000328173	0.000311696	0.000307463	0.000485087	0.000443711	0.000463129	0.000458423	0.000481853	0.000486105	0	0	0	0.000509844	0.000521007	0.000506649	0.000657731	0.000669386	0.000327741	0.000606821	0.000614058	0.000635871	0.000429571	0.000315777	0.000463975	0.00047546	0	0.0005125	0.000551619	0.000618917		0	0.000247136	0.00339355		1.62298	0.000108077	1.37358e-05		1.1889	0.000132385	0.479921
A0A1D5RYA5	A0A3B5Y7B8_WHEAT	TA9 protein (Fragment) [Sotub02g017520.1.1]	29.4	protein.postranslational modification	0.000243245	0.000153045	0.000271762	0	0.000323158	0.000318769	0.000125731	0.000230014	0.00024008	0.00011882	0.000124893	0.000125995	0	0.000344591	0.000355595	0.000132148	0.000135042	0.00026264	0.000340959	0.000347001	0.000339794	0.000157284	0.00015916	0.000164814	0.000222684	0.000213976	0.000198608	0.000123236	0.000233395	0.00017661	0.000342584	0.000160419		1.0481	0.000133883	0.934311		0.825373	0.000127975	0.762161		1.72493	8.84769e-05	0.0170832
A0A1D6D2F0	A0A1D6D2F0_WHEAT	T-complex protein 1 subunit alpha [Sotub01g029890.1.1]	29.4	protein.postranslational modification	0.000564373	0.000473456	0.000420359	0.000526281	0.000499858	0.000493069	0.00019448	0.000355783	0.000371353	0.00055137	0.00057955	0.000779551	0.00110382	0.00106602	0.00055003	0.000204405	0.000208881	0.000203124	0.000527391	0.000536737	0.000262795	0.000973141	0.000984746	0.000764796	0.000486063	0.000506403	0.000307205	0.000636824	0.000906623	0.00020547	0.000442308	0.000907561		1.86524	0.000305734	0.0836974		0.405745	0.000165212	8.10739e-06		1.43978	0.000137798	0.271919
W5CXQ1	W5CXQ1_WHEAT	Serine/threonine-protein phosphatase 5 [Sotub07g023130.1.1]	29.4	protein.postranslational modification	0.000424545	0	0.000237159	0	0	0	0.000219444	0.000200726	0.000419021	0.000207382	0.000217981	0.000439809	0	0	0.000620635	0	0.000235694	0.000229198	0.000297545	0.000302817	0.000296528	0.000274514	0.000555576	0.000575312	0.000220568	0	0.000279731	0.000288391	0.000206878	0.000154964	0.000298963	0.000468468		0.937933	0.000263668	0.957354		#DIV/0!	0.000120052	0.116194		1.06875	7.72731e-05	0.796779
A0A1D6CY97	A0A453QIM4_AEGTS	Cathepsin B-like cysteine proteinase [Sotub07g021760.1.1]	29.4	protein.postranslational modification	0	0	0	0	0	0	0	0.000374327	0	0.000386739	0.000406505	0.000410092	0	0	0	0	0	0	0.000554881	0.000564714	0.000552985	0.000511932	0.00103607	0.00053644	0	0	0.000124776	0.000401112	0	0	0.000557526	0.000694815		#DIV/0!	0	#DIV/0!		#DIV/0!	0	#DIV/0!		4.46823	0.000273643	0.0256593
W5FSN0	A0A453LTY6_AEGTS	Tetratricopeptide repeat protein 4 [Sotub09g015600.1.1]	29.4	protein.postranslational modification	0.000277102	0	0	0.000387599	0	0.000363138	0.000286464	0.000262029	0.000273496	0.000270718	0	0	0	0	0	0	0	0	0	0	0	0.000358353	0.000362626	0	9.23673e-05	0.000250246	0.000273996	9.02392e-05	0	0	0	0.000240326		0	0.000113126	0.373901		0	0.000193994	0.116539		0	0.000150273	2.63021e-06
A0A1D5WH96	A0A453EY56_AEGTS	WD repeat-containing protein 5 homolog [Sotub03g033170.1.1]	29.4	protein.postranslational modification	0	0	0	0	0	0	0	0	0	0	0	0.000187657	0	0	0	0	0	0	0	0	0	0.000234259	0.000237052	0.000245473	0	0	0	6.25523e-05	0	0	0	0.000238928		#DIV/0!	0	#DIV/0!		#DIV/0!	0	#DIV/0!		#DIV/0!	0	#DIV/0!
A0A1D5YYP6	A0A3B6LRR0_WHEAT	Tyrosine-protein kinase transforming protein Src [Sotub10g019100.1.1]	29.4	protein.postranslational modification	0.000189166	0.000238038	0.000211343	0.000264597	0.000251312	0	0.000195556	0.000178876	0.000186704	0	0	0	0	0	0	0	0	0	0	0	0	0	0	0.000256343	0.000212849	0.00017197	0.000187045	0	0	0	0	8.54476e-05		0	0.000117605	0.000113135		0	0.000133273	0.11638		0	0.000102585	2.63021e-06
A0A1D5XXM6	A0A3B6JMI8_WHEAT	Protein kinase [Sotub03g033030.1.1]	29.4	protein.postranslational modification	0	0	0	0	0	0	0	0	0	0	0	0	0	0.000940098	0	0	0	0.000358261	0	0	0.000463505	0.000429095	0.000434212	0.000449637	0	0	0	0	0.000313366	0.00011942	0.000154502	0.000437648		#DIV/0!	0.000383793	0.373901		#DIV/0!	0.00014626	0.373901		#DIV/0!	0.000189225	0.373901
W5E910	W5E910_WHEAT	Serine/threonine protein kinase [Sotub01g045450.1.1]	29.4.1	protein.postranslational modification.kinase	0.00028401	0.000357387	0.000317307	0.000397262	0.000377316	0.000372192	0.000293605	0.000268562	0.000280315	0.000277467	0.000291648	0.000294221	0	0	0	0	0	0	0.0003981	0.000405155	0	0	0	0.000384869	0.000319568	0.000382257	0.000280827	0.000287779	0	0	0.000267752	0.00012829		0	0.00017657	0.000113135		0	0.000209538	9.58502e-07		0.953439	0.000147059	0.927007
A0A1D5Y4R6	A0A3B6JLJ0_WHEAT	5'-AMP-activated protein kinase catalytic subunit alpha-2 [Sotub02g012870.1.1]	29.4.1	protein.postranslational modification.kinase	0.000402859	0.000506942	0.00045009	0.000563504	0.000535211	0.000527942	0.00041647	0.000380946	0.000397617	0.000393578	0.000413693	0.000417343	0	0	0	0.000437725	0.000447309	0.000434981	0.000564692	0.000574699	0.000281381	0.000520984	0.000527197	0.000545925	0.000453297	0.000542219	0.000398344	0.000408205	0	0.000440005	0.000473591	0.000531369		0	0.000250459	0.000113135		0.81149	5.73782e-05	0.000877376		1.1889	0.000113659	0.479921
A0A1D6AIN7	A0A3B6NKR6_WHEAT	GHMP kinase family protein [Sotub02g036590.1.1]	29.4.1	protein.postranslational modification.kinase	0.000307891	0	0	0	0	0	0.000318293	0.000291143	0	0	0.000316171	0	0	0	0	0.000334537	0	0.000332441	0	0	0	0.00039817	0.000402918	0.000417231	0.00010263	0	0.000203145	0.00010539	0	0.000222326	0	0.000406106		0	0.000125696	0.373901		#DIV/0!	0.000172214	0.11612		0	0.00015759	0.116905
W5EIH4	A0A453I3L2_AEGTS	ATP binding / serine-threonine kinase [Sotub08g019980.1.1]	29.4.1.57	protein.postranslational modification.kinase.receptor like cytoplasmatic kinase VII	0	0	0	0	0	0	0	0	0.000235334	0.000232943	0.000244849	0.000247009	0	0	0	0	0	0	0.000334219	0.000340141	0.000333077	0.00030835	0.000312027	0	0	0	7.84447e-05	0.0002416	0	0	0.000335812	0.000206792		#DIV/0!	0	#DIV/0!		#DIV/0!	0	#DIV/0!		4.28088	0.00016511	0.0305121
A0A1D5SQV0	A0A3B5ZY58_WHEAT	Acylamino-acid-releasing protein [Sotub03g005560.1.1]	29.5	protein.degradation	0.000277477	0	0.000155004	0.000194062	0	0.000181815	0.000143426	0	0.000136933	0.000135542	0.000142469	0.000143726	0	0	0	0.000301491	0.000154046	0.000149801	0	0	0	0	0	0	0.00014416	0.000125292	9.34529e-05	0.000140579	0	0.000201779	0	0		0	0.000118192	0.146984		1.61047	9.72834e-05	0.393977		0	7.24174e-05	0.11633
A0A1D6S585	A0A453KBV5_AEGTS	Metacaspase 7 [Sotub10g026810.1.1]	29.5	protein.degradation	0.000596091	0.000375049	0.000332988	0	0	0	0	0	0	0.000291179	0.000306061	0.000308761	0	0	0	0	0	0	0	0	0	0	0	0	0.000434709	0	0	0.000302	0	0	0	0		0	0.000254326	0.00597586		#DIV/0!	0	#DIV/0!		#DIV/0!	0	#DIV/0!
W5FV75	A0A3B6N126_WHEAT	Carboxyl-terminal proteinase [Sotub04g019220.1.1]	29.5	protein.degradation	0	0	0	0	0	0	0	0	0	0.000346593	0.000364308	0.000367522	0	0	0	0	0	0	0	0	0	0	0	0	0	0	0	0.000359474	0	0	0	0		#DIV/0!	0	#DIV/0!		#DIV/0!	0	#DIV/0!		#DIV/0!	0	#DIV/0!
A0A1D6A4N1	A0A453JRZ6_AEGTS	N-carbamoyl-L-amino acid hydrolase (L-carbamoylase) [Sotub09g024680.1.1]	29.5	protein.degradation	0.000564891	0.000710836	0.000631118	0.000790147	0.000750475	0.000740282	0.000583975	0.000534164	0.000557541	0.000551876	0.000580082	0.0005852	0.000828624	0.000800249	0.000825803	0.00061378	0.000627218	0.000609933	0.000791813	0.000805845	0.000789107	0.000365263	0	0	0.000635615	0.000760301	0.00055856	0.000572386	0.000818225	0.000616977	0.000795589	0.000121754		1.2873	0.000110625	0.0133439		0.81149	8.04559e-05	0.000877376		1.42436	0.000130903	0.000101195
W5ATQ6	A0A3B6B1X5_WHEAT	UBX domain-containing protein 1 [Sotub07g018450.1.1]	29.5	protein.degradation	0.000659342	0.00082969	0.00110496	0.00138339	0.00131393	0.00129609	0.00102243	0.000935217	0.000976144	0.000966227	0.00101561	0.00102457	0.000967173	0.000934052	0.00192776	0.000716405	0.00109814	0.00106787	0.000462103	0.000940584	0.000460524	0.000852672	0.00043142	0.000446746	0.000864665	0.00133114	0.000977929	0.00100214	0.00127633	0.000960804	0.00062107	0.000576946		1.47609	0.000445514	0.30566		0.721791	0.000244961	0.041808		0.635087	0.000263804	0.091985
A0A1D6CT74	A0A3B6TNC4_WHEAT	Oligopeptidase (Protease II) [Sotub02g007060.1.1]	29.5	protein.degradation	0.000133326	0.000167772	0.000148957	0.000186491	0.000354255	0.000174722	0	0.000126074	0.000131591	0.000260508	0.000136911	0.000414358	0	0	0	0.000144865	0.000296073	0	0	0	0	0.000344839	0	0.000180673	0.000150018	0.00023849	8.58883e-05	0.000270593	0	0.000146979	0	0.000175171		0	8.28894e-05	0.000113135		0.616292	0.000123749	0.425676		0	6.65517e-05	0.116299
A0A1D6B009	A0A3B6PFU8_WHEAT	Signal peptide peptidase family protein [Sotub11g020840.1.1]	29.5	protein.degradation	0.000300668	0.000378348	0.000335918	0.000420562	0.000399446	0.000394021	0.000310826	0.000284313	0.000296755	0.00029374	0	0.000311478	0	0	0	0.000326689	0.000333842	0.000324642	0	0.000428917	0	0	0.000393465	0	0.000338311	0.000404677	0.000297298	0.000201739	0	0.000328391	0.000142972	0.000131155		0	0.000186926	0.000113135		0.81149	4.28233e-05	0.000877376		0.480906	0.00017817	0.341759
A0A1D6RXK4	A0A3B6IQT6_WHEAT	Prolactin regulatory element-binding protein [Sotub07g018080.1.1]	29.5	protein.degradation	0.000258908	0.0003258	0.000289262	0.000362151	0.000343968	0.000339296	0	0.000244825	0.000255539	0.000252943	0.000531742	0.000268217	0.000759572	0.000733561	0.000756986	0.000281316	0	0.000279552	0.000362914	0.000369345	0.000361674	0.000669649	0.000338817	0.000350853	0.000291324	0.000348471	0.000166788	0.000350967	0.00075004	0.000186956	0.000364645	0.000453106		2.57459	0.000252304	2.61519e-05		0.536503	0.000135538	0.159981		2.18627	0.000141802	0.0768246
W5GBF3	A0A3B6NT08_WHEAT	Succinyl-diaminopimelate desuccinylase [Sotub08g021260.1.1]	29.5	protein.degradation	0.000229883	0.000289275	0.000256834	0.000321551	0.000305406	0.000301258	0.000237649	0.000217378	0.000226891	0.000224586	0.000236065	0.000238148	0	0.000651324	0	0.000249778	0.000255247	0.000248212	0	0.000327939	0	0.000297288	0.000300833	0.00031152	0.000258664	0.000309405	0.000227306	0.000232933	0.000217108	0.000251079	0.000109313	0.000303214		0.839343	0.000239656	0.857966		0.81149	3.27416e-05	0.000877376		0.480906	0.000136224	0.341759
A0A1D5SR78	A0A3B5ZTD9_WHEAT	Fas-associated factor 1-like protein [Sotub08g009280.1.1]	29.5	protein.degradation	0.000314502	0.000791514	0.000351374	0.000439913	0.000417826	0.000412151	0.000325127	0.000297395	0.00031041	0.000307256	0.00032296	0.000325809	0	0	0	0.000341721	0.000349203	0.000339579	0.000440841	0.000448653	0.000439334	0.000406719	0.000411569	0.00042619	0.000485797	0.000423297	0.000310977	0.000318675	0	0.000343501	0.000442943	0.000414826		0	0.000314602	0.0338448		0.81149	4.47937e-05	0.000877376		1.42436	7.28798e-05	0.000101195
A0A1D5US77	A0A1D5US77_WHEAT	UBX domain-containing protein 1 [Sotub07g018450.1.1]	29.5	protein.degradation	0.000659342	0.00124454	0.00110496	0.00138339	0.00131393	0.00129609	0.00136324	0.000935217	0.000976144	0.000966227	0.00101561	0.00102457	0.00193435	0.0018681	0.00289164	0.000716405	0.00109814	0.00106787	0.000924207	0.00141088	0.000921048	0.00170534	0.00129426	0.00134024	0.00100295	0.00133114	0.00109153	0.00100214	0.00223136	0.000960804	0.00108538	0.00144661		2.22481	0.000788224	0.0305789		0.721791	0.000244961	0.041808		0.994361	0.000232619	0.978263
A0A1D5YAL8	A0A453I168_AEGTS	Prolactin regulatory element-binding protein [Sotub07g018080.1.1]	29.5	protein.degradation	0.000321403	0.000404441	0.000359084	0.000899133	0.000426994	0.00084239	0.000332262	0.000303921	0.000317221	0.000627997	0.000660093	0.000332959	0.000942917	0.000910628	0.000939707	0.000698439	0.000356865	0.000694061	0.000901029	0.000916996	0.00089795	0.000831288	0.000841201	0.000871084	0.000361643	0.000722839	0.000317801	0.00054035	0.000931084	0.000583122	0.000905325	0.000847858		2.57459	0.000313204	2.61519e-05		0.80671	0.000218621	0.496383		2.84871	0.00032199	5.21435e-07
A0A1D5YYC3	A0A3B6LWC4_WHEAT	Leukotriene A-4 hydrolase/aminopeptidase [Sotub04g013900.1.1]	29.5	protein.degradation	0.000746561	0.000626295	0.000556058	0.000696173	0.000661219	0.000652239	0.000514522	0.000235317	0.000245616	0.00048624	0.000255546	0.000257801	0.00146015	0.000705074	0.000727589	0.000270391	0.000552621	0.000268696	0.000348821	0.000710004	0.000695257	0.000643643	0.000651319	0.000674456	0.000642971	0.000669877	0.000331818	0.000333196	0.00096427	0.000363903	0.000584694	0.000656472		1.49971	0.000329396	0.274859		0.543238	0.00019745	0.0325768		1.76209	0.000214292	0.165496
A0A1D6B838	A0A453PAV0_AEGTS	Succinyl-diaminopimelate desuccinylase [Sotub08g021260.1.1]	29.5	protein.degradation	0.000323431	0.000406993	0.00036135	0.000452403	0	0.000423852	0.000334358	0.000305838	0.000319223	0.000315979	0	0	0	0	0	0.000351423	0.000359117	0.00034922	0.000453357	0.000461391	0.000451808	0.000418267	0.000423254	0.00043829	0.000363925	0.000292085	0.000319806	0.000105326	0	0.000353253	0.000455518	0.000426604		0	0.000201079	0.000113135		1.20942	0.000163734	0.697355		1.42436	7.49489e-05	0.000101195
A0A1D5YDV3	A0A3B6KMM0_WHEAT	CDPK adapter protein 1 [Sotub09g023950.1.1]	29.5	protein.degradation	0.000147099	0.000185103	0.000164344	0.000205756	0	0.000192771	0.000152068	0.000139097	0	0	0	0	0	0	0	0	0.000163329	0	0	0	0	0	0	0	0.000165515	0.000132842	9.70551e-05	0	0	5.44429e-05	0	0		0	9.14518e-05	0.000113135		0.409831	0.000103498	0.413362		0	7.52904e-05	0.116905
A0A1D6RDZ0	A0A3B5Z0X4_WHEAT	Metacaspase 7 [Sotub09g030720.1.1]	29.5	protein.degradation	0	0	0	0	0	0	0.000505926	0.000462772	0.000483024	0	0	0	0	0	0	0.000265873	0.000271695	0.000264207	0	0	0.000341821	0	0	0	0	0	0.000483908	0	0	0.000267258	0.00011394	0		#DIV/0!	0	#DIV/0!		P	0.000146405	3.11934e-08		0.235459	0.000238386	0.0320433
A0A1D6D8Y8	A0A3B6NRW7_WHEAT	Tripeptidyl peptidase II [Sotub03g014090.1.1]	29.5.1	protein.degradation.subtilases	0.000529859	0.000500065	0.000443984	0.000370573	0.000879917	0.000694373	0.00082164	0.000626297	0.000653705	0.000647064	0.000544108	0.000411682	0	0	0	0.000719645	0.000882481	0.000572107	0.000928386	0.000944837	0.000370085	0.000342611	0.000346697	0.000538519	0.000491303	0.000648288	0.000700547	0.000534284	0	0.000724744	0.000747769	0.000409276		0	0.000270507	4.06453e-05		1.11794	0.000194872	0.68262		1.06741	0.000219006	0.823674
A0A1D5SBU1	A0A3B5Z6Q8_WHEAT	cDNA clone 001-043-A08 full insert sequence [Sotub03g011690.1.1]	29.5.1	protein.degradation.subtilases	0.000413418	0.000520229	0.000461887	0.000578273	0.000549239	0	0.000427385	0.000390931	0.000408039	0	0.000424536	0.000428282	0.00121287	0.00117133	0.00120874	0.000449198	0.000459032	0.000446382	0.000579492	0.000589761	0.000577512	0.000534639	0.000541015	0.000560233	0.000465178	0.000375837	0.000408785	0.000284272	0.00119764	0.000451537	0.000582255	0.000545296		2.57459	0.000402872	2.61519e-05		1.20142	0.000210231	0.708		1.42436	9.58016e-05	0.000101195
A0A1D6RWH3	A0A3B6HQR2_WHEAT	Inactive ubiquitin carboxyl-terminal hydrolase 54 [Sotub06g027150.1.1]	29.5.11	protein.degradation.ubiquitin	0.000162613	0.000102313	9.08389e-05	0.000227457	0.000108018	0.000106551	0.000252161	0.000153768	0.000320995	0.0002383	0.000166986	8.42298e-05	0	0	0	0	0	0	0	0	0	0.000105147	0.000106401	0	0.000118588	0.000147342	0.000242308	0.000163172	0	0	0	7.0516e-05		0	6.938e-05	0.00597586		0	9.18622e-05	0.0212399		0	0.000142967	0.00752512
A0A1D5U4L9	A0A3B6CF30_WHEAT	NEDD8 ultimate buster 1 [Sotub07g007490.1.1]	29.5.11	protein.degradation.ubiquitin	0.000176164	0.000221678	0.000196818	0.000246412	0.00023404	0.000230861	0	0.000166582	0.000173872	0.000172106	0.000180902	0.000182498	0	0	0	0.000191411	0	0	0	0	0	0.000227819	0.000230535	0.000238725	0.00019822	0.000237104	0.000113485	0.000178502	0	6.38035e-05	0	0.00023236		0	0.000109522	0.000113135		0.269095	0.000117992	0.0536101		0	8.79351e-05	0.116299
A0A1D6SEK3	A0A3B6SGN4_WHEAT	Phosphatidylinositol kinase [Sotub05g006400.1.1]	29.5.11	protein.degradation.ubiquitin	0	0.000203497	0.000180675	0.000226201	0	0	0.000167179	0.000152919	0.000159611	0	0	0	0	0	0	0	0.000179558	0	0	0	0	0	0	0	0.000128057	7.54005e-05	0.000159903	0	0	5.98528e-05	0	0		0	9.94548e-05	0.117518		0.793799	0.0001058	0.879526		0	8.76988e-05	2.63021e-06
A0A1D6BCX4	A0A453NL77_AEGTS	DNA-damage inducible protein DDI1-like [Sotub10g005700.1.1]	29.5.11.1	protein.degradation.ubiquitin.ubiquitin	0.000295469	0	0	0	0	0.000387208	0.000305451	0.000279397	0.000291624	0.000288661	0.000303415	0.000306092	0	0	0	0.00032104	0.000328069	0.000319028	0	0	0.000412746	0	0	0	9.84896e-05	0.000129069	0.000292157	0.000299389	0	0.000322713	0.000137582	0		0	0.000120625	0.373901		2.5003	0.000176774	0.208008		0.470918	0.000173063	0.324722
A0A1D5T0X2	A0A3B5ZU43_WHEAT	ubiquitin family protein, putative, expressed [LOC_Os10g39620]	29.5.11.1	protein.degradation.ubiquitin.ubiquitin	0.000664326	0.000278654	0.000494807	0.000929234	0.000588385	0.000580394	0.000915693	0.00125638	0.0010928	0.000865361	0.000227397	0.000458807	0.000649656	0	0	0.000962428	0.00122937	0.00143459	0.000620795	0.000631796	0.000309337	0.000286373	0.000579575	0.000300082	0.000479263	0.000699338	0.00108829	0.000517188	0.000216552	0.0012088	0.000520643	0.000388676		0.451844	0.000303192	0.34156		1.72849	0.000340805	0.0462873		0.478403	0.000348838	0.0170855
A0A1D5UUN4	A0A3B6GZB9_WHEAT	Small ubiquitin-related modifier [Sotub07g028970.1.1]	29.5.11.1	protein.degradation.ubiquitin.ubiquitin	0.00101513	0.00127739	0.00113414	0	0	0.00133031	0.00104942	0.00191982	0.00100192	0	0	0	0	0	0	0.00110298	0.00112713	0.00109607	0.00142291	0.00144813	0	0	0	0	0.00114222	0.000443436	0.00132372	0	0	0.00110873	0.000957013	0		0	0.000631108	0.000113135		2.5003	0.000607332	0.208008		0.722973	0.00064961	0.550994
A0A1D5TRM9	A0A3B6AUN9_WHEAT	Ubiquitin-activating enzyme [Sotub01g047400.1.1]	29.5.11.2	protein.degradation.ubiquitin.E1	0.000163001	0.000205114	0.000182111	0	0.000216552	0.000213611	0	0	0	0.000159246	0.000167385	0.000168861	0.000478205	0	0.000476576	0.000177108	0.000180986	0.000175998	0.00022848	0.000232529	0.0002277	0.000210796	0.000213309	0.000220887	0.000183409	0.000143388	0	0.000165164	0.00031826	0.000178031	0.00022957	0.000214997		1.73525	0.000189791	0.445713		1.2416	8.08186e-05	0.654298		P	0.000125751	1.08395e-08
G0Z6F1	G0Z6F1_WHEAT	26S proteasome regulatory subunit [Sotub04g032270.1.1]	29.5.11.20	protein.degradation.ubiquitin.proteasom	0.000333966	0.00042025	0.00037312	0	0	0	0.000345249	0	0	0.000326272	0	0.000345973	0	0	0	0	0	0	0	0	0	0	0	0	0.000375779	0	0.000115083	0.000224082	0	0	0	0		0	0.000207628	0.000113135		#DIV/0!	0	#DIV/0!		0	0.000140947	0.373901
A0A096UMK8	A0A453AKD2_AEGTS	26S protease regulatory subunit 4 [Sotub09g018520.1.1]	29.5.11.20	protein.degradation.ubiquitin.proteasom	0.000306969	0.000386278	0.000342958	0	0	0	0.00031734	0	0	0.000299897	0.000945673	0.000636011	0	0	0	0.000333536	0.000340838	0.000331445	0	0	0	0	0	0	0.000345402	0	0.00010578	0.000627193	0	0.000335273	0	0		0	0.000190844	0.000113135		P	0.000183663	3.11934e-08		0	0.000129553	0.373901
A0A1D6RL89	A0A453CSR2_AEGTS	26S proteasome regulatory subunit [Sotub09g028270.1.1]	29.5.11.20	protein.degradation.ubiquitin.proteasom	0.000218609	0.000412634	0.000244239	0.000152891	0	0	0.000225995	0.000206718	0.000107882	0.000213572	0.000336732	0.000226469	0	0	0	0	0.000121365	0.00011802	0	0.000155928	0.00015269	0	0	0	0.000291827	5.09636e-05	0.000180198	0.000258924	0	7.97949e-05	0.000102873	0		0	0.000173185	0.00867679		1.56572	7.26458e-05	0.67907		0.570886	8.10907e-05	0.2878
A0A1D6BNE7	A0A1D6BNE7_WHEAT	Proteasome subunit beta type [Sotub04g009360.1.1]	29.5.11.20	protein.degradation.ubiquitin.proteasom	0.000502587	0.000632435	0.000561509	0.000702999	0.000667702	0	0.000519566	0.000475249	0.000496047	0.000491007	0.000516102	0.000520656	0	0	0	0.000546083	0	0.000542661	0.000704481	0	0	0	0.000657704	0	0.00056551	0.0004569	0.000496954	0.000509255	0	0.000362915	0.000234827	0.000219235		0	0.00031246	0.000113135		0.794297	0.000323906	0.763614		0.472533	0.000294928	0.327471
W5H3N4	A0A3B6QAP5_WHEAT	Proteasome subunit alpha type [Sotub12g027380.1.1]	29.5.11.20	protein.degradation.ubiquitin.proteasom	0.000711998	0.00134393	0.000795471	0.000497957	0.00141887	0.000933064	0.000736052	0.0010099	0.0010541	0.00139119	0.00219344	0.00184399	0.00104441	0.00100865	0.00104086	0.00116043	0.000790556	0.000768769	0.000499007	0.00050785	0.000497302	0.000920767	0.00139762	0.000964846	0.000950465	0.000949963	0.000933352	0.00180954	0.00103131	0.000906584	0.000501387	0.00109441		1.08505	0.000221937	0.70471		0.954336	0.000323784	0.890127		0.537189	0.000260508	0.0122504
A0A1D6DEM6	A0A3B5Y6D0_WHEAT	Genomic DNA chromosome 3 BAC clone F4B12 [Sotub07g024380.1.1]	29.5.11.20	protein.degradation.ubiquitin.proteasom	0.000389099	0.000244814	0.000434717	0.000544257	0.000516931	0.00050991	0.000402245	0.000367935	0.000384036	0.000380135	0.000399563	0.000403089	0	0	0	0.000422774	0.000648046	0.000420124	0.000545405	0.000555069	0.000543541	0.00050319	0.00050919	0.000263639	0.00035621	0.000523699	0.000384739	0.000394262	0	0.000496981	0.000548005	0.00042534		0	0.00020493	0.00339355		0.948983	8.48098e-05	0.743745		1.42436	9.01663e-05	0.000101195
A0A1D5RPW7	A0A3B6KK71_WHEAT	26S proteasome non-ATPase regulatory subunit 3 [Sotub01g049130.1.1]	29.5.11.20	protein.degradation.ubiquitin.proteasom	0.000206709	0.000260115	0.000230943	0.000289137	0.000274619	0	0.000213693	0.000195465	0.000204019	0.000201947	0.000212268	0.000214141	0	0	0	0	0.000229516	0.000223191	0.000289746	0	0.000288756	0.00026732	0.000270507	0.000280117	0.000232589	0.000187919	0.000204392	0.000209452	0	0.000150902	0.000192834	0.000272648		0	0.000128512	0.000113135		0.80302	0.000133647	0.774192		0.94345	0.000105967	0.910492
A0A1D5XIK0	A0A453J7A7_AEGTS	26S proteasome regulatory subunit [Sotub05g005130.1.1]	29.5.11.20	protein.degradation.ubiquitin.proteasom	0	0.000302856	0	0.000336647	0.000319745	0.000315402	0.000248806	0.000227584	0.000237544	0.00023513	0.000247148	0.000249328	0	0	0.000703677	0	0	0	0	0	0.000336204	0.000311245	0.000314957	0.000326145	0.000100952	0.000323931	0.000237978	0.000243869	0.000234559	0	0.000112068	0.000317449		2.32347	0.000289148	0.628475		0	0.000177566	9.58502e-07		0.470918	0.000140969	0.324722
A0A1D5XKL4	A0A3B6IUC9_WHEAT	26S proteasome non-ATPase regulatory subunit 3 [Sotub01g049130.1.1]	29.5.11.20	protein.degradation.ubiquitin.proteasom	0.000420196	0.000264379	0.000234729	0.000293876	0	0.000550661	0.000217196	0.000397339	0.000414728	0.000410514	0.000215748	0.000217651	0	0	0	0.000228281	0.000466557	0.00022685	0.000588992	0.000299715	0.00029349	0.000271702	0.000274942	0.000569417	0.000306435	0.000281512	0.000343088	0.000281304	0	0.000307229	0.000394066	0.00037202		0	0.000179279	0.00597586		1.09135	0.000195404	0.892059		1.14859	0.000130259	0.68339
W5HZE9	W5HZE9_WHEAT	26S protease regulatory subunit 8 [Sotub05g017560.1.1]	29.5.11.20	protein.degradation.ubiquitin.proteasom	0	0.000305004	0	0	0.000322012	0.000317639	0.000250571	0.000229198	0.000239228	0	0.0002489	0.000251097	0	0.000686738	0.000708668	0	0	0	0	0	0	0.000313453	0.000634381	0.000328458	0.000101668	0.000213217	0.000239666	0.000166666	0.000465135	0	0	0.000425431		4.57504	0.000342037	0.22553		0	0.000165163	0.116135		0	0.000131444	2.63021e-06
A0A1D6AKK4	A0A3B6NSE6_WHEAT	26s protease regulatory subunit [Sotub03g017680.1.1]	29.5.9	protein.degradation.AAA type	0.000161207	0.000405713	0.000180107	0	0	0	0.000166653	0	0	0.000157493	0	0.000167003	0	0	0	0	0	0	0	0	0	0.000208476	0.000421923	0	0.000249009	0	5.55511e-05	0.000108165	0	0	0	0.000210133		0	0.000161258	0.0338448		#DIV/0!	0	#DIV/0!		0	6.80359e-05	0.373901
A0A1D5ZLM3	A0A3B6MXN2_WHEAT	Rhomboid protease GlpG [Sotub10g026520.1.1]	29.5.11.3	protein.degradation.ubiquitin.E2	0	0	0	0	0	0	0.00027674	0	0.000264213	0	0.000274895	0	0	0	0	0.000290864	0.000297232	0.000289041	0	0	0	0	0	0	0	0	0.000180318	9.16318e-05	0	0.000292379	0	0		#DIV/0!	0	#DIV/0!		P	0.000160166	3.11934e-08		0	0.00013973	0.11633
A0A1D5WAZ4	A0A2G9HKQ4_9LAMI	Ubiquitin-conjugating enzyme E2 N [Sotub10g007940.1.1]	29.5.11.3	protein.degradation.ubiquitin.E2	0.00186414	0.00234576	0.00208269	0.00260749	0.00247657	0.00244293	0.00289068	0.00264411	0.00183988	0.00182119	0.00287141	0.00193116	0	0.00264082	0	0.00101274	0.00206982	0.00100639	0.00130649	0.00132964	0.00260405	0.00120537	0	0.00126307	0.00209753	0.00250899	0.00245822	0.00220792	0.000880274	0.00136298	0.00174673	0.000822813		0.419672	0.00118222	0.243747		0.543238	0.000739538	0.0325768		0.710566	0.000702286	0.253076
W5EXP6	A0A3B6KNS6_WHEAT	Rhomboid protease GlpG [Sotub10g026520.1.1]	29.5.11.3	protein.degradation.ubiquitin.E2	0.00025568	0.000321738	0.000285656	0	0	0.000335065	0.000264318	0	0.000252353	0	0.000262556	0.000264872	0	0	0	0.000277808	0.000567781	0.000552133	0.000358389	0	0.000357165	0	0.000334593	0	0.000287691	0.000111688	0.000172224	0.000175809	0	0.000465907	0.000238518	0.000111531		0	0.000158957	0.000113135		4.17149	0.000251494	0.0723873		1.38493	0.000165223	0.675653
A0A1D5WPA1	A0A8R7PWK0_TRIUA	Ubiquitin-conjugating enzyme 13 E2 [Sotub05g027550.1.1]	29.5.11.3	protein.degradation.ubiquitin.E2	0	0	0	0.00116595	0.00110741	0.00109237	0	0	0.000822712	0	0	0	0	0	0	0	0	0	0	0	0	0	0	0	0	0.00112191	0.000274237	0	0	0	0	0		#DIV/0!	0	#DIV/0!		0	0.000614986	9.58502e-07		0	0.000335871	0.373901
A0A1D5SY63	A0A3B5ZV13_WHEAT	replicase polyprotein 1ab protein [AT2G44870]	29.5.11.4.2	protein.degradation.ubiquitin.E3.RING	0	0	0	0	0.00108535	0.000535303	0.000422277	0.000386258	0.000403162	0.000399066	0	0	0	0	0	0	0.000453546	0	0	0	0	0	0	0	0	0.000540217	0.000403899	0.000133022	0	0.000151182	0	0		#DIV/0!	0	#DIV/0!		0.279854	0.00043662	0.326074		0	0.000221518	2.63021e-06
A0A1D5S563	A0A452Y2Q7_AEGTS	Macrophage erythroblast attacher [Sotub04g009820.1.1]	29.5.11.4.2	protein.degradation.ubiquitin.E3.RING	0	0.000418886	0	0	0	0	0	0.000314775	0	0.000325213	0.000341834	0.00034485	0	0	0	0	0	0	0	0	0	0	0	0	0.000139629	0	0.000104925	0.000337299	0	0	0	0		0	0.000171009	0.373901		#DIV/0!	0	#DIV/0!		0	0.000128506	0.373901
A0A1D5YI27	A0A3B6KHS0_WHEAT	zinc finger protein-related, putative, expressed [LOC_Os09g20550]	29.5.11.4.2	protein.degradation.ubiquitin.E3.RING	0.000155581	0.000195777	0	0.00043524	0.000413388	0.000203886	0	0.000147118	0.000153556	0.000303992	0.000159765	0.000322349	0	0	0	0.000169046	0	0	0	0	0	0	0.000203599	0	0.000117119	0.000350838	0.000100225	0.000262035	0	5.63485e-05	0	6.78663e-05		0	9.16063e-05	0.121296		0.160611	0.000190666	0.0337591		0	7.76605e-05	0.116299
W5ALT8	A0A452Y759_AEGTS	Zinc finger protein-like 1 [Sotub01g044340.1.1]	29.5.11.4.2	protein.degradation.ubiquitin.E3.RING	0	0	0	0	0.000322775	0.000318391	0.000251165	0.000229741	0.000239795	0.000237359	0.000498981	0.000251692	0	0	0	0	0.000269763	0.000262329	0	0	0	0.000314195	0.000317942	0.000329237	0	0.000213722	0.000240234	0.000329344	0	0.000177364	0	0.000320458		#DIV/0!	0	#DIV/0!		0.829881	0.000153442	0.806418		0	0.000131756	2.63021e-06
A0A1D5YL81	A0A453LUR9_AEGTS	Subtilisin-like protease [Sotub02g031140.1.1]	29.5.11.4.2	protein.degradation.ubiquitin.E3.RING	0.00029462	0.000185369	0.00016458	0.000206051	0.000195706	0.000193048	0	0	0.000145393	0	0	0	0.00043217	0.000417371	0	0	0	0	0	0	0	0	0	0	0.000214856	0.000198268	4.84644e-05	0	0.000283181	0	0	0		1.318	0.000165625	0.666845		0	0.000108683	9.58502e-07		0	5.93565e-05	0.373901
A0A1D5Y6U6	A0A3B6JGQ1_WHEAT	Protein ApaG [Sotub06g017630.1.1]	29.5.11.4.3.2	protein.degradation.ubiquitin.E3.SCF.FBOX	0.000250068	0.000314675	0.000279385	0	0.000332222	0.00032771	0.000258516	0.000236465	0.000246814	0	0	0.000259058	0	0	0	0.00027171	0.000277659	0	0.000350522	0.000356734	0.000349324	0.000323391	0.000327248	0.000338873	0.000281376	0.000219978	0.000247265	8.63527e-05	0	0.000183123	0.000352193	0.000329837		0	0.000155468	0.000113135		0.832461	0.000158083	0.809501		1.42436	5.79483e-05	0.000101195
A0A1D5YYV2	A0A3B6N0G0_WHEAT	Cullin 4 [Sotub02g009290.1.1]	29.5.11.4.3.3	protein.degradation.ubiquitin.E3.SCF.cullin	0.000129946	0.000163519	0.000145181	0	0.000172638	0.000170293	0.000134337	0	0.000128256	0.000126952	0.000133441	0.000134618	0	0	0	0	0	0	0	0	0	0.000168049	0.000170053	0	0.000146216	0.00011431	8.75307e-05	0.000131671	0	0	0	0.000112701		0	8.07882e-05	0.000113135		0	8.85475e-05	0.116135		0	6.78282e-05	0.11633
A0A1D5ZHV2	A0A3B6LGU8_WHEAT	MATH domain containing protein, expressed [LOC_Os12g40520]	29.5.11.5	protein.degradation.ubiquitin.ubiquitin protease	0.000190218	0.000119682	0.000212519	0.00026607	0.000252711	0.000124639	0.000196645	0	0.000187743	9.29179e-05	0	0.000197057	0	0	0	0.00010334	0	0.000102693	0	0	0	0	0	0	0.00017414	0.000214473	0.000128129	9.66584e-05	0	6.86777e-05	0	0		0	0.000100184	0.00339355		0.320216	0.000101148	0.0618043		0	9.92885e-05	0.11633
A0A1D5WSE2	A0A3B6GSD6_WHEAT	Ubiquitin carboxyl-terminal hydrolase [Sotub07g026690.1.1]	29.5.11.5	protein.degradation.ubiquitin.ubiquitin protease	0.000131446	0.000165406	0.000146856	0.000183861	0.00017463	0.000172258	0.000135887	0.000248592	0.000259471	0.000128417	0.000134981	0.000136172	0	0	0	0.000142822	0	0	0	0	0	0.000169988	0.000172015	0	0.000147903	0.000176916	0.00021465	0.00013319	0	4.76073e-05	0	0.000114001		0	8.17204e-05	0.000113135		0.269095	8.80399e-05	0.0536101		0	0.000125281	0.00556782
W5I393	A0A3B6TYU9_WHEAT	WD repeat-containing protein 3 homolog [Sotub03g017830.1.1]	29.5.15	protein.degradation.inhibitors	0.000116245	0.000146278	0.000129873	0.000162598	0.000154434	0.000152337	0	0	0.000114732	0	0	0	0	0	0	0	0	0	0	0	0	0	0	0	0.000130798	0.000156457	3.8244e-05	0	0	0	0	0		0	7.22697e-05	0.000113135		0	8.57634e-05	9.58502e-07		0	4.68391e-05	0.373901
A0A1D5SD76	A0A3B5YY18_WHEAT	Autophagy-related protein 3 [Sotub06g009540.1.1]	29.5.2	protein.degradation.autophagy	0.000330735	0	0.000369509	0	0	0	0	0	0	0.000323114	0	0	0	0	0	0.000359358	0.000367226	0.000357106	0.000463594	0.000471809	0.00046201	0.000427711	0.000432812	0.000448187	0.000233415	0	0	0.000107705	0	0.00036123	0.000465804	0.000436237		0	0.000181217	0.117335		P	0.000197882	3.11934e-08		P	0.000255153	1.08395e-08
A0A1D5VSP8	A0A077RXT3_WHEAT	ThiF family domain containing protein, putative, expressed [LOC_Os01g42850]	29.5.2	protein.degradation.autophagy	0	0	0	0	0	0	0	0	0.000145393	0	0	0	0	0	0	0	0	0	0	0	0	0	0	0	0	0	4.84644e-05	0	0	0	0	0		#DIV/0!	0	#DIV/0!		#DIV/0!	0	#DIV/0!		0	5.93565e-05	0.373901
A0A1D5UGI3	A0A3B6DLV9_WHEAT	Protein TIF31 homolog [Sotub06g023760.1.1]	29.5.3	protein.degradation.cysteine protease	0.000119915	7.54484e-05	0.000133974	0.000167733	0.000238967	0.000157148	0.000123967	0.000113393	0.000118355	5.85763e-05	0.00012314	6.21134e-05	0	0.000169877	0.000175302	6.51468e-05	0.000133146	0.000194215	0.000168087	0.000171065	0.000167512	0	0	0	0.000109779	0.000187949	0.000118572	8.12766e-05	0.00011506	0.000130836	0.000168888	0		1.0481	6.60022e-05	0.934311		0.696125	5.86353e-05	0.275669		1.42436	2.77881e-05	0.000101195
A0A096ULN4	A0A3B6B1H6_WHEAT	Yellow stripe-like transporter 12 [Sotub03g008570.1.1]	29.5.3	protein.degradation.cysteine protease	0	0	0	0.000198082	0.000188137	0.000185582	0.000146397	0.00013391	0.00013977	0.00013835	0.000145421	0.000146704	0	0	0	0	0	0	0.0001985	0.000202018	0.000197822	0	0	0	0	0.0001906	0.000140026	0.000143492	0	0	0.000199447	0		#DIV/0!	0	#DIV/0!		0	0.00010448	9.58502e-07		1.42436	3.2816e-05	0.000101195
A0A1D5X5D7	A0A3B6I320_WHEAT	SAM domain containing protein, putative, expressed [LOC_Os03g63320]	29.5.3	protein.degradation.cysteine protease	0.000405248	0.000509948	0	0.000566845	0.000538384	0.000531072	0.000418939	0.000383205	0.000399975	0.000395911	0.000416146	0.000419818	0	0	0.00118485	0.00044032	0	0	0	0	0	0.000524073	0.000530323	0.000549161	0.000305065	0.000545434	0.000400706	0.000410625	0.000394949	0.000146773	0	0.000534519		1.29464	0.00046757	0.842645		0.269095	0.000271427	0.0536101		0	0.000219767	2.63021e-06
P08819	A0A3B5YSY9_WHEAT	Serine carboxypeptidase K10B2.2 [Sotub04g013070.1.1]	29.5.5	protein.degradation.serine protease	0.000461837	0.000290578	0.000773972	0.000322999	0.000306782	0.000302615	0.00023872	0.000218358	0.000455827	0.000225598	0.000237128	0.00023922	0	0	0	0	0	0	0	0	0	0	0	0	0.000508796	0.000310799	0.000304301	0.000233982	0	0	0	0		0	0.000318889	0.0228476		0	0.000170368	9.58502e-07		0	0.000186304	0.0160703
A0A1D6S6E2	M8CAX7_AEGTA	Rhomboid family protein [Sotub03g014790.1.1]	29.5.5	protein.degradation.serine protease	0.000320399	0.000403178	0.000357962	0.000448162	0.00042566	0.000419879	0	0.000302971	0.00031623	0.000313017	0	0	0.000939971	0.000907782	0.00093677	0	0	0	0.000449107	0.000457065	0.000447572	0	0	0	0.000360513	0.000431233	0.0002064	0.000104339	0.000928175	0	0.000451248	0		2.57459	0.000312226	2.61519e-05		0	0.000236385	9.58502e-07		2.18627	0.00017548	0.0768246
A0A1D6BX95	A0A3B6RG24_WHEAT	OsDegp10 - Putative Deg protease homologue, expressed [LOC_Os06g12780]	29.5.5	protein.degradation.serine protease	0.000204238	0.000257006	0.000228183	0	0	0	0	0	0	0.000199533	0.000209731	0.000211581	0	0	0	0	0	0	0	0	0	0	0	0	0.000229809	0	0	0.000206948	0	0	0	0		0	0.000126976	0.000113135		#DIV/0!	0	#DIV/0!		#DIV/0!	0	#DIV/0!
A0A077RXY9	A0A077RXY9_WHEAT	Serine carboxypeptidase K10B2.2 [Sotub04g013070.1.1]	29.5.5	protein.degradation.serine protease	0.000442884	0.000278654	0.000247404	0.000309745	0.000294193	0	0.000228923	0.000418794	0.000218561	0.00021634	0.000227397	0.000229404	0	0.000627409	0.000647444	0.000481214	0.00049175	0.000478198	0.000310398	0.000315898	0.000309337	0.000286373	0.000289788	0	0.000322981	0.000201312	0.000288759	0.00022438	0.000424951	0.00048372	0.000311878	0.000192053		1.31572	0.000248486	0.668527		2.40283	0.000190076	0.0487839		1.08006	7.24481e-05	0.740502
A0A1D5SR02	A0A453A104_AEGTS	Serine carboxypeptidase 1 [Sotub09g007260.1.1]	29.5.5	protein.degradation.serine protease	0.000224841	0.000282932	0.000251201	0	0	0.000294652	0.000232438	0.000212611	0.000443832	0.000439322	0.000230888	0.00046585	0.000659629	0.00127408	0.00131477	0.0002443	0.000499298	0.000242769	0.000630325	0.000641495	0.000314086	0.000290769	0.000588472	0.000609377	0.000252992	9.82172e-05	0.000296294	0.000378687	0.00108282	0.000328789	0.000528635	0.000496206		4.28008	0.000510705	0.0174899		3.34757	0.000190387	0.150939		1.78416	0.000191275	0.149275
A0A1D5YLE4	A0A3B6KM16_WHEAT	Rhomboid family protein [Sotub03g014790.1.1]	29.5.5	protein.degradation.serine protease	0.000318409	0	0.000355739	0	0	0.000417271	0.000329166	0	0	0	0	0	0.000934132	0.000902144	0.000930952	0.000345966	0.00035354	0.000343797	0	0.000454226	0.000444792	0	0	0	0.000224716	0.00013909	0.000109722	0	0.000922409	0.000347768	0.000299673	0		4.10478	0.000401803	0.00353274		2.5003	0.000190499	0.208008		2.7312	0.000228519	0.364266
A0A1D5YEQ0	A0A3B6KHN0_WHEAT	Aminopeptidase N [Sotub08g029170.1.1]	29.5.7	protein.degradation.metalloprotease	0.000103878	0.000105	0.000103	0	0	0	0	0	0	0.000101485	0.000106672	0.000107613	0	0	0	0.000112868	0	0	0	0	0	0	0	0	0.000103959	0	0	0.000105256	0	3.76228e-05	0	0		0	5.69444e-05	5.76307e-09		#DIV/0!	4.60783e-05	0.373901		#DIV/0!	0	#DIV/0!
A0A1D5ZME3	A0A3B6MQX7_WHEAT	Aminopeptidase-like protein [Sotub08g012990.1.1]	29.5.7	protein.degradation.metalloprotease	0.00014731	0.000185369	0.00016458	0	0	0.000193048	0	0.000139297	0.000145393	0.000431748	0.000151271	0.000457818	0	0	0	0	0	0.000159056	0	0	0	0	0.000192775	0	0.000165753	6.43492e-05	9.48967e-05	0.000346946	0	5.30186e-05	0	6.42584e-05		0	9.15832e-05	0.000113135		0.823919	9.1546e-05	0.898468		0	7.3532e-05	0.116299
A0A1D5XSG3	A0A3B6IJ95_WHEAT	Aminopeptidase-like protein [Sotub08g012990.1.1]	29.5.7	protein.degradation.metalloprotease	0.000247055	0.000466326	0.000552038	0.00034557	0.00016411	0.000161881	0	0.000350425	0.00048768	0.000844769	0.000761096	0.000767811	0	0	0	0.000536872	0.000548627	0.000266754	0	0	0.000172558	0.000319495	0.000323305	0.00033479	0.000421806	0.000223854	0.000279368	0.000791225	0	0.000450751	5.75193e-05	0.000325863		0	0.00025154	0.00969871		2.0136	0.000173378	0.10895		0.205891	0.000209841	0.228486
A0A1D5RXL8	A0A3B5Y2G8_WHEAT	ATP-dependent zinc metalloprotease FtsH [Sotub09g009050.1.1]	29.5.7	protein.degradation.metalloprotease	0.000153255	0.00019285	0.000171223	0.000214367	0.000203604	0.000200839	0.000158433	0.000144919	0.000151261	0.000149724	0.000157377	0.000158765	0	0.000434216	0	0	0	0	0.000214819	0	0	0.000198192	0.000200556	0.00020768	0.000172443	0.00020627	0.000151538	0.000155289	0.000144739	0	7.16064e-05	0.000202142		0.839343	0.00015977	0.857966		0	0.000113069	9.58502e-07		0.472533	8.99331e-05	0.327471
A0A1D5U0G7	A0A3B6C6Y5_WHEAT	Receptor expression-enhancing protein 3 [Sotub10g026070.1.1]	17.1.1	hormone metabolism.abscisic acid.synthesis-degradation	0	0	0	0	0	0	0	0	0	0	0	0	0.0015585	0.00150513	0	0	0.000589845	0.000573589	0.000744633	0.000757828	0.000742088	0	0	0	0	0	0	0	0.00102121	0.000387811	0.000748183	0		#DIV/0!	0.000791206	0.116237		#DIV/0!	0.000300441	0.116194		P	0.000409832	1.08395e-08
A0A1D5TN08	A0A3B6C2C6_WHEAT	FIP1 [Sotub04g011300.1.1]	17.1.3	hormone metabolism.abscisic acid.induced-regulated-responsive-activated	0	0	0	0	0	0	0.000532621	0	0	0	0	0	0	0	0	0.000559804	0.00057206	0.000556295	0	0	0	0	0	0	0	0	0.00017754	0	0	0.00056272	0	0		#DIV/0!	0	#DIV/0!		P	0.000308259	3.11934e-08		0	0.000217441	0.373901
A0A1D6S123	A0A3B6KHG9_WHEAT	Iaa-amino acid hydrolase 4 [Sotub06g018160.1.1]	17.2.1	hormone metabolism.auxin.synthesis-degradation	0.00072887	0.000611454	0.000542881	0.000339838	0.000645551	0.000318391	0.000502329	0.000459482	0.000239795	0.000237359	0.00024949	0	0.000712774	0	0	0.00105593	0.000809289	0.000524658	0.000340555	0.00034659	0.000339391	0.000314195	0.000317942	0.000329237	0.000627735	0.000434593	0.000400536	0.000162283	0.000237591	0.000796627	0.000342178	0.000320458		0.37849	0.000341968	0.184675		1.83304	0.000284589	0.12398		0.854302	9.46704e-05	0.512799
A0A1D5ZTK8	A0A3B6MQI7_WHEAT	Iaa-amino acid hydrolase 4 [Sotub06g018160.1.1]	17.2.1	hormone metabolism.auxin.synthesis-degradation	0.000482483	0.000607138	0.000539049	0.000337439	0.000961491	0.000316144	0.000748175	0.000684358	0.000476205	0.000235683	0.000247729	0	0.000707743	0	0	0.00104848	0.00107144	0.000781431	0.000338151	0.000344143	0.000336995	0.000311978	0.000315698	0.000326913	0.00054289	0.000538358	0.000636246	0.000161138	0.000235914	0.000967116	0.000339763	0.000318196		0.434553	0.00031083	0.267743		1.79642	0.000345404	0.137297		0.534012	0.000185655	0.0225701
A0A1D5WIG7	M8C5M2_AEGTA	IAA-amino acid hydrolase [Sotub03g035690.1.1]	17.2.1	hormone metabolism.auxin.synthesis-degradation	0.000234617	0.000295233	0	0	0	0	0	0.000221855	0	0	0	0	0	0	0	0.000509844	0.000521007	0.000506649	0.000328865	0.000334693	0.000327741	0.000303411	0.000307029	0.000317936	0.000176617	0	7.39518e-05	0	0	0.0005125	0.000330433	0.000309458		0	0.000138143	0.121296		P	0.000280748	3.11934e-08		4.46823	0.000162182	0.0256593
A0A1D6CH98	A0A3B6SFL4_WHEAT	Aldo/keto reductase family protein [Sotub09g024390.1.1]	17.2.3	hormone metabolism.auxin.induced-regulated-responsive-activated	0.000297182	0	0	0	0	0	0.000614444	0.000281017	0.000293315	0.00174201	0.00183104	0.00153933	0	0	0	0.000322901	0.000329971	0.000320878	0.000416563	0.000847889	0.000830278	0.00269024	0.00194452	0.00161087	9.90606e-05	0	0.000396258	0.00170413	0	0.000324583	0.000698243	0.00208188		0	0.000121324	0.373901		P	0.000177807	3.11934e-08		1.76209	0.000255909	0.165496
A0A1D6DMG3	A0A7G2IGZ9_WHEAT	class I heat shock protein [Sotub12g008730.1.1]	17.2.3	hormone metabolism.auxin.induced-regulated-responsive-activated	0	0	0	0	0	0	0	0	0	0	0	0	0	0	0	0.00101274	0.00103491	0.00100639	0	0.00132964	0.00130203	0	0	0	0	0	0	0	0	0.00101801	0.000877224	0		#DIV/0!	0	#DIV/0!		P	0.000557668	3.11934e-08		#DIV/0!	0.000679551	0.11616
A0A1D5V9I0	A0A3B6EGX5_WHEAT	Aldo/keto reductase family protein [Sotub01g034880.1.1]	17.2.3	hormone metabolism.auxin.induced-regulated-responsive-activated	0.000902003	0.000378348	0.00100775	0.000420562	0.000399446	0.000394021	0.000932477	0.000568626	0.000296755	0.000881221	0.000617507	0.000934433	0.000882084	0.000851878	0.000879081	0.000326689	0.000333842	0.000324642	0.000421449	0.000857835	0.000840018	0.00155531	0.00157386	0.00122233	0.000762701	0.000404677	0.000599286	0.000811054	0.000871014	0.000328391	0.000706434	0.0014505		1.14201	0.00022151	0.607872		0.81149	4.28233e-05	0.000877376		1.17879	0.000261796	0.669375
A0A1D6SEP5	A0A3B6SDV0_WHEAT	Aldo/keto reductase family protein [Sotub09g024390.1.1]	17.2.3	hormone metabolism.auxin.induced-regulated-responsive-activated	0.000295469	0	0	0	0	0	0.000610902	0.000279397	0.000291624	0.00173197	0.00151707	0.00153046	0	0	0	0.00032104	0.000328069	0.000319028	0.000414162	0.000843002	0.000825493	0.00229263	0.00193331	0.00160159	9.84896e-05	0	0.000393974	0.00159317	0	0.000322713	0.000694219	0.00194251		0	0.000120625	0.373901		P	0.000176782	3.11934e-08		1.76209	0.000254434	0.165496
A0A1D5YQ38	A0A3B6KKR9_WHEAT	Os03g0169000 protein (Fragment) [Sotub06g022450.1.1]	17.2.3	hormone metabolism.auxin.induced-regulated-responsive-activated	0.000256319	0.000322542	0.00028637	0.000358529	0.000340528	0.000335903	0.000264979	0.000242377	0.000252984	0.000250414	0.000263212	0.000265535	0	0	0	0	0	0	0	0	0	0	0	0	0.00028841	0.000344987	0.000253447	0.00025972	0	0	0	0		0	0.000159355	0.000113135		0	0.000189108	9.58502e-07		0	0.000139003	2.63021e-06
A0A1D5S753	A0A3B5Z5M0_WHEAT	Indole-3-acetic acid-amido synthetase GH3.8 [Sotub01g033030.1.1]	17.2.3	hormone metabolism.auxin.induced-regulated-responsive-activated	0	0	0	0	0	0	0	0	0	0.00048624	0.000511092	0.000257801	0	0	0	0	0	0	0	0	0.000347629	0.000643643	0.000651319	0.000674456	0	0	0	0.000418377	0	0	0.000115876	0.000656472		#DIV/0!	0	#DIV/0!		#DIV/0!	0	#DIV/0!		#DIV/0!	0.000141919	0.373901
A0A1D6CL77	A0A3B6TFY0_WHEAT	RNA recognition motif containing protein, putative, expressed [LOC_Os08g02330]	17.3.1.1.1	hormone metabolism.brassinosteroid.synthesis-degradation.BRs.DET2	0.000967243	0.000811427	0.000360213	0.00135294	0.00128501	0.00126756	0	0.000609753	0.00127288	0.000314986	0.000993254	0.000668012	0	0	0	0.000700635	0	0.000348122	0.000903862	0.000919879	0.000900774	0.000833902	0.000421923	0.000436911	0.000712961	0.00130184	0.000627543	0.00065875	0	0.000349586	0.000908172	0.000564246		0	0.000438464	0.017292		0.268533	0.000567396	0.0095214		1.44719	0.000431027	0.487765
A0A1D6D2A0	A0A3B6TD25_WHEAT	Epoxide hydrolase 1 [Sotub06g007560.1.1]	17.3.1.1.1	hormone metabolism.brassinosteroid.synthesis-degradation.BRs.DET2	0.000584203	0.000735139	0.000652694	0.000817161	0.000388066	0.000382795	0	0.000552426	0.000576602	0.000570743	0.000299957	0.000605207	0	0	0	0.000317382	0.000648661	0.000630785	0.000818884	0.000833395	0.000816086	0.000377751	0	0	0.000657345	0.000529341	0.000376343	0.000491969	0	0.000532276	0.000822788	0.000125917		0	0.000363202	0.000113135		1.00555	0.000196833	0.987749		2.18627	0.000319964	0.0768246
A0A1D5YPL3	A0A8F4N506_WHEAT	24-sterol C-methyltransferase [Sotub01g025880.1.1]	17.3.1.2.1	hormone metabolism.brassinosteroid.synthesis-degradation.sterols.SMT1	0.000347552	0.000437345	0.000388298	0.000486141	0.000461733	0.000455462	0.000359293	0.000328647	0.000343029	0.000339544	0.000356898	0	0	0	0	0.00037763	0	0	0.000487167	0.000495799	0	0	0.000454819	0.000470976	0.000391065	0.000467779	0.000343656	0.000232147	0	0.000125877	0.000327655	0.000308598		0	0.000216074	0.000113135		0.269095	0.000232783	0.0536101		0.953439	0.00017996	0.927007
A0A1D6ADN2	A0A453NHG4_AEGTS	Porphobilinogen deaminase [Sotub07g027270.1.1]	17.3.1.2.1	hormone metabolism.brassinosteroid.synthesis-degradation.sterols.SMT1	0.000388363	0.0004887	0	0.000543226	0	0	0.000401483	0	0.000383309	0.000379415	0.000398806	0	0.00113936	0.00110034	0.00113548	0	0.000431212	0.000419329	0	0.000554018	0.000542511	0.000502237	0.000508226	0	0.000292354	0.000181075	0.000261597	0.000259407	0.00112506	0.000283514	0.00036551	0.000336821		3.84828	0.000484616	0.00509466		1.56572	0.000258113	0.67907		1.39722	0.000252774	0.667964
A0A1D5YCY0	A0A3B6KTE9_WHEAT	24-sterol C-methyltransferase [Sotub01g049220.1.1]	17.3.1.2.2	hormone metabolism.brassinosteroid.synthesis-degradation.sterols.SMT2	0.000587551	0.000739351	0.000328217	0.000821844	0.00039029	0.000384989	0	0.000277796	0.000289953	0.000287007	0	0.000304338	0	0	0	0.000319201	0.000652378	0	0	0	0	0.000379915	0.000384446	0.000398103	0.000551707	0.000532374	0.00018925	0.000197115	0	0.00032386	0	0.000387488		0	0.000329549	0.010058		0.608331	0.000284166	0.4296		0	0.000146643	0.116299
A0A1D5RVD4	A0A8R7JZT0_TRIUA	24-sterol C-methyltransferase [Sotub01g049220.1.1]	17.3.1.2.2	hormone metabolism.brassinosteroid.synthesis-degradation.sterols.SMT2	0.000282445	0.000355418	0.000315559	0.000395074	0.000375237	0.000370141	0.000291988	0.000267082	0	0.000275938	0.000290041	0.0002926	0	0	0	0	0	0	0.000395907	0	0	0.000365263	0.000369619	0.000382749	0.000317808	0.000380151	0.000186357	0.000286193	0	0	0.000131969	0.000372544		0	0.000175598	0.000113135		0	0.000208384	9.58502e-07		0.708153	0.00017963	0.753525
A0A1D6AZY8	A0A8R7UUR2_TRIUA	Integrin-linked kinase-associated serine/threonine phosphatase 2C [Sotub12g028860.1.1]	17.3.1.2.7	hormone metabolism.brassinosteroid.synthesis-degradation.sterols.DWF5	0.00180931	0.00113838	0.00202143	0.0016872	0.00160248	0.0019759	0.00062348	0.000855448	0.00148814	0.00117842	0.00154831	0.00187436	0.000884678	0.00170877	0.000881666	0.00098295	0.000669647	0.000325596	0.00169075	0.00172072	0.000842488	0.00155989	0.000789245	0.00163456	0.00165638	0.00175519	0.000989023	0.0015337	0.00115837	0.000659398	0.00141799	0.0013279		0.69934	0.000500279	0.263193		0.375684	0.000647151	0.00770693		1.43372	0.000484529	0.329646
A0A1D5UT81	A0A3B6DK45_WHEAT	Integrin-linked kinase-associated serine/threonine phosphatase 2C [Sotub12g028860.1.1]	17.3.1.2.7	hormone metabolism.brassinosteroid.synthesis-degradation.sterols.DWF5	0.000361013	0.000908569	0.000806675	0.000504971	0.000959234	0.000946205	0	0.000341376	0.000712631	0.000705391	0.00111216	0.00112198	0	0.00102285	0	0.000392257	0	0	0.000506036	0.000515003	0	0.000466868	0	0.000489218	0.000692086	0.00080347	0.000351336	0.000979844	0.000340951	0.000130752	0.000340346	0.000318695		0.492643	0.000458701	0.407933		0.162735	0.000427817	0.0275372		0.968721	0.00029259	0.969146
A0A1D5YGR1	A0A8R7QIJ8_TRIUA	Guanine nucleotide exchange factor-like protein [Sotub04g005180.1.1]	17.3.1.2.7	hormone metabolism.brassinosteroid.synthesis-degradation.sterols.DWF5	7.26632e-05	0	0	0	0	0	7.5118e-05	6.87107e-05	7.17176e-05	7.0989e-05	7.46172e-05	0.000150551	0	0	0	7.89518e-05	8.06804e-05	7.8457e-05	0.000101853	0.000103658	0	0	0	0	2.42211e-05	0	7.18488e-05	9.87191e-05	0	7.9363e-05	6.85034e-05	0		0	2.96646e-05	0.373901		P	4.34752e-05	3.11934e-08		0.953439	3.76246e-05	0.927007
A0A1D5TFM2	A0A3B6B782_WHEAT	Eukaryotic translation initiation factor 3 subunit 2 [Sotub11g013780.1.1]	17.3.2.99	hormone metabolism.brassinosteroid.signal transduction.other	0.00291548	0.00183436	0.0027144	0.00339838	0.00322775	0.0038207	0.00301398	0.00275689	0.00335713	0.00284831	0.00299388	0.00352368	0.00427664	0.00413019	0.00568278	0.0031678	0.00323716	0.00314795	0.00272444	0.0034659	0.00339391	0.00314195	0.00381531	0.00395084	0.00248808	0.00348228	0.00304267	0.00312196	0.00469654	0.0031843	0.00319475	0.00363603		1.88761	0.00137455	0.0207309		0.914431	0.000254527	0.169992		1.04998	0.000331798	0.631338
A0A1D6BTZ7	A0A3B6UB42_WHEAT	UDP-glucosyltransferase [Sotub06g032330.1.1]	17.4.1	hormone metabolism.cytokinin.synthesis-degradation	0.000224841	0	0.000502403	0	0.000298709	0	0	0.000212611	0.000443832	0.000219661	0	0	0.000659629	0	0.000657383	0.0002443	0.000249649	0.000242769	0.000315163	0.000320747	0.000314086	0.000290769	0.000294236	0.000304688	0.000242415	9.95696e-05	0.000218814	7.32204e-05	0.000439004	0.000245573	0.000316665	0.000296564		1.81096	0.000307808	0.496679		2.46634	0.000135267	0.216522		1.44719	0.000150292	0.487765
A0A1D5WAX6	A0A3B6FY64_WHEAT	UDP-glucosyltransferase [Sotub06g032330.1.1]	17.4.1	hormone metabolism.cytokinin.synthesis-degradation	0	0.000273341	0	0	0	0	0.000224558	0.000205404	0.000214393	0.000212215	0.000223061	0.000225029	0	0	0	0.000236019	0.000241186	0.00023454	0.000304479	0.000309875	0.000303439	0.000280912	0.000284262	0.00029436	9.11136e-05	0	0.000214785	0.000220102	0	0.000237248	0.000305931	0.000286511		0	0.000111591	0.373901		P	0.000129965	3.11934e-08		1.42436	5.03365e-05	0.000101195
A0A1D5YND4	A0A3B6KMU1_WHEAT	2-keto-3-deoxy-L-rhamnonate aldolase [Sotub08g009260.1.1]	17.4.2	hormone metabolism.cytokinin.signal transduction	0.000301552	0.000379461	0.000336906	0.000421799	0.000400621	0.00039518	0.00031174	0.000285149	0.000297628	0.000294604	0.000309661	0.000312394	0.000884678	0.000854383	0.000881666	0.00032765	0.000334824	0.000325596	0.000422689	0.000430179	0	0.000389972	0.000394622	0.000408641	0.000339306	0.000405867	0.000298172	0.000305553	0.000873576	0.000329357	0.000284289	0.000397745		2.57459	0.000293859	2.61519e-05		0.81149	4.29493e-05	0.000877376		0.953439	0.000156142	0.927007
A0A1D5TPI0	A0A3B6AUP5_WHEAT	Glycosyltransferase family 77 protein [Sotub04g033370.1.1]	17.4.2	hormone metabolism.cytokinin.signal transduction	0.000241811	0	0	0.000338235	0.000321253	0.00031689	0.00024998	0.000228658	0.000238664	0.000236239	0.000248313	0.000501009	0	0	0	0	0	0.000261091	0	0	0	0	0	0	8.06035e-05	0.000325459	0.000239101	0.00032852	0	8.70305e-05	0	0		0	9.87188e-05	0.373901		0.267408	0.000161847	0.0523368		0	0.000131134	2.63021e-06
A7XA03	A0A8I6X4T7_HORVV	ethylene response factor 8 [AT1G53170]	17.5.2	hormone metabolism.ethylene.signal transduction	0	0	0	0	0	0	0.000449117	0.000410808	0.000428786	0	0	0	0	0	0	0	0	0	0	0	0	0	0	0	0	0	0.00042957	0	0	0	0	0		#DIV/0!	0	#DIV/0!		#DIV/0!	0	#DIV/0!		0	0.000235597	2.63021e-06
A0A1D5ZRN9	A0A3B6MWL9_WHEAT	Universal stress protein family protein [Sotub01g011980.1.1]	17.5.3	hormone metabolism.ethylene.induced-regulated-responsive-activated	0	0	0	0	0	0	0	0	0	0.000646229	0.000679257	0.000685251	0	0	0	0	0	0	0	0	0	0.00171084	0.00173125	0.00179275	0	0	0	0.000670246	0	0	0	0.00174495		#DIV/0!	0	#DIV/0!		#DIV/0!	0	#DIV/0!		#DIV/0!	0	#DIV/0!
A0A1D5VE64	A0A3B6ENC3_WHEAT	ATP dependent RNA helicase [Sotub11g022350.1.1]	17.5.3	hormone metabolism.ethylene.induced-regulated-responsive-activated	0.000971827	0.00183436	0.00162864	0.00101951	0.000968326	0.000955174	0.00150699	0.00114871	0.000959181	0.00237359	0.00199592	0.00176184	0	0	0.000710347	0.00131992	0.00134882	0.00131164	0.00068111	0.000693179	0.000678782	0.000942586	0.00127177	0.000329237	0.00147828	0.000981005	0.00120496	0.00204378	0.000236782	0.00132679	0.000684357	0.000847864		0.160175	0.00078157	0.024238		1.35248	0.000191011	0.000106994		0.567951	0.000335097	0.0316755
A0A1D5U5C8	A0A3B6AZG5_WHEAT	Pyridoxal biosynthesis lyase pdxS [Sotub06g032770.1.1]	17.5.3	hormone metabolism.ethylene.induced-regulated-responsive-activated	0.000241242	0.000303569	0.000269524	0.000337439	0.000320497	0	0	0	0	0.000235683	0.000247729	0	0	0	0	0.00026212	0.000267859	0.000260477	0	0	0	0	0	0	0.000271445	0.000219312	0	0.000161138	0	0.000263485	0	0		0	0.000149981	0.000113135		1.20142	0.000122676	0.708		#DIV/0!	0	#DIV/0!
A0A1D5XXL0	A0A3B6JPY0_WHEAT	Calmodulin-binding transcription activator protein with CG-1 and Ankyrin domain [AT5G64220]	17.5.3	hormone metabolism.ethylene.induced-regulated-responsive-activated	9.8965e-05	0.000124534	0.000110567	0.000138428	0.000131478	0.000129692	0	9.35818e-05	9.76772e-05	9.66848e-05	0.000101626	0.000102523	0	0	0	0.00010753	0.000109884	0.000106856	0.00013872	0.000141178	0.000138246	0.000127983	0.000129509	0.00013411	0.000111355	0.0001332	6.3753e-05	0.000100278	0	0.00010809	0.000139382	0.000130534		0	6.15269e-05	0.000113135		0.81149	1.40953e-05	0.000877376		2.18627	5.42025e-05	0.0768246
A0A1D6D3Z1	A0A452XGV0_AEGTS	Cytochrome P450 ent-kaurenoic acid oxidase [Sotub01g028290.1.1]	17.6.1.4	hormone metabolism.gibberelin.synthesis-degradation.ent-kaurenoic acid hydroxylase/oxygenase	0.000234617	0.000590466	0.00104849	0	0.000623392	0.000614925	0	0.000221855	0.000231564	0.000229212	0.000240927	0	0.000688308	0.000664738	0	0.000254922	0.000521007	0.000253324	0.000657731	0.000669386	0.000327741	0.000303411	0	0.000317936	0.000624525	0.000412773	0.00015114	0.000156713	0.000451015	0.000343085	0.000551619	0.000207115		0.722173	0.000369728	0.62293		0.831171	0.00024915	0.771998		3.64973	0.000264627	0.0414044
A0A1D5SFN0	A0A3B5Z4Q6_WHEAT	GAI-like protein 1 (Fragment) [Sotub11g008520.1.1]	17.6.2	hormone metabolism.gibberelin.signal transduction	0	0.000341314	0.000303037	0.000379396	0.000360347	0.000355453	0	0	0	0.000264988	0.000278531	0	0	0	0	0	0	0	0	0	0	0	0	0	0.000214784	0.000365065	0	0.000181173	0	0	0	0		0	0.00016681	0.117518		0	0.000200115	9.58502e-07		#DIV/0!	0	#DIV/0!
W5F826	W5F826_WHEAT	Proteasome subunit beta type [Sotub02g028060.1.1]	17.6.3	hormone metabolism.gibberelin.induced-regulated-responsive-activated	0.000463926	0.000583787	0.000518316	0	0	0	0	0	0	0	0	0	0	0	0	0	0	0	0	0	0	0	0	0	0.00052201	0	0	0	0	0	0	0		0	0.000288425	0.000113135		#DIV/0!	0	#DIV/0!		#DIV/0!	0	#DIV/0!
A0A1D5XYX8	A0A3B6JK25_WHEAT	Transmembrane protein [Sotub10g011800.1.1]	17.6.3	hormone metabolism.gibberelin.induced-regulated-responsive-activated	0.000240112	0	0.000268262	0	0	0	0.000248224	0.000227051	0.000236987	0.00023458	0.000246569	0.000248744	0	0	0	0	0	0	0	0	0	0.000310516	0.000314219	0	0.000169458	0	0.000237421	0.000243298	0	0	0	0.000208245		0	0.000131563	0.117335		#DIV/0!	0	#DIV/0!		0	0.000130213	2.63021e-06
A0A1D5TAJ5	M7ZQ92_TRIUA	NADPH dehydrogenase 3 [Sotub11g017720.1.1]	17.7.1.5	hormone metabolism.jasmonate.synthesis-degradation.12-oxophytodienoate reductase 3	0.00116509	0.00073305	0.00130168	0.00162968	0.00232178	0.000763416	0.00180667	0.00165257	0.00287482	0.00341473	0.00299105	0.00301744	0	0	0	0.00126592	0.00129364	0.000628993	0.00163312	0.00249308	0.00162753	0.00301342	0.00152468	0.00236826	0.00106661	0.00157163	0.00211135	0.00314107	0	0.00106285	0.00191791	0.00230212		0	0.000613627	0.00339355		0.676274	0.000614869	0.366724		0.908379	0.00053639	0.707558
A0A1D5TVK5	A0A3B6C7S5_WHEAT	NADPH dehydrogenase 3 [Sotub11g017720.1.1]	17.7.1.5	hormone metabolism.jasmonate.synthesis-degradation.12-oxophytodienoate reductase 3	0.000831306	0.000697388	0.000309589	0.000775198	0.000736277	0.000726277	0.000859391	0.00104812	0.00136748	0.00189502	0.00199188	0.00200945	0	0	0	0.000602167	0.000307676	0.000299197	0.000776833	0.0015812	0.00116127	0.00286682	0.0014505	0.00187754	0.000612761	0.000745917	0.00109166	0.00196545	0	0.000403013	0.0011731	0.00206495		0	0.000376842	0.017292		0.540292	0.000217826	0.0271628		1.0746	0.00030515	0.782302
A0A1D6S1M6	A0A1D5YY58_WHEAT	Proteasome subunit alpha type [Sotub01g048860.1.1]	17.8.1	hormone metabolism.salicylic acid.synthesis-degradation	0.000457713	0.000575968	0.000511374	0.000640231	0.000608086	0.000599827	0.000473176	0.000432816	0.000451757	0.000447167	0.000470022	0.000948338	0.00134282	0.00129683	0.00133824	0.000497326	0.000508214	0.000494209	0.000641581	0.00065295	0.000639388	0.00118384	0.000598981	0.000620258	0.000515018	0.000616048	0.000452583	0.000621842	0.00132596	0.000499916	0.00064464	0.000801027		2.57459	0.000446037	2.61519e-05		0.81149	6.51909e-05	0.000877376		1.42436	0.000106066	0.000101195
A0A1D6B8G6	A0A3B6QHU9_WHEAT	Pentatricopeptide repeat-containing protein [Sotub07g012660.1.1]	17.8.1	hormone metabolism.salicylic acid.synthesis-degradation	0.000153026	0	0	0	0.0002033	0	0	0	0	0	0	0.000158528	0	0	0	0	0	0	0	0	0	0	0	0	5.10088e-05	6.77668e-05	0	5.28427e-05	0	0	0	0		0	6.24728e-05	0.373901		0	8.2997e-05	0.373901		#DIV/0!	0	#DIV/0!
A0A1D6CVN2	A0A453RUL4_AEGTS	Poly(A) RNA binding protein [Sotub12g026870.1.1]	27.1	RNA.processing	0.000627081	0.000789094	0.000525449	0.000438568	0.000208274	0.000205445	0.000162067	0.000296486	0.000618921	0.000459475	0.000482958	0.000162406	0.000459925	0	0	0.000340676	0.000348135	0.000338541	0.000439493	0.00022364	0.000218995	0.000202738	0.000205155	0.000424886	0.000647208	0.000284096	0.000359158	0.00036828	0.000153308	0.00034245	0.000294043	0.000277593		0.236876	0.000329329	0.0449848		1.2054	9.05043e-05	0.492289		0.818701	0.000172252	0.693862
A0A1D6CF61	A0A3B6SD61_WHEAT	Poly(A) RNA binding protein [Sotub12g026870.1.1]	27.1	RNA.processing	0.000927853	0.000972978	0.0012094	0.000432615	0.000821787	0.00121594	0.000799333	0.000438691	0.00106841	0.000453237	0.000952804	0.000640807	0	0	0	0.000672102	0.00120193	0.00100183	0.00065029	0.000441209	0.000432045	0.000399971	0.000607111	0.000838237	0.00103674	0.000823447	0.000768811	0.000682283	0	0.000958623	0.000507848	0.000615107		0	0.000575846	0.000288006		1.16416	0.000308989	0.647453		0.660563	0.000257798	0.253551
A0A1D6BNR2	A0A453T0C6_AEGTS	rRNA 2'-O-methyltransferase fibrillarin [Sotub03g015570.1.1]	27.1	RNA.processing	0.00126059	0.000528757	0.000938917	0.000587753	0.000558243	0	0.00130317	0.000794679	0.000829456	0.000410514	0.000431495	0.000435303	0	0	0	0	0.000466557	0.0004537	0.000588992	0	0.00058698	0.000543404	0.000549884	0	0.00090942	0.000381999	0.00097577	0.000425771	0	0.000306752	0.000391991	0.000364429		0	0.000549483	0.0127031		0.80302	0.000271677	0.774192		0.401725	0.000424989	0.0843889
A0A1D6BVV8	A0A3B6RJH1_WHEAT	Poly(A) RNA binding protein [Sotub12g026870.1.1]	27.1	RNA.processing	0.000645844	0.000609528	0.000901952	0.00045169	0.000429012	0.00105796	0.000500747	0.000305357	0.0007968	0.000473223	0.000663212	0.000501798	0	0	0	0.000350869	0.000896378	0.00069734	0.000226321	0.000230332	0.000225548	0.000208804	0.000422588	0.000656399	0.000719108	0.000646221	0.000534301	0.000546077	0	0.000648196	0.0002274	0.000429264		0	0.000406566	0.00144723		1.00306	0.000285297	0.994314		0.425603	0.00022967	0.0981789
A0A1D5Y1Y5	A0A3B6JHS3_WHEAT	U4/U6 small nuclear ribonucleoprotein Prp4 [Sotub04g014540.1.1]	27.1	RNA.processing	0.000794788	0.000333377	0.000295989	0	0	0.000347186	0	0.000250519	0	0.000776477	0.000272054	0.000548909	0	0	0	0	0	0	0	0	0	0	0	0	0.000474718	0.000115729	8.35063e-05	0.00053248	0	0	0	0		0	0.000313816	0.0415703		0	0.000141738	0.373901		0	0.000102274	0.373901
A0A1D5UYD0	A0A3B6AXL9_WHEAT	RNA Binding Protein 45 [Sotub02g023600.1.1]	27.1	RNA.processing	0.00066361	0.00083506	0.00074141	0.000464116	0.000440813	0.000869652	0.000343015	0.000313757	0.000327487	0.00032416	0.000340728	0.000343734	0	0	0	0	0	0	0.000465094	0	0	0.000429095	0	0	0.000746693	0.000591527	0.000328086	0.000336207	0	0	0.000155031	0.000143032		0	0.000412569	0.000113135		0	0.000358094	0.0131716		0.472533	0.00019471	0.327471
A0A1D6C1F0	A0A3B6RGY6_WHEAT	WD domain, G-beta repeat domain containing protein, expressed [LOC_Os06g19660]	27.1	RNA.processing	0.000414421	0.000208596	0.000277804	0.000115935	0.000110114	0	8.56843e-05	0.000156751	0	8.09745e-05	0	8.58641e-05	0	0	0	0.000270172	0.000184058	0.000178986	0	0	0	0	0.000108465	0	0.000300274	7.53497e-05	8.08119e-05	5.56129e-05	0	0.000211072	0	3.61551e-05		0	0.000177305	0.00767478		2.80123	9.10124e-05	0.0472729		0	6.65086e-05	0.149109
A0A1D6B9X5	A0A3B6QKD8_WHEAT	Enhancer of mRNA-decapping protein 4 [Sotub10g005670.1.1]	27.1	RNA.processing	0.000155227	9.7666e-05	0.000173426	0.000108563	0.000206224	0	8.02358e-05	7.3392e-05	0	7.58255e-05	7.97009e-05	0	0	0	0	8.43308e-05	8.61772e-05	8.38022e-05	0	0	0.00010842	0	0.000101568	0	0.000142106	0.000104929	5.12093e-05	5.18421e-05	0	8.47701e-05	3.614e-05	3.38561e-05		0	8.1755e-05	0.00339355		0.807879	6.61767e-05	0.752048		0.705733	4.92631e-05	0.751035
A0A1D6AMJ5	A0A3B6PMP7_WHEAT	Nuclear matrix constituent-like protein 1 [Sotub03g011630.1.1]	27.1	RNA.processing	9.4235e-05	0	0.000105283	0.000131812	0.000125194	0.000123494	9.74187e-05	8.91092e-05	9.30088e-05	0	9.67692e-05	9.7623e-05	0	0	0	0	0	0	0	0	0	0	0	0	6.6506e-05	0.000126833	9.31789e-05	6.47974e-05	0	0	0	0		0	5.16337e-05	0.117335		0	6.95251e-05	9.58502e-07		0	5.11039e-05	2.63021e-06
A0A1D5T0E2	A0A452YZP6_AEGTS	DNA-directed RNA polymerase subunit D [Sotub12g013490.1.1]	27.2	RNA.transcription	0	0	0	0	0	0	0	0	0.000383309	0	0	0	0	0	0	0	0	0	0	0	0	0.000502237	0.00101645	0.00105256	0	0	0.00012777	0	0	0	0	0.000857083		#DIV/0!	0	#DIV/0!		#DIV/0!	0	#DIV/0!		0	0.000156485	0.373901
W5BBN2	A0A3B6CGV9_WHEAT	sn-glycerol-3-phosphate import ATP-binding protein UgpC [Sotub07g009750.1.1]	27.2	RNA.transcription	0.000169748	0.000213604	0.000189649	0.000237437	0.000451031	0.000222452	0.000350965	0.000481544	0.000167539	0.000331674	0.000348625	0.000175851	0	0	0	0.000368877	0.000376954	0.000366565	0.000475875	0.000484307	0.000474248	0.000219521	0.000222138	0.000460059	0.000191	0.00030364	0.000333349	0.000285383	0	0.000370799	0.000478143	0.000300573		0	0.000105533	0.000113135		1.22118	8.89082e-05	0.414807		1.43436	0.000127492	0.187271
A0A1D5SB33	A0A3B5YW32_WHEAT	Glucose-repressible alcohol dehydrogenase transcriptional effector [Sotub10g019920.1.1]	27.3	RNA.regulation of transcription	0.000197169	0.000248109	0.000220284	0.000275792	0	0.000258387	0	0	0	0.000192626	0.000202471	0	0	0	0	0.000214233	0	0	0	0	0	0	0	0	0.000221854	0.00017806	0	0.000131699	0	7.14109e-05	0	0		0	0.000122581	0.000113135		0.401051	0.000138107	0.40339		#DIV/0!	0	#DIV/0!
A0A1D6BAM8	A0A453Q4Q0_AEGTS	Poly(RC) binding protein 3 [Sotub11g010790.1.1]	27.4	RNA.RNA binding	0.00172315	0.00180696	0.00224604	0.00160685	0.00152618	0.00188181	0.00118758	0.00135785	0.00170073	0.00140288	0.00147458	0.000892553	0.000842551	0.000813698	0.000839682	0.00124819	0.00127552	0.00155046	0.000805121	0.000409694	0.00080237	0.000371402	0	0.000389182	0.00192538	0.00167161	0.00141539	0.00125667	0.000831977	0.00135806	0.000672395	0.000253528		0.43211	0.000624748	0.0025355		0.812422	0.000233627	0.0959537		0.47506	0.000462214	0.0205854
A0A1D5XGN9	A0A3B6IQU7_WHEAT	Poly(RC) binding protein 3 [Sotub02g034740.1.1]	27.4	RNA.RNA binding	0.000785653	0.000988635	0.000658321	0.00054947	0.000521882	0.000514794	0.000406098	0.000371459	0.000193857	0.000575664	0.000201695	0.00040695	0	0.000556495	0.000574265	0	0	0	0	0.000280193	0.000548747	0.00050801	0.000514068	0.000532329	0.00081087	0.000528715	0.000323805	0.000394769	0.00037692	0	0.000276313	0.000518135		0.464834	0.000332035	0.109648		0	0.000289821	9.58502e-07		0.853333	0.000189682	0.795587
A0A1D5VLG1	A0A3B6EGL7_WHEAT	Polyadenylate-binding protein 2 [Sotub06g017670.1.1]	27.4	RNA.RNA binding	0.000322414	0.000811427	0.000720427	0	0	0	0	0	0.000318219	0	0	0	0	0	0	0	0	0	0	0	0	0	0	0	0.000618089	0	0.000106073	0	0	0	0	0		0	0.000376385	0.0146555		#DIV/0!	0	#DIV/0!		0	0.000129912	0.373901
A0A1D6BLJ0	A0A3B6RHI3_WHEAT	Polyadenylate-binding protein 1 [Sotub03g016830.1.1]	27.4	RNA.RNA binding	0.000632887	0.0007964	0.000707086	0.000885257	0.000420405	0.00082939	0.000327134	0.000598462	0.000624652	0.000309153	0	0.00032782	0	0	0	0.00034383	0.000351358	0	0.000443562	0.000451422	0.000442046	0.00040923	0.00041411	0.000428821	0.000712124	0.000711684	0.000516749	0.000212324	0	0.000231729	0.000445677	0.000417387		0	0.000393469	0.000113135		0.325607	0.000333148	0.0620361		0.862463	0.000111267	0.496619
A0A1D5XEW1	A0A3B6HR73_WHEAT	Proteasome subunit alpha type [Sotub12g008860.1.1]	27.4	RNA.RNA binding	0.000833559	0.00104892	0.000931284	0.00116595	0.00110741	0.00109237	0.00086172	0.000788218	0.000411356	0.000814354	0.000427987	0.000863527	0	0	0	0.00135855	0.00138829	0.000900022	0	0.000594556	0.000582207	0.00107797	0.00109083	0.00112958	0.00093792	0.00112191	0.000687098	0.000701956	0	0.00121562	0.000392254	0.00109946		0	0.000518227	0.000113135		1.08353	0.000182232	0.588671		0.570886	0.0003092	0.2878
A0A1D6BT80	A0A8R7R4R4_TRIUA	#N/A	27.4	RNA.RNA binding	0.000420196	0.000528757	0.000469458	0.000587753	0.000558243	0.000550661	0.000434391	0.000397339	0.000414728	0.000410514	0.000431495	0.000435303	0	0	0	0	0	0	0	0	0	0	0	0	0.000472804	0.000565552	0.000415486	0.000425771	0	0	0	0		0	0.000261237	0.000113135		0	0.000310013	9.58502e-07		0	0.000227873	2.63021e-06
A0A1D5RV66	A0A3B5Y4U2_WHEAT	plasminogen activator inhibitor 1 RNA-binding protein, putative, expressed [LOC_Os01g52390]	27.4	RNA.RNA binding	0	0	0	0	0	0	0	0	0	0	0	0	0	0	0	0.00035478	0.000362548	0.000352557	0	0.000465799	0	0.000422263	0.000427298	0.000442477	0	0	0	0	0	0.000356628	0.000155266	0.000430679		#DIV/0!	0	#DIV/0!		P	0.000195361	3.11934e-08		#DIV/0!	0.000190162	0.373901
A0A1D6CMU8	A0A8R7V418_TRIUA	#N/A	27.4	RNA.RNA binding	0.000233018	0.00029322	0.000260336	0	0	0.000305366	0	0.000220343	0	0.000227649	0.000239284	0.000241395	0	0	0	0.000253184	0	0	0	0	0	0	0	0	0.000262191	0.000101789	7.34476e-05	0.000236109	0	8.43947e-05	0	0		0	0.000144868	0.000113135		0.829116	0.000145158	0.901692		0	8.99545e-05	0.373901
A0A1D6BLR3	A0A3B6RKL2_WHEAT	Squamous cell carcinoma antigen recognized by T-cells 3 [Sotub01g039970.1.1]	27.4	RNA.RNA binding	0	0	0	0	0	0	0.00013134	0.000120137	0.000125395	0.000124121	0	0	0	0	0	0	0	0	0	0	0	0	0	0	0	0	0.000125624	4.13736e-05	0	0	0	0		#DIV/0!	0	#DIV/0!		#DIV/0!	0	#DIV/0!		0	6.88984e-05	2.63021e-06
A0A1D5TPL5	A0A453AQ14_AEGTS	Splicing factor arginine/serine-rich 1 [Sotub06g007470.1.1]	27.1.1	RNA.processing.splicing	0.000536794	0.000675481	0.000599727	0.000750847	0.000713148	0.000703462	0.000554929	0.000507596	0.00105962	0	0.00055123	0.000556093	0	0	0	0.000583251	0.000596021	0.000579596	0.00075243	0.000765763	0	0.000694191	0.000702469	0.000727423	0.000604001	0.000722485	0.000707381	0.000369108	0	0.000586289	0.000506064	0.000708028		0	0.000333727	0.000113135		0.81149	7.64542e-05	0.000877376		0.715405	0.000355601	0.549783
W4ZQT9	W4ZQT9_WHEAT	U6 snRNA-associated Sm-like protein LSm3 [Sotub11g006300.1.1]	27.1.1	RNA.processing.splicing	0.00105699	0.00133007	0.00118091	0.00147847	0.00140424	0.00138517	0.0010927	0.000999493	0.00104323	0.00103263	0.00108541	0.00109499	0	0	0	0.00114846	0	0.00114127	0	0	0	0	0.00138321	0.00143235	0.00118932	0.00142263	0.00104514	0.00107101	0	0.000763243	0	0.000938521		0	0.000657133	0.000113135		0.536503	0.000553331	0.159981		0	0.000573206	2.63021e-06
A0A1D6DLV1	A0A453N8U0_AEGTS	Pre-mRNA-splicing factor RSE1 [Sotub04g009690.1.1]	27.1.1	RNA.processing.splicing	0.000475988	0.000479171	0.000425433	0.000532634	0.000252946	0.000374265	0.000393655	0.000270058	0.000187918	0.000465021	0.000293273	0.00039448	0	0	0	0.000103436	0	0	0.000133439	0	0.000132983	0.000369333	0.000124579	0.000387014	0.000460197	0.000386615	0.000283877	0.000384258	0	3.44788e-05	8.88075e-05	0.000293642		0	0.000252781	1.21639e-05		0.0891812	0.000215627	0.0161153		0.312838	0.000134431	0.0588487
A0A1D6APT5	A0A3B6PMH0_WHEAT	Nuclear cap-binding protein subunit 2 [Sotub02g010230.1.1]	27.1.1	RNA.processing.splicing	0	0	0.000475302	0	0.000565192	0	0.000439799	0.000402285	0.00041989	0.000415624	0.000436867	0.000440721	0	0	0	0	0	0	0.000596324	0	0.000594286	0	0	0	0.000158434	0.000188397	0.000420658	0.000431071	0	0	0.00039687	0		0	0.000194041	0.373901		0	0.000230739	0.373901		0.94345	0.000218089	0.910492
W5DR79	A0A3B6I0E4_WHEAT	U2 small nuclear ribonucleoprotein a' [Sotub03g031380.1.1]	27.1.1	RNA.processing.splicing	0.000359746	0.000452691	0.000401922	0	0	0	0	0	0	0	0	0	0	0	0	0	0	0	0	0	0	0	0	0	0.000404786	0	0	0	0	0	0	0		0	0.000223656	0.000113135		#DIV/0!	0	#DIV/0!		#DIV/0!	0	#DIV/0!
A0A1D6BZM3	A0A453QUF3_AEGTS	Pre-mRNA-processing-splicing factor 8 [Sotub07g009410.1.1]	27.1.1	RNA.processing.splicing	4.36288e-05	0.000109802	0	6.10263e-05	0	0	4.51028e-05	4.12557e-05	0	0.000213118	0.00022401	0.000135592	0	0	0	0	0	0	0	0	0	0.000112843	0.000114189	5.91225e-05	5.11435e-05	2.03421e-05	2.87861e-05	0.000190907	0	0	0	9.53847e-05		0	4.48026e-05	0.18435		0	2.49139e-05	0.373901		0	2.23308e-05	0.116905
A0A1D5TPL2	A0A3B6AVR1_WHEAT	Endoribonuclease L-PSP family protein [Sotub10g005280.1.1]	27.1.19	RNA.processing.ribonucleases	0.000579253	0.000728909	0.000647163	0	0	0	0	0	0	0	0	0	0	0	0	0	0	0	0	0	0	0	0	0	0.000651775	0	0	0	0	0	0	0		0	0.000360124	0.000113135		#DIV/0!	0	#DIV/0!		#DIV/0!	0	#DIV/0!
W5E8M7	A0A3B6ITX7_WHEAT	hypothetical protein [AT1G56423]	27.1.19	RNA.processing.ribonucleases	0	0	0	0	0	0	0	0	0	0	0.000409669	0	0	0	0	0	0	0	0	0	0	0.000515916	0.000522069	0.000540614	0	0	0	0.000136556	0	0	0	0.0005262		#DIV/0!	0	#DIV/0!		#DIV/0!	0	#DIV/0!		#DIV/0!	0	#DIV/0!
A0A1D6C2M1	A0A3B6SFD8_WHEAT	endoribonuclease Dicer, putative, expressed [LOC_Os06g25250]	27.1.19	RNA.processing.ribonucleases	0.000762288	0.000479616	0.000425829	0	0	0	0.000394021	0.000360412	0.000376184	0	0.000391394	0	0	0	0	0.00041413	0	0.000411534	0	0	0	0	0	0	0.000555911	0	0.000376872	0.000130465	0	0.000275221	0	0		0	0.000325235	0.00597586		#DIV/0!	0.000213187	0.11612		0	0.000206695	2.63021e-06
A0A1D6BN26	M7ZLC9_TRIUA	Os06g0661900 protein (Fragment) [Sotub07g009340.1.1]	27.1.19	RNA.processing.ribonucleases	0	0	0.000309589	0	0.000368138	0.000363138	0.000286464	0.000262029	0.000273496	0	0	0	0	0	0	0	0	0	0	0	0	0	0	0	0.000103196	0.000243759	0.000273996	0	0	0	0	0		0	0.000126389	0.373901		0	0.000188821	0.116135		0	0.000150273	2.63021e-06
A0A1D6A699	A0A3B6NU89_WHEAT	Exoribonuclease R [Sotub11g014540.1.1]	27.1.19	RNA.processing.ribonucleases	0	0	0	0	0	0	0	0	0	0.000100266	0.00010539	0.00010632	0	0	0	0	0	0	0	0	0	0	0	0	0	0	0	0.000103992	0	0	0	0		#DIV/0!	0	#DIV/0!		#DIV/0!	0	#DIV/0!		#DIV/0!	0	#DIV/0!
A0A1D5VCM5	A0A3B6ER42_WHEAT	5'-3' exoribonuclease 2 [Sotub04g034660.1.1]	27.1.19	RNA.processing.ribonucleases	0.000117713	0.000148125	0.000131513	0.000164652	0	0	0	0	0	0	0	0	0	0	0	0	0	0	0	0	0	0	0	0	0.00013245	5.48839e-05	0	0	0	0	0	0		0	7.31825e-05	0.000113135		0	6.72188e-05	0.373901		#DIV/0!	0	#DIV/0!
A0A1D6RMR4	A0A3B6C3T1_WHEAT	Insulin degrading enzyme [Sotub04g012670.1.1]	27.1.19	RNA.processing.ribonucleases	0	0.000136094	0	0	0	0	0	0	0	0.00010566	0.00011106	0.00011204	0	0	0	0	0	0	0	0	0	0	0	0	4.53646e-05	0	0	0.000109587	0	0	0	0		0	5.556e-05	0.373901		#DIV/0!	0	#DIV/0!		#DIV/0!	0	#DIV/0!
A0A1D5YJU2	A0A3B6KP61_WHEAT	ATP dependent RNA helicase [Sotub12g032870.1.1]	27.1.2	RNA.processing.RNA helicase	0.00167392	0.002633	0.00210394	0.00204874	0.00166789	0.00164524	0.00194678	0.00178073	0.00185866	0.00265745	0.00236354	0.00195087	0.00122772	0.000592837	0.00183531	0.00181879	0.00185861	0.00203332	0.000879882	0.000895474	0.00116917	0.00189415	0.00191674	0.00141773	0.00213695	0.00178729	0.00186206	0.00232395	0.00121862	0.00190357	0.000981508	0.00174287		0.570261	0.0007069	0.112808		1.06506	0.000172693	0.471868		0.52711	0.000495943	0.00112537
A0A1D5Z6B4	A0A096USR9_WHEAT	ATP dependent RNA helicase [Sotub12g032870.1.1]	27.1.2	RNA.processing.RNA helicase	0.00144115	0.00284977	0.00207014	0.00201583	0.0016411	0.00161881	0.00191551	0.00155744	0.0016256	0.00241363	0.00211415	0.00170625	0.00120799	0.000583314	0.00180582	0.00178957	0.00205735	0.00200065	0.000865748	0.000881089	0.00115039	0.00159748	0.00161653	0.00111597	0.00212035	0.00175858	0.00169952	0.00207801	0.00119904	0.00194919	0.000965741	0.00144332		0.565492	0.000776722	0.162588		1.10839	0.000196895	0.27917		0.568244	0.000431556	0.0069183
A0A1D5XQA7	A0A453HX40_AEGTS	ATP dependent RNA helicase [Sotub03g011120.1.1]	27.1.2	RNA.processing.RNA helicase	0.000697467	0.00117022	0.00103898	0.00097559	0.000926607	0.0012187	0.000961374	0.000659529	0.000917856	0.00090853	0.000716224	0.000722543	0.000682065	0	0.00135949	0.00050522	0.000774422	0.00075308	0.000651765	0.000663314	0.000649537	0.000601317	0.000304244	0.000945155	0.00096889	0.0010403	0.000846253	0.000782432	0.000680517	0.000677574	0.000654872	0.000616906		0.702367	0.000483314	0.527246		0.651327	0.000241279	0.0440219		0.773849	0.00014717	0.112278
A0A1D5VWI3	A0A453EVA1_AEGTS	ATP dependent RNA helicase [Sotub02g036250.1.1]	27.1.2	RNA.processing.RNA helicase	0.000786658	0.00164983	0.00146481	0.00110035	0.0010451	0.0010309	0.00162647	0.00148774	0.00129404	0.0023056	0.00215417	0.00162988	0	0	0.000766666	0.00142457	0.00145575	0.00141564	0.000735111	0.000748137	0.000732599	0.00101732	0.0013726	0.00035534	0.00130043	0.00105878	0.00146941	0.00202988	0.000255555	0.00143199	0.000738615	0.000915086		0.196516	0.000698937	0.0462664		1.35248	0.000206155	0.000106994		0.50266	0.000414004	0.00163143
A0A1D6RRQ2	A0A3B6EGG3_WHEAT	ATP dependent RNA helicase [Sotub02g036250.1.1]	27.1.2	RNA.processing.RNA helicase	0.000667933	0.00105063	0.00111936	0.000700709	0.000887369	0.000875317	0.00103575	0.000947402	0.000659242	0.00146822	0.00137179	0.00103792	0	0	0.000488219	0.000907174	0.000927036	0.000901488	0.000468124	0.00047642	0.000466524	0.000647836	0.000874082	0.000226283	0.000945973	0.000821132	0.000880797	0.00129264	0.00016274	0.000911899	0.000470356	0.000582734		0.172034	0.000489369	0.0218919		1.11054	8.31182e-05	0.209798		0.534012	0.000257014	0.0225701
W5BXW2	A0A453DES6_AEGTS	Eukaryotic initiation factor 4A (ATP-dependent RNA helicase eIF4A) [Sotub05g016740.1.1]	27.1.2	RNA.processing.RNA helicase	0.000346377	0.000435868	0.000386986	0	0	0	0	0	0	0.000338397	0.000355692	0.000358831	0	0	0	0	0	0	0	0	0	0	0	0	0.000389744	0	0	0.000350973	0	0	0	0		0	0.000215344	0.000113135		#DIV/0!	0	#DIV/0!		#DIV/0!	0	#DIV/0!
A0A1D6RN27	A0A3B6C4V4_WHEAT	ATP dependent helicase [Sotub08g006110.1.1]	27.1.2	RNA.processing.RNA helicase	0.00010263	0.000258292	0.000229325	0.000143555	0	0	0.000106098	9.70478e-05	0.000101295	0.000100266	0.00010539	0.00010632	0	0	0	0	0	0	0	0	0	0	0	0	0.000196749	4.78518e-05	0.00010148	0.000103992	0	0	0	0		0	0.00011981	0.0146555		0	5.86062e-05	0.373901		0	5.56567e-05	2.63021e-06
W5E0S9	A0A3B6HNK0_WHEAT	Single-stranded DNA-binding replication protein A [Sotub03g028590.1.1]	27.1.2	RNA.processing.RNA helicase	0	0	0	0	0	0	0.000170404	0.000155869	0.000162691	0	0	0	0	0	0	0	0	0	0	0	0	0	0	0	0	0	0.000162988	0	0	0	0	0		#DIV/0!	0	#DIV/0!		#DIV/0!	0	#DIV/0!		0	8.93907e-05	2.63021e-06
A0A1D5XW66	A0A3B6JKP7_WHEAT	SMP-30/Gluconolaconase/LRE domain protein [Sotub01g023690.1.1]	27.1.20	RNA.processing.degradation dicer	0.00121335	0.00152683	0.0013556	0.00169718	0.00161197	0.00119255	0.00125434	0.00114735	0.00119756	0.00118539	0.00124598	0.00125697	0.00177983	0.00171888	0.00177377	0.00131835	0.00134722	0.00131009	0.000850379	0.00129817	0.00127121	0.000784559	0.000793915	0.000822117	0.00136526	0.00150057	0.00119975	0.00122944	0.00175749	0.00132522	0.00113992	0.000800197		1.2873	0.000237614	0.0133439		0.883147	0.000196376	0.32489		0.950134	0.000165659	0.707161
A0A1D6D2G0	A0A3B6TEA9_WHEAT	AP-1 complex subunit gamma-1 [Sotub04g015310.1.1]	27.3.1	RNA.regulation of transcription.ABI3/VP1-related B3-domain-containing transcription factor family	0.000117984	0	0	0	0	0	0.00012197	0.000223132	0.000232897	0.00023053	0.000242313	0.000244451	0	0	0	0	0.000131001	0.000127391	0	0	0	0.000152578	0	0.000159882	3.93279e-05	0	0.000192666	0.000239098	0	8.61307e-05	0	0.000104154		0	4.81666e-05	0.373901		#DIV/0!	6.67263e-05	0.116194		0	0.00011245	0.00556782
A0A1D6AS38	A0A3B6PUF3_WHEAT	AP-1 complex subunit gamma-1 [Sotub04g015310.1.1]	27.3.1	RNA.regulation of transcription.ABI3/VP1-related B3-domain-containing transcription factor family	0.000112916	0.000142089	0.000126154	0	0	0	0.000116731	0.000106774	0.000111447	0.000110314	0.000115953	0.000233951	0	0	0	0	0	0	0	0	0	0.000146025	0	0	0.000127053	0	0.00011165	0.000153406	0	0	0	4.86749e-05		0	7.02004e-05	0.000113135		#DIV/0!	0	#DIV/0!		0	6.12346e-05	2.63021e-06
A0A1D6ABI9	A0A3B6NY87_WHEAT	Uncharacterized ABC transporter ATP-binding protein C29A3.09c [Sotub08g027420.1.1]	27.3.1	RNA.regulation of transcription.ABI3/VP1-related B3-domain-containing transcription factor family	0.000171738	0.000216109	0.000191872	0.000240221	0.000228159	0.000225061	0	0.000162397	0.000169504	0.000167781	0.000176357	0.000177913	0.000503837	0.000486583	0.000502122	0.000186601	0.000190687	0.000185432	0.000240727	0.000244993	0.000239905	0.000222095	0.000224743	0.000232727	0.00019324	0.000231147	0.000110633	0.000174017	0.000497514	0.000187573	0.000241875	0.000226521		2.57459	0.000167357	2.61519e-05		0.81149	2.44602e-05	0.000877376		2.18627	9.40599e-05	0.0768246
A0A1D5VEF3	A0A3B6ESH1_WHEAT	Zinc finger CCCH domain-containing protein 66 [Sotub11g009810.1.1]	27.3.11	RNA.regulation of transcription.C2H2 zinc finger family	0.000241242	0	0.000269524	0	0	0	0.000249392	0	0.000238103	0.000942734	0.000495458	0.000749745	0	0	0	0.00052424	0.000535718	0.000260477	0.000338151	0.000344143	0.00101099	0.000623955	0.000631396	0.000326913	0.000170255	0	0.000162498	0.000729312	0	0.000440145	0.000564427	0.000527421		0	0.000132182	0.117335		P	0.000260414	0.00806593		3.47343	0.00034092	0.166022
A0A1D6DM64	A0A3B6B2E3_WHEAT	ZOS4-11 - C2H2 zinc finger protein, expressed [LOC_Os04g47860]	27.3.11	RNA.regulation of transcription.C2H2 zinc finger family	0.000246461	0.000310137	0.000550711	0.00034474	0	0.000322984	0.000254787	0.000233055	0.000243254	0.000240782	0	0.000255322	0	0	0	0.000267791	0.000273654	0.000266112	0	0	0	0	0	0	0.000369103	0.000222574	0.000243699	0.000165368	0	0.000269186	0	0		0	0.00022621	0.0163463		1.20942	0.000124769	0.697355		0	0.000133656	2.63021e-06
A0A1D5TAC3	A0A3B6B8Y8_WHEAT	Zinc-finger protein ZPR1 [Sotub02g015300.1.1]	27.3.11	RNA.regulation of transcription.C2H2 zinc finger family	0.000206293	0.000519182	0.000230479	0.000288555	0.000548134	0.000270344	0.000213263	0.000195072	0.000203609	0.00020154	0.000211841	0.00021371	0	0	0	0	0	0	0	0	0.000288175	0.000266782	0.000269963	0.000279553	0.000318651	0.000369011	0.000203981	0.00020903	0	0	9.60584e-05	0.000272099		0	0.000206359	0.0338448		0	0.000224743	0.0146946		0.470918	0.00012083	0.324722
A0A1D5WDJ0	A0A3B6GW76_WHEAT	Zinc-finger protein ZPR1 [Sotub02g015300.1.1]	27.3.11	RNA.regulation of transcription.C2H2 zinc finger family	0.000333966	0.00042025	0.00037312	0.000467139	0.000443685	0.000437659	0.000345249	0.000315801	0.000329621	0	0	0	0.000979774	0.000946223	0.000976438	0	0.000370814	0	0.000468124	0	0.000466524	0	0	0	0.000375779	0.000449494	0.000330224	0	0.000967478	0.000123605	0.00031155	0		2.57459	0.000325447	2.61519e-05		0.274986	0.000224259	0.058211		0.94345	0.000171204	0.910492
A0A1D5TMU4	A0A3B6AVU4_WHEAT	PHD finger family protein [Sotub12g028400.1.1]	27.3.2	RNA.regulation of transcription.alfin-like	0.00037694	0.000474327	0.000421132	0	0	0	0.000389675	0.000356437	0.000372035	0	0	0	0	0	0	0	0	0	0	0	0	0	0	0	0.000424133	0	0.000372716	0	0	0	0	0		0	0.000234345	0.000113135		#DIV/0!	0	#DIV/0!		0	0.000204415	2.63021e-06
A0A1D6BPU0	A0A3B6RJY9_WHEAT	DnaJ homolog subfamily C member 2 [Sotub08g022750.1.1]	27.3.25	RNA.regulation of transcription.MYB domain transcription factor family	0.000329671	0	0	0	0.000437978	0.000432029	0.000340809	0.000311739	0.000325381	0.000644151	0.000677073	0.000683047	0	0	0	0	0	0	0	0	0	0	0	0	0.00010989	0.000290003	0.000325976	0.00066809	0	0	0	0		0	0.000134588	0.373901		0	0.000224643	0.116135		0	0.000178781	2.63021e-06
A0A1D5U6M2	A0A453AYP9_AEGTS	Pyrrolidone-carboxylate peptidase [Sotub01g038770.1.1]	27.3.3	RNA.regulation of transcription.AP2/EREBP, APETALA2/ethylene-responsive element binding protein family	0	0	0	0	0	0	0.000679433	0.00124296	0.00129735	0.00128417	0	0.00136172	0	0	0	0.000714109	0.00145949	0.000709633	0.00184249	0.000937569	0.000918096	0.000849939	0	0	0	0	0.00107325	0.000881963	0	0.000961076	0.00123272	0.000283313		#DIV/0!	0	#DIV/0!		P	0.000592981	0.0182013		1.14859	0.000407476	0.68339
A0A1D5W2H2	A0A3B6FIE0_WHEAT	Aspartic proteinase nepenthesin I [Sotub08g006690.1.1]	27.3.3	RNA.regulation of transcription.AP2/EREBP, APETALA2/ethylene-responsive element binding protein family	0.000231963	0.000291893	0.000259158	0	0	0	0	0	0	0	0	0.000240303	0	0	0	0	0	0	0	0	0	0	0	0	0.000261005	0	0	8.01009e-05	0	0	0	0		0	0.000144212	0.000113135		#DIV/0!	0	#DIV/0!		#DIV/0!	0	#DIV/0!
A0A1D6BMW2	A0A3B6RQT0_WHEAT	Ubiquitin conjugation factor E4 [Sotub06g030900.1.1]	27.3.3	RNA.regulation of transcription.AP2/EREBP, APETALA2/ethylene-responsive element binding protein family	0	0.000128888	0.000228867	0.000143268	0.000136075	0.000134227	0.000211771	0.000193708	0.000101093	0.000100065	0.00010518	0.000106108	0.00030049	0.0002902	0	0.00011129	0.000113726	0.000110592	0.000143571	0.000146115	0.00014308	0.000264916	0.000268075	0.000277598	0.000119252	0.000137857	0.000168857	0.000103784	0.000196897	0.000111869	0.000144255	0.000270196		1.6511	0.000136805	0.548722		0.81149	1.45882e-05	0.000877376		0.854302	3.9911e-05	0.512799
A0A1D6RZI6	A0A3B6IUM3_WHEAT	bZIP family transcription factor, putative, expressed [LOC_Os03g03550]	27.3.35	RNA.regulation of transcription.bZIP transcription factor family	0.000260885	0.000328287	0.000582941	0.000729831	0.000346593	0.00102566	0.000269699	0	0.00051498	0	0	0	0.000765371	0.00147832	0.000762765	0.000566926	0.000579339	0.000563373	0.00073137	0.00074433	0.000364435	0.00033738	0.000341404	0.000353531	0.000390704	0.000700694	0.00026156	0	0.00100215	0.000569879	0.000613378	0.000344105		2.56499	0.000437862	0.0764348		0.813307	0.000227001	0.542265		2.34508	0.000286848	0.143913
A0A1D5V067	A0A3B6DCQ7_WHEAT	ARGONAUTE 1 [Sotub03g022990.1.1]	27.3.36	RNA.regulation of transcription.argonaute transcription factor family	0.000298915	0.000376142	0.000445278	0.00055748	0.000397117	0.000391724	0.000309013	0.000282655	0.000393367	0.00038937	0.000306953	0.000516102	0.000292314	0.000282304	0.000582637	0.000108261	0.000221263	0.000215166	0.000279328	0.000284278	0.000278373	0.000515415	0.000391171	0.000405067	0.000373445	0.000448774	0.000328345	0.000404142	0.000385751	0.000181564	0.00028066	0.000437217		1.03295	0.000117597	0.914118		0.404577	0.000163046	0.0151798		0.85477	4.4989e-05	0.227007
A0A1D6RKM3	A0A3B6AV98_WHEAT	ARGONAUTE 1 [Sotub06g028680.1.1]	27.3.36	RNA.regulation of transcription.argonaute transcription factor family	0.000395478	0.000248827	0.000441843	0.000553179	0.000525405	0.000518269	0.000408839	0.000373966	0.000390332	0.000386366	0.000304585	0.000409697	0.000580117	0.000280126	0.000867213	0.000107426	0.000219556	0.000320259	0.000415759	0.000423127	0.000414338	0.000383579	0.000388153	0.000401942	0.000362049	0.000532284	0.000391046	0.000366883	0.000575818	0.000215747	0.000417742	0.000391225		1.59044	0.000228566	0.298818		0.405323	0.000186357	0.00711064		1.06827	1.85597e-05	0.0627509
W4ZLT2	S4WGH0_WHEAT	Argonaute 4-like protein [Sotub06g027450.1.1]	27.3.36	RNA.regulation of transcription.argonaute transcription factor family	0.000110841	0.000139478	0.000123836	0	0	0.000145255	0	0	0	0.000108287	0.000113822	0	0	0	0	0	0	0	0	0	0	0	0	0	0.000124718	4.84184e-05	0	7.40362e-05	0	0	0	0		0	6.89102e-05	0.000113135		0	5.93002e-05	0.373901		#DIV/0!	0	#DIV/0!
A0A1D5TM27	A0A3B6AX27_WHEAT	ARID/BRIGHT DNA-binding domain-containing protein [Sotub01g049650.1.1]	27.3.38	RNA.regulation of transcription.AT-rich interaction domain containing transcription factor family	0.000247055	0	0.000276019	0.00034557	0.00032822	0.000323762	0.000255401	0.000233616	0.00024384	0.000241363	0.000253699	0.000255937	0	0	0	0	0	0	0	0	0	0.000319495	0.000323305	0.00033479	0.000174358	0.000332517	0.000244286	0.000250333	0	0	0	0.000325863		0	0.000135367	0.117335		0	0.000182273	9.58502e-07		0	0.000133978	2.63021e-06
A0A1D5U0J8	A0A7H4LP54_WHEAT	COP9 signalosome complex subunit 5b [Sotub06g027830.1.1]	27.3.39	RNA.regulation of transcription.AtSR transcription factor family	0.00041848	0.000526599	0.000467542	0.000585354	0.000555964	0.000548413	0.000432618	0.000791435	0.000413035	0	0.000429734	0.000433526	0	0	0	0	0	0	0	0	0	0	0	0	0.000470874	0.000563244	0.000545696	0.000287753	0	0	0	0		0	0.000260171	0.000113135		0	0.000308748	9.58502e-07		0	0.000327857	0.011364
A0A1D5UER2	A0A3B6C3C5_WHEAT	RuvB-like helicase 2 [Sotub03g008730.1.1]	27.3.39	RNA.regulation of transcription.AtSR transcription factor family	0.000915426	0.00115194	0.00102275	0.000960346	0.000304043	0.000599827	0.000236588	0.000432816	0.000451757	0.000447167	0.000705033	0.000948338	0	0	0	0.000248663	0.000508214	0	0.00032079	0.000326475	0.000319694	0.000295961	0.000598981	0.000620258	0.00103004	0.000621405	0.00037372	0.000700179	0	0.000252292	0.00032232	0.000505067		0	0.000569124	0.000113135		0.406003	0.00033154	0.198683		0.862463	8.04696e-05	0.496619
A0A1D5TH37	A0A8R7TLN7_TRIUA	Coatomer protein epsilon subunit family protein [Sotub02g006340.1.1]	27.3.39	RNA.regulation of transcription.AtSR transcription factor family	0	0	0	0	0	0	0.000412418	0.00037724	0.000787499	0.000389749	0	0.000413283	0	0	0	0	0	0	0	0	0	0.000515916	0	0	0	0	0.000525719	0.000267677	0	0	0	0.000171972		#DIV/0!	0	#DIV/0!		#DIV/0!	0	#DIV/0!		0	0.000321864	0.0160703
A0A1D6RU20	A0A3B6GNH2_WHEAT	MPPN domain containing protein, expressed [LOC_Os01g10350]	27.3.39	RNA.regulation of transcription.AtSR transcription factor family	0.000322414	0.000405713	0	0.00045098	0	0	0	0	0	0.000314986	0.000331085	0.000334006	0	0	0	0	0	0	0	0	0	0	0	0	0.000242709	0.000150327	0	0.000326692	0	0	0	0		0	0.000189838	0.121296		0	0.000184112	0.373901		#DIV/0!	0	#DIV/0!
A0A1D6AZH0	A0A3B6PJ30_WHEAT	Tetratricopeptide repeat protein KIAA0103 [Sotub01g035260.1.1]	27.3.39	RNA.regulation of transcription.AtSR transcription factor family	0	0.00042025	0.00037312	0.000467139	0.000443685	0.000437659	0.000345249	0	0.000329621	0.000326272	0.000342948	0.000345973	0	0	0	0	0	0	0	0	0	0.000431891	0	0.000452566	0.000264457	0.000449494	0.000224957	0.000338398	0	0	0	0.000294819		0	0.000205389	0.117518		0	0.000246395	9.58502e-07		0	0.000174321	0.11633
A0A1D6BWF1	A0A3B6RH17_WHEAT	Trigger factor-like protein [Sotub07g028900.1.1]	27.3.44	RNA.regulation of transcription.chromatin remodeling factors	0	0	0	0	0	0	0	0.000186803	0.000194978	0	0	0	0	0	0	0.000429291	0.00043869	0.0002133	0	0	0	0	0	0	0	0	0.00012726	0	0	0.000360427	0	0		#DIV/0!	0	#DIV/0!		P	0.000213249	0.00806593		0	9.86093e-05	0.116299
A0A1D5XMA4	A0A3B6HPT6_WHEAT	Methyltransferase type 11 [Sotub03g011060.1.1]	27.3.44	RNA.regulation of transcription.chromatin remodeling factors	0	0	0.000449207	0	0	0.000526907	0.000415653	0.000380199	0.000396838	0	0	0	0	0	0	0	0	0	0	0	0	0	0	0	0.000149736	0.000175636	0.000397563	0	0	0	0	0		0	0.000183388	0.373901		0	0.000215109	0.373901		0	0.000218043	2.63021e-06
W5ECM0	A0A3B6IQN9_WHEAT	Nucellin-like aspartic protease (Fragment) [Sotub06g011470.1.1]	27.3.44	RNA.regulation of transcription.chromatin remodeling factors	0	0.000313148	0.000278029	0.000348087	0.00033061	0	0.000257261	0.000235317	0.000245616	0.00024312	0.000255546	0.000257801	0	0	0	0	0	0.000268696	0	0	0	0	0	0.000337228	0.000197059	0.000226232	0.000246065	0.000252156	0	8.95653e-05	0	0.000112409		0	0.000153045	0.117518		0.3959	0.00017497	0.397423		0	0.000134954	2.63021e-06
W5DXS9	A0A8R7U9G3_TRIUA	Ribosomal protein S24e family protein [AT5G02740]	27.3.44	RNA.regulation of transcription.chromatin remodeling factors	0	0	0	0.00063177	0	0	0.000466923	0	0.000445787	0.000441258	0.00046381	0.000467902	0	0	0	0	0	0	0	0	0	0	0	0	0	0.00021059	0.000304237	0.000457657	0	0	0	0		#DIV/0!	0	#DIV/0!		0	0.000257919	0.373901		0	0.000235755	0.11633
W5B1P8	A0A1D5UV36_WHEAT	FACT complex subunit SPT16 [Sotub01g038820.1.1]	27.3.52	RNA.regulation of transcription.global transcription factor group	0.000137253	0.000172713	0.000153344	0	0	0.000179868	0.00014189	0.000129787	0.000135467	0.00013409	0.000140944	0.000142187	0	0	0	0	0	0	0	0	0	0	0	0.000185994	0.000154437	5.99559e-05	0.000135714	0.000139074	0	0	0	6.19982e-05		0	8.53305e-05	0.000113135		0	7.34307e-05	0.373901		0	7.44324e-05	2.63021e-06
A0A1D6CBP7	A0A453SBW5_AEGTS	Histone deacetylase [Sotub09g027750.1.1]	27.3.55	RNA.regulation of transcription.HDA	0	0	0.000305461	0.000382431	0.00036323	0	0.000282644	0	0.00026985	0.000267108	0	0	0	0	0	0.000297069	0.000303573	0.000295207	0	0.000390029	0.000381928	0.000353575	0.000357791	0.000370501	0.00010182	0.000248554	0.000184165	8.9036e-05	0	0.000298617	0.000257319	0.000360622		0	0.000124704	0.373901		1.20142	0.000139033	0.708		1.39722	0.000177953	0.667964
A0A1D5WCE0	A0A453FJA6_AEGTS	Calcyclin-binding protein [Sotub01g014060.1.1]	27.3.6	RNA.regulation of transcription.basic helix-loop-helix family (bHLH)	0.000474665	0.0005973	0.000530314	0.000663943	0.000630607	0.000622042	0	0.000448846	0.000468489	0.000463729	0.00048743	0.000491731	0	0	0	0.000515745	0.000527037	0.000512513	0	0.000677133	0.000663069	0	0	0	0.000534093	0.000638864	0.000305778	0.000480963	0	0.000518432	0.000446734	0		0	0.000295101	0.000113135		0.81149	6.76053e-05	0.000877376		1.46097	0.000306497	0.630151
A0A1D5TSC2	A0A3B6CC64_WHEAT	Syntaxin 81 [Sotub04g025800.1.1]	27.3.6	RNA.regulation of transcription.basic helix-loop-helix family (bHLH)	0	0	0	0	0	0	0	0	0.000319223	0	0	0	0	0	0	0	0	0	0	0	0	0.000418267	0.000423254	0.00043829	0	0	0.000106408	0	0	0	0	0.000426604		#DIV/0!	0	#DIV/0!		#DIV/0!	0	#DIV/0!		0	0.000130322	0.373901
A0A1D5VF80	A0A3B6EJ95_WHEAT	Histone-binding protein RBBP7 [Sotub03g035370.1.1]	27.3.62	RNA.regulation of transcription.nucleosome/chromatin assembly factor group	0.000790702	0.000331663	0.000588935	0	0	0.000345401	0.000544944	0.000498462	0.000260138	0.000257495	0.00054131	0.000546087	0	0	0	0.000572756	0.000877944	0.000853749	0	0	0	0	0	0	0.000570433	0.000115134	0.000434514	0.000448297	0	0.000768149	0	0		0	0.000344663	0.0127031		6.6718	0.000394142	0.012447		0	0.000256864	0.00789742
A0A1D6RSV2	A0A3B6GXC7_WHEAT	Histone-binding protein RBBP7 [Sotub03g035370.1.1]	27.3.62	RNA.regulation of transcription.nucleosome/chromatin assembly factor group	0.000676007	0.000283553	0.000251754	0	0	0.000590599	0.000465897	0.000426157	0.000444807	0.000440288	0.000231395	0.000466874	0	0	0	0.000489675	0.000750594	0.000729908	0.000315855	0.000321452	0	0	0.000294883	0	0.000403771	0.000196866	0.00044562	0.000379519	0	0.000656726	0.000212436	9.82942e-05		0	0.000266916	0.0415703		3.3359	0.00034404	0.0980342		0.476719	0.000173241	0.0944926
A0A1D6AG49	A0A3B6NL89_WHEAT	Ubiquitin thioesterase OTU1 [Sotub07g029240.1.1]	27.3.67	RNA.regulation of transcription.putative transcription regulator	0.000492922	0.000620273	0.000550711	0.000689479	0.000654862	0.000645967	0.000509575	0.00046611	0.000486508	0.000481565	0.000506177	0.000510643	0.00289222	0.00139659	0	0.00107116	0.00109462	0.00106445	0.000690933	0.000703177	0.00137714	0	0.000645056	0.00066797	0.000554635	0.000663436	0.000487397	0.000499462	0.0014296	0.00107674	0.000923752	0.000437675		2.57755	0.0010335	0.354294		1.62298	0.000227065	1.37358e-05		1.89527	0.000344957	0.127028
A0A1D6BJ78	A0A3B6RIC2_WHEAT	At3g28720-like protein (Fragment) [Sotub11g021910.1.1]	27.3.67	RNA.regulation of transcription.putative transcription regulator	0.000347552	0.000437345	0.000388298	0.000243071	0.000461733	0.000455462	0.000359293	0.000164323	0	0.000339544	0.000535347	0.000360047	0	0	0	0	0.000192949	0.000187632	0	0	0	0	0	0	0.000391065	0.000386755	0.000174539	0.000411646	0	0.00012686	0	0		0	0.000216074	0.000113135		0.328012	0.000176895	0.053481		0	0.000148592	0.168103
A0A1D5Y2H8	A0A3B6JHY7_WHEAT	SAP domain containing protein, expressed [LOC_Os03g26630]	27.3.67	RNA.regulation of transcription.putative transcription regulator	0.000295895	0.000186171	0.000165293	0.000413887	0.000393106	0.000193883	0.000152946	0.0002798	0.000146023	0.000289078	0.000303852	0.000306533	0	0	0	0.000321504	0.000328543	0.000319488	0	0	0	0.000382657	0.00019361	0	0.000215786	0.000333625	0.000192923	0.000299821	0	0.000323178	0	0.000192089		0	0.000126246	0.00597586		0.968686	7.70929e-05	0.888869		0	0.000115909	0.011364
A0A1D5VIU6	A0A3B6EG20_WHEAT	X1 (Fragment) [Sotub03g030490.1.1]	27.3.67	RNA.regulation of transcription.putative transcription regulator	0	0	0	0.000228727	0.000217243	0.000214292	0	0	0	0	0	0.0003388	0	0	0	0	0	0	0	0	0	0	0	0.000221591	0	0.000220087	0	0.000112933	0	0	0	7.38638e-05		#DIV/0!	0	#DIV/0!		0	0.000120643	9.58502e-07		#DIV/0!	0	#DIV/0!
A0A1D5YPD0	A0A3B6KSI4_WHEAT	CCR4-NOT transcription complex subunit 1 [Sotub01g029930.1.1]	27.3.67	RNA.regulation of transcription.putative transcription regulator	4.26488e-05	5.36676e-05	4.76489e-05	5.96555e-05	5.66602e-05	5.58907e-05	4.40897e-05	0	4.20938e-05	0	4.37957e-05	0	0	0	0	4.63398e-05	4.73544e-05	4.60494e-05	5.97813e-05	6.08406e-05	5.9577e-05	0	0	5.77944e-05	4.79884e-05	5.74021e-05	2.87278e-05	1.45986e-05	0	4.65812e-05	6.00663e-05	1.92648e-05		0	2.65149e-05	0.000113135		0.81149	6.07436e-06	0.000877376		2.09087	2.3298e-05	0.0948307
A0A1D5TJK0	A0A3B6BZJ2_WHEAT	PWWP domain containing protein, expressed [LOC_Os07g49380]	27.3.68	RNA.regulation of transcription.PWWP domain protein	0.000171738	0.000216109	0.000191872	0	0.000228159	0.000225061	0.00017754	0.000162397	0	0.000167781	0.000176357	0.000177913	0	0	0	0.000186601	0.000190687	0.000185432	0	0	0	0	0	0.000232727	0.00019324	0.000151073	0.000113312	0.000174017	0	0.000187573	0	7.75756e-05		0	0.00010677	0.000113135		1.2416	8.51506e-05	0.654298		0	8.79019e-05	0.116905
A0A1D5SGI1	A0A3B5Z001_WHEAT	PWWP domain containing protein, expressed [LOC_Os05g38810]	27.3.68	RNA.regulation of transcription.PWWP domain protein	0.000178309	0.000112189	9.96068e-05	0.000124706	0.000118445	0	0	8.4305e-05	8.79944e-05	0	0	9.23599e-05	0	0	0	0	0	9.62633e-05	0	0	0	0	0	0.000120816	0.000130035	8.10501e-05	5.74332e-05	3.07866e-05	0	3.20878e-05	0	4.02718e-05		0	7.60767e-05	0.00597586		0.3959	6.26849e-05	0.397423		0	4.45028e-05	0.116299
A0A1D6RXI3	A0A3B6IQ78_WHEAT	Gamma-interferon-inducible lysosomal thiol reductase [Sotub06g006420.1.1]	27.3.7	RNA.regulation of transcription.C2C2(Zn) Constans-like zinc finger family (CO-like)	0	0.000563392	0.000500209	0.000626252	0	0.00117346	0.00138854	0.0012701	0.000883787	0.000874808	0.000919519	0.000463816	0.0013135	0.00253703	0.00261805	0.000972934	0.00149135	0.00145025	0.000627573	0.00127739	0	0.000578998	0.000585902	0	0.000354534	0.000599904	0.00118081	0.000752714	0.00215619	0.00130485	0.000634987	0.0003883		6.08177	0.00110707	0.017059		2.17509	0.000565872	0.13534		0.537757	0.000529559	0.24315
A0A1D6RDT6	A0A3B5XUG1_WHEAT	E3 UFM1-protein ligase 1 homolog [Sotub11g029760.1.1]	27.3.7	RNA.regulation of transcription.C2C2(Zn) Constans-like zinc finger family (CO-like)	0.000279748	0.000352024	0.000312545	0.000391301	0.000371654	0.000366606	0.000289199	0.000264531	0.000276108	0.000273303	0.000287271	0.000289806	0	0	0	0.00015198	0.000155307	0.000302054	0.000196063	0.000199537	0	0.000180887	0.000183045	0.000189547	0.000314773	0.00037652	0.000276613	0.00028346	0	0.000203113	0.000131867	0.000184493		0	0.000173921	0.000113135		0.539449	0.000109667	0.0257074		0.476719	0.000107537	0.0944926
A0A1D5Y5E1	A0A453H424_AEGTS	Nuclease domain-containing protein 1 [Sotub03g031460.1.1]	27.3.73	RNA.regulation of transcription.Zn-finger(CCHC)	0.00362838	0.00286994	0.00301137	0.00333516	0.00358088	0.00339639	0.00321511	0.00343102	0.00296725	0.00172175	0.00180975	0.00171832	0.00273723	0.00205605	0.00272791	0.0022528	0.00241723	0.00246255	0.00217969	0.00207043	0.00159298	0.00120659	0.0014923	0.00112387	0.0031699	0.00343748	0.00320446	0.00174994	0.00250706	0.00237753	0.0019477	0.00127425		0.790896	0.000507839	0.110341		0.691649	0.000590309	0.000407017		0.607808	0.000730973	0.00499891
A0A077S3J6	A0A077S3J6_WHEAT	Chromosome 14 contig 1 DNA sequence [Sotub03g031840.1.1]	27.3.8	RNA.regulation of transcription.C2C2(Zn) DOF zinc finger family	0.000179244	0	0.000200259	0	0.000238131	0.000234897	0	0	0.000176912	0.000350229	0.000368129	0.000371377	0	0	0	0.000194757	0.000199021	0.000193536	0	0	0	0	0	0	0.000126501	0.000157676	5.89706e-05	0.000363245	0	0.000195771	0	0		0	9.82123e-05	0.117335		1.2416	8.88722e-05	0.654298		0	7.2224e-05	0.373901
A0A1D5TJX7	A0A3B6D8V8_WHEAT	RNA-binding protein [Sotub09g007400.1.1]	27.3.99	RNA.regulation of transcription.unclassified	0.000405248	0.000509948	0.000452758	0.00113369	0.00161515	0	0.00125682	0.000383205	0.00119992	0.000395911	0.000416146	0	0	0	0	0	0.000449961	0	0.00056804	0	0.000566099	0	0	0	0.000455985	0.000916281	0.000946648	0.000270686	0	0.000149987	0.000378046	0		0	0.000251944	0.000113135		0.163691	0.000691527	0.201379		0.399352	0.000485214	0.169434
A0A1D5SZ58	A0A8R7P3H6_TRIUA	Guanine nucleotide-binding protein beta subunit-like protein [Sotub06g025890.1.1]	27.3.99	RNA.regulation of transcription.unclassified	0.000336156	0.000423006	0.000375567	0.000470202	0.000446594	0.000440528	0.00104254	0.000953614	0.000995347	0.000656823	0.000690393	0.000348242	0.000986199	0.000952427	0.000982841	0.000365249	0.000373246	0.00036296	0.000471194	0.000479544	0.000469584	0.000869446	0.000439907	0.000911068	0.000378243	0.000452442	0.000997167	0.000565153	0.000973822	0.000367152	0.00047344	0.00074014		2.57459	0.000327581	2.61519e-05		0.81149	4.78779e-05	0.000877376		0.474785	0.000288253	3.51547e-05
A0A1D6A8I1	A0A8R7QPI3_TRIUA	RNA recognition motif containing protein, putative, expressed [LOC_Os02g35950]	27.3.99	RNA.regulation of transcription.unclassified	0.000551224	0.000693639	0.000615849	0.000771031	0.000732318	0.000722372	0	0	0	0	0.000566048	0	0	0	0	0	0	0	0	0	0	0	0	0	0.000620237	0.000741907	0	0.000188683	0	0	0	0		0	0.000342698	0.000113135		0	0.000406684	9.58502e-07		#DIV/0!	0	#DIV/0!
A0A1D5W6J8	A0A3B6FRB1_WHEAT	Zinc finger CCCH domain-containing protein 37 [Solyc12g017410.1.1]	27.3.99	RNA.regulation of transcription.unclassified	0.000247055	0.000621768	0.000276019	0	0	0	0	0	0	0	0	0	0	0	0	0	0	0	0	0	0	0	0	0	0.000381614	0	0	0	0	0	0	0		0	0.000247133	0.0338448		#DIV/0!	0	#DIV/0!		#DIV/0!	0	#DIV/0!
A0A1D5SY09	A0A3B5ZUK8_WHEAT	Nucleic acid binding protein [Sotub08g017550.1.1]	27.3.99	RNA.regulation of transcription.unclassified	0.000455679	0.000286704	0.000254551	0.000318693	0.000302692	0.000597161	0.000235537	0.000430892	0	0.00022259	0.000467933	0.000236031	0	0	0	0	0.000252978	0.000246006	0.000319365	0.000325024	0.000318273	0	0.000298159	0	0.000332311	0.000406182	0.000222143	0.000308851	0	0.000166328	0.000320887	9.93864e-05		0	0.000194418	0.00597586		0.409492	0.00019113	0.131345		1.44451	0.000146803	0.472378
A0A1D6RPZ1	A0A453AKA9_AEGTS	Eukaryotic translation initiation factor 2 alpha subunit family protein expressed [Sotub03g020970.1.1]	27.3.99	RNA.regulation of transcription.unclassified	0.000385443	0.000485026	0.000430631	0	0	0	0.000796929	0.000728953	0.000380427	0.000376562	0.000395808	0.0003993	0	0	0	0.000837601	0.00085594	0.000416176	0	0	0.000538432	0.00049846	0	0	0.0004337	0	0.000635436	0.000390557	0	0.000703239	0.000179477	0.000166153		0	0.000239631	0.000113135		P	0.000416075	0.00806593		0.282448	0.000347844	0.1081
A0A1D6RK75	A0A3B6ANY1_WHEAT	Protein transport protein SEC24 [Sotub02g025580.1.1]	27.3.99	RNA.regulation of transcription.unclassified	0.000415092	0.000522335	0.000347817	0.000290307	0.000137866	0.000135993	0.000321837	0.000294385	0.000204845	0.000202764	0.000213127	0.000107504	0	0	0	0.000225508	0.000230445	0.000224095	0.00014546	0.000148037	0.000289925	0.000134201	0.000135801	0.000140625	0.000428415	0.000188055	0.000273689	0.000174465	0	0.000226683	0.000194474	0.000136876		0	0.000241165	0.0010841		1.2054	5.99087e-05	0.492289		0.710566	7.81897e-05	0.253076
A0A1D5UDE7	A0A3B6C4F6_WHEAT	RNA Binding Protein 45 [Sotub02g023600.1.1]	27.3.99	RNA.regulation of transcription.unclassified	0.000471392	0.000593181	0.000263328	0.000329682	0.000313129	0.000617753	0.000243659	0.000222875	0.000232629	0.000230265	0.000242034	0.00024417	0	0	0	0	0	0	0.000330377	0	0	0.000304806	0	0	0.000442634	0.000420188	0.000233054	0.000238823	0	0	0.000110126	0.000101602		0	0.000264397	0.010058		0	0.00025437	0.0131716		0.472533	0.000138311	0.327471
A0A1D6BGM0	A0A453NEH0_AEGTS	Zinc finger CCCH domain-containing protein 13 [Sotub12g012000.1.1]	27.3.99	RNA.regulation of transcription.unclassified	0.000329671	0.000414845	0.000368321	0.000461131	0.000437978	0.000432029	0.000340809	0.000311739	0.000325381	0.000322076	0.000338537	0.000341524	0	0	0	0	0	0	0	0	0	0.000426336	0.00043142	0.000446746	0.000370946	0.000443713	0.000325976	0.000334045	0	0	0	0.000434834		0	0.000204958	0.000113135		0	0.000243226	9.58502e-07		0	0.000178781	2.63021e-06
A0A1D6D8C7	A0A077RPZ7_WHEAT	Threonyl-tRNA synthetase [Sotub08g017750.1.1]	27.3.99	RNA.regulation of transcription.unclassified	0.000155581	0.000195777	0.000173821	0.00021762	0	0	0.000160837	0.000147118	0.000153556	0.000151996	0.000319529	0.000161174	0	0	0	0	0.000172747	0	0.000218079	0	0.000217334	0.0002012	0.000203599	0.000421663	0.000175059	7.25401e-05	0.000153837	0.0002109	0	5.75822e-05	0.000145138	0.000275487		0	9.67252e-05	0.000113135		0.793799	0.000101786	0.879526		0.94345	7.97564e-05	0.910492
A0A1D5WAI7	A0A3B6FSE6_WHEAT	Zinc finger CCCH domain-containing protein 15-like protein [Sotub09g006680.1.1]	27.3.99	RNA.regulation of transcription.unclassified	0.000277102	0	0.000309589	0.000387599	0.000368138	0.000363138	0.000286464	0.000262029	0.000273496	0.000270718	0.000284554	0.000287064	0	0	0	0.000301084	0	0	0.000388417	0	0	0	0	0	0.000195564	0.000372959	0.000273996	0.000280779	0	0.000100361	0.000129472	0		0	0.000151831	0.117335		0.269095	0.000185598	0.0536101		0.472533	0.000162609	0.327471
A0A1D6DLP5	A0A3B6EAK2_WHEAT	Threonyl-tRNA synthetase [Sotub08g017750.1.1]	27.3.99	RNA.regulation of transcription.unclassified	0.00036617	0.000230387	0.00020455	0.000512185	0	0.000239931	0.000189271	0.000173126	0.000180703	0.000178867	0.000188009	0.000189668	0	0	0	0	0.000203286	0	0.000513265	0	0	0.000236769	0.000239592	0.000248103	0.000267036	0.000250705	0.000181033	0.000185514	0	6.77619e-05	0.000171088	0.000241488		0	0.000156229	0.00597586		0.270285	0.000204496	0.32383		0.945065	0.000187567	0.956451
A0A1D6CZY3	M8CUK9_AEGTA	Pre-mRNA splicing factor [Sotub10g020880.1.1]	27.3.99	RNA.regulation of transcription.unclassified	0.00025568	0.000321738	0.000285656	0.000357635	0.000339679	0.000335065	0.000264318	0.000241773	0.000252353	0.000249789	0.000262556	0.000264872	0.000750101	0.000724415	0.000747548	0.000277808	0.00028389	0.000276067	0	0	0	0	0	0	0.000287691	0.000344126	0.000252815	0.000259072	0.000740688	0.000279255	0	0		2.57459	0.000249158	2.61519e-05		0.81149	3.64158e-05	0.000877376		0	0.000138656	2.63021e-06
A0A1D5UGR6	A0A3B6DF66_WHEAT	RNA-binding La domain-containing protein [Sotub08g018880.1.1]	27.3.99	RNA.regulation of transcription.unclassified	0.000231963	0.000291893	0.000259158	0.000324461	0.00030817	0.000303985	0.0002398	0.000219346	0.000228945	0.000226619	0	0	0	0	0	0	0	0	0	0	0.000324034	0.000299978	0.000303556	0.000314339	0.000261005	0.000312205	0.000229363	7.55396e-05	0	0	0.000108011	0.000305958		0	0.000144212	0.000113135		0	0.000171139	9.58502e-07		0.470918	0.000135866	0.324722
A0A1D6AMW7	A0A3B6PT75_WHEAT	Ribosomal RNA-processing protein 12 [Sotub07g016270.1.1]	27.3.99	RNA.regulation of transcription.unclassified	0.00022049	0.000277456	0.00024634	0	0.000292927	0	0	0	0	0	0	0	0	0	0	0	0	0	0	0	0	0	0	0	0.000248095	9.76424e-05	0	0	0	0	0	0		0	0.000137079	0.000113135		0	0.000119587	0.373901		#DIV/0!	0	#DIV/0!
A0A1D5VRX5	A0A3B6FGT6_WHEAT	Kelch-like protein [Sotub09g016660.1.1]	27.3.99	RNA.regulation of transcription.unclassified	0	0	0	0	0	0	0.000154732	0.000141534	0.000147728	0	0	0	0	0	0	0	0	0	0	0	0	0	0	0	0	0	0.000147998	0	0	0	0	0		#DIV/0!	0	#DIV/0!		#DIV/0!	0	#DIV/0!		0	8.11694e-05	2.63021e-06
A0A1D6CWH6	A0A3B6TAX8_WHEAT	Protein SUPPRESSOR OF GENE SILENCING 3 [Sotub04g016230.1.1]	27.3.99	RNA.regulation of transcription.unclassified	0.00017088	0.000430056	0.000190913	0.00023902	0.000227019	0.000223935	0.000176653	0.000161585	0.000168656	0.000333885	0.00035095	0.000354046	0	0.000484151	0	0	0	0	0	0	0	0.000220984	0	0	0.00026395	0.000229991	0.000168964	0.000346294	0.000161384	0	0	7.36614e-05		0.611418	0.000206705	0.602371		0	0.000126072	9.58502e-07		0	9.26683e-05	2.63021e-06
A0A1D5W2I3	A0A077S702_WHEAT	Exocyst complex protein EXO70 [Sotub03g023760.1.1]	27.3.99	RNA.regulation of transcription.unclassified	0	0	0	0	0	0	0	0	0	0.000152227	0.000160007	0	0	0	0	0	0	0	0	0	0	0	0	0	0	0	0	0.000104078	0	0	0	0		#DIV/0!	0	#DIV/0!		#DIV/0!	0	#DIV/0!		#DIV/0!	0	#DIV/0!
A0A1D6BPE0	A0A3B6RPA0_WHEAT	Exocyst complex protein exo70 [Sotub12g028710.1.1]	27.3.99	RNA.regulation of transcription.unclassified	0	0	0	0	0	0	0	0	0	0	0	0	0	0	0	0	0	0	0	0.000215406	0	0	0	0	0	0	0	0	0	0	7.18021e-05	0		#DIV/0!	0	#DIV/0!		#DIV/0!	0	#DIV/0!		#DIV/0!	8.79392e-05	0.373901
A0A1D6B058	A0A3B6PKA9_WHEAT	Arf GTPase activating protein [Sotub12g009030.1.1]	27.3.99	RNA.regulation of transcription.unclassified	0.000149894	0	0.000167468	0	0	0	0.000154958	0.000141741	0.000147944	0	0.000153925	0.000155283	0.000439752	0.000424693	0	0.000162867	0.000166433	0.000161846	0	0.000213832	0	0.000193846	0.000196157	0	0.000105787	0	0.000148214	0.00010307	0.000288149	0.000163715	7.12772e-05	0.000130001		2.72385	0.000195695	0.300877		P	8.96835e-05	3.11934e-08		0.480906	8.88246e-05	0.341759
[truncated: 4 more columns]
