# Supplementary material for: Cell‐type proteomic and metabolomic resolution of early and late grain filling stages of wheat endosperm
Source: Plant Biotechnol J. 2023 Dec 4;22(3):555–71. doi: 10.1111/pbi.14203 (PMC12047074; doi:10.1111/pbi.14203)
Supplement: Supplementary file 11 — Table S10 GC‐TOF‐MS data from different cell types (AL, SA, SE, ETCs) of developing wheat endosperm (15 and 26 DAA). [file PBI-22-555-s003.xlsx]

## Sheet: RIs and quntification masses
Table S10. Compounds identified in developing wheat endosperm measured by GC-TOF-MS.
Note: Retention index (RI) and mass spectrum information used for identification. Peak area of specific ion (quantification mass) were used for quantificaion. All the RIs and quantification masses were listed if the compounds showed more than one derivatized products.
No.	Compound	RI	Quantification mass (m/z)
1	Pyruvic acid	1044.8	174
2	Lactic acid	1054.3	117
3	Valine	1085.6, 1212.0	72, 144
4	Alanine	1097.0, 1423.1	116, 174
5	Glycine	1130.8, 1302.7	102, 174
6	Serine	1254.4, 1354.9	132, 204
7	Leucine	1268.7	158
8	Isoleucine	1289.7	158
9	Threonine	1290.3, 1379.9	117, 57
10	Proline	1294.5, 1576.0	142, 142
11	Succinic acid	1309.9	75
12	Fumaric acid	1346.2	245
13	Aspartic acid	1418.1, 1515.8	160, 232
14	Malic acid	1483.3	233
15	Glutamine	1485.3, 1768.3	155, 156
16	Threitol	1495	217
17	Methionine	1515.2	176
18	Glutamic acid	1527.9, 1614.6	84, 246
19	Phenylalanine	1545.1, 1622.3	120, 218
20	Threonic acid	1553.3	292
21	Glutaric acid, 2-oxo-	1568.8	198
22	Asparagine	1591.0, 1663.8	159, 116
23	Putrescine	1734.3	174
24	Citric acid	1810	273
25	Ornithine	1810.5	142
26	Fructose	1864.5, 1874.4	103, 103
27	Galactose	1884.0, 1910.0	205, 205
28	Glucose	1891.1, 1910.1	319, 319
29	Lysine	1917.3	156
30	Tyrosine	1933.5	218
31	Gluconic acid	1991.5	333
32	myo-Inositol	2085.8	217
33	Tryptophan	2185.8	218
34	Spermidine	2192.4, 2249.3, 2460.8	200, 144, 174
35	Fructose-6-phosphate	2296.3	315
36	Glucose-6-phosphate	2309.0, 2328.3	387, 387
37	Sucrose	2625	361
38	Maltose	2728.6, 2755.4	204, 204
39	Trehalose	2733.4	191
40	Galactinol	2977.4	204
41	Raffinose	3374.3	361

## Sheet: Identified metabolites
Table S10. GC-TOF-MS data of four cell types in two developing stages of wheat grain endosperm.
Note: Data was normalized to fresh weight and internal standard.
		15 DAA												26 DAA
	Weight of tissue in mg	5.9	5.9	5.9	8	8	8	3.4	3.4	3.4	4.9	4.9	4.9	3.2	3.2	3.2	6.2	6.2	6.2	4.8	4.8	4.8	4.3	4.3	4.3
		15 AL	15 AL	15 AL	15 SA	15 SA	15 SA	15 SE	15 SE	15 SE	15 ETC	15 ETC	15 ETC	26 AL	26 AL	26 AL	26 SA	26 SA	26 SA	26 SE	26 SE	26 SE	26 ETC	26 ETC	26 ETC
amino acid	Alanine	0.00892125	0.0134723	0.0131891	0.0130874	0.0119034	0.0126302	0.0381543	0.0360406	0.033925	0.0315038	0.0305705	0.0331489	0.0435592	0.0413358	0.0408187	0.0200956	0.0196305	0.0207901	0.0364535	0.0352151	0.0376559	0.0286963	0.0288094	0.028276
	Asparagine	0.000980124	0.000783194	0.000699556	0.000572995	0.000559444	0.000557875	0.00146368	0.00139947	0.00130148	0.00140652	0.00118744	0.00124265	0.00523451	0.00493783	0.00474854	0.00203318	0.00191909	0.00203061	0.00333384	0.00307745	0.00298249	0.00220441	0.00211812	0.00210494
	Aspartic acid	0.0201894	0.018582	0.0185284	0.0157884	0.0144011	0.0143307	0.0386121	0.0378643	0.037479	0.0277236	0.0274065	0.0267037	0.0349048	0.0353775	0.0343779	0.0130853	0.0132673	0.0158627	0.0239606	0.02472	0.0224521	0.017116	0.0181185	0.0175114
	Glutamic acid	0.007392	0.00727789	0.00670674	0.00676513	0.00618276	0.0063348	0.0163785	0.0159587	0.0154415	0.0193494	0.0171623	0.0175622	0.0196603	0.0184582	0.0183634	0.00815438	0.00778198	0.00833428	0.0171748	0.0161014	0.0151086	0.0125316	0.0123048	0.0121882
	Glutamine	0.00118785	0.000952659	0.000997921	0.00175325	0.00189357	0.00195873	0.00433803	0.00413046	0.00398905	0.00695958	0.00545644	0.00610415	0.00616179	0.00587998	0.0055867	0.00342772	0.0031666	0.0028815	0.00533294	0.00445157	0.00468583	0.00500196	0.00451033	0.00465045
	Glycine	0.0087212	0.00940672	0.00933782	0.00829096	0.00779524	0.00810096	0.0241934	0.0250203	0.0223985	0.0163319	0.0163069	0.0164274	0.0543213	0.0529116	0.0518668	0.0286596	0.0261653	0.0257524	0.0511979	0.0475714	0.0475818	0.0359353	0.0375226	0.0367444
	Isoleucine	0.000981025	0.00108967	0.00101474	0.000804125	0.000718174	0.00074142	0.00204991	0.00188974	0.00198191	0.00189859	0.00185132	0.00186643	0.00182119	0.00167313	0.00164287	0.000608437	0.000607605	0.000646293	0.00113836	0.0011375	0.0010979	0.000994997	0.00102036	0.00101581
	Leucine	0.00160888	0.0017116	0.00167777	0.00122579	0.00113845	0.00113905	0.00290173	0.00262187	0.00285196	0.00277754	0.00279358	0.00276592	0.00253941	0.00227208	0.00233722	0.00088133	0.000789989	0.000938921	0.0015727	0.00152376	0.00152675	0.00141953	0.00142241	0.00146431
	Lysine	0.0269948	0.0383226	0.0335663	0.0251156	0.0223831	0.0237305	0.0541203	0.0521272	0.0483791	0.0571105	0.0594541	0.0521544	0.0310691	0.025182	0.0247242	0.0156355	0.0129436	0.0133993	0.0420862	0.0332265	0.0352401	0.0368924	0.0387789	0.0395933
	Methionine	0.000409397	0.000651689	0.000458937	0.000655353	0.000552592	0.00059091	0.00124092	0.00127456	0.000935463	0.00134374	0.00125844	0.00129727	0.000549212	0.000501219	0.000489214	0.000288071	0.000224056	0.000234086	0.000527351	0.000428449	0.000419141	0.000441922	0.000510504	0.000477462
	Ornithine	0.000818092	0.000786548	0.000771133	0.000459651	0.000450357	0.000433221	0.00118668	0.00126133	0.00113865	0.000964711	0.000870392	0.000885235	0.000913375	0.000849506	0.000857287	0.000375043	0.000349034	0.000387027	0.000633967	0.000626278	0.00058319	0.000599399	0.000597673	0.000594684
	Phenylalanine	0.00030929	0.000320247	0.000297381	0.000234252	0.000207966	0.000190952	0.000594797	0.000594047	0.000502564	0.000560489	0.000543287	0.000499647	0.0007228	0.000735886	0.000783335	0.000354562	0.000309747	0.000292798	0.000578754	0.000609647	0.000498152	0.000442139	0.000515518	0.000525031
	Proline	0.0106067	0.0118196	0.0111913	0.0115003	0.0103767	0.0106661	0.0254205	0.0232517	0.0241716	0.0256333	0.0246973	0.0247286	0.0028321	0.00238645	0.0023382	0.000871801	0.000866802	0.000910981	0.00161196	0.00160173	0.00156626	0.0013178	0.00135521	0.00136377
	Putrescine	0.00645312	0.0066714	0.00653552	0.00398985	0.00373986	0.00381299	0.00882705	0.00855192	0.00861286	0.0109019	0.0102266	0.010371	0.0100504	0.00954002	0.00959409	0.00405914	0.00394639	0.00417617	0.00607138	0.00595425	0.00562468	0.00568697	0.00568494	0.00561194
	Pyruvic acid	0.000112366	0.000126204	0.000120182	9.26862e-05	8.10272e-05	8.33619e-05	0.00026997	0.000230756	0.000251301	0.000217538	0.000210969	0.00021403	0.000325139	0.000278747	0.000284152	0.000124885	0.000122577	0.000130194	0.000280719	0.000281287	0.000273694	0.000330595	0.000332295	0.000335717
	Serine	0.00796997	0.01307	0.00830543	0.0122285	0.0109605	0.0117531	0.0301608	0.031025	0.026295	0.0228531	0.0225516	0.0233243	0.0310106	0.0292913	0.0294963	0.0156958	0.0135834	0.0135508	0.0294839	0.0263476	0.0258004	0.0211176	0.0226395	0.0221772
	Spermidine	0.0056818	0.00598843	0.0056919	0.00314475	0.00295919	0.00313895	0.0054105	0.00516017	0.00499261	0.00527529	0.00429849	0.00458445	0.00744984	0.00654386	0.00699963	0.00394155	0.00352845	0.0040556	0.00355771	0.00294725	0.00335974	0.00307331	0.00248102	0.00270919
	Threonine	0.000640477	0.000440991	0.000641674	0.000322164	0.000291319	0.000312392	0.000828947	0.000853528	0.000828723	0.000674047	0.000677262	0.00069704	0.000775885	0.000767456	0.000776998	0.000500097	0.000332988	0.000334864	0.000747846	0.000852587	0.000646712	0.000547853	0.000615407	0.000596748
	Tryptophan	0.00174827	0.0016939	0.00154205	0.000934596	0.00100899	0.000968107	0.00240621	0.00224144	0.00213427	0.00236956	0.00195985	0.00202446	0.00400116	0.0035788	0.00352728	0.00160752	0.00147781	0.00166868	0.00302471	0.00268657	0.00291165	0.00323679	0.00303435	0.00304291
	Tyrosine	0.0258125	0.0269439	0.025915	0.0160701	0.0151617	0.0158027	0.0416261	0.0391857	0.0397602	0.040854	0.0368957	0.0382318	0.04305	0.0420124	0.0422386	0.0159491	0.0153937	0.0176	0.0337499	0.0313102	0.0324446	0.0273307	0.0272007	0.0284551
	Valine	0.00172859	0.00187893	0.00187906	0.00154751	0.00136803	0.00154966	0.00366417	0.00359842	0.0035261	0.00355103	0.00346437	0.00366238	0.00402587	0.00391374	0.00391531	0.0019036	0.00171205	0.00173609	0.00317692	0.00289546	0.00296878	0.00260027	0.00271641	0.00267486
organic acid	Citric acid	0.0110193	0.0107803	0.0105106	0.00769247	0.00742384	0.00744031	0.0164567	0.0170033	0.0162917	0.0142442	0.0127325	0.0131728	0.0191749	0.0185444	0.0187534	0.00737475	0.00683112	0.00724167	0.0127233	0.0118094	0.0112716	0.0123022	0.0120647	0.0117458
	Fumaric acid	0.000444901	0.000417871	0.000448976	0.000355347	0.000328604	0.000344283	0.00093745	0.000963389	0.000869986	0.000734834	0.000726729	0.000716074	0.000659651	0.000642503	0.000649297	0.000337876	0.000304569	0.00030058	0.000617	0.000618743	0.000579332	0.000452518	0.000492628	0.000487353
	Gluconic acid	0.0025094	0.00263858	0.00255933	0.0016048	0.00147481	0.00161079	0.00327784	0.00296743	0.00309262	0.00296904	0.00321111	0.00302188	0.00238363	0.00220437	0.00219078	0.000946204	0.000821494	0.000927905	0.0019812	0.00178433	0.00165834	0.00130521	0.00157873	0.00160189
	Glutaric acid, 2-oxo-	4.08859e-05	4.18786e-05	4.26699e-05	2.85155e-05	2.68937e-05	2.75572e-05	8.37957e-05	8.63956e-05	7.33396e-05	9.5362e-05	9.25523e-05	8.24248e-05	4.25204e-05	4.30955e-05	4.4576e-05	2.07456e-05	1.76317e-05	1.78873e-05	3.95907e-05	4.21095e-05	3.63822e-05	5.28741e-05	5.63536e-05	5.71883e-05
	Lactic acid	0.00767236	0.00749974	0.00833071	0.00353399	0.00348838	0.00375618	0.012319	0.0115904	0.0129008	0.00626538	0.00619804	0.00689789	0.0101127	0.00966584	0.0090936	0.00466421	0.00424666	0.00432566	0.00961435	0.00842111	0.00933094	0.00630444	0.00619831	0.00613297
	Malic acid	0.0074026	0.00805055	0.00738481	0.00603726	0.00556298	0.00577149	0.0138738	0.0143556	0.0123168	0.0114998	0.0114823	0.0115973	0.0106588	0.0103218	0.010331	0.00530191	0.00466772	0.0046176	0.0101116	0.0096261	0.00896863	0.00857239	0.00958618	0.00950371
	Succinic acid	0.00113528	0.00107679	0.00115475	0.00101101	0.000897501	0.000968563	0.00279857	0.0028277	0.00253484	0.00216878	0.00216573	0.00210402	0.0036138	0.00365622	0.00358997	0.0019258	0.00172007	0.00168485	0.00359477	0.00340878	0.0032077	0.00243392	0.00267666	0.00262935
	Threonic acid	4.54239e-05	4.17547e-05	4.55778e-05	2.94094e-05	2.69092e-05	2.75331e-05	6.44239e-05	6.54557e-05	5.59845e-05	4.49903e-05	4.37085e-05	4.09508e-05	9.01608e-05	8.68926e-05	9.13244e-05	3.7593e-05	3.29374e-05	3.2346e-05	5.15056e-05	5.60758e-05	4.64774e-05	3.51735e-05	4.14692e-05	4.26744e-05
carbohydrate	Fructose	2.77442	3.31703	2.95323	1.8366	1.72348	1.72343	4.78738	4.26687	4.47224	3.76094	3.76071	3.6268	4.2528	4.12749	4.13681	1.40147	1.40862	1.65468	2.9039	3.10291	2.89541	2.23836	2.41196	2.40852
	Fructose-6-phosphate	0.0284386	0.0271712	0.0268191	0.017279	0.0177509	0.0174108	0.0445853	0.0401479	0.0388156	0.0256181	0.0226121	0.0233654	0.0123311	0.0105977	0.010632	0.00609322	0.00605069	0.00659961	0.0143063	0.0130896	0.0134434	0.0095921	0.00904832	0.00893556
	Galactinol	0.0111399	0.0103787	0.0102624	0.005808	0.00594237	0.00578121	0.0122964	0.0118474	0.0114488	0.00958938	0.00869026	0.00919872	0.021561	0.0198698	0.0195022	0.0110221	0.00973787	0.00961272	0.0200273	0.0192706	0.0221119	0.0218227	0.0208543	0.0203858
	Galactose	0.282618	0.304685	0.331832	0.211343	0.207823	0.202749	0.521196	0.465056	0.487633	0.559567	0.601601	0.518443	0.315322	0.297461	0.290965	0.134927	0.120496	0.119304	1.59622	1.30995	1.36336	1.18448	1.23334	1.22598
	Glucose	1.11613	1.28914	1.21258	0.881876	0.899326	0.879983	1.84488	1.95413	1.82536	1.66866	1.8259	1.65395	1.46855	1.21156	1.17527	0.620972	0.577172	0.566657	1.21604	1.00188	1.03293	0.922016	0.940204	0.933413
	Glucose-6-phosphate	0.0489473	0.0466429	0.046321	0.030539	0.0315815	0.0308984	0.0774741	0.0721758	0.0694003	0.0464985	0.0408671	0.0422212	0.021449	0.0189642	0.0189918	0.0120696	0.0111161	0.0121178	0.0271942	0.0242979	0.0253884	0.0184271	0.0171484	0.0169082
	Maltose	0.607321	0.567049	0.556152	0.370373	0.39688	0.386099	1.01524	1.07248	1.00604	0.69104	0.577413	0.623896	0.809923	0.789212	0.787646	0.468041	0.408734	0.412908	0.898685	0.80102	0.911506	0.676587	0.628322	0.606781
	myo-Inositol	0.468215	0.50787	0.48649	0.322606	0.317902	0.315	0.69098	0.686273	0.639523	0.717668	0.730707	0.686264	0.39524	0.37126	0.370731	0.161409	0.144215	0.142962	0.284376	0.273658	0.255143	0.206284	0.222621	0.22492
	Raffinose	1.27993	1.32177	1.30576	0.899525	0.916206	0.909472	2.29867	2.2301	2.23776	2.23587	2.24398	2.26761	1.6984	1.61036	1.58969	0.824831	0.788804	0.789859	1.37945	1.36019	1.46342	1.69456	1.63726	1.62668
	Sucrose	2.55189	2.51818	2.51718	1.69509	1.78855	1.75877	4.07826	4.21103	4.18897	3.71747	3.62894	3.80424	2.69848	2.7963	2.78381	1.51672	1.43112	1.34884	2.59679	2.41334	2.6978	2.92676	2.80974	2.76706
	Threitol	0.00623167	0.00620016	0.00627015	0.00472531	0.00474135	0.00483987	0.0114257	0.011126	0.011454	0.00736312	0.00812679	0.00803604	0.0120312	0.0115197	0.0114655	0.00623131	0.00622127	0.0062674	0.0082055	0.00789236	0.00824796	0.00896492	0.00888298	0.00898494
	Trehalose	0.110257	0.0990106	0.0964316	0.0646651	0.0691175	0.0677368	0.175712	0.190346	0.182622	0.136683	0.116623	0.118823	0.132712	0.127773	0.127906	0.0749213	0.0663798	0.0673532	0.140502	0.127718	0.142147	0.111566	0.103051	0.101783
