# Supplementary material for: Cell‐type proteomic and metabolomic resolution of early and late grain filling stages of wheat endosperm
Source: Plant Biotechnol J. 2023 Dec 4;22(3):555–71. doi: 10.1111/pbi.14203 (PMC12047074; doi:10.1111/pbi.14203)
Supplement: Supplementary file 12 — Table S11 List of proteins discussed in figures 4 and 5. [file PBI-22-555-s010.xlsx]

## Sheet: Figure 4
Table 11: Proteins in SE and ETCs related to sugar loading in 15 and 26 DAA (Figure 4).
Note: the data of cavity fluid (CF) is from Zhang et. al (https://doi.org/10.1111/tpj.15410).
**Accession 1 and 2 are Uniprot identifiers for the protein																			Average
Accession 1	Accession 2	Discription	Abbrivation	Bin No	Function	Category	15 SE	15 SE	15 SE	15 ETC	15 ETC	15 ETC	26 SE	26 SE	26 SE	26 ETC	26 ETC	26 ETC	15 SE	15 ETC	26 SE	26 ETC
A0A1D6AJ99	A0A3B6NKY9_WHEAT	Beta-fructofuranosidase insoluble isoenzyme 2 [Sotub10g025810.1.1]		2.2.1.3.2	major CHO metabolism.degradation.sucrose.invertases.cell wall	Major CHO metabolism	0.000205013	0.000187526	0.000391465	0.000193744	0	0.000205443	0.000277977	0.000282903	0.000277027	0	0	0	0.000261334	0.000133062	0.000279302	0
A0A1D5ZMP0	A0A3B6N1N2_WHEAT	Beta-fructofuranosidase insoluble isoenzyme 2 [Sotub09g009910.1.1]		2.2.1.3.2	major CHO metabolism.degradation.sucrose.invertases.cell wall	Major CHO metabolism	0.00036113	0.000165163	0.000344782	0.00017064	0	0.000180944	0.000489656	0.000498333	0.000487983	0	0	0	0.000290358	0.000117194	0.000491991	0
	Sum of isoforms	Beta-fructofuranosidase insoluble isoenzyme 2	BF				0.000566142	0.000352689	0.000736247	0.000364383	0	0.000386386	0.000767633	0.000781236	0.00076501	0	0	0	0.000551693	0.000250256	0.000771293	0
Q8W431	Q8W431_WHEAT	1 2-beta-fructan 1F-fructosyltransferase (Fragment) [Sotub08g024940.1.1]		2.2.1.3.3	major CHO metabolism.degradation.sucrose.invertases.vacuolar	Major CHO metabolism	0.000860321	0.000944326	0.000985652	0.000162606	0.000170917	0.000172425	0	0	0.000232505	0	0	0	0.0009301	0.000168649	7.75016e-05	0
A0A1D6D1B6	A0A3B6TB39_WHEAT	1 2-beta-fructan 1F-fructosyltransferase (Fragment) [Sotub08g024940.1.1]		2.2.1.3.3	major CHO metabolism.degradation.sucrose.invertases.vacuolar	Major CHO metabolism	0.000475298	0.000579676	0.000605044	0.000149724	0	0.000158765	0	0	0	0	0	0	0.000553339	0.00010283	0	0
A0A1D5WXK4	A0A3B6I3B5_WHEAT	1 2-beta-fructan 1F-fructosyltransferase (Fragment) [Sotub03g019790.1.1]		2.2.1.3.3	major CHO metabolism.degradation.sucrose.invertases.vacuolar	Major CHO metabolism	0.000317816	0.000581414	0.000455144	0	0	0	0	0	0	0	0	0	0.000451458	0	0	0
A0A1D5X7Z8	A0A3B6I572_WHEAT	1 2-beta-fructan 1F-fructosyltransferase (Fragment) [Sotub03g019790.1.1]		2.2.1.3.3	major CHO metabolism.degradation.sucrose.invertases.vacuolar	Major CHO metabolism	0.000323145	0.000591163	0.000617034	0.000305383	0.000320991	0	0	0	0	0	0	0	0.000510447	0.000208791	0	0
A0A1D5WXK2	A0A3B6I567_WHEAT	1 2-beta-fructan 1F-fructosyltransferase (Fragment) [Sotub03g019790.1.1]		2.2.1.3.3	major CHO metabolism.degradation.sucrose.invertases.vacuolar	Major CHO metabolism	0.000169045	0.000154626	0	0	0	0.0001694	0	0	0	0	0	0	0.000107891	5.64667e-05	0	0
A0A1D6CZH0	A0A3B6TCC8_WHEAT	1 2-beta-fructan 1F-fructosyltransferase (Fragment) [Sotub03g019790.1.1]		2.2.1.3.3	major CHO metabolism.degradation.sucrose.invertases.vacuolar	Major CHO metabolism	0	0	0	0	0	0	0	0	0	0	0	0	0	0	0	0
	Sum of isoforms	2 2-beta-fructan 1F-fructosyltransferase (Fragment)	BFF				0.00214563	0.00285121	0.00266287	0.000617713	0.000491908	0.00050059	0	0	0.000232505	0	0	0	0.00255323	0.000536737	7.75016e-05	0
A0A1D5X190	A0A1D6SCP9_WHEAT	Sucrose synthase 2 [Sotub07g016110.1.1]		2.2.1.5	major CHO metabolism.degradation.sucrose.Susy	Major CHO metabolism	0.00167797	0.00166274	0.00173551	0.000660722	0.00083339	0.000700619	0.000758386	0.000771825	0.000755794	0	0	0.000183295	0.00169207	0.000731577	0.000762002	6.10984e-05
A0A1D6SCX2	A0A3B6REV7_WHEAT	Sucrose synthase 4 [Sotub12g008670.1.1]		2.2.1.5	major CHO metabolism.degradation.sucrose.Susy	Major CHO metabolism	0.000531952	0.000851513	0.000761809	0.000502713	0.000792609	0.000533068	0.000721275	0.000367028	0.000718811	0.000998172	0.000505038	0.000697304	0.000715091	0.000609463	0.000602371	0.000733504
A0A1D6CDM3	A0A3B6SD29_WHEAT	Sucrose synthase 4 [Sotub12g008670.1.1]		2.2.1.5	major CHO metabolism.degradation.sucrose.Susy	Major CHO metabolism	0.000787066	0.000959909	0.00100192	0.000619836	0.000912122	0.000788717	0.00124505	0.000724063	0.000709025	0.00131278	0.000996324	0.00103172	0.000916297	0.000773558	0.000892712	0.00111361
A0A1D5U769	A0A3B6C2G3_WHEAT	Sucrose synthase 4 [Sotub12g008670.1.1]		2.2.1.5	major CHO metabolism.degradation.sucrose.Susy	Major CHO metabolism	0.00204075	0.00186668	0.00158305	0.000843753	0.00101357	0.00102252	0.000864706	0.000880029	0.000861751	0	0.000161458	0.000334387	0.00183016	0.000959947	0.000868829	0.000165282
W5B5R3	A0A3B6AUT2_WHEAT	Sucrose synthase 4 [Sotub12g008670.1.1]		2.2.1.5	major CHO metabolism.degradation.sucrose.Susy	Major CHO metabolism	0.00207827	0.001901	0.00186018	0.000859263	0.0010322	0.00104131	0.00105672	0.00107545	0.00105311	0.000162488	0.000164426	0.000510801	0.00194648	0.000977593	0.00106176	0.000279238
A0A1D5UWR7	A0A453B3F8_AEGTS	Sucrose synthase 4 [Sotub12g008670.1.1]		2.2.1.5	major CHO metabolism.degradation.sucrose.Susy	Major CHO metabolism	0.00142881	0.00142575	0.00148814	0.000613759	0.000774154	0.00065082	0.000704481	0.000716965	0.000702074	0	0	0.000170267	0.00144757	0.000679578	0.00070784	5.67557e-05
A0A1D6A790	A0A3B6U582_WHEAT	Sucrose synthase 7 [Sotub02g024410.1.1]		2.2.1.5	major CHO metabolism.degradation.sucrose.Susy	Major CHO metabolism	0	0.000113128	0	0	0	0	0	0	0	0	0	0	3.77094e-05	0	0	0
A0A1D5TFV2	A0A453CN02_AEGTS	Sucrose synthase 7 [Sotub02g024410.1.1]		2.2.1.5	major CHO metabolism.degradation.sucrose.Susy	Major CHO metabolism	0.000124112	0.000113526	0.000118494	0	0	0	0	0	0	0	0	0	0.00011871	0	0	0
	Sum of isoforms	Sucrose synthase	SUSy				0.00866892	0.00889424	0.0085491	0.00410005	0.00535805	0.00473705	0.00535062	0.00453536	0.00480056	0.00247344	0.00182725	0.00292777	0.00870409	0.00473172	0.00489551	0.00240948
A0A1D5RVB3	A0A3B5Y4E5_WHEAT	Hexokinase 5 [Sotub12g009670.1.1]			major CHO metabolism.degradation.sucrose.hexokinase	Major CHO metabolism	0.000437981	0.000400623	0.000418155	0.000413907	0.000870123	0.0004389	0.00029693	0.000302192	0.000295915	0.000547895	0.000554428	0.000861185	0.00041892	0.00057431	0.000298346	0.000654503
A0A1D5SR31	A0A3B5ZZG3_WHEAT	Hexokinase 5 [Sotub12g009670.1.1]			major CHO metabolism.degradation.sucrose.hexokinase	Major CHO metabolism	0.000418113	0.000382449	0.000399186	0.00039513	0.00083065	0.00041899	0.00028346	0.000288483	0.000282491	0.000523039	0.000264638	0.000822117	0.000399916	0.000548257	0.000284811	0.000536598
A0A1D5WMC6	A0A453GL62_AEGTS	Hexokinase 6 [Sotub11g020550.1.1]			major CHO metabolism.degradation.sucrose.hexokinase	Major CHO metabolism	0.000251165	0.000459482	0.000479591	0.000237359	0.000498981	0.000251692	0.000340555	0.00034659	0.000339391	0	0	0.000329237	0.000396746	0.000329344	0.000342178	0.000109746
A0A1D5W7E9	A0A3B6FWK7_WHEAT	Hexokinase 6 [Sotub11g020550.1.1]			major CHO metabolism.degradation.sucrose.hexokinase	Major CHO metabolism	0.000246492	0.000450934	0.000470668	0.000232943	0.000489697	0.000494018	0.000668438	0.000340141	0.000333077	0.00030835	0.000312027	0.000323111	0.000389365	0.000405553	0.000447219	0.000314496
A0A1D5V7R4	A0A3B6ES99_WHEAT	Hexokinase 6 [Sotub11g020550.1.1]			major CHO metabolism.degradation.sucrose.hexokinase	Major CHO metabolism	0.000209056	0.000382449	0.000399186	0.000197565	0.000415325	0.00041899	0.00056692	0.000288483	0.000282491	0.00026152	0.000264638	0.000274039	0.00033023	0.00034396	0.000379298	0.000266732
	Sum of isoforms	Hexokinase	HK				0.00156281	0.00207594	0.00216679	0.0014769	0.00310478	0.00202259	0.0021563	0.00156589	0.00153337	0.0016408	0.00139573	0.00260969	0.00193518	0.00220142	0.00175185	0.00188208
A0A1D5XSR5	A0A3B6IK29_WHEAT	Phosphoglucomutase [Sotub07g017160.1.1]	PGM	4.1.2	glycolysis.cytosolic branch.phosphoglucomutase (PGM)	Glycolysis	0.00114497	0.000598462	0.000312326	0.000618305	0.000812383	0.000655641	0.000443562	0.000677133	0.000663069	0.00040923	0.00082822	0.000428821	0.000685253	0.000695443	0.000594588	0.000555423
A0A1D5SCN8	A0A3B5Z6A6_WHEAT	Glucose-1-phosphate adenylyltransferase [Sotub07g011850.1.1]		2.1.2.1	major CHO metabolism.synthesis.starch.AGPase	Major CHO metabolism	0.0062348	0.00570299	0.00595256	0.00264128	0.00256272	0.001939	0.00553868	0.0059335	0.00493872	0.00188262	0.00136077	0.00169093	0.00596345	0.002381	0.0054703	0.00164477
A0A1D6BV13	A0A8R7R5F8_TRIUA	Glucose-1-phosphate adenylyltransferase [Sotub07g023520.1.1]		2.1.2.1	major CHO metabolism.synthesis.starch.AGPase	Major CHO metabolism	0.0117539	0.0122603	0.0116156	0.00604111	0.00634987	0.00578597	0.01398	0.013374	0.0122603	0.00567508	0.00495965	0.00594676	0.0118766	0.00605898	0.0132048	0.00552716
A0A1D5YCD4	A0A453KKQ9_AEGTS	Glucose-1-phosphate adenylyltransferase [Sotub07g023520.1.1]		2.1.2.1	major CHO metabolism.synthesis.starch.AGPase	Major CHO metabolism	0.00401964	0.00464435	0.00343372	0.00199931	0.00189135	0.00169603	0.00487653	0.004671	0.00457399	0.00185256	0.00160685	0.00194125	0.00403257	0.00186223	0.00470717	0.00180022
	Sum of isoforms	Glucose-1-phosphate adenylyltransferase	AGPase				0.0220084	0.0226076	0.0210019	0.0106817	0.0108039	0.00942099	0.0243952	0.0239785	0.021773	0.00941026	0.00792727	0.00957893	0.0218726	0.0103022	0.0233823	0.00897215
Q2WGB1	Q2WGB1_WHEAT	soluble starch synthase 2-3, chloroplast precursor, putative, expressed [LOC_Os06g12450]		2.1.2.2	major CHO metabolism.synthesis.starch.starch synthase	Major CHO metabolism	0.0026531	0.00279082	0.00253301	0.000626818	0.000527083	0.000797601	0.00197854	0.00183055	0.00125477	0.000829728	0.0013434	0.000869448	0.00265898	0.000650501	0.00168795	0.00101419
Q9LEE2	Q9LEE2_WHEAT	soluble starch synthase 2-3, chloroplast precursor, putative, expressed [LOC_Os06g12450]		2.1.2.2	major CHO metabolism.synthesis.starch.starch synthase	Major CHO metabolism	0.00265643	0.00267283	0.00228256	0.000502083	0.00065968	0.0006655	0.00180093	0.00164956	0.00143582	0.000664614	0.00100881	0.00069643	0.00253727	0.000609088	0.00162877	0.000789951
	Sum of isoforms	soluble starch synthase 2-3, chloroplast precursor, putative, expressed	SS3				0.00530953	0.00546365	0.00481557	0.0011289	0.00118676	0.0014631	0.00377947	0.00348011	0.00269059	0.00149434	0.0023522	0.00156588	0.00519625	0.00125959	0.00331672	0.00180414
A0A1D6BSJ9	A0A8R7R2T8_TRIUA	starch synthase 2 [AT3G01180]	SS2	2.1.2.2	major CHO metabolism.synthesis.starch.starch synthase	Major CHO metabolism	0.00195076	0.00198263	0.00196593	0.000409675	0.000430613	0.000543016	0.00146947	0.00134596	0.00102511	0.000677865	0.000960329	0.000710316	0.00196644	0.000461101	0.00128018	0.000782837
A0A1D6BU17	Q9XEN9_WHEAT	Granule-bound starch synthase [Sotub08g026990.1.1]		2.1.2.2	major CHO metabolism.synthesis.starch.starch synthase	Major CHO metabolism	0.00243874	0.00205913	0.00214924	0.0010637	0.000931725	0.00112793	0.00279797	0.00258869	0.00253492	0.00140804	0.00142483	0.00147545	0.00221571	0.00104112	0.00264053	0.00143611
Q9FUU6	Q9FUU6_WHEAT	Granule-bound starch synthase [Sotub08g026990.1.1]		2.1.2.2	major CHO metabolism.synthesis.starch.starch synthase	Major CHO metabolism	0.0022775	0.00176274	0.00200715	0.000993377	0.000696098	0.00105336	0.00261298	0.00241753	0.00236732	0.00109579	0.00133063	0.0013779	0.0020158	0.000914278	0.00246595	0.0012681
	Sum of isoforms	Granule-bound starch synthase	GBSS				0.00471625	0.00382187	0.00415639	0.00205708	0.00162782	0.00218129	0.00541096	0.00500622	0.00490224	0.00250383	0.00275546	0.00285334	0.0042315	0.0019554	0.00510647	0.00270421
A0A1D6SBX1	Q9XGB3_WHEAT	1 4-alpha-glucan branching enzyme [Sotub04g035850.1.1]		2.1.2.3	major CHO metabolism.synthesis.starch.starch branching	Major CHO metabolism	0.000696396	0.00101919	0.000930822	0.00039487	0.000276701	0.000558286	0.00188849	0.00230635	0.00244665	0.000696928	0.000528929	0.000547718	0.000882137	0.000409953	0.00221383	0.000591192
W5I3J3	A0A3B6TZE9_WHEAT	1 4-alpha-glucan branching enzyme [Sotub04g035850.1.1]		2.1.2.3	major CHO metabolism.synthesis.starch.starch branching	Major CHO metabolism	0	0.00059662	0	0.000154101	0	0.000326812	0	0.00067505	0.000440686	0.000203985	0.000206418	0.000213751	0.000198873	0.000160304	0.000371912	0.000208051
A0A1D6C646	O24393_WHEAT	1 4-alpha-glucan branching enzyme [Sotub04g035850.1.1]		2.1.2.3	major CHO metabolism.synthesis.starch.starch branching	Major CHO metabolism	0	0.000141328	0	0	0	0	0	0.000213208	0	0	0	0	4.71092e-05	0	7.10694e-05	0
	Sum of isoforms	1 4-alpha-glucan branching enzyme	GBE				0.000696396	0.00175714	0.000930822	0.000548971	0.000276701	0.000885097	0.00188849	0.0031946	0.00288733	0.000900913	0.000735347	0.000761469	0.00112812	0.000570257	0.00265681	0.000799243
A0A1D6RLR1	A0A3B6C9D0_WHEAT	1 4-alpha-glucan branching enzyme II [Sotub09g011090.1.1]		2.1.2.3	major CHO metabolism.synthesis.starch.starch branching	Major CHO metabolism	0.00141665	0.00164922	0.00122957	0.000730247	0.000767569	0.000645285	0.00104773	0.000888583	0.00156623	0.000161106	0.000489083	0	0.00143182	0.000714367	0.00116752	0.00021673
A0A1D5UII0	A0A3B6DDM1_WHEAT	1 4-alpha-glucan branching enzyme II [Sotub09g011090.1.1]		2.1.2.3	major CHO metabolism.synthesis.starch.starch branching	Major CHO metabolism	0.00103533	0.00106539	0.00098846	0.000489209	0.000514212	0.000778123	0.000877376	0.000714338	0.00122413	0.000161893	0.000327647	0.000169643	0.00102973	0.000593848	0.000938614	0.000219728
A0A1D5U5L3	A0A3B6C7J9_WHEAT	1 4-alpha-glucan branching enzyme II [Sotub09g011090.1.1]		2.1.2.3	major CHO metabolism.synthesis.starch.starch branching	Major CHO metabolism	0.00082164	0.00112733	0.000915188	0.000647064	0.000816162	0.000823363	0.00111406	0.0011338	0.00111026	0.000513917	0.000520045	0.000359013	0.000954721	0.000762196	0.00111937	0.000464325
A0A1D5UHV2	A0A453C1V0_AEGTS	1 4-alpha-glucan branching enzyme II [Sotub09g011090.1.1]		2.1.2.3	major CHO metabolism.synthesis.starch.starch branching	Major CHO metabolism	0.000760705	0.00104373	0.000847315	0.000599076	0.000755633	0.0007623	0.00103144	0.00104972	0.00102792	0.000475803	0.000481477	0.000332387	0.000883916	0.00070567	0.00103636	0.000429889
	Sum of isoforms	1 4-alpha-glucan branching enzyme II	GBE2				0.00403433	0.00488568	0.00398053	0.00246559	0.00285358	0.00300907	0.00407061	0.00378644	0.00492853	0.00131272	0.00181825	0.000861043	0.00430018	0.00277608	0.00426186	0.00133067
A0A1D5S422	A0A3B5XVY1_WHEAT	Glycogen synthase 1 [Sotub02g023740.1.1]		2.1.2.2	major CHO metabolism.synthesis.starch.starch synthase	Major CHO metabolism	0.000260262	0.000238062	0.00018636	0	0	6.52019e-05	0	0	8.79208e-05	0	0	0	0.000228228	2.1734e-05	2.93069e-05	0
A0A1D5SNH7	A0A3B5YUK4_WHEAT	Glycogen synthase 1 [Sotub02g023740.1.1]		2.1.2.2	major CHO metabolism.synthesis.starch.starch synthase	Major CHO metabolism	0.000263497	0.000241021	0.000188677	0	0	0	0	0	8.90137e-05	0	0	0	0.000231065	0	2.96712e-05	0
	Sum of isoforms	Glycogen synthase 1	GYS1				0.000523758	0.000479083	0.000375037	0	0	6.52019e-05	0	0	0.000176934	0	0	0	0.000459293	2.1734e-05	5.89782e-05	0
A0A1D6D1H9	Q9LEC0_WHEAT	Glycogen synthase 2 [Sotub03g013130.1.1]		2.1.2.2	major CHO metabolism.synthesis.starch.starch synthase	Major CHO metabolism	0.000919666	0.00105153	0.00109754	0.000217279	0.000228384	0.000230399	0.000311744	0.000317269	0.000310679	0	0.000291045	0.000301384	0.00102291	0.000225354	0.000313231	0.000197476
A0A1D6BW01	A0A3B6RDL8_WHEAT	Glycogen synthase 2 [Sotub03g013130.1.1]		2.1.2.2	major CHO metabolism.synthesis.starch.starch synthase	Major CHO metabolism	0.000493749	0.000301089	0.000785665	0.000155536	0.000163486	0.000164928	0.000223159	0.000227113	0.000222396	0	0.000208341	0.000215742	0.000526834	0.000161317	0.000224223	0.000141361
	Sum of isoforms	Glycogen synthase 2	GYS2				0.00141342	0.00135262	0.00188321	0.000372815	0.00039187	0.000395327	0.000534903	0.000544382	0.000533075	0	0.000499386	0.000517126	0.00154975	0.000386671	0.000537453	0.000338837
A0A1D6D3P6	A0A3B6TEW5_WHEAT	Glycogen debranching enzyme [Sotub11g012520.1.1]		2.1.2.4	major CHO metabolism.synthesis.starch.debranching	Major CHO metabolism	0.000362571	0.000221096	0.000230772	0.000114214	0.000120051	0.00012111	0	0	0	0	0	0.000158424	0.00027148	0.000118458	0	5.2808e-05
A0A1D6BVN9	A0A3B6RHZ2_WHEAT	Glycogen debranching enzyme [Sotub06g007640.1.1]		2.1.2.4	major CHO metabolism.synthesis.starch.debranching	Major CHO metabolism	0	0.000145572	0	0	0	0	0	0	0	0	0	0	4.85239e-05	0	0	0
A0A1D6D0V7	A0A3B6TQI3_WHEAT	Glycogen debranching enzyme [Sotub06g007640.1.1]		2.1.2.4	major CHO metabolism.synthesis.starch.debranching	Major CHO metabolism	0	0.000122567	0	0	0	0	0	0	0	0	0	0	4.08558e-05	0	0	0
	Sum of isoforms	Glycogen debranching enzyme	GBDE				0.000362571	0.000489236	0.000230772	0.000114214	0.000120051	0.00012111	0	0	0	0	0	0.000158424	0.000360859	0.000118458	0	5.2808e-05
A0A1D5RV99	A0A3B5Y4R1_WHEAT	Alpha alpha-trehalose-phosphate synthase [Sotub02g018720.1.1]		3.2.1	minor CHO metabolism.trehalose.TPS	Minor CHO metabolism	0.000403521	0.000369102	0.000385255	0.000254227	0.000400831	0.000269578	0.000547135	0.00055683	0.00072702	0.000168262	0.000340537	0.000176317	0.000385959	0.000308212	0.000610329	0.000228372
A0A1D5Z516	A0A3B6LM04_WHEAT	Alpha alpha-trehalose-phosphate synthase [Sotub01g005320.1.1]		3.2.1	minor CHO metabolism.trehalose.TPS	Minor CHO metabolism	0.000778205	0.000854192	0.000891574	0.00250046	0.00231905	0.00265145	0.00105517	0.000859094	0.000841251	0.0011682	0.00137915	0.0020402	0.000841324	0.00249032	0.000918505	0.00152918
A0A1D5ZUW4	A0A453KSC9_AEGTS	Alpha alpha-trehalose-phosphate synthase [Sotub01g005320.1.1]		3.2.1	minor CHO metabolism.trehalose.TPS	Minor CHO metabolism	0.000822703	0.00100337	0.000916372	0.00285076	0.00299647	0.0030229	0.00148734	0.000756848	0.00092641	0.00154374	0.00225644	0.0023366	0.000914149	0.00295671	0.00105687	0.0020456
A0A1D5ST70	A0A3B5ZYQ8_WHEAT	Alpha alpha-trehalose-phosphate synthase [Sotub02g018720.1.1]		3.2.1	minor CHO metabolism.trehalose.TPS	Minor CHO metabolism	0.000497029	0.000340976	0.000355898	0.000234855	0.000493716	0.000249036	0.000505442	0.000342933	0.000503715	0.00015544	0.000314588	0.000162881	0.000397968	0.000325869	0.000450697	0.00021097
A0A1D5YI64	A0A3B6KIB1_WHEAT	Alpha alpha-trehalose-phosphate synthase [Sotub01g005320.1.1]		3.2.1	minor CHO metabolism.trehalose.TPS	Minor CHO metabolism	0.000682935	0.000749619	0.000782425	0.00206527	0.00203515	0.00232685	0.000925993	0.000565441	0.000553697	0.00085432	0.00138321	0.00179044	0.000738326	0.00214242	0.000681711	0.00134266
A0A1D6S4V7	A0A3B6MNH0_WHEAT	Alpha alpha-trehalose-phosphate synthase [Sotub02g018720.1.1]		3.2.1	minor CHO metabolism.trehalose.TPS	Minor CHO metabolism	0.000157024	0	0	0	0	0	0	0	0	0	0	0	5.23415e-05	0	0	0
A0A1D5XHI2	A0A3B6ITF9_WHEAT	Alpha alpha-trehalose-phosphate synthase [Sotub01g005320.1.1]		3.2.1	minor CHO metabolism.trehalose.TPS	Minor CHO metabolism	0.000178738	0	0.000170647	0.000168913	0	0	0	0	0	0	0	0	0.000116462	5.63044e-05	0	0
A0A1D5RTW5	A0A3B5Y4B5_WHEAT	Alpha alpha-trehalose-phosphate synthase [Sotub07g025170.1.1]		3.2.1	minor CHO metabolism.trehalose.TPS	Minor CHO metabolism	0	9.82277e-05	0	0	0	0	0	0	0	0	0	0	3.27426e-05	0	0	0
	Sum of isoforms	Alpha alpha-trehalose-phosphate synthase	TPS				0.00352016	0.00341549	0.00350217	0.00807449	0.00824521	0.00851981	0.00452108	0.00308115	0.00355209	0.00388996	0.00567393	0.00650644	0.00347927	0.00827984	0.00371811	0.00535678
A0A1D5S2P8	A0A3B5XU98_WHEAT	Glucose-6-phosphate isomerase [Sotub12g005010.1.1]			glycolysis.cytosolic branch.glucose-6-phosphate isomerase	Glycolysis	0.000186934	0.000341978	0.000178472	0.000353317	0.000557063	0.000561978	0.000760392	0.00103182	0.00101039	0.000701537	0.000473269	0.000735121	0.000235795	0.000490786	0.000934202	0.000636642
W5FY62	A0A3B6MTB1_WHEAT	Glucose-6-phosphate isomerase [Sotub04g029550.1.1]			glycolysis.plastid branch.glucose-6-phosphate isomerase	Glycolysis	0.000346378	0.000316833	0.000165349	0.000491007	0.000344068	0.000520656	0.000234827	0.000238988	0.000234025	0.000433302	0.000219235	0.000681068	0.000276186	0.000451911	0.000235947	0.000444535
	Sum of isoforms	Glucose-6-phosphate isomerase	PGI		glycolysis.plastid branch.glucose-6-phosphate isomerase	Glycolysis	0.000533311	0.000658811	0.000343821	0.000844325	0.000901131	0.00108263	0.000995219	0.00127081	0.00124442	0.00113484	0.000692503	0.00141619	0.000511981	0.000942697	0.00117015	0.00108118
A0A1D5YFA7	A0A3B6KSH4_WHEAT	Beta-amylase [Sotub07g021140.1.1]		2.2.2.1.2	major CHO metabolism.degradation.starch.starch cleavage.beta amylase	Major CHO metabolism	0.0128145	0.0127149	0.0124418	0.007184	0.00647243	0.00631189	0.0209092	0.0218792	0.0205443	0.0122266	0.0115476	0.0105342	0.0126571	0.00665611	0.0211109	0.0114361
A0A1D5XGF4	A0A3B6IYD4_WHEAT	Beta-amylase [Sotub07g021140.1.1]		2.2.2.1.2	major CHO metabolism.degradation.starch.starch cleavage.beta amylase	Major CHO metabolism	0.0107253	0.0100029	0.0108422	0.00596223	0.00584916	0.00590077	0.0199603	0.0185728	0.018187	0.0121015	0.0119796	0.0107511	0.0105235	0.00590405	0.0189067	0.0116108
A0A1D5XXC9	M8AQX5_AEGTA	Beta-amylase [Sotub07g021140.1.1]		2.2.2.1.2	major CHO metabolism.degradation.starch.starch cleavage.beta amylase	Major CHO metabolism	0.0126707	0.0119579	0.0120971	0.00703249	0.00579367	0.00564324	0.0204527	0.0219252	0.0206546	0.0120766	0.0112022	0.0113365	0.0122419	0.00615647	0.0210108	0.0115384
A0A1D6DBP9	A0A3B6DBK7_WHEAT	Beta-amylase [Sotub07g021140.1.1]		2.2.2.1.2	major CHO metabolism.degradation.starch.starch cleavage.beta amylase	Major CHO metabolism	0.00403575	0.0038858	0.00405586	0.00180659	0.00210992	0.00212853	0.00576009	0.00498283	0.00459232	0.0021257	0.00268881	0.0016706	0.00399247	0.00201501	0.00511175	0.0021617
A0A1D5TQ62	A0A3B6AXC6_WHEAT	Beta-amylase [Sotub07g021140.1.1]		2.2.2.1.2	major CHO metabolism.degradation.starch.starch cleavage.beta amylase	Major CHO metabolism	0.00400366	0.00366216	0.00382242	0.00179223	0.00188383	0.00211161	0.00571428	0.00494321	0.0045558	0.0018452	0.00266743	0.00165731	0.00382941	0.00192922	0.0050711	0.00205664
	Sum of isoforms	Beta-amylase	BAM				0.04425	0.0422236	0.0432594	0.0237775	0.022109	0.022096	0.0727966	0.0723033	0.068534	0.0403755	0.0400856	0.0359498	0.0432443	0.0226609	0.0712113	0.0388036
W5A0Y8	A0A3B5YWZ0_WHEAT	Sugar transporter family protein [Sotub03g017510.1.1]	SUT	34.2	transport.sugars	Transport	0	0	0.000204432	0.000202355	0.000212697	0.000214573	0	0	0	0	0	0	6.81438e-05	0.000209875	0	0
A0A1D5YUX5	A0A075FFX7_WHEAT	Sucrose transporter 4 [Sotub04g028640.1.1]	SUT4	34.2.1	transport.sugars.sucrose	Transport	0.00022314	0	0	0	0	0	0	0	0	0.000279138	0	0	7.438e-05	0	0	9.3046e-05
A0A1D5YIV2	A0A3B6KTH9_WHEAT	Solute carrier family 2, facilitated glucose transporter member 3 [Sotub04g027820.1.1]	GLUT3	34.2	transport.sugars	Transport	0	0	0	0.000194496	0.000204437	0.00020624	0	0	0	0	0	0	0	0.000201724	0	0
A0A1D5STZ4	A0A453A091_AEGTS	Solute carrier family 2 facilitated glucose transporter member 8 [Sotub04g033820.1.1]	GLUT8	27.3.27	RNA.regulation of transcription.NAC domain transcription factor family	RNA	0.000519566	0.000475249	0.000496047	0.000245504	0.000258051	0.000260328	0.000352241	0.000358482	0.000351037	0.000324977	0.000328852	0.000340534	0.000496954	0.000254628	0.00035392	0.000331454
Zhang et al, 2021
Accession 1	Accession 2	Description	Abbrivation	Bin No	Functional Description	15 CF	15 CF	15 CF	26 CF	26 CF	26 CF	15 CF	26 CF
A0A1D5VI38	A0A3B6E9L1_WHEAT	Solute carrier family 2, facilitated glucose transporter member 3 [Sotub02g029320.1.1]	GLUT3	2.2.2.6	major CHO metabolism.degradation.starch.transporter	0.000141219	0.000199855	4.7666e-05	0	0	0	0.00012958	0
A0A1D5SF58	A0A3B5XZY3_WHEAT	Solute carrier family 2, facilitated glucose transporter member 12 [Sotub04g036180.1.1]	GLUT12	34.2	transport.sugars	7.80789e-05	5.52493e-05	0.000158126	0	0	0	9.71513e-05	0
A0A1D5STZ4	A0A453A091_AEGTS	Solute carrier family 2 facilitated glucose transporter member 8 [Sotub04g033820.1.1]		27.3.27	RNA.regulation of transcription.NAC domain transcription factor family	9.58763e-05	0.000203529	0	0	0	0	9.98017e-05	0
A0A1D5S650	A0A3B5Z692_WHEAT	Solute carrier family 2 facilitated glucose transporter member 8 [Sotub12g027360.1.1]		27.3.27	RNA.regulation of transcription.NAC domain transcription factor family	7.82351e-05	0.00016608	0	0	0	0	8.14382e-05	0
	Sum of isoforms	Solute carrier family 2 facilitated glucose transporter member 8 [Sotub12g027360.1.1]	GLUT8	27.3.27	RNA.regulation of transcription.NAC domain transcription factor family	0.000174111	0.000369608	0	0	0	0	0.00018124	0
A0A1D5XCU6	A0A8R7Q650_TRIUA	Sucrose transporter-like protein [Sotub05g011140.1.1]	SUT	34.2.1	transport.sugars.sucrose	4.37556e-05	6.19238e-05	0	0	0	0	3.52265e-05	0

## Sheet: Figure 5
Table 11: Proteins in different endosperm cell types in biochemical pathway map during 15 and 26 DAA (Figure 5).
**Accession 1 and 2 are Uniprot identifiers for the protein																															Average
Accession 1	Accession 2	Discription	Bin No	Abbrivation	Function	Category	15 A	15 A	15 A	15 SA	15 SA	15 SA	15 EP	15 EP	15 EP	15 TC	15 TC	15 TC	26 A	26 A	26 A	26 SA	26 SA	26 SA	26 EP	26 EP	26 EP	26 TC	26 TC	26 TC	15 A	15 SA	15 EP	15 TC	26 A	26 SA	26 EP	26 TC
A0A1D6AJ99	A0A3B6NKY9_WHEAT	Beta-fructofuranosidase insoluble isoenzyme 2 [Sotub10g025810.1.1]	2.2.1.3.2		major CHO metabolism.degradation.sucrose.invertases.cell wall	Major CHO metabolism	0.000198313	0.000249549	0.000221563	0	0.000263465	0	0.000205013	0.000187526	0.000391465	0.000193744	0	0.000205443	0	0	0	0.000430952	0.000220193	0.000214125	0.000277977	0.000282903	0.000277027	0	0	0	0.000223141	8.78215e-05	0.000261334	0.000133062	0	0.000288423	0.000279302	0
A0A1D5ZMP0	A0A3B6N1N2_WHEAT	Beta-fructofuranosidase insoluble isoenzyme 2 [Sotub09g009910.1.1]	2.2.1.3.2		major CHO metabolism.degradation.sucrose.invertases.cell wall	Major CHO metabolism	0.000174664	0.00021979	0.000195141	0	0.000232046	0	0.00036113	0.000165163	0.000344782	0.00017064	0	0.000180944	0	0	0	0.00037956	0.000193935	0.000188591	0.000489656	0.000498333	0.000487983	0	0	0	0.000196532	7.73488e-05	0.000290358	0.000117194	0	0.000254029	0.000491991	0
	Sum of isoforms	Beta-fructofuranosidase insoluble isoenzyme 2		BF			0.000372977	0.000469339	0.000416704	0	0.000495511	0	0.000566142	0.000352689	0.000736247	0.000364383	0	0.000386386	0	0	0	0.000810512	0.000414129	0.000402716	0.000767633	0.000781236	0.00076501	0	0	0	0.000419673	0.00016517	0.000551693	0.000250256	0	0.000542452	0.000771293	0
Q8W431	Q8W431_WHEAT	1 2-beta-fructan 1F-fructosyltransferase (Fragment) [Sotub08g024940.1.1]	2.2.1.3.3		major CHO metabolism.degradation.sucrose.invertases.vacuolar	Major CHO metabolism	0.000166441	0	0.000185954	0.000232811	0.000221122	0.000436238	0.000860321	0.000944326	0.000985652	0.000162606	0.000170917	0.000172425	0	0	0	0.000361692	0.000184805	0.000359425	0	0	0.000232505	0	0	0	0.000117465	0.000296724	0.0009301	0.000168649	0	0.000301974	7.75016e-05	0
A0A1D6D1B6	A0A3B6TB39_WHEAT	1 2-beta-fructan 1F-fructosyltransferase (Fragment) [Sotub08g024940.1.1]	2.2.1.3.3		major CHO metabolism.degradation.sucrose.invertases.vacuolar	Major CHO metabolism	0	0.000578551	0.000513668	0	0	0.000200839	0.000475298	0.000579676	0.000605044	0.000149724	0	0.000158765	0	0	0	0.000333037	0.000340329	0.00033095	0	0	0	0	0	0	0.000364073	6.69463e-05	0.000553339	0.00010283	0	0.000334772	0	0
A0A1D5WXK4	A0A3B6I3B5_WHEAT	1 2-beta-fructan 1F-fructosyltransferase (Fragment) [Sotub03g019790.1.1]	2.2.1.3.3		major CHO metabolism.degradation.sucrose.invertases.vacuolar	Major CHO metabolism	0.000153715	0.000386857	0.000343472	0	0	0	0.000317816	0.000581414	0.000455144	0	0	0	0	0	0	0.000167018	0.000341349	0.000331942	0	0	0	0	0	0	0.000294681	0	0.000451458	0	0	0.000280103	0	0
A0A1D5X7Z8	A0A3B6I572_WHEAT	1 2-beta-fructan 1F-fructosyltransferase (Fragment) [Sotub03g019790.1.1]	2.2.1.3.3		major CHO metabolism.degradation.sucrose.invertases.vacuolar	Major CHO metabolism	0	0.000393344	0.000349231	0.000437231	0.000415278	0.000409638	0.000323145	0.000591163	0.000617034	0.000305383	0.000320991	0	0	0	0	0	0.000347073	0	0	0	0	0	0	0	0.000247525	0.000420716	0.000510447	0.000208791	0	0.000115691	0	0
A0A1D5WXK2	A0A3B6I567_WHEAT	1 2-beta-fructan 1F-fructosyltransferase (Fragment) [Sotub03g019790.1.1]	2.2.1.3.3		major CHO metabolism.degradation.sucrose.invertases.vacuolar	Major CHO metabolism	0	0	0	0	0	0	0.000169045	0.000154626	0	0	0	0.0001694	0	0	0	0	0	0	0	0	0	0	0	0	0	0	0.000107891	5.64667e-05	0	0	0	0
A0A1D6CZH0	A0A3B6TCC8_WHEAT	1 2-beta-fructan 1F-fructosyltransferase (Fragment) [Sotub03g019790.1.1]	2.2.1.3.3		major CHO metabolism.degradation.sucrose.invertases.vacuolar	Major CHO metabolism	0	0.000204789	0	0	0	0	0	0	0	0	0	0	0	0	0	0	0	0	0	0	0	0	0	0	6.82629e-05	0	0	0	0	0	0	0
	Sum of isoforms	1 2-beta-fructan 1F-fructosyltransferase (Fragment)		BFF			0.000320156	0.00156354	0.00139233	0.000670042	0.0006364	0.00104671	0.00214563	0.00285121	0.00266287	0.000617713	0.000491908	0.00050059	0	0	0	0.000861747	0.00121356	0.00102232	0	0	0.000232505	0	0	0	0.00109201	0.000784385	0.00255323	0.000536737	0	0.00103254	7.75016e-05	0
A0A1D5X190	A0A1D6SCP9_WHEAT	Sucrose synthase 2 [Sotub07g016110.1.1]	2.2.1.5		major CHO metabolism.degradation.sucrose.Susy	Major CHO metabolism	0.00162313	0.00170207	0.00120895	0.00132438	0.00197668	0.00212709	0.00167797	0.00166274	0.00173551	0.000660722	0.00083339	0.000700619	0	0.000383233	0	0.00117574	0.00165203	0.00146046	0.000758386	0.000771825	0.000755794	0	0	0.000183295	0.00151138	0.00180938	0.00169207	0.000731577	0.000127744	0.00142941	0.000762002	6.10984e-05
A0A1D6SCX2	A0A3B6REV7_WHEAT	Sucrose synthase 4 [Sotub12g008670.1.1]	2.2.1.5		major CHO metabolism.degradation.sucrose.Susy	Major CHO metabolism	0.000128642	0.000323756	0.000143724	0	0.000170905	0.000674335	0.000531952	0.000851513	0.000761809	0.000502713	0.000792609	0.000533068	0	0	0	0.000139775	0.000428507	0.000694497	0.000721275	0.000367028	0.000718811	0.000998172	0.000505038	0.000697304	0.000198707	0.000281747	0.000715091	0.000609463	0	0.000420926	0.000602371	0.000733504
A0A1D6CDM3	A0A3B6SD29_WHEAT	Sucrose synthase 4 [Sotub12g008670.1.1]	2.2.1.5		major CHO metabolism.degradation.sucrose.Susy	Major CHO metabolism	0.000380672	0.000638697	0.000141767	0.00017749	0.000505735	0.000997731	0.000787066	0.000959909	0.00100192	0.000619836	0.000912122	0.000788717	0	0	0.000370998	0.00055149	0.000704456	0.000959059	0.00124505	0.000724063	0.000709025	0.00131278	0.000996324	0.00103172	0.000387046	0.000560319	0.000916297	0.000773558	0.000123666	0.000738335	0.000892712	0.00111361
A0A1D5U769	A0A3B6C2G3_WHEAT	Sucrose synthase 4 [Sotub12g008670.1.1]	2.2.1.5		major CHO metabolism.degradation.sucrose.Susy	Major CHO metabolism	0.00209744	0.00217357	0.00179196	0.00189835	0.00196695	0.00226361	0.00204075	0.00186668	0.00158305	0.000843753	0.00101357	0.00102252	0	0.000349567	0	0.00120651	0.00178089	0.00146538	0.000864706	0.000880029	0.000861751	0	0.000161458	0.000334387	0.00202099	0.00204297	0.00183016	0.000959947	0.000116522	0.00148426	0.000868829	0.000165282
W5B5R3	A0A3B6AUT2_WHEAT	Sucrose synthase 4 [Sotub12g008670.1.1]	2.2.1.5		major CHO metabolism.degradation.sucrose.Susy	Major CHO metabolism	0.00226164	0.00252974	0.0018249	0.00193325	0.00250388	0.00263453	0.00207827	0.001901	0.00186018	0.000859263	0.0010322	0.00104131	0	0.000355993	0	0.00163825	0.00195314	0.00189931	0.00105672	0.00107545	0.00105311	0.000162488	0.000164426	0.000510801	0.00220543	0.00235722	0.00194648	0.000977593	0.000118664	0.00183023	0.00106176	0.000279238
A0A1D5UWR7	A0A453B3F8_AEGTS	Sucrose synthase 4 [Sotub12g008670.1.1]	2.2.1.5		major CHO metabolism.degradation.sucrose.Susy	Major CHO metabolism	0.00163341	0.00158109	0.00112302	0.00123025	0.00166926	0.00181124	0.00142881	0.00142575	0.00148814	0.000613759	0.000774154	0.00065082	0	0.000355993	0	0.000955646	0.00153461	0.00108532	0.000704481	0.000716965	0.000702074	0	0	0.000170267	0.00144584	0.00157025	0.00144757	0.000679578	0.000118664	0.00119186	0.00070784	5.67557e-05
A0A1D6A790	A0A3B6U582_WHEAT	Sucrose synthase 7 [Sotub02g024410.1.1]	2.2.1.5		major CHO metabolism.degradation.sucrose.Susy	Major CHO metabolism	0	0	0	0	0	0	0	0.000113128	0	0	0	0	0	0	0	0	0.000265671	0	0	0	0	0	0	0	0	0	3.77094e-05	0	0	8.8557e-05	0	0
A0A1D5TFV2	A0A453CN02_AEGTS	Sucrose synthase 7 [Sotub02g024410.1.1]	2.2.1.5		major CHO metabolism.degradation.sucrose.Susy	Major CHO metabolism	0.000120056	0	0	0	0	0	0.000124112	0.000113526	0.000118494	0	0	0	0	0	0	0	0.000133302	0.000129629	0	0	0	0	0	0	4.00186e-05	0	0.00011871	0	0	8.76436e-05	0	0
	Sum of isoforms	Sucrose synthase		SUSy			0.00824499	0.00894892	0.00623433	0.00656372	0.00879341	0.0105085	0.00866892	0.00889424	0.0085491	0.00410005	0.00535805	0.00473705	0	0.00144479	0.000370998	0.00566741	0.0084526	0.00769366	0.00535062	0.00453536	0.00480056	0.00247344	0.00182725	0.00292777	0.00780941	0.00862189	0.00870409	0.00473172	0.000605261	0.00727122	0.00489551	0.00240948
A0A1D5RVB3	A0A3B5Y4E5_WHEAT	Hexokinase 5 [Sotub12g009670.1.1]			major CHO metabolism.degradation.sucrose.hexokinase	Major CHO metabolism	0.000635502	0.000799691	0.000710007	0.00059261	0.000281428	0.000277606	0.000437981	0.000400623	0.000418155	0.000413907	0.000870123	0.0004389	0.000621468	0.000600187	0.000619352	0.000230167	0.000235207	0.000228725	0.00029693	0.000302192	0.000295915	0.000547895	0.000554428	0.000861185	0.000715067	0.000383881	0.00041892	0.00057431	0.000613669	0.000231366	0.000298346	0.000654503
A0A1D5SR31	A0A3B5ZZG3_WHEAT	Hexokinase 5 [Sotub12g009670.1.1]			major CHO metabolism.degradation.sucrose.hexokinase	Major CHO metabolism	0.000606673	0.000763413	0.000677798	0.000282863	0.000268661	0.000265012	0.000418113	0.000382449	0.000399186	0.00039513	0.00083065	0.00041899	0.000593275	0.000572959	0.000591256	0.000439452	0.000224537	0.000218349	0.00028346	0.000288483	0.000282491	0.000523039	0.000264638	0.000822117	0.000682628	0.000272179	0.000399916	0.000548257	0.00058583	0.000294112	0.000284811	0.000536598
A0A1D5WMC6	A0A453GL62_AEGTS	Hexokinase 6 [Sotub11g020550.1.1]			major CHO metabolism.degradation.sucrose.hexokinase	Major CHO metabolism	0.000242957	0.000611454	0.00027144	0.000679676	0.000645551	0.000636783	0.000251165	0.000459482	0.000479591	0.000237359	0.000498981	0.000251692	0.000712774	0.000688366	0.000710347	0	0	0	0.000340555	0.00034659	0.000339391	0	0	0.000329237	0.000375284	0.000654003	0.000396746	0.000329344	0.000703829	0	0.000342178	0.000109746
A0A1D5W7E9	A0A3B6FWK7_WHEAT	Hexokinase 6 [Sotub11g020550.1.1]			major CHO metabolism.degradation.sucrose.hexokinase	Major CHO metabolism	0.000238437	0.000600078	0.00026639	0.000667031	0.000633541	0.000624936	0.000246492	0.000450934	0.000470668	0.000232943	0.000489697	0.000494018	0.000699513	0.000675559	0.000697132	0.000259072	0.000264744	0.000257448	0.000668438	0.000340141	0.000333077	0.00030835	0.000312027	0.000323111	0.000368302	0.000641836	0.000389365	0.000405553	0.000690735	0.000260422	0.000447219	0.000314496
A0A1D5V7R4	A0A3B6ES99_WHEAT	Hexokinase 6 [Sotub11g020550.1.1]			major CHO metabolism.degradation.sucrose.hexokinase	Major CHO metabolism	0.000202224	0.000508942	0	0.000565727	0.000537322	0.000530024	0.000209056	0.000382449	0.000399186	0.000197565	0.000415325	0.00041899	0.000593275	0.000572959	0.000591256	0.000219726	0.000224537	0.000218349	0.00056692	0.000288483	0.000282491	0.00026152	0.000264638	0.000274039	0.000237055	0.000544358	0.00033023	0.00034396	0.00058583	0.00022087	0.000379298	0.000266732
	Sum of isoforms	Hexokinase		HK			0.00192579	0.00328358	0.00192564	0.00278791	0.0023665	0.00233436	0.00156281	0.00207594	0.00216679	0.0014769	0.00310478	0.00202259	0.00322031	0.00311003	0.00320934	0.00114842	0.000949024	0.00092287	0.0021563	0.00156589	0.00153337	0.0016408	0.00139573	0.00260969	0.00237834	0.00249626	0.00193518	0.00220142	0.00317989	0.00100677	0.00175185	0.00188208
A0A1D5SCN8	A0A3B5Z6A6_WHEAT	Glucose-1-phosphate adenylyltransferase [Sotub07g011850.1.1]	2.1.2.1		major CHO metabolism.synthesis.starch.AGPase	Major CHO metabolism	0.00291154	0.00392546	0.00232349	0.00523613	0.00386807	0.00463314	0.0062348	0.00570299	0.00595256	0.00264128	0.00256272	0.001939	0.00305062	0.00353538	0.00121609	0.00451931	0.00392552	0.00516463	0.00553868	0.0059335	0.00493872	0.00188262	0.00136077	0.00169093	0.00305349	0.00457911	0.00596345	0.002381	0.0026007	0.00453649	0.0054703	0.00164477
A0A1D6BV13	A0A8R7R5F8_TRIUA	Glucose-1-phosphate adenylyltransferase [Sotub07g023520.1.1]	2.1.2.1		major CHO metabolism.synthesis.starch.AGPase	Major CHO metabolism	0.00757987	0.0092872	0.0075771	0.0103234	0.00795007	0.0101947	0.0117539	0.0122603	0.0116156	0.00604111	0.00634987	0.00578597	0.00936313	0.0113031	0.0104977	0.0078024	0.00841619	0.00753813	0.01398	0.013374	0.0122603	0.00567508	0.00495965	0.00594676	0.00814806	0.0094894	0.0118766	0.00605898	0.010388	0.00791891	0.0132048	0.00552716
A0A1D5YCD4	A0A453KKQ9_AEGTS	Glucose-1-phosphate adenylyltransferase [Sotub07g023520.1.1]	2.1.2.1		major CHO metabolism.synthesis.starch.AGPase	Major CHO metabolism	0.00245575	0.00334774	0.0029723	0.00343501	0.00244691	0.00295005	0.00401964	0.00464435	0.00343372	0.00199931	0.00189135	0.00169603	0.0030019	0.00405875	0.00359002	0.00266829	0.00295393	0.0024306	0.00487653	0.004671	0.00457399	0.00185256	0.00160685	0.00194125	0.00292527	0.00294399	0.00403257	0.00186223	0.00355022	0.00268427	0.00470717	0.00180022
	Sum of isoforms	Glucose-1-phosphate adenylyltransferase		AGPase			0.0129472	0.0165604	0.0128729	0.0189945	0.014265	0.0177779	0.0220084	0.0226076	0.0210019	0.0106817	0.0108039	0.00942099	0.0154157	0.0188973	0.0153038	0.01499	0.0152956	0.0151334	0.0243952	0.0239785	0.021773	0.00941026	0.00792727	0.00957893	0.0141268	0.0170125	0.0218726	0.0103022	0.0165389	0.0151397	0.0233823	0.00897215
Q2WGB1	Q2WGB1_WHEAT	soluble starch synthase 2-3, chloroplast precursor, putative, expressed [LOC_Os06g12450]	2.1.2.2		major CHO metabolism.synthesis.starch.starch synthase	Major CHO metabolism	0.00166816	0.0017762	0.00143364	0.00269233	0.0022162	0.00235426	0.0026531	0.00279082	0.00253301	0.000626818	0.000527083	0.000797601	0.00188229	0.0010907	0.00112553	0.00237023	0.00199469	0.00166262	0.00197854	0.00183055	0.00125477	0.000829728	0.0013434	0.000869448	0.001626	0.00242093	0.00265898	0.000650501	0.00136618	0.00200918	0.00168795	0.00101419
Q9LEE2	Q9LEE2_WHEAT	soluble starch synthase 2-3, chloroplast precursor, putative, expressed [LOC_Os06g12450]	2.1.2.2		major CHO metabolism.synthesis.starch.starch synthase	Major CHO metabolism	0.00167025	0.00161675	0.00143544	0.00251599	0.00204829	0.00218884	0.00265643	0.00267283	0.00228256	0.000502083	0.00065968	0.0006655	0.00150772	0.00109207	0.00150259	0.0026524	0.00185454	0.00152598	0.00180093	0.00164956	0.00143582	0.000664614	0.00100881	0.00069643	0.00157415	0.00225104	0.00253727	0.000609088	0.00136746	0.00201097	0.00162877	0.000789951
	Sum of isoforms	soluble starch synthase 2-3, chloroplast precursor, putative, expressed		SS3			0.00333841	0.00339295	0.00286908	0.00520833	0.00426449	0.0045431	0.00530953	0.00546365	0.00481557	0.0011289	0.00118676	0.0014631	0.00339002	0.00218277	0.00262812	0.00502264	0.00384923	0.0031886	0.00377947	0.00348011	0.00269059	0.00149434	0.0023522	0.00156588	0.00320015	0.00467198	0.00519625	0.00125959	0.00273364	0.00402016	0.00331672	0.00180414
A0A1D6BSJ9	A0A8R7R2T8_TRIUA	starch synthase 2 [AT3G01180]	2.1.2.2	SS2	major CHO metabolism.synthesis.starch.starch synthase	Major CHO metabolism	0.00125801	0.00131919	0.00117125	0.00190629	0.0016713	0.00178599	0.00195076	0.00198263	0.00196593	0.000409675	0.000430613	0.000543016	0.00153778	0.000891075	0.00122604	0.00182251	0.00139681	0.00124512	0.00146947	0.00134596	0.00102511	0.000677865	0.000960329	0.000710316	0.00124948	0.00178786	0.00196644	0.000461101	0.0012183	0.00148815	0.00128018	0.000782837
A0A1D6BU17	Q9XEN9_WHEAT	Granule-bound starch synthase [Sotub08g026990.1.1]	2.1.2.2		major CHO metabolism.synthesis.starch.starch synthase	Major CHO metabolism	0.00181465	0.00159844	0.00162192	0.00253826	0.0026519	0.00214027	0.00243874	0.00205913	0.00214924	0.0010637	0.000931725	0.00112793	0.00372661	0.003599	0.00477504	0.00276038	0.00282081	0.00235121	0.00279797	0.00258869	0.00253492	0.00140804	0.00142483	0.00147545	0.00167834	0.00244348	0.00221571	0.00104112	0.00403355	0.00264413	0.00264053	0.00143611
Q9FUU6	Q9FUU6_WHEAT	Granule-bound starch synthase [Sotub08g026990.1.1]	2.1.2.2		major CHO metabolism.synthesis.starch.starch synthase	Major CHO metabolism	0.00169467	0.00149276	0.00151468	0.0021334	0.00247657	0.00199876	0.0022775	0.00176274	0.00200715	0.000993377	0.000696098	0.00105336	0.00348022	0.00336105	0.00445934	0.00257787	0.00263431	0.00219576	0.00261298	0.00241753	0.00236732	0.00109579	0.00133063	0.0013779	0.00156737	0.00220291	0.0020158	0.000914278	0.00376687	0.00246932	0.00246595	0.0012681
	Sum of isoforms	Granule-bound starch synthase		GBSS			0.00350932	0.0030912	0.0031366	0.00467166	0.00512847	0.00413903	0.00471625	0.00382187	0.00415639	0.00205708	0.00162782	0.00218129	0.00720683	0.00696004	0.00923438	0.00533825	0.00545513	0.00454697	0.00541096	0.00500622	0.00490224	0.00250383	0.00275546	0.00285334	0.00324571	0.00464638	0.0042315	0.0019554	0.00780042	0.00511345	0.00510647	0.00270421
A0A1D6SBX1	Q9XGB3_WHEAT	1 4-alpha-glucan branching enzyme [Sotub04g035850.1.1]	2.1.2.3		major CHO metabolism.synthesis.starch.starch branching	Major CHO metabolism	0.000404183	0.000508608	0.000451568	0.000565355	0.000715959	0.000706235	0.000696396	0.00101919	0.000930822	0.00039487	0.000276701	0.000558286	0.00118577	0.00114517	0.00118173	0.00190304	0.0019447	0.00160017	0.00188849	0.00230635	0.00244665	0.000696928	0.000528929	0.000547718	0.000454786	0.000662516	0.000882137	0.000409953	0.00117089	0.00181597	0.00221383	0.000591192
W5I3J3	A0A3B6TZE9_WHEAT	1 4-alpha-glucan branching enzyme [Sotub04g035850.1.1]	2.1.2.3		major CHO metabolism.synthesis.starch.starch branching	Major CHO metabolism	0.00031547	0.000198487	0.000176227	0	0.000209556	0.000413419	0	0.00059662	0	0.000154101	0	0.000326812	0	0.000446908	0	0.000514158	0.000875693	0.000510936	0	0.00067505	0.000440686	0.000203985	0.000206418	0.000213751	0.000230062	0.000207658	0.000198873	0.000160304	0.000148969	0.000633596	0.000371912	0.000208051
A0A1D6C646	O24393_WHEAT	1 4-alpha-glucan branching enzyme [Sotub04g035850.1.1]	2.1.2.3		major CHO metabolism.synthesis.starch.starch branching	Major CHO metabolism	0	0	0	0	0	0	0	0.000141328	0	0	0	0	0	0	0	0	0.000331895	0.000161374	0	0.000213208	0	0	0	0	0	0	4.71092e-05	0	0	0.000164423	7.10694e-05	0
	Sum of isoforms	1 4-alpha-glucan branching enzyme		GBE			0.000719653	0.000707095	0.000627796	0.000565355	0.000925515	0.00111965	0.000696396	0.00175714	0.000930822	0.000548971	0.000276701	0.000885097	0.00118577	0.00159207	0.00118173	0.0024172	0.00315229	0.00227248	0.00188849	0.0031946	0.00288733	0.000900913	0.000735347	0.000761469	0.000684848	0.000870175	0.00112812	0.000570257	0.00131986	0.00261399	0.00265681	0.000799243
A0A1D6RLR1	A0A3B6C9D0_WHEAT	1 4-alpha-glucan branching enzyme II [Sotub09g011090.1.1]	2.1.2.3		major CHO metabolism.synthesis.starch.starch branching	Major CHO metabolism	0.000872046	0.00078382	0.000695917	0.000871274	0.00132405	0.000979547	0.00141665	0.00164922	0.00122957	0.000730247	0.000767569	0.000645285	0	0.000352965	0.000364236	0.00175968	0.00193653	0.00147962	0.00104773	0.000888583	0.00156623	0.000161106	0.000489083	0	0.000783928	0.00105829	0.00143182	0.000714367	0.000239067	0.00172527	0.00116752	0.00021673
A0A1D5UII0	A0A3B6DDM1_WHEAT	1 4-alpha-glucan branching enzyme II [Sotub09g011090.1.1]	2.1.2.3		major CHO metabolism.synthesis.starch.starch branching	Major CHO metabolism	0.000876305	0.000787648	0.000839179	0.000875529	0.000997884	0.00131244	0.00103533	0.00106539	0.00098846	0.000489209	0.000514212	0.000778123	0	0.000354689	0.000366015	0.00190429	0.00208498	0.00148685	0.000877376	0.000714338	0.00122413	0.000161893	0.000327647	0.000169643	0.000834377	0.00106195	0.00102973	0.000593848	0.000240235	0.00182537	0.000938614	0.000219728
A0A1D5U5L3	A0A3B6C7J9_WHEAT	1 4-alpha-glucan branching enzyme II [Sotub09g011090.1.1]	2.1.2.3		major CHO metabolism.synthesis.starch.starch branching	Major CHO metabolism	0.000927253	0.000666754	0.00118396	0.000926432	0.0010559	0.00104156	0.00082164	0.00112733	0.000915188	0.000647064	0.000816162	0.000823363	0.000777237	0.00112593	0.000774591	0.00158322	0.00191204	0.00128724	0.00111406	0.0011338	0.00111026	0.000513917	0.000520045	0.000359013	0.000925988	0.00100796	0.000954721	0.000762196	0.000892586	0.00159417	0.00111937	0.000464325
A0A1D5UHV2	A0A453C1V0_AEGTS	1 4-alpha-glucan branching enzyme II [Sotub09g011090.1.1]	2.1.2.3		major CHO metabolism.synthesis.starch.starch branching	Major CHO metabolism	0.000981126	0.000617305	0.00109615	0.000857726	0.000977592	0.000964315	0.000760705	0.00104373	0.000847315	0.000599076	0.000755633	0.0007623	0.000719595	0.00104243	0.000717145	0.0014658	0.00190641	0.0013242	0.00103144	0.00104972	0.00102792	0.000475803	0.000481477	0.000332387	0.000898195	0.000933211	0.000883916	0.00070567	0.00082639	0.00156547	0.00103636	0.000429889
	Sum of isoforms	1 4-alpha-glucan branching enzyme II		GBE2			0.00365673	0.00285553	0.0038152	0.00353096	0.00435542	0.00429786	0.00403433	0.00488568	0.00398053	0.00246559	0.00285358	0.00300907	0.00149683	0.00287602	0.00222199	0.00671299	0.00783996	0.00557791	0.00407061	0.00378644	0.00492853	0.00131272	0.00181825	0.000861043	0.00344249	0.00406142	0.00430018	0.00277608	0.00219828	0.00671029	0.00426186	0.00133067
A0A1D6D3P6	A0A3B6TEW5_WHEAT	Glycogen debranching enzyme [Sotub11g012520.1.1]	2.1.2.4		major CHO metabolism.synthesis.starch.debranching	Major CHO metabolism	0.000116907	0	0.000130613	0	0	0	0.000362571	0.000221096	0.000230772	0.000114214	0.000120051	0.00012111	0	0	0	0.000127025	0.000129806	0	0	0	0	0	0	0.000158424	8.25069e-05	0	0.00027148	0.000118458	0	8.56104e-05	0	5.2808e-05
A0A1D6BVN9	A0A3B6RHZ2_WHEAT	Glycogen debranching enzyme [Sotub06g007640.1.1]	2.1.2.4		major CHO metabolism.synthesis.starch.debranching	Major CHO metabolism	0.000153946	0.000193719	0	0.000215333	0	0.000201744	0	0.000145572	0	0	0	0	0	0	0	0.000167269	0.000170931	0.00016622	0	0	0	0	0	0	0.000115888	0.000139025	4.85239e-05	0	0	0.00016814	0	0
A0A1D6D0V7	A0A3B6TQI3_WHEAT	Glycogen debranching enzyme [Sotub06g007640.1.1]	2.1.2.4		major CHO metabolism.synthesis.starch.debranching	Major CHO metabolism	0	0	0.000144814	0	0	0.000169862	0	0.000122567	0	0	0	0	0	0	0	0.000281671	0.000143919	0.000279906	0	0	0	0	0	0	4.82713e-05	5.66208e-05	4.08558e-05	0	0	0.000235165	0	0
	Sum of isoforms	Glycogen debranching enzyme		GBDE			0.000270853	0.000193719	0.000275427	0.000215333	0	0.000371606	0.000362571	0.000489236	0.000230772	0.000114214	0.000120051	0.00012111	0	0	0	0.000575965	0.000444656	0.000446126	0	0	0	0	0	0.000158424	0.000246666	0.000195646	0.000360859	0.000118458	0	0.000488916	0	5.2808e-05
A0A1D5RV99	A0A3B5Y4R1_WHEAT	Alpha alpha-trehalose-phosphate synthase [Sotub02g018720.1.1]	3.2.1		minor CHO metabolism.trehalose.TPS	Minor CHO metabolism	0.000650557	0.000491181	0.000726827	0.000363989	0.000345714	0.000341018	0.000403521	0.000369102	0.000385255	0.000254227	0.000400831	0.000269578	0	0	0	0.00113097	0.000722335	0.000280971	0.000547135	0.00055683	0.00072702	0.000168262	0.000340537	0.000176317	0.000622855	0.00035024	0.000385959	0.000308212	0	0.000711427	0.000610329	0.000228372
A0A1D5Z516	A0A3B6LM04_WHEAT	Alpha alpha-trehalose-phosphate synthase [Sotub01g005320.1.1]	3.2.1		minor CHO metabolism.trehalose.TPS	Minor CHO metabolism	0.000602219	0.000757808	0.000841027	0.00105295	0.000600049	0.000789199	0.000778205	0.000854192	0.000891574	0.00250046	0.00231905	0.00265145	0	0	0	0.00114509	0.00150449	0.00146303	0.00105517	0.000859094	0.000841251	0.0011682	0.00137915	0.0020402	0.000733685	0.000814066	0.000841324	0.00249032	0	0.00137087	0.000918505	0.00152918
A0A1D5ZUW4	A0A453KSC9_AEGTS	Alpha alpha-trehalose-phosphate synthase [Sotub01g005320.1.1]	3.2.1		minor CHO metabolism.trehalose.TPS	Minor CHO metabolism	0.000663181	0.00083452	0.000889117	0.00111316	0.000881056	0.00104291	0.000822703	0.00100337	0.000916372	0.00285076	0.00299647	0.0030229	0.000389121	0	0	0.00115292	0.0014727	0.00143212	0.00148734	0.000756848	0.00092641	0.00154374	0.00225644	0.0023366	0.000795606	0.00101237	0.000914149	0.00295671	0.000129707	0.00135258	0.00105687	0.0020456
A0A1D5ST70	A0A3B5ZYQ8_WHEAT	Alpha alpha-trehalose-phosphate synthase [Sotub02g018720.1.1]	3.2.1		minor CHO metabolism.trehalose.TPS	Minor CHO metabolism	0.000600983	0.000453752	0.000537153	0.000336253	0.00031937	0.000315032	0.000497029	0.000340976	0.000355898	0.000234855	0.000493716	0.000249036	0	0	0	0.000914193	0.000400375	0.000259561	0.000505442	0.000342933	0.000503715	0.00015544	0.000314588	0.000162881	0.000530629	0.000323551	0.000397968	0.000325869	0	0.00052471	0.000450697	0.00021097
A0A1D5YI64	A0A3B6KIB1_WHEAT	Alpha alpha-trehalose-phosphate synthase [Sotub01g005320.1.1]	3.2.1		minor CHO metabolism.trehalose.TPS	Minor CHO metabolism	0.000528493	0.000665035	0.000738066	0.000924045	0.00052659	0.000692583	0.000682935	0.000749619	0.000782425	0.00206527	0.00203515	0.00232685	0	0	0	0.000861348	0.00117361	0.00114127	0.000925993	0.000565441	0.000553697	0.00085432	0.00138321	0.00179044	0.000643865	0.000714406	0.000738326	0.00214242	0	0.00105874	0.000681711	0.00134266
A0A1D6S4V7	A0A3B6MNH0_WHEAT	Alpha alpha-trehalose-phosphate synthase [Sotub02g018720.1.1]	3.2.1		minor CHO metabolism.trehalose.TPS	Minor CHO metabolism	0	0	0	0	0	0.000199054	0.000157024	0	0	0	0	0	0	0	0	0	0	0	0	0	0	0	0	0	0	6.63512e-05	5.23415e-05	0	0	0	0	0
A0A1D5XHI2	A0A3B6ITF9_WHEAT	Alpha alpha-trehalose-phosphate synthase [Sotub01g005320.1.1]	3.2.1		minor CHO metabolism.trehalose.TPS	Minor CHO metabolism	0	0	0	0	0	0	0.000178738	0	0.000170647	0.000168913	0	0	0	0	0	0	0	0	0	0	0	0	0	0	0	0	0.000116462	5.63044e-05	0	0	0	0
A0A1D5RTW5	A0A3B5Y4B5_WHEAT	Alpha alpha-trehalose-phosphate synthase [Sotub07g025170.1.1]	3.2.1		minor CHO metabolism.trehalose.TPS	Minor CHO metabolism	0.000103878	0.000261432	0.000116057	0.000145301	0.000276011	0.000136131	0	9.82277e-05	0	0	0	0	0	0	0	0.000225737	0.000230679	0.000224322	0	0	0	0	0	0	0.000160456	0.000185814	3.27426e-05	0	0	0.000226912	0	0
	Sum of isoforms	Alpha alpha-trehalose-phosphate synthase		TPS			0.00314931	0.00346373	0.00384825	0.00393569	0.00294879	0.00351592	0.00352016	0.00341549	0.00350217	0.00807449	0.00824521	0.00851981	0.000389121	0	0	0.00543026	0.0055042	0.00480127	0.00452108	0.00308115	0.00355209	0.00388996	0.00567393	0.00650644	0.00348709	0.0034668	0.00347927	0.00827984	0.000129707	0.00524524	0.00371811	0.00535678
A0A1D5YFA7	A0A3B6KSH4_WHEAT	Beta-amylase [Sotub07g021140.1.1]	2.2.2.1.2		major CHO metabolism.degradation.starch.starch cleavage.beta amylase	Major CHO metabolism	0.010715	0.011897	0.011267	0.0132244	0.0128396	0.0118392	0.0128145	0.0127149	0.0124418	0.007184	0.00647243	0.00631189	0.0209567	0.0220249	0.024571	0.0225998	0.022628	0.0215507	0.0209092	0.0218792	0.0205443	0.0122266	0.0115476	0.0105342	0.011293	0.0126344	0.0126571	0.00665611	0.0225175	0.0222595	0.0211109	0.0114361
A0A1D5XGF4	A0A3B6IYD4_WHEAT	Beta-amylase [Sotub07g021140.1.1]	2.2.2.1.2		major CHO metabolism.degradation.starch.starch cleavage.beta amylase	Major CHO metabolism	0.00915426	0.00972746	0.00954566	0.0116664	0.0118915	0.0111968	0.0107253	0.0100029	0.0108422	0.00596223	0.00584916	0.00590077	0.0226787	0.0236312	0.023791	0.0192299	0.0191992	0.0184505	0.0199603	0.0185728	0.018187	0.0121015	0.0119796	0.0107511	0.00947579	0.0115849	0.0105235	0.00590405	0.0233669	0.0189599	0.0189067	0.0116108
A0A1D5XXC9	M8AQX5_AEGTA	Beta-amylase [Sotub07g021140.1.1]	2.2.2.1.2		major CHO metabolism.degradation.starch.starch cleavage.beta amylase	Major CHO metabolism	0.00992204	0.0117511	0.0108679	0.0138786	0.0129233	0.0132576	0.0126707	0.0119579	0.0120971	0.00703249	0.00579367	0.00564324	0.0205474	0.0225998	0.0250279	0.0217729	0.0231136	0.0218465	0.0204527	0.0219252	0.0206546	0.0120766	0.0112022	0.0113365	0.010847	0.0133532	0.0122419	0.00615647	0.022725	0.0222443	0.0210108	0.0115384
A0A1D6DBP9	A0A3B6DBK7_WHEAT	Beta-amylase [Sotub07g021140.1.1]	2.2.2.1.2		major CHO metabolism.degradation.starch.starch cleavage.beta amylase	Major CHO metabolism	0.00226013	0.00232696	0.00298421	0.00344878	0.00354859	0.00242335	0.00403575	0.0038858	0.00405586	0.00180659	0.00210992	0.00212853	0.00241115	0.00232858	0.00360441	0.00669745	0.00684409	0.00709918	0.00576009	0.00498283	0.00459232	0.0021257	0.00268881	0.0016706	0.00252377	0.00314024	0.00399247	0.00201501	0.00278138	0.00688024	0.00511175	0.0021617
A0A1D5TQ62	A0A3B6AXC6_WHEAT	Beta-amylase [Sotub07g021140.1.1]	2.2.2.1.2		major CHO metabolism.degradation.starch.starch cleavage.beta amylase	Major CHO metabolism	0.00224216	0.00256495	0.00296048	0.00342135	0.00352037	0.00240408	0.00400366	0.00366216	0.00382242	0.00179223	0.00188383	0.00211161	0.00239197	0.00173255	0.00297979	0.00642272	0.00678966	0.00682264	0.00571428	0.00494321	0.0045558	0.0018452	0.00266743	0.00165731	0.0025892	0.00311527	0.00382941	0.00192922	0.0023681	0.00667834	0.0050711	0.00205664
	Sum of isoforms	Beta-amylase		BAM			0.0342936	0.0382675	0.0376253	0.0456396	0.0447233	0.041121	0.04425	0.0422236	0.0432594	0.0237775	0.022109	0.022096	0.0689859	0.072317	0.0799742	0.0767228	0.0785746	0.0757695	0.0727966	0.0723033	0.068534	0.0403755	0.0400856	0.0359498	0.0367288	0.043828	0.0432443	0.0226609	0.073759	0.0770223	0.0712113	0.0388036
A0A1D5S2P8	A0A3B5XU98_WHEAT	Glucose-6-phosphate isomerase [Sotub12g005010.1.1]			glycolysis.cytosolic branch.glucose-6-phosphate isomerase	Glycolysis	0.00036165	0.000227543	0.000202024	0.000252931	0.000480463	0.000236969	0.000186934	0.000341978	0.000178472	0.000353317	0.000557063	0.000561978	0.000530495	0.000512329	0.000528689	0.000785898	0.000401552	0.000390486	0.000760392	0.00103182	0.00101039	0.000701537	0.000473269	0.000735121	0.000263739	0.000323454	0.000235795	0.000490786	0.000523837	0.000525979	0.000934202	0.000636642
W5FY62	A0A3B6MTB1_WHEAT	Glucose-6-phosphate isomerase [Sotub04g029550.1.1]			glycolysis.plastid branch.glucose-6-phosphate isomerase	Glycolysis	0.000335058	0.000421624	0.000374339	0.000468666	0.000222567	0.000439089	0.000346378	0.000316833	0.000165349	0.000491007	0.000344068	0.000520656	0	0	0.000489815	0.000182028	0.000186013	0.000180887	0.000234827	0.000238988	0.000234025	0.000433302	0.000219235	0.000681068	0.000377007	0.000376774	0.000276186	0.000451911	0.000163272	0.000182976	0.000235947	0.000444535
	Sum of isoforms	Glucose-6-phosphate isomerase		PGI	glycolysis.plastid branch.glucose-6-phosphate isomerase	Glycolysis	0.000696708	0.000649166	0.000576364	0.000721596	0.00070303	0.000676057	0.000533311	0.000658811	0.000343821	0.000844325	0.000901131	0.00108263	0.000530495	0.000512329	0.0010185	0.000967925	0.000587565	0.000571373	0.000995219	0.00127081	0.00124442	0.00113484	0.000692503	0.00141619	0.000640746	0.000700228	0.000511981	0.000942697	0.000687109	0.000708954	0.00117015	0.00108118
A0A1D6D1Q3	A0A1D6D1Q3_WHEAT	Diphosphate-fructose-6-phosphate 1-phosphotransferase [Sotub02g024270.1.1]			glycolysis.plastid branch.pyrophosphate-fructose-6-P phosphotransferase	Glycolysis	0.00036617	0.000460774	0.0004091	0.000512185	0.000486469	0.000479861	0.000378541	0.000519379	0.000542109	0.000715468	0.000564026	0.000569003	0	0	0	0.000397861	0.000406572	0.000395367	0.000513265	0.00052236	0.000511511	0.000236769	0.000239592	0.000248103	0.000412015	0.000492838	0.00048001	0.000616166	0	0.000399933	0.000515712	0.000241488
A0A1D5YUK4	A0A8R7UEY8_TRIUA	Diphosphate--fructose-6-phosphate 1-phosphotransferase [Sotub12g028110.1.1]			glycolysis.cytosolic branch.pyrophosphate-fructose-6-P phosphotransferase	Glycolysis	0.000169748	0.000427208	0.000379298	0.00071231	0.000676546	0.000889809	0.0010529	0.000802573	0.000335078	0.000995021	0.000871564	0.000703403	0.000497998	0	0.000496302	0.000368877	0.000376954	0.000366565	0.000951749	0.000726461	0.000711373	0.000658562	0.000888554	0.000460059	0.000325418	0.000759555	0.000730182	0.000856663	0.000331433	0.000370799	0.000796528	0.000669058
W5G4R7	A0A3B6MN60_WHEAT	Diphosphate--fructose-6-phosphate 1-phosphotransferase [Sotub12g028110.1.1]			glycolysis.cytosolic branch.pyrophosphate-fructose-6-P phosphotransferase	Glycolysis	0.000154409	0.000194302	0.000172512	0.000431963	0.000410275	0.000404702	0.000638503	0.000438031	0.0003048	0.000754258	0.000317123	0.000479882	0.000452998	0.000437485	0.000451456	0.000335545	0.000514337	0.000333442	0.000649311	0.000440545	0.000647092	0.000399369	0.000606197	0.000836975	0.000173741	0.000415647	0.000460445	0.000517088	0.000447313	0.000394442	0.000578982	0.00061418
A0A1D5ZEF6	A0A3B6LFH5_WHEAT	Diphosphate--fructose-6-phosphate 1-phosphotransferase [Sotub12g028110.1.1]			glycolysis.cytosolic branch.pyrophosphate-fructose-6-P phosphotransferase	Glycolysis	0.000154409	0.000194302	0.000172512	0.000647944	0.000410275	0	0.000798129	0.00029202	0.0003048	0.000754258	0.000475685	0.000319921	0	0.000437485	0	0.000335545	0.000171446	0.000166721	0.000432874	0.000660817	0.000431395	0.000199684	0	0.000209244	0.000173741	0.00035274	0.000464983	0.000516621	0.000145828	0.000224571	0.000508362	0.000136309
A0A1D6S7N6	A0A3B6NT17_WHEAT	Diphosphate--fructose-6-phosphate 1-phosphotransferase [Sotub12g028110.1.1]			glycolysis.cytosolic branch.pyrophosphate-fructose-6-P phosphotransferase	Glycolysis	0	0	0	0	0	0	0.000201505	0.000184317	0	0.000190429	0.000200161	0.000201927	0	0	0	0	0.000216426	0	0	0	0	0	0	0	0	0	0.000128607	0.000197506	0	7.2142e-05	0	0
	Sum of isoforms	Diphosphate--fructose-6-phosphate 1-phosphotransferase		PFP			0.000844737	0.00127659	0.00113342	0.0023044	0.00198356	0.00177437	0.00306957	0.00223632	0.00148679	0.00340943	0.00242856	0.00227414	0.000950996	0.000874971	0.000947758	0.00143783	0.00168573	0.0012621	0.0025472	0.00235018	0.00230137	0.00149438	0.00173434	0.00175438	0.00108491	0.00202078	0.00226423	0.00270404	0.000924575	0.00146189	0.00239958	0.00166104
A0A1D5ZRZ2	W5G100_WHEAT	Pyruvate kinase [Sotub10g025400.1.1]			glycolysis.cytosolic branch.pyruvate kinase (PK)	Glycolysis	0.000768958	0.000967626	0.000859109	0.00179265	0.00136211	0.000671806	0.00158987	0.00121188	0.00202387	0.0017529	0.00236891	0.00185874	0	0	0	0.000835507	0.0008538	0.000553514	0.000718571	0.00182826	0.00214835	0.00232033	0.00301886	0.00277876	0.000865231	0.00127552	0.00160854	0.00199352	0	0.000747607	0.00156506	0.00270598
A0A096ULJ8	A0A8R7PM10_TRIUA	Pyruvate kinase [Sotub04g008420.1.1]			glycolysis.cytosolic branch.pyruvate kinase (PK)	Glycolysis	0	0.000335109	0	0	0	0	0.000275303	0.00025182	0.000262841	0.00130085	0.00109387	0.00055176	0	0	0	0.000289353	0	0	0	0	0.000372008	0.000344391	0.000348498	0.000360878	0.000111703	0	0.000263321	0.00098216	0	9.64511e-05	0.000124003	0.000351255
A0A1D5Y9Y0	A0A3B6JEP5_WHEAT	Pyruvate kinase [Sotub10g025400.1.1]			glycolysis.cytosolic branch.pyruvate kinase (PK)	Glycolysis	0.000237333	0.0005973	0.000265157	0.000995915	0.00126121	0.000311021	0.000981403	0.000224423	0.000702733	0.000695594	0.00097486	0.000245865	0	0	0	0	0.000263519	0.000512513	0.000665343	0.0010157	0.00132614	0.00153461	0.000931747	0.00225131	0.000366597	0.00085605	0.000636186	0.000638773	0	0.000258677	0.00100239	0.00157256
A0A1D5W9W3	A0A3B6FRW8_WHEAT	Pyruvate kinase [Sotub03g012540.1.1]			glycolysis.plastid branch.pyruvate kinase (PK)	Glycolysis	0.000625169	0.000393344	0.00104769	0.000874462	0.000830556	0.000409638	0.00064629	0.000591163	0.000617034	0.000610765	0.000641981	0.000647645	0.000917045	0.00177128	0.00182784	0.000679274	0.000694146	0.000675017	0.000876306	0.000445917	0.000436656	0.000808479	0.00040906	0.000847182	0.000688736	0.000704885	0.000618162	0.000633464	0.00150539	0.000682813	0.000586293	0.00068824
A0A1D5TLB5	A0A3B6AXG8_WHEAT	Pyruvate kinase [Sotub09g024850.1.1]			glycolysis.plastid branch.pyruvate kinase (PK)	Glycolysis	0.000903328	0.000568356	0.000252308	0.000315885	0.000600049	0.000591899	0.000233462	0.000427096	0.000445787	0.000441258	0.00046381	0.000467902	0	0.000639847	0	0.000245377	0.000250749	0.000243839	0	0	0.000630938	0	0	0	0.000574664	0.000502611	0.000368781	0.000457657	0.000213282	0.000246655	0.000210313	0
	Sum of isoforms	Pyruvate kinase		PK		Glycolysis	0.00253479	0.00286173	0.00242427	0.00397891	0.00405393	0.00198436	0.00372633	0.00270639	0.00405227	0.00480136	0.00554343	0.00377192	0.000917045	0.00241113	0.00182784	0.00204951	0.00206221	0.00198488	0.00226022	0.00328988	0.00491409	0.00500782	0.00470817	0.00623812	0.00260693	0.00333907	0.00349499	0.00470557	0.00171867	0.0020322	0.00348806	0.00531804
A0A1D6AC65	M7ZYJ6_TRIUA	Pyruvate dehydrogenase E1 component alpha subunit [Sotub05g011910.1.1]			TCA / organic transformation.TCA.pyruvate DH.E1	TCA	0.000355999	0	0	0.000497957	0	0.000466532	0.000368026	0.000336635	0.000351367	0.000347797	0.000365573	0	0	0	0	0.000386809	0.000395278	0.000384385	0	0	0	0	0	0	0.000118666	0.000321496	0.000352009	0.00023779	0	0.000388824	0	0
A0A1D5UWA5	A0A3B6D4A1_WHEAT	Pyruvate dehydrogenase E1 component alpha subunit [Sotub07g015750.1.1]			TCA / organic transformation.TCA.pyruvate DH.E1	TCA	0.000283226	0.0003564	0.000316431	0.000396165	0.000376274	0	0.000292794	0.00026782	0.00027954	0.0002767	0.000290842	0.000293408	0	0	0	0.000307738	0.000314475	0	0.000397	0	0	0	0	0.000383806	0.000318685	0.00025748	0.000280051	0.000286984	0	0.000207404	0.000132333	0.000127935
A0A1D6SCT1	A0A3B6REZ9_WHEAT	Pyruvate dehydrogenase E1 component subunit beta [Sotub06g028390.1.1]			TCA / organic transformation.TCA.pyruvate DH.E1	TCA	0.000613938	0.000386278	0.00102887	0	0	0.000402279	0.00063468	0.000290272	0.00060595	0.000299897	0.0012609	0.000954017	0	0	0	0.000333536	0.000681677	0.000331445	0	0	0.000428811	0.000396978	0.000401711	0.000415982	0.000676363	0.000134093	0.0005103	0.00083827	0	0.000448886	0.000142937	0.00040489
A0A1D5YMU2	A0A3B6KJM3_WHEAT	Pyruvate dehydrogenase E1 component subunit beta [Sotub06g028390.1.1]			TCA / organic transformation.TCA.pyruvate DH.E1	TCA	0.000881327	0.000369676	0.000984652	0	0	0.000384989	0.000303701	0.000555592	0.000289953	0.000574014	0.0012067	0.000913013	0	0	0	0.000319201	0.000652378	0.0003172	0	0.000419085	0.000410381	0.000379915	0.000384446	0.000398103	0.000745218	0.00012833	0.000383082	0.00089791	0	0.000429593	0.000276489	0.000387488
	Sum of isoforms	Pyruvate dehydrogenase E1		PDH	TCA / organic transformation.TCA.pyruvate DH.E1		0.00213449	0.00111235	0.00232996	0.000894122	0.000376274	0.0012538	0.0015992	0.00145032	0.00152681	0.00149841	0.00312402	0.00216044	0	0	0	0.00134728	0.00204381	0.00103303	0.000397	0.000419085	0.000839193	0.000776893	0.000786157	0.00119789	0.00185893	0.000841399	0.00152544	0.00226095	0	0.00147471	0.000551759	0.000920314
A0A1D5YRP7	A0A3B6KQ76_WHEAT	Citrate synthase [Sotub12g006650.1.1]	6.1		gluconeogenesis / glyoxylate cycle.citrate synthase	Gluconeogenesis	0.000203832	0.000256495	0.000227729	0.000285113	0.000270798	0.00026712	0.000421437	0.000192745	0.00040236	0.000398272	0.000209314	0.000422321	0	0	0	0	0	0	0	0	0	0.000263599	0.000266743	0.000276218	0.000229352	0.000274343	0.000338848	0.000343303	0	0	0	0.000268854
A0A1D5ZQF2	A0A453LY67_AEGTS	Citrate synthase [Sotub12g006650.1.1]	6.1		gluconeogenesis / glyoxylate cycle.citrate synthase	Gluconeogenesis	0.000407665	0.000256495	0.000227729	0.000285113	0.000270798	0.00026712	0.000421437	0.000192745	0.00020118	0.000398272	0.000209314	0.000422321	0	0	0	0	0	0	0	0	0	0.000527199	0.000533486	0.000552437	0.000297296	0.000274343	0.000271788	0.000343303	0	0	0	0.000537707
A0A1D5YZH3	A0A3B6LU21_WHEAT	Citrate synthase [Sotub12g006650.1.1]	6.1		gluconeogenesis / glyoxylate cycle.citrate synthase	Gluconeogenesis	0.000320399	0.000201589	0.000357962	0.000224081	0.00021283	0.000209939	0	0	0.00031623	0.000313017	0.000329015	0.000331918	0	0	0	0	0	0	0	0	0	0.000207173	0.000419286	0.00021709	0.000293317	0.000215617	0.00010541	0.00032465	0	0	0	0.000281183
A0A1D6AIF0	A0A3B6NNP8_WHEAT	Citrate synthase [Sotub01g027350.1.1]	8.1.2		TCA / organic transformation.TCA.CS	TCA	0.000651659	0.000273341	0.000485372	0.000303838	0	0.000284664	0.000449117	0.000410808	0.000428786	0.000636645	0.000446122	0.000450059	0.000637268	0.000615446	0.000635099	0.000236019	0.000241186	0.00023454	0	0	0	0.000280912	0.000284262	0.00058872	0.000470124	0.000196167	0.00042957	0.000510942	0.000629271	0.000237248	0	0.000384631
	Sum of isoforms	Citrate synthase		CS			0.00158356	0.000987919	0.00129879	0.00109814	0.000754425	0.00102884	0.00129199	0.000796299	0.00134856	0.00174621	0.00119377	0.00162662	0.000637268	0.000615446	0.000635099	0.000236019	0.000241186	0.00023454	0	0	0	0.00127888	0.00150378	0.00163447	0.00129009	0.000960471	0.00114562	0.0015222	0.000629271	0.000237248	0	0.00147237
A0A1D6SBS1	M7ZP21_TRIUA	ATP citrate lyase [Sotub01g018060.1.1]	8.2.11	ACLY	TCA / organic transformation.other organic acid transformations.atp-citrate lyase	TCA	0.000433521	0.000272763	0.000242173	0.000303196	0.000287973	0.000284062	0.000224084	0.00040994	0	0.000211766	0.000445179	0.000449107	0.000635921	0.000614144	0.000633756	0.00023552	0.000240677	0.000234044	0	0	0.000302797	0.000560636	0.000283661	0.000293738	0.000316152	0.000291744	0.000211341	0.000368684	0.00062794	0.000236747	0.000100932	0.000379345
A0A1D5VM29	A0A3B6EHT7_WHEAT	Isocitrate dehydrogenase [Sotub01g005780.1.1]	8.1.4		TCA / organic transformation.TCA.IDH	TCA	0.000342902	0.000431494	0.000383103	0.000479638	0.000455556	0.000449368	0.000354487	0.0006485	0.00033844	0.000335002	0	0.00035523	0	0	0	0.000372579	0	0	0	0	0	0	0	0	0.000385833	0.000461521	0.000447142	0.000230077	0	0.000124193	0	0
A0A1D6A7Z4	A0A8R7UTS0_TRIUA	Isocitrate dehydrogenase [Sotub10g017390.1.1]	8.1.4		TCA / organic transformation.TCA.IDH	TCA	0.000276355	0.000695508	0.000308754	0	0	0.000362159	0	0.000261323	0.000272759	0.000539976	0.000283787	0.000572581	0	0	0	0	0	0	0	0	0	0.000357387	0	0.000374496	0.000426873	0.00012072	0.000178027	0.000465448	0	0	0	0.000243961
	Sum of isoforms	Isocitrate dehydrogenase		IDH			0.000619257	0.001127	0.000691858	0.000479638	0.000455556	0.000811528	0.000354487	0.000909823	0.000611199	0.000874977	0.000283787	0.000927812	0	0	0	0.000372579	0	0	0	0	0	0.000357387	0	0.000374496	0.000812706	0.000582241	0.00062517	0.000695525	0	0.000124193	0	0.000243961
A0A1D5TXE4	A0A3B6C8Z4_WHEAT	Isocitrate lyase [Sotub05g029470.1.1]	6.9		gluconeogenesis / glyoxylate cycle.isocitrate lyase	Gluconeogenesis	0.00113082	0.00189731	0.00168453	0.00158175	0.00150233	0.00148192	0.0015587	0.00142575	0.00186018	0.00147302	0.00193538	0.00195246	0.00110585	0.00106798	0.00110208	0.00163825	0.00167412	0.00284897	0.0026418	0.00215089	0.00157967	0.00097493	0.00197311	0.0020432	0.00157088	0.001522	0.00161487	0.00178696	0.00109197	0.00205378	0.00212412	0.00166375
A0A1D5UQT5	A0A8R7PFF4_TRIUA	Isocitrate lyase [Sotub05g029470.1.1]	6.9		gluconeogenesis / glyoxylate cycle.isocitrate lyase	Gluconeogenesis	0.00110641	0.00185636	0.00164817	0.00154761	0.00146991	0.00144994	0.00190632	0.00139498	0.00182003	0.00144123	0.00189361	0.00191032	0.00108198	0.00104493	0.0010783	0.00160289	0.00163799	0.00318569	0.00258479	0.00210447	0.00154557	0.000953888	0.00193053	0.00199911	0.00153698	0.00148915	0.00170711	0.00174839	0.0010684	0.00214219	0.00207828	0.00162784
A0A1D6RJV6	A0A3B6B1U3_WHEAT	Isocitrate lyase [Sotub05g029470.1.1]	6.9		gluconeogenesis / glyoxylate cycle.isocitrate lyase	Gluconeogenesis	0.000629004	0.000527676	0.000468498	0.000293275	0.000557101	0.000274767	0.000433503	0.00059479	0.00041388	0.000204837	0.000430613	0.000434412	0	0	0	0.000227814	0.000232802	0.000679158	0.000293894	0.000598204	0.000585779	0	0.000548759	0	0.000541726	0.000375048	0.000480724	0.000356621	0	0.000379925	0.000492626	0.00018292
	Sum of isoforms	Isocitrate lyase		ICL			0.00286624	0.00428134	0.0038012	0.00342263	0.00352934	0.00320663	0.00389852	0.00341551	0.00409409	0.00311909	0.00425961	0.00429719	0.00218783	0.00211291	0.00218038	0.00346896	0.00354491	0.00671382	0.00552048	0.00485357	0.00371102	0.00192882	0.0044524	0.00404231	0.00364959	0.0033862	0.00380271	0.00389196	0.00216037	0.00457589	0.00469502	0.00347451
A0A1D5UZY9	A0A1D5UZY9_WHEAT	2-oxoglutarate dehydrogenase E1 component [Sotub05g027690.1.1]	8.1.5		TCA / organic transformation.TCA.2-oxoglutarate dehydrogenase	TCA	0.000402859	0.000380207	0.000337567	0.000140876	0.000669014	0.000527942	0.00041647	0.000571419	0.000397617	0.000787155	0.000930809	0.000834686	0.000295472	0.000570708	0.000294466	0.000218862	0.000223654	0.000217491	0.000141173	0.000143675	0.000140691	0.00117221	0.00118619	0.000955368	0.000373545	0.000445944	0.000461835	0.000850884	0.000386882	0.000220002	0.000141846	0.00110459
A0A1D5UBB0	A0A3B6C1V4_WHEAT	2-oxoglutarate dehydrogenase E1 component [Sotub04g010270.1.1]	8.1.5		TCA / organic transformation.TCA.2-oxoglutarate dehydrogenase	TCA	0.00050308	0.000506445	0.000337236	0.000281475	0.000668357	0.000527424	0.00020803	0.000475715	0.000397227	0.000786383	0.00103322	0.0006254	0.000295182	0.000570148	0.000294177	0.000327971	0.000335152	0.000325916	0.000282069	0.000143534	0.000281105	0.00117106	0.000921689	0.000954431	0.00044892	0.000492419	0.000360324	0.000815	0.000386502	0.00032968	0.000235569	0.00101573
A0A1D5UGQ5	A0A2X0TM85_WHEAT	2-oxoglutarate dehydrogenase E1 component [Sotub04g010270.1.1]	8.1.5		TCA / organic transformation.TCA.2-oxoglutarate dehydrogenase	TCA	0	0	0.00015713	0	0	0	0.000145393	0.000132991	0.000138812	0	0	0	0	0	0	0	0	0	0	0	0	0	0	0	5.23767e-05	0	0.000139065	0	0	0	0	0
	Sum of isoforms	2-oxoglutarate dehydrogenase E1 component		OGDH			0.000905939	0.000886652	0.000831934	0.000422351	0.00133737	0.00105537	0.000769893	0.00118013	0.000933656	0.00157354	0.00196403	0.00146009	0.000590654	0.00114086	0.000588643	0.000546834	0.000558806	0.000543407	0.000423242	0.000287208	0.000421796	0.00234328	0.00210788	0.0019098	0.000874842	0.000938363	0.000961225	0.00166588	0.000773384	0.000549682	0.000377415	0.00212032
A0A1D5YWR2	A0A3B6LU07_WHEAT	Succinate dehydrogenase flavoprotein subunit [Sotub02g028490.1.1]	8.1.7		TCA / organic transformation.TCA.succinate dehydrogenase	TCA	0.00039358	0.000247633	0.000219862	0.000275262	0.000261442	0.000257891	0.000406877	0.000372172	0.000388459	0.000384512	0.000404165	0.000407731	0	0	0	0.000213821	0.000218503	0.000212481	0	0.000280731	0.0002749	0.000254492	0.000257527	0.000266675	0.000287025	0.000264865	0.000389169	0.000398803	0	0.000214935	0.00018521	0.000259565
A0A1D5S7G8	M8AQ57_AEGTA	succinate dehydrogenase 5 [AT1G47420]	20.2.1		stress.abiotic.heat	Stress	0.000512639	0	0	0	0	0	0	0	0	0	0	0	0	0	0	0	0	0	0	0	0	0	0	0	0.00017088	0	0	0	0	0	0	0
	Sum of isoforms	succinate dehydrogenase		SDH			0.000906219	0.000247633	0.000219862	0.000275262	0.000261442	0.000257891	0.000406877	0.000372172	0.000388459	0.000384512	0.000404165	0.000407731	0	0	0	0.000213821	0.000218503	0.000212481	0	0.000280731	0.0002749	0.000254492	0.000257527	0.000266675	0.000457905	0.000264865	0.000389169	0.000398803	0	0.000214935	0.00018521	0.000259565
A0A1D5XCV9	A0A8R7U638_TRIUA	Fumarate hydratase class II [Sotub09g022990.1.1]	8.1.8	FH	TCA / organic transformation.TCA.fumarase	TCA	0.000255044	0.000320937	0	0	0	0	0.000263661	0.000241171	0	0.000249168	0.000261903	0	0	0	0	0.000277117	0.000283184	0.00027538	0.000357498	0	0.000356276	0	0.00033376	0.000345617	0.000191994	0	0.000168277	0.000170357	0	0.00027856	0.000237925	0.000226459
A0A1D6A2S6	A0A3B6MJL5_WHEAT	Malate dehydrogenase [Sotub02g011240.1.1]	6.3		gluconeogenesis / glyoxylate cycle.malate dehydrogenase	Gluconeogenesis	0.00168078	0.00158627	0.00187783	0.00176326	0.00223297	0.00220264	0.00173757	0.00158936	0.00165891	0.00164206	0.00172598	0.00174121	0.00123275	0.00119053	0.0024571	0.00136968	0.00186623	0.0013611	0.00117798	0.00179829	0.00117396	0.00163021	0.00164965	0.00170825	0.00171496	0.00206629	0.00166194	0.00170308	0.0016268	0.00153234	0.00138341	0.0016627
A0A1D5ZGS1	A0A3B6LDG2_WHEAT	Malate dehydrogenase [Sotub01g043670.1.1]	6.3		gluconeogenesis / glyoxylate cycle.malate dehydrogenase	Gluconeogenesis	0.0013997	0.00132099	0.00117285	0.00097892	0.00139465	0.00183428	0.00108524	0.00132356	0.00138148	0.00136745	0.00143734	0.00145002	0.00102659	0.000991435	0.00102309	0.00114062	0.00155413	0.00113348	0.000980984	0.00149755	0.000977631	0.00135758	0.00137377	0.000948381	0.00129784	0.00140262	0.00126343	0.00141827	0.00101371	0.00127608	0.00115206	0.00122658
A0A1D5YPG2	A0A3B6KQR8_WHEAT	Malate dehydrogenase [Sotub01g043670.1.1]	6.3		gluconeogenesis / glyoxylate cycle.malate dehydrogenase	Gluconeogenesis	0	0	0	0	0	0	0	0	0	0	0	0	0	0	0	0	0	0	0	0	0	0.000371402	0	0	0	0	0	0	0	0	0	0.000123801
A0A1D5RY73	A0A3B5Y6M5_WHEAT	Malate dehydrogenase [Sotub07g024580.1.1]	8.1.9		TCA / organic transformation.TCA.malate DH	TCA	0.000342902	0.000862989	0.000383103	0.000479638	0.000455556	0.000449368	0.000354487	0.00032425	0.00033844	0.000670003	0.000352123	0.00071046	0.00100599	0.00097154	0	0.000372579	0.000380736	0.000370243	0.000480649	0.000489167	0.000479007	0.000443446	0.000448735	0.00092935	0.000529665	0.000461521	0.000339059	0.000577529	0.000659176	0.000374519	0.000482941	0.000607177
A0A1D5W3N0	A0A453F4Y9_AEGTS	Malate dehydrogenase [Sotub07g024580.1.1]	8.1.9		TCA / organic transformation.TCA.malate DH	TCA	0.000468163	0.00117824	0.00052305	0.000654848	0.000621969	0.000613521	0.00048398	0.000442698	0.000462071	0.00137213	0.000961506	0.000969989	0.00274695	0.00265288	0.0013688	0.00050868	0.000519817	0.000505492	0.000656229	0.000667858	0.000653986	0.00121087	0.00122531	0.00126884	0.00072315	0.000630113	0.000462916	0.00110121	0.00225621	0.00051133	0.000659358	0.00123501
A0A1D5ST38	A0A452YG57_AEGTS	Malate dehydrogenase [Sotub09g025810.1.1]	8.2.9		TCA / organic transformation.other organic acid transformations.cyt MDH	TCA	0.00431047	0.00503669	0.00584779	0.00473732	0.00613564	0.00564882	0.00541098	0.00524058	0.00516604	0.00391036	0.00442639	0.00446545	0.00270983	0.00174469	0.0036008	0.00367991	0.00410234	0.00365685	0.00474731	0.00395299	0.00473109	0.00358353	0.00282042	0.00292062	0.00506499	0.00550726	0.00527253	0.0042674	0.0026851	0.00381303	0.00447713	0.00310819
	Sum of isoforms	Malate dehydrogenase		MDH			0.00820202	0.00998518	0.00980462	0.00861399	0.0108408	0.0107486	0.00907225	0.00892045	0.00900695	0.008962	0.00890334	0.00933713	0.0087221	0.00755107	0.00844979	0.00707148	0.00842326	0.00702716	0.00804316	0.00840586	0.00801567	0.00859704	0.00751789	0.00777544	0.00933061	0.0100678	0.00899988	0.00906749	0.00824099	0.0075073	0.0081549	0.00796346
W5FSY8	A0A3B6MQM0_WHEAT	Aspartokinase/homoserine dehydrogenase [Sotub11g028680.1.1]	13.1.3.6.1.1		amino acid metabolism.synthesis.aspartate family.misc.homoserine.aspartate kinase	Amino acid metabolism	0.000532611	0.000335109	0.000595054	0.000372498	0.000353795	0.00034899	0.000550605	0.00025182	0.000262841	0.00078051	0.000546934	0.00110352	0.000781274	0.00075452	0.000778614	0.000578706	0.000887065	0.00028754	0.000746567	0.000379898	0.000744016	0.00103317	0.000696996	0.000721755	0.000487591	0.000358428	0.000355089	0.000810322	0.00077147	0.000584437	0.000623494	0.000817308
A0A1D5YYQ5	A0A3B6LKX6_WHEAT	Bifunctional aspartokinase/homoserine dehydrogenase I [Sotub06g020670.1.1]	13.1.3.6.1.1		amino acid metabolism.synthesis.aspartate family.misc.homoserine.aspartate kinase	Amino acid metabolism	0.000224104	0.000282004	0.000500756	0.000156734	0.000446594	0.000440528	0.000463351	0.000423829	0.000221188	0.00010947	0.000230131	0.000116081	0.000328733	0.000634952	0.000327614	0.00012175	0.000373246	0.000241973	0.000314129	0.000479544	0.000469584	0.000144908	0	0.000151845	0.000335621	0.000347952	0.000369456	0.000151894	0.000430433	0.000245656	0.000421085	9.89174e-05
	Sum of isoforms	Aspartokinase/homoserine dehydrogenase		HSD			0.000756716	0.000617113	0.00109581	0.000529232	0.000800389	0.000789518	0.00101396	0.000675649	0.000484029	0.000889981	0.000777065	0.0012196	0.00111001	0.00138947	0.00110623	0.000700456	0.00126031	0.000529513	0.0010607	0.000859442	0.0012136	0.00117808	0.000696996	0.0008736	0.000823213	0.00070638	0.000724545	0.000962216	0.0012019	0.000830093	0.00104458	0.000916225
A0A1D6B8Z2	A0A453PWW5_AEGTS	Aspartate aminotransferase [Sotub08g013570.1.1]	9.1.2		mitochondrial electron transport / ATP synthesis.NADH-DH (type I).localisation not clear	Mitochondrial electron transport	0.000250068	0.000314675	0.000279385	0.000349785	0.000332222	0.00032771	0.000258516	0.000236465	0.000246814	0.000244306	0.000256792	0.000259058	0	0	0	0.00027171	0.000277659	0.000270007	0.000350522	0.000356734	0.000349324	0	0	0	0.000281376	0.000336572	0.000247265	0.000253386	0	0.000273125	0.000352193	0
W5DBH3	A0A453FJZ8_AEGTS	Aspartate aminotransferase [Sotub08g018900.1.1]	10.1.5		cell wall.precursor synthesis.UXS	Cell wall	0.00142796	0.00179689	0.00191445	0.00239685	0.00341477	0.00187133	0.00265717	0.00243052	0.00225501	0.00418519	0.00351927	0.00325446	0	0.000809165	0	0.00248247	0.00221972	0.00185019	0.00280223	0.00285188	0.00279265	0.00184666	0.00186869	0.00154805	0.0017131	0.00256098	0.00244757	0.00365297	0.000269722	0.00218413	0.00281559	0.00175447
A0A077S3V2	A0A077S3V2_WHEAT	Aspartate aminotransferase [Sotub08g018900.1.1]	10.1.5		cell wall.precursor synthesis.UXS	Cell wall	0.000903328	0.00113671	0.00126154	0.000947654	0.00150012	0.000591899	0.00163423	0.00128129	0.00133736	0.00264755	0.00208715	0.00163766	0	0.000639847	0	0.00122688	0.001003	0.000731516	0.0012662	0.00128864	0.00126188	0.000876149	0.000886597	0.000306031	0.00110053	0.00101323	0.00141763	0.00212412	0.000213282	0.000987132	0.00127224	0.000689592
A0A1D5RXJ7	A0A3B5Y345_WHEAT	Aspartate aminotransferase [Sotub04g021940.1.1]	13.1.1.2.1		amino acid metabolism.synthesis.central amino acid metabolism.aspartate.aspartate aminotransferase	Amino acid metabolism	0	0	0	0	0.000325086	0.000320671	0.000252963	0.000231386	0.000241512	0.000239058	0.000251277	0.000253494	0	0.000693294	0.000715433	0.000265873	0	0	0.000342993	0.000349071	0.000341821	0.000316445	0.000320219	0.000331594	0	0.000215252	0.000241954	0.000247943	0.000469576	8.86245e-05	0.000344628	0.000322753
A0A1D5SBT0	A0A3B5YZE1_WHEAT	Aspartate aminotransferase [Sotub04g021940.1.1]	13.1.1.2.1		amino acid metabolism.synthesis.central amino acid metabolism.aspartate.aspartate aminotransferase	Amino acid metabolism	0.00024587	0	0.000274695	0	0	0.000322209	0.000254176	0.000232496	0.000242671	0.000240205	0.000252482	0.000254709	0	0	0	0.000267149	0.000272998	0.000265474	0.000344638	0.000350745	0.00034346	0	0.000321755	0.000333184	0.000173522	0.000107403	0.000243114	0.000249132	0	0.00026854	0.000346281	0.000218313
	Sum of isoforms	Aspartate aminotransferase		AspAT			0.00282723	0.00324828	0.00373007	0.00369429	0.0055722	0.00343382	0.00505705	0.00441216	0.00432337	0.0075563	0.00636697	0.00565938	0	0.00214231	0.000715433	0.00451409	0.00377337	0.00311718	0.00510658	0.00519707	0.00508913	0.00303926	0.00339726	0.00251886	0.00326853	0.00423344	0.00459753	0.00652755	0.00095258	0.00380155	0.00513093	0.00298513
W5ARG6	A0A3B6B1Y1_WHEAT	Glutamate dehydrogenase [Sotub03g018730.1.1]	12.3.1	GDH	N-metabolism.N-degradation.glutamate dehydrogenase	Nitrate metabolism	0.000748377	0.000941729	0.000836116	0.000697867	0.000662828	0.000326913	0	0.00047178	0	0	0	0.000258428	0	0	0	0	0	0.00026935	0	0	0	0	0	0	0.000842074	0.000562536	0.00015726	8.61426e-05	0	8.97833e-05	0	0
A0A1D5XE21	A0A3B6HRZ3_WHEAT	Phosphoserine aminotransferase [Sotub02g026180.1.1]	13.1.5.1.2		amino acid metabolism.synthesis.serine-glycine-cysteine group.serine.phosphoserine aminotransferase	Amino acid metabolism	0.000255044	0	0.000284945	0	0.000677668	0.000334232	0.000263661	0	0	0.000249168	0.000261903	0.000264214	0	0	0	0.000277117	0.000283184	0.00027538	0.000357498	0.000363833	0.000356276	0	0	0.000345617	0.000179996	0.0003373	8.78868e-05	0.000258428	0	0.00027856	0.000359202	0.000115206
A0A1D5XIA9	A0A3B6IUL2_WHEAT	Phosphoserine aminotransferase [Sotub02g026180.1.1]	13.1.5.1.2		amino acid metabolism.synthesis.serine-glycine-cysteine group.serine.phosphoserine aminotransferase	Amino acid metabolism	0	0	0	0	0	0	0.000252963	0	0.000241512	0	0	0.000253494	0	0	0	0.000265873	0.000271695	0.000264207	0	0	0.000341821	0	0	0	0	0	0.000164825	8.44979e-05	0	0.000267258	0.00011394	0
	Sum of isoforms	Phosphoserine aminotransferase		PSAT			0.000255044	0	0.000284945	0	0.000677668	0.000334232	0.000516624	0	0.000241512	0.000249168	0.000261903	0.000517707	0	0	0	0.00054299	0.000554879	0.000539587	0.000357498	0.000363833	0.000698097	0	0	0.000345617	0.000179996	0.0003373	0.000252712	0.000342926	0	0.000545819	0.000473143	0.000115206
A0A1D6DLT8	S5ZIQ7_TRITU	Glutamate synthase [Sotub03g013400.1.1]	12.2.1.1		N-metabolism.ammonia metabolism.glutamate synthase.ferredoxin dependent	Nitrate metabolism	0.000188124	0.000118364	0.000315269	0.000263141	0.000249929	0.000123267	0.00038896	0.000177891	0.000185676	0.00036758	0.000386367	0.000292332	0	0	0	0.000102203	0.00010444	0.000101562	0.000263696	0.000402553	0.000262795	0.000364928	0.00036928	0.000509864	0.000207253	0.000212112	0.000250842	0.000348759	0	0.000102735	0.000309681	0.00041469
A0A1D5V4F3	A0A3B6EIQ5_WHEAT	Glutamate synthase [Sotub03g013400.1.1]	12.2.1.1		N-metabolism.ammonia metabolism.glutamate synthase.ferredoxin dependent	Nitrate metabolism	0	0	0	0	0	0	0	0.000145572	0.000151942	0.000150399	0.000158085	0.00015948	0	0	0	0	0	0	0	0	0	0	0	0	0	0	9.91714e-05	0.000155988	0	0	0	0
A0A1D5TQC8	A0A3B6AU09_WHEAT	Glutamate synthase (Ferredoxin) [Sotub03g019370.1.1]	12.2.1.1		N-metabolism.ammonia metabolism.glutamate synthase.ferredoxin dependent	Nitrate metabolism	0	0	0	0	0	0	0	0	0	0	0	7.05271e-05	0	0	0	7.39714e-05	7.5591e-05	7.35078e-05	0	9.71187e-05	0	0	0	0	0	0	0	2.3509e-05	0	7.43567e-05	3.23729e-05	0
	Sum of isoforms	Glutamate synthase		GOGAT			0.000188124	0.000118364	0.000315269	0.000263141	0.000249929	0.000123267	0.00038896	0.000323463	0.000337619	0.000517978	0.000544452	0.000522339	0	0	0	0.000176174	0.000180031	0.00017507	0.000263696	0.000499671	0.000262795	0.000364928	0.00036928	0.000509864	0.000207253	0.000212112	0.000350014	0.000528256	0	0.000177092	0.000342054	0.00041469
A0A1D5TVD7	A0A453BQ50_AEGTS	Alanine aminotransferase 2 [Sotub05g014250.1.1]	1.2.3		PS.photorespiration.aminotransferases peroxisomal	Photosynthesis	0	0.000329966	0.000292961	0.000366782	0	0.000343635	0	0.000247956	0	0	0.000269271	0.000271647	0	0	0.000766666	0.000284913	0.000291151	0.000283127	0	0	0	0	0	0.00035534	0.000207643	0.000236806	8.2652e-05	0.000180306	0.000255555	0.000286397	0	0.000118447
A0A1D5S2A6	A0A3B5XVF6_WHEAT	Alanine aminotransferase [Sotub06g022150.1.1]	13.1.1.3.1		amino acid metabolism.synthesis.central amino acid metabolism.alanine.alanine aminotransferase	Amino acid metabolism	0.00148899	0.00187369	0.00166356	0.00178521	0.00254336	0.00250882	0.0015393	0.00201143	0.0023094	0.00187031	0.00218433	0.00198325	0.000624047	0.000602677	0.000621922	0.00138673	0.00188946	0.00206706	0.0023853	0.00273101	0.00208	0.00275084	0.00250528	0.00259428	0.00167541	0.00227913	0.00195337	0.00201263	0.000616215	0.00178109	0.00239877	0.0026168
A0A1D5SJ26	A0A3B5YT90_WHEAT	Alanine aminotransferase [Sotub06g022150.1.1]	13.1.1.3.1		amino acid metabolism.synthesis.central amino acid metabolism.alanine.alanine aminotransferase	Amino acid metabolism	0.0017017	0.00214136	0.00166356	0.00208274	0.00282596	0.00278758	0.0015393	0.00201143	0.00251934	0.00207812	0.00240277	0.00220361	0.000624047	0.000602677	0.000621922	0.00138673	0.00212564	0.00206706	0.00208713	0.00273101	0.00208	0.00275084	0.00222692	0.00259428	0.00183554	0.00256543	0.00202336	0.00222817	0.000616215	0.00185981	0.00229938	0.00252401
W5B0R6	A0A3B6AUE3_WHEAT	Alanine aminotransferase [Sotub06g022150.1.1]	13.1.1.3.1		amino acid metabolism.synthesis.central amino acid metabolism.alanine.alanine aminotransferase	Amino acid metabolism	0	0.000464089	0.000412043	0	0	0	0	0	0	0.000360307	0.000189361	0.000382064	0.00054099	0	0	0	0	0.000199106	0	0	0	0.000715416	0.000482632	0	0.000292044	0	0	0.000310578	0.00018033	6.63686e-05	0	0.000399349
A0A1D5V3F2	A0A453B339_AEGTS	Alanine aminotransferase [Sotub06g022150.1.1]	13.1.1.3.1		amino acid metabolism.synthesis.central amino acid metabolism.alanine.alanine aminotransferase	Amino acid metabolism	0	0.000463256	0.000411303	0	0	0	0	0	0	0.000359661	0.000189021	0.000381378	0.000540019	0	0	0	0	0.000198748	0	0	0	0.000714132	0.000722648	0.00024944	0.00029152	0	0	0.00031002	0.000180006	6.62494e-05	0	0.000562073
W5BPN4	A0A3B6C2J0_WHEAT	Alanine aminotransferase [Sotub06g022150.1.1]	13.1.1.3.1		amino acid metabolism.synthesis.central amino acid metabolism.alanine.alanine aminotransferase	Amino acid metabolism	0	0.000459953	0.00040837	0	0	0	0	0	0	0.000535644	0.000375347	0.000378659	0.000536169	0	0	0	0	0.000197331	0	0	0	0.00070904	0.000717495	0.000247661	0.000289441	0	0	0.000429883	0.000178723	6.5777e-05	0	0.000558065
	Sum of isoforms	Alanine aminotransferase		ALAT			0.0031907	0.00573231	0.00485179	0.00423473	0.00536932	0.00564003	0.00307859	0.00427081	0.00482874	0.00520404	0.0056101	0.0056006	0.00286527	0.00120535	0.00201051	0.00305838	0.00430626	0.00501244	0.00447243	0.00546202	0.00416	0.00764027	0.00665497	0.00604099	0.0045916	0.00508136	0.00405938	0.00547158	0.00202705	0.00412569	0.00469815	0.00677874
Q5EI64	Q5EI64_WHEAT	Pyrroline-5-carboxylate reductase [Sotub02g014800.1.1]	13.1.2.2	PyrCR	amino acid metabolism.synthesis.glutamate family.proline	Amino acid metabolism	0.000714479	0.000899072	0.000798243	0.000499692	0.000474604	0.000468157	0.000738617	0.000337808	0.000705182	0.000698017	0.000733693	0.000740166	0	0	0	0.000388157	0.000396655	0.000385724	0.000500746	0	0	0	0	0	0.000803931	0.000480818	0.000593869	0.000723959	0	0.000390179	0.000166915	0
W4ZLK0	A0A452Z8Z0_AEGTS	Gamma-glutamyl phosphate reductase [Sotub06g011740.1.1]	13.1.2.2.1		amino acid metabolism.synthesis.glutamate family.proline.delta 1-pyrroline-5-carboxylate synthetase	Amino acid metabolism	0.0021699	0.00204789	0.00181822	0.00227638	0.00144139	0.00213272	0.000560802	0.00102593	0.000535416	0.000529976	0.00111413	0.000561978	0	0	0	0.00176827	0.00180698	0.000585729	0.000760392	0.000773867	0	0	0.000709903	0	0.002012	0.00195016	0.000707384	0.00073536	0	0.00138699	0.00051142	0.000236634
A0A1D5RQE5	A0A3B5Y2T4_WHEAT	Gamma-glutamyl phosphate reductase [Sotub08g012490.1.1]	13.1.2.2.1		amino acid metabolism.synthesis.glutamate family.proline.delta 1-pyrroline-5-carboxylate synthetase	Amino acid metabolism	0.000670116	0.00112433	0.000748679	0.000937331	0.000593513	0.000878178	0.000461837	0.000422444	0.000440931	0.000436451	0.000229379	0.000462805	0.000655317	0.00126575	0	0.000728111	0.000744052	0.000723547	0.000313103	0.000318651	0.000312033	0.000288868	0.000292313	0.000302697	0.000847708	0.000803007	0.000441737	0.000376212	0.000640357	0.000731904	0.000314595	0.000294626
	Sum of isoforms	Gamma-glutamyl phosphate reductase		GPR			0.00284001	0.00317222	0.0025669	0.00321371	0.0020349	0.00301089	0.00102264	0.00144838	0.000976347	0.000966427	0.0013435	0.00102478	0.000655317	0.00126575	0	0.00249638	0.00255104	0.00130928	0.00107349	0.00109252	0.000312033	0.000288868	0.00100222	0.000302697	0.00285971	0.00275317	0.00114912	0.00111157	0.000640357	0.0021189	0.000826015	0.00053126
A0A1D5ZX81	A0A453L683_AEGTS	N-methyl-L-tryptophan oxidase [Sotub08g007640.1.1]	13.1.5.2.41		amino acid metabolism.synthesis.serine-glycine-cysteine group.glycine.sarcosine oxidase	Amino acid metabolism	0.00198601	0.00156195	0.00166413	0.00138898	0.00263847	0.00195198	0.00282302	0.00234748	0.00269523	0.000970126	0.00152956	0.00154306	0.00436984	0.00351683	0.00362914	0.0029671	0.00303206	0.00268045	0.00382774	0.00424971	0.00346787	0.00128417	0.00162435	0.00134565	0.00173736	0.00199314	0.00262191	0.00134758	0.0038386	0.0028932	0.00384844	0.00141806
A0A1D5Z7X4	A0A3B6LPE6_WHEAT	N-methyl-L-tryptophan oxidase [Sotub08g007640.1.1]	13.1.5.2.41		amino acid metabolism.synthesis.serine-glycine-cysteine group.glycine.sarcosine oxidase	Amino acid metabolism	0.00199083	0.00219203	0.00166817	0.00208852	0.00297549	0.00195672	0.00282987	0.00282381	0.00294739	0.00097248	0.00153328	0.001289	0.00365037	0.00352537	0.00363794	0.00351508	0.00331573	0.00322435	0.00348821	0.00390502	0.00382392	0.000965465	0.00130264	0.00101168	0.00195035	0.00234024	0.00286702	0.00126492	0.00360456	0.00335172	0.00373905	0.00109326
	Sum of isoforms	N-methyl-L-tryptophan oxidase	13.1.5.2.41	MTOX	amino acid metabolism.synthesis.serine-glycine-cysteine group.glycine.sarcosine oxidase	Amino acid metabolism	0.00397684	0.00375398	0.00333231	0.0034775	0.00561396	0.00390869	0.00565289	0.00517129	0.00564262	0.00194261	0.00306284	0.00283206	0.00802021	0.0070422	0.00726708	0.00648218	0.00634779	0.00590481	0.00731594	0.00815473	0.00729178	0.00224963	0.00292699	0.00235733	0.00368771	0.00433338	0.00548893	0.0026125	0.00744316	0.00624492	0.00758749	0.00251132
A0A1D6BP69	M7YG94_TRIUA	Tryptophan synthase beta chain 1 [Sotub07g025920.1.1]	13.1.6.5.5	TrpB	amino acid metabolism.synthesis.aromatic aa.tryptophan.tryptophan synthase	Amino acid metabolism	0	0	0	0	0	0	0	0	0	0	0	0	0	0	0	0.000584782	0.000298793	0.000581117	0	0	0.000375913	0	0	0.000364666	0	0	0	0	0	0.000488231	0.000125304	0.000121555
A0A1D5V8Z6	A0A3B6FNB6_WHEAT	Threonine synthase [Sotub03g035020.1.1]	13.1.3.2.1		amino acid metabolism.synthesis.aspartate family.threonine.threonine synthase	Amino acid metabolism	0.000776725	0.0004887	0.000867787	0.000814839	0.000515952	0.000254472	0.000802966	0.000918095	0.000766618	0.000379415	0.00059821	0.000603488	0.00113936	0	0.00056774	0.000843947	0.000646818	0.000838657	0.000816558	0.00110804	0.000813767	0.000502237	0.000508226	0.00052628	0.000711071	0.000528421	0.000829226	0.000527037	0.000569033	0.000776474	0.000912787	0.000512247
A0A1D5T0R1	A0A3B6A011_WHEAT	Threonine synthase [Sotub03g035020.1.1]	13.1.3.2.1		amino acid metabolism.synthesis.aspartate family.threonine.threonine synthase	Amino acid metabolism	0.000588113	0.000493372	0.000438042	0.00054842	0.000520884	0.000256905	0.000405321	0.000556123	0.000386974	0.000191521	0.00020131	0.000203086	0	0	0	0.000852015	0.000435335	0.000635006	0.000549576	0.000559315	0.000547698	0.000253519	0.000256542	0.000265656	0.000506509	0.000442069	0.000449473	0.000198639	0	0.000640785	0.000552196	0.000258572
	Sum of isoforms	Threonine synthase		TS			0.00136484	0.000982072	0.00130583	0.00136326	0.00103684	0.000511377	0.00120829	0.00147422	0.00115359	0.000570936	0.000799519	0.000806573	0.00113936	0	0.00056774	0.00169596	0.00108215	0.00147366	0.00136613	0.00166735	0.00136147	0.000755756	0.000764768	0.000791935	0.00121758	0.00097049	0.0012787	0.000725676	0.000569033	0.00141726	0.00146498	0.00077082
A0A1D6DI18	A0A3B6QF60_WHEAT	Acetyl-CoA carboxylase-like protein [Sotub12g032410.1.1]	3.5		minor CHO metabolism.others	Minor CHO metabolism	0	0	0.000176771	0	0	0	0	0	0	0.000309153	0.00048743	0.000655641	0	0	0	0	0	0	0	0	0	0	0.00041411	0	5.89238e-05	0	0	0.000484075	0	0	0	0.000138037
A0A1D6BME6	A0A3B6RJM8_WHEAT	Acetyl-CoA carboxylase-like protein [Sotub12g032410.1.1]	3.5		minor CHO metabolism.others	Minor CHO metabolism	0	0	0	0	0	0	0	0	0	0.000226875	0.000357706	0.000240575	0	0	0	0	0	0	0	0	0	0.000150159	0.00015195	0	0	0	0	0.000275052	0	0	0	0.000100703
A0A1D6CTU9	A0A3B6TP78_WHEAT	Acetyl-CoA carboxylase-like protein [Sotub12g032410.1.1]	3.5		minor CHO metabolism.others	Minor CHO metabolism	0	0	0	0	0	0	0	0	0	0.000226619	0.000357302	0.000240303	0	0	0	0	0	0	0	0	0	0	0	0.00015717	0	0	0	0.000274741	0	0	0	5.23898e-05
A0A1D5UV38	A0A453AGZ0_AEGTS	acetyl-CoA carboxylase 2 [AT1G36180]	11.1.1.1		lipid metabolism.FA synthesis and FA elongation.acetyl CoA carboxylation.homomeric enzyme	Lipid metabolism	0.000353544	0.000444886	0.000394993	0.000494523	0.000469694	0.000463314	0.000365488	0.000334313	0.000348943	0.000345398	0.000363051	0.000366255	0.00103721	0.00100169	0	0.000768283	0	0.000381734	0.000495566	0	0.000493872	0.000457209	0.000462661	0.000479096	0.000397807	0.000475844	0.000349582	0.000358235	0.000679633	0.000383339	0.000329813	0.000466322
A0A1D5TLL5	B2ZGL3_WHEAT	Acetyl-CoA carboxylase [Sotub12g025490.1.1]	11.1.1.1		lipid metabolism.FA synthesis and FA elongation.acetyl CoA carboxylation.homomeric enzyme	Lipid metabolism	0.000231266	0.00019401	0.000172252	0	0	0.000101023	7.96929e-05	0.000218686	0.000228256	0.00030125	0.000158323	0.00023958	0	0	0	0	0	0	0	0	0	0	0.000100881	0.000208929	0.000199176	3.36745e-05	0.000175545	0.000233051	0	0	0	0.00010327
A0A1D6D9L7	B2ZGK3_WHEAT	Acetyl-CoA carboxylase [Sotub12g025490.1.1]	11.1.1.1		lipid metabolism.FA synthesis and FA elongation.acetyl CoA carboxylation.homomeric enzyme	Lipid metabolism	5.08318e-05	0	0	0	0	0	0	0	0	0	0	0	0	0	0	0	0	0	0	0	0	0	0	0	1.69439e-05	0	0	0	0	0	0	0
	Sum of isoforms	Acetyl-CoA carboxylase		ACC			0.000635641	0.000638896	0.000744017	0.000494523	0.000469694	0.000564338	0.000445181	0.000552999	0.0005772	0.00140929	0.00172381	0.00174235	0.00103721	0.00100169	0	0.000768283	0	0.000381734	0.000495566	0	0.000493872	0.000607368	0.0011296	0.000845195	0.000672851	0.000509518	0.000525127	0.00162515	0.000679633	0.000383339	0.000329813	0.000860721
A0A1D5Y1E1	A0A3B6JKY3_WHEAT	Malonyl CoA-acyl carrier protein transacylase containing protein expressed [Sotub01g007560.1.1]	11.1.2		lipid metabolism.FA synthesis and FA elongation.acetyl CoA transacylase	Lipid metabolism	0	0	0	0	0	0	0.000304573	0.000278594	0	0.000287832	0.000302543	0.000305212	0	0	0	0	0	0	0	0	0	0	0	0	0	0	0.000194389	0.000298529	0	0	0	0
A0A1D5W402	A0A3B6FIY6_WHEAT	Enoyl-CoA hydratase/isomerase family protein [Sotub01g030640.1.1]	11.9.4.3		lipid metabolism.lipid degradation.beta-oxidation.enoyl CoA hydratase	Lipid metabolism	0	0	0	0	0	0	0	0	0	0	0	0	0	0	0	0	0	0	0	0	0	0	0	0.00058133	0	0	0	0	0	0	0	0.000193777
A0A1D5RT26	A0A3B5Y543_WHEAT	Enoyl-CoA hydratase/isomerase family protein [Sotub01g030640.1.1]	11.9.4.3		lipid metabolism.lipid degradation.beta-oxidation.enoyl CoA hydratase	Lipid metabolism	0	0	0	0	0	0	0	0	0	0.000410514	0	0	0	0	0	0	0	0	0	0	0	0	0	0	0	0	0	0.000136838	0	0	0	0
A0A1D5WI41	A0A453FIN9_AEGTS	Enoyl-CoA-hydratase [Sotub12g006490.1.1]	11.9.4.3		lipid metabolism.lipid degradation.beta-oxidation.enoyl CoA hydratase	Lipid metabolism	0.000266306	0.000335109	0	0	0	0	0	0	0	0	0	0	0.000781274	0	0	0	0.000295688	0	0.000373283	0	0	0.000344391	0.000348498	0.000360878	0.000200471	0	0	0	0.000260425	9.85628e-05	0.000124428	0.000351255
	Sum of isoforms	Enoyl-CoA hydratase		ECH			0.000266306	0.000335109	0	0	0	0	0	0	0	0.000410514	0	0	0.000781274	0	0	0	0.000295688	0	0.000373283	0	0	0.000344391	0.000348498	0.000942207	0.000200471	0	0	0.000136838	0.000260425	9.85628e-05	0.000124428	0.000545032
A0A1D6DBJ8	A0A453AIS6_AEGTS	Ascorbate peroxidase [Sotub09g006730.1.1]	21.2.1		redox.ascorbate and glutathione.ascorbate	Redox	0.0031386	0.0013165	0.00233771	0.00292677	0.00277982	0.00342758	0.00324464	0.00346253	0.00361406	0.00306629	0.00376017	0.00379335	0	0	0	0.00511535	0.00464653	0.00451848	0.00366618	0.00223869	0.00438438	0.00270593	0.00205365	0.000708867	0.00226427	0.00304472	0.00344041	0.00353994	0	0.00476012	0.00342975	0.00182281
A0A1D5VDX9	A0A3B6EIU5_WHEAT	Glutathione S-transferase [Sotub06g007440.1.1]	26.9		misc.glutathione S transferases	Misc	0.000967243	0.00060857	0.00054032	0	0.00128501	0.000633779	0.00049996	0.000457315	0.000954657	0.000472479	0.000496627	0.00100202	0.00141882	0	0	0.00157643	0.00107396	0.000522183	0.00135579	0.000689909	0.00067558	0.000625427	0.00126577	0.000655367	0.000705378	0.000639597	0.000637311	0.000657041	0.000472941	0.00105752	0.000907094	0.000848855
A0A1D5UPR8	A0A1D5UPR7_WHEAT	Glutathione S-transferase [Sotub12g027670.1.1]	26.9		misc.glutathione S transferases	Misc	0	0.000843247	0	0	0	0	0	0	0	0	0	0	0	0	0	0	0	0	0	0	0	0	0	0	0.000281082	0	0	0	0	0	0	0
A0A1D5ZCL9	A0A3B6LUL8_WHEAT	Glutathione S-transferase-like protein [Sotub01g050010.1.1]	26.9		misc.glutathione S transferases	Misc	0	0	0	0	0	0	0	0	0	0	0	0	0.00135491	0.00130851	0.0013503	0	0	0	0	0	0	0.000597254	0.000604377	0	0	0	0	0	0.00133791	0	0	0.000400544
A0A1D6AH28	A0A3B6NKC9_WHEAT	Glutathione transferase [Sotub02g015040.1.1]	26.9		misc.glutathione S transferases	Misc	0.000339496	0.000427208	0.000379298	0	0	0	0	0	0	0	0	0	0.000995996	0.000961888	0.000992604	0.000368877	0.000376954	0.000366565	0	0	0	0	0	0	0.000382	0	0	0	0.000983496	0.000370799	0	0
	Sum of isoforms	Glutathione S-transferase		GST			0.00130674	0.00187903	0.000919618	0	0.00128501	0.000633779	0.00049996	0.000457315	0.000954657	0.000472479	0.000496627	0.00100202	0.00376973	0.0022704	0.0023429	0.00194531	0.00145092	0.000888748	0.00135579	0.000689909	0.00067558	0.00122268	0.00187015	0.000655367	0.00136846	0.000639597	0.000637311	0.000657041	0.00279435	0.00142832	0.000907094	0.0012494
A0A1D5YZ06	A0A3B6LM32_WHEAT	Acetyl-coenzyme A synthetase [Sotub03g027910.1.1]	11.1.8		lipid metabolism.FA synthesis and FA elongation.acyl CoA ligase	Lipid metabolism	0	0	0	0	0	0	0.000146803	0	0	0	0	0	0	0	0	0	0	0	0	0	0	0	0	0	0	0	4.89342e-05	0	0	0	0	0
W5FR58	A0A453KQW1_AEGTS	Acetyl-coenzyme A synthetase [Sotub12g019540.1.1]	11.1.8		lipid metabolism.FA synthesis and FA elongation.acyl CoA ligase	Lipid metabolism	0.000349924	0.00044033	0.000390948	0.00024473	0.000464885	0.000458571	0.000361746	0.00033089	0.000345371	0.000170931	0.000179667	0.000181252	0.000513295	0.000495717	0	0.000380208	0.000388533	0.000377825	0.000490492	0.000249592	0.000244408	0	0.000228962	0.000237095	0.000393734	0.000389395	0.000346002	0.000177283	0.000336337	0.000382189	0.000328164	0.000155352
A0A1D5YIL8	A0A3B6KPW2_WHEAT	Acetyl-coenzyme A synthetase [Sotub12g032830.1.1]	11.1.8		lipid metabolism.FA synthesis and FA elongation.acyl CoA ligase	Lipid metabolism	0	0	0	0	0	0	0	0	0	0	0	0	0.00048593	0	0	0	0	0	0	0	0	0	0.000216755	0.000224455	0	0	0	0	0.000161977	0	0	0.00014707
A0A1D6B9S3	A0A3B6QP42_WHEAT	Acetyl-coenzyme A synthetase 2 [Sotub02g037960.1.1]	11.1.8		lipid metabolism.FA synthesis and FA elongation.acyl CoA ligase	Lipid metabolism	0.000199859	0	0.00022329	0	0	0.000261913	0.000413222	0.000188988	0.000197258	0.000585763	0.000615701	0.000414089	0	0	0	0.000434312	0.000443821	0.000215795	0.000280145	0.000285109	0.000279187	0.000258461	0.000261543	0.000270834	0.00014105	8.73042e-05	0.00026649	0.000538518	0	0.000364642	0.00028148	0.000263613
A0A1D5TFV4	A0A3B6B8S7_WHEAT	Acyl-CoA synthetase/AMP-acid ligase [Sotub02g008160.1.1]	11.1.8		lipid metabolism.FA synthesis and FA elongation.acyl CoA ligase	Lipid metabolism	0.000183741	0.000231213	0	0	0	0	0	0	0	0	0.000188683	0	0	0	0	0	0	0	0	0	0	0.000237617	0.000240451	0.000248993	0.000138318	0	0	6.28942e-05	0	0	0	0.000242354
A0A1D6AXW9	A0A453MYT5_AEGTS	Acyl-CoA synthetase/AMP-acid ligase II [Sotub06g007340.1.1]	11.1.8		lipid metabolism.FA synthesis and FA elongation.acyl CoA ligase	Lipid metabolism	0.000151221	0	0.00016895	0	0	0	0	0	0	0.000147737	0.000155287	0	0	0	0	0	0	0	0	0	0	0	0	0	0.000106723	0	0	0.000101008	0	0	0	0
	Sum of isoforms	Acyl-CoA synthetase		ACSS			0.000884745	0.000671543	0.000783188	0.00024473	0.000464885	0.000720483	0.000921771	0.000519878	0.000542629	0.000904431	0.00113934	0.000595341	0.000999225	0.000495717	0	0.00081452	0.000832353	0.00059362	0.000770636	0.000534701	0.000523595	0.000496078	0.000947711	0.000981377	0.000779826	0.000476699	0.000661426	0.000879703	0.000498314	0.000746831	0.000609644	0.000808389
A0A1D6BAG6	A0A453P6C4_AEGTS	Stress-induced protein sti1-like protein [Sotub08g025030.1.1]	20.1.6		stress.biotic.heat shock proteins	Stress	0.000533073	0.000670798	0.00059557	0.000745641	0.000944272	0.000698585	0.000367388	0.000672102	0.000175379	0.000694388	0.000547408	0.000736318	0	0	0	0.000579208	0.000591889	0.000767437	0.000249071	0.00050697	0	0.000459586	0.0006976	0.000240794	0.000599814	0.000796166	0.000404957	0.000659371	0	0.000646178	0.000252014	0.000465993
A0A1D5URZ6	A0A1D5URZ6_WHEAT	stress-inducible protein [AT1G62740]	20.1.6		stress.biotic.heat shock proteins	Stress	0.000179244	0	0	0.00025072	0	0	0.0003706	0.000677978	0.000176912	0.000350229	0.000184064	0.000185689	0	0	0	0.000584271	0.000398042	0.000580609	0.000251248	0	0.00025039	0	0.000234566	0.000242898	5.97481e-05	8.35733e-05	0.000408496	0.000239994	0	0.000520974	0.000167213	0.000159155
	Sum of isoforms	stress-inducible protein		SIP			0.000712317	0.000670798	0.00059557	0.000996361	0.000944272	0.000698585	0.000737988	0.00135008	0.000352291	0.00104462	0.000731473	0.000922006	0	0	0	0.00116348	0.000989931	0.00134805	0.00050032	0.00050697	0.00025039	0.000459586	0.000932165	0.000483692	0.000659562	0.000879739	0.000813453	0.000899365	0	0.00116715	0.000419226	0.000625148
A0A1D5W2F2	A0A3B6G229_WHEAT	Pathogenesis-related protein 4B (Fragment) [Sotub01g034730.1.1]	20.1.7.3		stress.biotic.PR-proteins.PR3/4/8/11 (chitinases and chitin binding proteins)	Stress	0	0	0	0	0	0	0	0	0	0	0	0	0	0	0	0.00076302	0.000779726	0.000758238	0.000984343	0	0	0.000908154	0.000918984	0	0	0	0	0	0	0.000766995	0.000328114	0.000609046
O64393	A0A453GU69_AEGTS	Pathogenesis-related protein 4B (Fragment) [Sotub01g034730.1.1]	20.1.7.3		stress.biotic.PR-proteins.PR3/4/8/11 (chitinases and chitin binding proteins)	Stress	0	0	0	0	0	0	0	0	0	0	0	0	0	0	0	0.000752709	0.000769189	0.000747992	0.000971041	0.000988249	0.000967723	0.000895882	0	0	0	0	0	0	0	0.00075663	0.000975671	0.000298627
	Sum of isoforms	Pathogenesis-related protein 4B (Fragment)		PRP			0	0	0	0	0	0	0	0	0	0	0	0	0	0	0	0.00151573	0.00154892	0.00150623	0.00195538	0.000988249	0.000967723	0.00180404	0.000918984	0	0	0	0	0	0	0.00152363	0.00130379	0.000907673
A0A1D5UPZ8	A0A3B6DFW7_WHEAT	Kunitz trypsin inhibitor [Sotub03g016090.1.1]	20.1.7.6.1		stress.biotic.PR-proteins.PR6 (proteinase inhibitors).trypsin inhibitor	Stress	0.000636818	0.000801347	0	0.00178151	0.00169206	0.000834541	0.000658332	0.000602179	0.00125706	0.000622146	0.000653943	0.000659713	0.00186826	0.00721715	0.00372381	0.000691932	0.000707081	0.00137519	0.00178527	0.0018169	0.00177917	0.00164709	0.000833364	0.000862968	0.000479388	0.00143604	0.000839192	0.000645268	0.00426974	0.000924734	0.00179378	0.00111447
A0A1D5TD52	A0A3B6B2R3_WHEAT	Kunitz trypsin inhibitor [Sotub03g016090.1.1]	20.1.7.6.1		stress.biotic.PR-proteins.PR6 (proteinase inhibitors).trypsin inhibitor	Stress	0	0	0	0	0	0	0	0	0	0	0	0	0	0	0	0.000543419	0.000555317	0.000540013	0.000701045	0	0.000698649	0	0	0	0	0	0	0	0	0.00054625	0.000466564	0
	Sum of isoforms	Kunitz trypsin inhibitor		KIT			0.000636818	0.000801347	0	0.00178151	0.00169206	0.000834541	0.000658332	0.000602179	0.00125706	0.000622146	0.000653943	0.000659713	0.00186826	0.00721715	0.00372381	0.00123535	0.0012624	0.0019152	0.00248631	0.0018169	0.00247782	0.00164709	0.000833364	0.000862968	0.000479388	0.00143604	0.000839192	0.000645268	0.00426974	0.00147098	0.00226034	0.00111447
A0A1D5UXT7	A0A1D5UXT7_WHEAT	Cysteine proteinase inhibitor [Solyc04g014790.1.1]	20.1.7.6		stress.biotic.PR-proteins.PR6 (proteinase inhibitors)	Stress	0.000833559	0	0.000931284	0.00116595	0.00110741	0.00109237	0.00086172	0.00157644	0.00164542	0.000814354	0.00171195	0.00172705	0.00244545	0	0.00243713	0.0027171	0.000925529	0.000900022	0.00116841	0	0.00232883	0	0	0	0.000588281	0.00112191	0.00136119	0.00141779	0.00162753	0.00151422	0.00116575	0
W5EU16	A0A3B6JCA3_WHEAT	Cysteine proteinase inhibitor [Sotub11g006780.1.1]	20.1.7.6		stress.biotic.PR-proteins.PR6 (proteinase inhibitors)	Stress	0.00242191	0.00101588	0.0018039	0.00225845	0.00214506	0.00317389	0.00166916	0.00152678	0.0015936	0	0.000829015	0.000836329	0	0	0.00236037	0.00438587	0.00268913	0.00261503	0.00226321	0.00345498	0.00338322	0.00104402	0.00105647	0.001094	0.00174723	0.0025258	0.00159651	0.000555115	0.000786789	0.00323001	0.0030338	0.00106483
A0A1D6RVE3	A0A3B6HQC0_WHEAT	Cysteine proteinase inhibitor [Sotub04g011930.1.1]	35.2		not assigned.unknown	not assigned	0	0	0	0	0	0	0	0	0	0.000856115	0	0	0	0	0	0	0	0	0	0	0	0	0	0	0	0	0	0.000285372	0	0	0	0
	Sum of isoforms	Cysteine proteinase inhibitor		CPI			0.00325547	0.00101588	0.00273519	0.0034244	0.00325247	0.00426625	0.00253088	0.00310322	0.00323902	0.00167047	0.00254096	0.00256338	0.00244545	0	0.00479749	0.00710296	0.00361466	0.00351505	0.00343162	0.00345498	0.00571205	0.00104402	0.00105647	0.001094	0.00233551	0.00364771	0.00295771	0.00225827	0.00241432	0.00474422	0.00419955	0.00106483
A0A1D5U8Z9	A0A3B6C466_WHEAT	Universal stress protein (Usp) [Sotub02g022380.1.1]	20.2.99		stress.abiotic.unspecified	Stress	0.000398941	0.000502011	0	0	0.000530005	0	0	0.000754481	0.000393749	0.000389749	0	0	0	0	0	0.000433467	0	0	0	0	0	0	0	0	0.000300317	0.000176668	0.000382743	0.000129916	0	0.000144489	0	0
A0A1D5TLL4	A0A3B6AWP5_WHEAT	Universal stress protein (Usp) [Sotub02g022380.1.1]	20.2.99		stress.abiotic.unspecified	Stress	0.000797881	0.00100402	0	0	0.00106001	0.000522806	0.000412418	0.00113172	0.000393749	0	0	0.000413283	0.00117039	0	0.00116641	0.000866934	0	0	0	0.000569108	0.000557288	0.000515916	0.00104414	0.000540614	0.000600634	0.000527605	0.000645963	0.000137761	0.000778933	0.000288978	0.000375465	0.000700223
A0A1D5RTK6	A0A3B5Y470_WHEAT	Universal stress protein (Usp) [Sotub02g022380.1.1]	20.2.99		stress.abiotic.unspecified	Stress	0.000383999	0.000483209	0.000429018	0.000537123	0.000510154	0.000503225	0.000793944	0.000363112	0.000758005	0.000375152	0.000788651	0.000397805	0.00112656	0.00108798	0.00112272	0.000417232	0.000426367	0.000414617	0.000538255	0.000547793	0.000536416	0.000993187	0.00150755	0.00104073	0.000432075	0.000516834	0.000638353	0.000520536	0.00111242	0.000419405	0.000540821	0.00118049
A0A1D5SAF6	A0A3B5Z2J5_WHEAT	Universal stress protein (Usp) [Sotub02g022380.1.1]	20.2.99		stress.abiotic.unspecified	Stress	0	0.000481406	0.000427417	0.000535118	0.000508251	0.000501348	0.000395491	0.000361757	0.000377588	0.000373752	0.000392854	0.00039632	0.00112235	0.00108392	0.00111853	0.000415675	0.000424776	0.00041307	0.000536247	0.000545749	0.000534414	0.000494741	0.00050064	0.00103685	0.000302941	0.000514906	0.000378278	0.000387642	0.00110827	0.000417841	0.000538803	0.00067741
A0A1D5T0Z8	A0A1D6RE03_WHEAT	Universal stress protein family protein [Sotub05g014760.1.1]	20.2.2		stress.abiotic.cold	Stress	0	0	0	0	0	0	0	0	0	0	0	0.0006897	0	0	0	0	0	0	0	0	0	0	0	0	0	0	0	0.0002299	0	0	0	0
A0A1D6S9W6	M8A7N9_TRIUA	Universal stress protein family protein [Sotub01g011980.1.1]	1.1.5.2		PS.lightreaction.other electron carrier (ox/red).ferredoxin	Photosynthesis	0	0.00115194	0.00102275	0	0	0	0	0	0	0.000894335	0.000940044	0	0	0	0	0	0	0	0	0	0	0	0	0	0.000724895	0	0	0.000611459	0	0	0	0
	Sum of isoforms	Universal stress protein (Usp)		USP			0.00158082	0.00362258	0.00187918	0.00107224	0.00260842	0.00152738	0.00160185	0.00261107	0.00192309	0.00203299	0.00212155	0.00189711	0.0034193	0.0021719	0.00340766	0.00213331	0.000851143	0.000827687	0.0010745	0.00166265	0.00162812	0.00200384	0.00305232	0.0026182	0.00236086	0.00173601	0.00204534	0.00201721	0.00299962	0.00127071	0.00145509	0.00255812
A0A1D5ZNN3	A0A453KXJ4_AEGTS	Phosphofructokinase family protein [Sotub11g009250.1.1]	4.2.4	PFK	glycolysis.plastid branch.phosphofructokinase (PFK)	Glycolysis	0.000203428	0	0	0	0	0	0	0	0	0.000397482	0	0.000421483	0	0	0	0	0	0	0	0	0	0.000263076	0.000266214	0.00027567	6.78093e-05	0	0	0.000272989	0	0	0	0.00026832
A0A1D6DE65	A0A453H7E5_AEGTS	Threonine dehydratase biosynthetic [Sotub10g025360.1.1]	13.1.4.5.1	THDH	amino acid metabolism.synthesis.branched chain group.isoleucine specific.threonine ammonia-lyase	Amino acid metabolism	0.00034233	0.000430774	0.000382464	0.000478837	0.000454795	0.000448618	0.000353895	0.000323709	0.000337875	0.000334442	0.000351536	0.000177319	0	0	0	0.000371957	0.00019005	0.000184813	0.000239923	0.000244175	0.000239104	0	0	0	0.000385189	0.00046075	0.000338493	0.000287765	0	0.00024894	0.000241067	0
A0A1D6DBJ8	A0A453AIS6_AEGTS	Ascorbate peroxidase [Sotub09g006730.1.1]	21.2.1	APX	redox.ascorbate and glutathione.ascorbate	Redox	0.0031386	0.0013165	0.00233771	0.00292677	0.00277982	0.00342758	0.00324464	0.00346253	0.00361406	0.00306629	0.00376017	0.00379335	0	0	0	0.00511535	0.00464653	0.00451848	0.00366618	0.00223869	0.00438438	0.00270593	0.00205365	0.000708867	0.00226427	0.00304472	0.00344041	0.00353994	0	0.00476012	0.00342975	0.00182281
A0A1D5Y1E1	A0A3B6JKY3_WHEAT	Malonyl CoA-acyl carrier protein transacylase containing protein expressed [Sotub01g007560.1.1]	11.1.2	MCAT	lipid metabolism.FA synthesis and FA elongation.acetyl CoA transacylase	Lipid metabolism	0	0	0	0	0	0	0.000304573	0.000278594	0	0.000287832	0.000302543	0.000305212	0	0	0	0	0	0	0	0	0	0	0	0	0	0	0.000194389	0.000298529	0	0	0	0
A0A1D5YES7	A0A3B6KFM7_WHEAT	2-isopropylmalate synthase 1 [Sotub06g017560.1.1]	13.1.4.4.1	IMS	amino acid metabolism.synthesis.branched chain group.leucine specific.2-isopropylmalate synthase	Amino acid metabolism	0.00196225	0.00246922	0.00200961	0.00228727	0.00217243	0.00300009	0.00236664	0.00216477	0.00209811	0.00127803	0.00134335	0.0015246	0.00239865	0.00277981	0.00239048	0.00213208	0.00308657	0.00229527	0.00275051	0.00186617	0.00274111	0.00211468	0.0021399	0.00243751	0.00214703	0.0024866	0.00220984	0.00138199	0.00252298	0.00250464	0.0024526	0.0022307
A0A1D6S992	A0A453NY31_AEGTS	3-isopropylmalate dehydrogenase [Sotub02g006980.1.1]	8.1.4		TCA / organic transformation.TCA.IDH	TCA	0.000776725	0.0009774	0.000867787	0.00108645	0.000515952	0.00101789	0.00120445	0.00110171	0.00114993	0.00113824	0.00119642	0.00120698	0.00113936	0.00220068	0	0.000843947	0.00129364	0.00125799	0.00108874	0.000554018	0.000542511	0.00150671	0.000508226	0.00210512	0.000873971	0.000873431	0.00115203	0.00118055	0.00111335	0.00113186	0.000728424	0.00137335
A0A1D5UHC9	A0A3B6DN32_WHEAT	3-isopropylmalate dehydrogenase [Sotub05g008610.1.1]	13.1.4.4.3		amino acid metabolism.synthesis.branched chain group.leucine specific.3-isopropylmalate dehydrogenase	Amino acid metabolism	0.000257607	0.000324163	0.000287809	0	0.000342239	0.000337591	0.00026631	0.000243595	0.000254255	0.000251672	0.000264535	0.000266869	0.000755755	0.000729875	0.000753182	0.000279902	0.00028603	0.000278148	0.000361091	0.000367489	0.000359857	0.000333142	0.000337115	0.00034909	0.00028986	0.00022661	0.00025472	0.000261025	0.000746271	0.00028136	0.000362812	0.000339782
	Sum of isoforms	3-isopropylmalate dehydrogenase		IMDH			0.00103433	0.00130156	0.0011556	0.00108645	0.000858191	0.00135548	0.00147076	0.00134531	0.00140418	0.00138992	0.00146095	0.00147384	0.00189511	0.00293056	0.000753182	0.00112385	0.00157967	0.00153613	0.00144983	0.000921508	0.000902368	0.00183985	0.000845341	0.00245421	0.00116383	0.00110004	0.00140675	0.00144157	0.00185962	0.00141322	0.00109124	0.00171313
A0A1D5VMI8	I1HF18_BRADI	S-adenosylmethionine synthase [Sotub12g030950.1.1]	13.1.3.4.11	SAM	amino acid metabolism.synthesis.aspartate family.methionine.S-adenosylmethionine synthetase	Amino acid metabolism	0.000295469	0.000371806	0.000660218	0.00041329	0.00039254	0.000387208	0.000610902	0.000279397	0.000583248	0.000288661	0.000303415	0.000306092	0.000866832	0.000837148	0.000863881	0.00032104	0.000328069	0.000319028	0.000414162	0.000421501	0.000412746	0.000382105	0.000386662	0.000400397	S-adenosylmethionine synthase [Sotub12g030950.1.1]	amino acid metabolism.synthesis.aspartate family.methionine.S-adenosylmethionine synthetase	0.000442498	0.000397679	0.000491183	0.000299389	0.000855953	0.000322713
